# Supplementary material for: Quaking promotes monocyte differentiation into pro-atherogenic macrophages by controlling pre-mRNA splicing and gene expression
Source: Nat Commun. 2016 Mar 31;7:10846. doi: 10.1038/ncomms10846 (PMC4821877; doi:10.1038/ncomms10846)
Supplement: Supplementary Data 1 — Hematologic profile of whole blood harvested from LDLR-/- mice 16 weeks after transplantation with bone marrow from C57Bl6 control (WT littermates) and quaking viable (qkv) mice (8 week recovery and 8 weeks high-fat diet). [file ncomms10846-s4.xlsx]

## Sheet: Sheet1
Analysis of haemocytometer data after bonemarrow transplantation, and Person correlation with MoMa staining.
Hematologic profile of whole blood harvested from LDLR-/- mice 16 weeks after transplantation with bone marrow from C57Bl6 control (WT littermates) and quaking viable (qkv) mice (8 week recovery and 8 weeks high-fat diet).
Pearson correlation was calculated, plotting the hematologic parameters against MoMa-positive area in the aortic root, as a measure of macrophage content.
Abbreviations for statistical analysis of raw data values
MOMA	Quantification of monocyte/macrophage staining in aortic root plaque
WBC(10/uL)	WBC count in 1 µL of whole blood
RBC(10^4/uL)	RBC count in 1 µL of whole blood
HGB(g/L)	Volume (gram) of hemoglobin in 1 dL of whole blood
HCT(10^(-1)%)	Ratio (%) of whole RBC volume in whole blood
MCV(10^(-1)fL)	Mean RBC volume (fL) in whole blood, which is calculated by Hct/RBC
MCH(10^(-1)pg)	Mean hemoglobin volume (pg) per RBC, which is calculated by Hgb/RBC
MCHC(g/L)	Mean hemoglobin concentration (g/dL), which is calculated by Hgb/Hct
PLT(10^3/uL)	Platelet count in 1 µL of whole blood
RDW-SD(10^(-1)fL)	The distribution width (fL) at the height of 20% from the bottom when the peak RBC particle distribution curve is taken as 100%
RDW-CV(10^(-1)%)	RBC distribution width (%) calculated from the points defining 68.26% of the entire area spreading from the peak of the RBC particle distribution curve
NEUT#(10/uL)	Absolute count of neutrophils (large cells) in 1 µL of whole blood
LYMPH#(10/uL)	Absolute count of lymphocytes (small cells) in 1 µL of whole blood
MONO#(10/uL)	Absolute count of monocytes (medium cells) in 1 uL of whole blood
EO#(10/uL)	Absolute count of eosinophils in 1 uL of whole blood
NEUT%(10^(-1)%)	Ratio (%) of neutrophils (large cells) to whole WBC
LYMPH%(10^(-1)%)	Ratio (%) of lymphocytes (small cells) to whole WBC
MONO%(10^(-1)%)	Ratio (%) of monoyctes (medium cells) to whole WBC
EO%(10^(-1)%)	Ratio (%) of eosinophils to whole WBC
PLT-I(10^3/uL)	Measure of platelet impedence
RAW HEAMOCYTOMETER DATA		MOMA
		staining
Mouse number	genotype	aortic root	WBC(10/uL)	RBC(10^4/uL)	HGB(g/L)	HCT(10^(-1)%)	MCV(10^(-1)fL)	MCH(10^(-1)pg)	MCHC(g/L)	PLT(10^3/uL)	RDW-SD(10^(-1)fL)	RDW-CV(10^(-1)%)	NEUT#(10/uL)	LYMPH#(10/uL)	MONO#(10/uL)	EO#(10/uL)	NEUT%(10^(-1)%)	LYMPH%(10^(-1)%)	MONO%(10^(-1)%)	EO%(10^(-1)%)	PLT-I(10^3/uL)
1	QKv	0.362333	151	492	47	251	510	955	187	350	282	156	35	104	11	1	231	689	73	7	350
2	QKv	0.313	243	509	48	252	495	943	190	290	287	162	57	165	17	4	235	679	70	16	290
3	QKv	0.372333	238	417	41	221	530	983	186	306	304	162	52	169	16	1	219	710	67	4	306
4	QKv	0.278	84	487	45	241	495	924	187	397	269	150	30	49	5	0	357	583	60	0	397
5	QKv	0.200667	123	473	43	229	484	909	188	340	296	174	30	83	10	0	244	675	81	0	340
6	QKv	0.118	144	448	43	227	507	960	189	256	298	165	42	91	9	2	291	632	63	14	256
7	QKv	0.241333	134	469	45	235	501	959	191	325	286	159	26	96	11	1	195	716	82	7	325
8	QKv	0.323	282	467	45	239	512	964	188	303	323	177	67	190	23	2	237	674	82	7	303
9	QKv	0.432333	191	508	48	247	486	945	194	311	288	167	47	128	13	3	246	670	68	16	311
10	QKv	0.381	137	486	47	256	527	967	184	281	303	160	39	79	16	3	284	577	117	22	281
11	QKv	0.267667	490	517	49	260	503	948	188	260	305	171	71	376	33	10	146	767	67	20	260
12	QKv	0.578	466	498	47	248	498	944	190	296	291	162	62	377	23	4	133	809	49	9	296
13	WT Littermate	0.390333	366	474	46	245	517	970	188	179	298	161	81	246	35	4	221	672	96	11	179
14	WT Littermate	0.585667	315	534	52	281	526	974	185	91	298	159	113	164	31	7	359	521	98	22	91
15	WT Littermate	0.613	411	482	46	244	506	954	189	246	274	150	66	311	28	6	160	757	68	15	246
16	WT Littermate	0.498667	278	483	46	246	509	952	187	146	283	154	58	177	38	5	208	637	137	18	146
17	WT Littermate	0.339	172	513	48	254	495	936	189	149	272	152	37	113	19	3	216	657	110	17	149
18	WT Littermate	0.503667	177	473	45	245	518	951	184	126	282	154	51	114	11	1	288	644	62	6	126
19	WT Littermate	0.235333	210	475	43	233	491	905	185	132	298	173	83	111	14	2	394	529	67	10	132
20	WT Littermate	0.311	146	489	45	242	495	920	186	109	280	158	35	99	11	1	240	678	75	7	109
21	WT Littermate	0.388333	384	476	43	233	489	903	185	168	276	158	290	69	25	0	755	180	65	0	168
22	WT Littermate	0.403667	323	488	46	248	508	943	185	182	275	151	116	183	21	3	359	567	65	9	182
23	WT Littermate	0.4775	417	454	43	230	507	947	187	197	283	157	97	287	29	4	232	688	70	10	197
	AVG WT LM	0.43147	290.818	485.545	45.7273	245.545	505.545	941.364	186.364	156.818	283.545	157	93.3636	170.364	23.8182	3.27273	312	593.636	83	11.3636	156.818
	AVG Qkv	0.322306	223.583	480.917	45.6667	242.167	504	950.083	188.5	309.583	294.333	163.75	46.5	158.917	15.5833	2.58333	234.833	681.75	73.25	10.1667	309.583
	TTEST	0.0364352	0.186831	0.666269	0.954513	0.540976	0.782421	0.344928	0.0314809	1.75789e-08	0.044966	0.0324092	0.0360961	0.779995	0.0310898	0.512599	0.144138	0.0855697	0.270742	0.67957	1.75789e-08
PEARSON CORRELATION MATRIX: Coefficients of correlation
	MOMA	WBC(10/uL)	RBC(10^4/uL)	HGB(g/L)	HCT(10^(-1)%)	MCV(10^(-1)fL)	MCH(10^(-1)pg)	MCHC(g/L)	PLT(10^3/uL)	RDW-SD(10^(-1)fL)	RDW-CV(10^(-1)%)	NEUT#(10/uL)	LYMPH#(10/uL)	MONO#(10/uL)	EO#(10/uL)	NEUT%(10^(-1)%)	LYMPH%(10^(-1)%)	MONO%(10^(-1)%)	EO%(10^(-1)%)	PLT-I(10^3/uL)
MOMA		0.531697	0.260875	0.385375	0.433369	0.349115	0.305943	-0.10251	-0.325117	-0.232748	-0.465013	0.230142	0.47861	0.541392	0.394405	-0.0923271	0.0608155	0.11065	0.26911	-0.325117
WBC(10/uL)	0.531697		0.144174	0.195088	0.196142	0.105713	0.128996	0.017402	-0.248691	0.111608	0.0272973	0.516209	0.874065	0.813884	0.67615	-0.0418644	0.0590526	-0.169763	0.226742	-0.248691
RBC(10^4/uL)	0.260875	0.144174		0.910597	0.880728	-0.246673	-0.14876	0.170448	-0.184263	-0.204144	-0.104633	0.0187404	0.137795	0.213261	0.515165	-0.0438254	-0.0160731	0.189046	0.527366	-0.184263
HGB(g/L)	0.385375	0.195088	0.910597		0.965703	0.114463	0.272802	0.19306	-0.138809	-0.022349	-0.139975	-0.102999	0.257092	0.331952	0.652765	-0.239502	0.155714	0.298525	0.69995	-0.138809
HCT(10^(-1)%)	0.433369	0.196142	0.880728	0.965703		0.240898	0.256382	-0.0664789	-0.266044	-0.0211731	-0.200349	-0.0161293	0.206466	0.35907	0.628385	-0.122737	0.0302832	0.34367	0.674415	-0.266044
MCV(10^(-1)fL)	0.349115	0.105713	-0.246673	0.114463	0.240898		0.841514	-0.466859	-0.152557	0.380913	-0.191527	-0.0931537	0.152858	0.290761	0.237183	-0.186326	0.121254	0.307715	0.308958	-0.152557
MCH(10^(-1)pg)	0.305943	0.128996	-0.14876	0.272802	0.256382	0.841514		0.0788674	0.10891	0.420492	-0.0906609	-0.301526	0.299108	0.288763	0.361994	-0.483294	0.423994	0.26557	0.446585	0.10891
MCHC(g/L)	-0.10251	0.017402	0.170448	0.19306	-0.0664789	-0.466859	0.0788674		0.4755	-0.0142058	0.204564	-0.339899	0.2213	-0.073616	0.129658	-0.464222	0.490191	-0.141458	0.138979	0.4755
PLT(10^3/uL)	-0.325117	-0.248691	-0.184263	-0.138809	-0.266044	-0.152557	0.10891	0.4755		0.150367	0.215465	-0.389023	-0.0426873	-0.433633	-0.250913	-0.279134	0.35139	-0.297547	-0.295033	1
RDW-SD(10^(-1)fL)	-0.232748	0.111608	-0.204144	-0.022349	-0.0211731	0.380913	0.420492	-0.0142058	0.150367		0.820551	-0.129553	0.195523	0.154944	0.202369	-0.21812	0.194482	0.102382	0.198468	0.150367
RDW-CV(10^(-1)%)	-0.465013	0.0272973	-0.104633	-0.139975	-0.200349	-0.191527	-0.0906609	0.204564	0.215465	0.820551		-0.0670397	0.0775093	-0.0538106	0.0362316	-0.0839129	0.107818	-0.125106	-0.018319	0.215465
NEUT#(10/uL)	0.230142	0.516209	0.0187404	-0.102999	-0.0161293	-0.0931537	-0.301526	-0.339899	-0.389023	-0.129553	-0.0670397		0.0390856	0.410824	0.0196949	0.814986	-0.798523	-0.141434	-0.173103	-0.389023
LYMPH#(10/uL)	0.47861	0.874065	0.137795	0.257092	0.206466	0.152858	0.299108	0.2213	-0.0426873	0.195523	0.0775093	0.0390856		0.678615	0.747618	-0.503435	0.526544	-0.178666	0.321309	-0.0426873
MONO#(10/uL)	0.541392	0.813884	0.213261	0.331952	0.35907	0.290761	0.288763	-0.073616	-0.433633	0.154944	-0.0538106	0.410824	0.678615		0.739557	-0.0812478	-0.00983495	0.399027	0.462314	-0.433633
EO#(10/uL)	0.394405	0.67615	0.515165	0.652765	0.628385	0.237183	0.361994	0.129658	-0.250913	0.202369	0.0362316	0.0196949	0.747618	0.739557		-0.38759	0.31775	0.207159	0.783733	-0.250913
NEUT%(10^(-1)%)	-0.0923271	-0.0418644	-0.0438254	-0.239502	-0.122737	-0.186326	-0.483294	-0.464222	-0.279134	-0.21812	-0.0839129	0.814986	-0.503435	-0.0812478	-0.38759		-0.980167	-0.127972	-0.346664	-0.279134
LYMPH%(10^(-1)%)	0.0608155	0.0590526	-0.0160731	0.155714	0.0302832	0.121254	0.423994	0.490191	0.35139	0.194482	0.107818	-0.798523	0.526544	-0.00983495	0.31775	-0.980167		-0.0660719	0.213943	0.35139
MONO%(10^(-1)%)	0.11065	-0.169763	0.189046	0.298525	0.34367	0.307715	0.26557	-0.141458	-0.297547	0.102382	-0.125106	-0.141434	-0.178666	0.399027	0.207159	-0.127972	-0.0660719		0.503983	-0.297547
EO%(10^(-1)%)	0.26911	0.226742	0.527366	0.69995	0.674415	0.308958	0.446585	0.138979	-0.295033	0.198468	-0.018319	-0.173103	0.321309	0.462314	0.783733	-0.346664	0.213943	0.503983		-0.295033
PLT-I(10^3/uL)	-0.325117	-0.248691	-0.184263	-0.138809	-0.266044	-0.152557	0.10891	0.4755	1	0.150367	0.215465	-0.389023	-0.0426873	-0.433633	-0.250913	-0.279134	0.35139	-0.297547	-0.295033
PEARSON CORRELATION MATRIX: P-values, <0.05 highlighted red
	MOMA	WBC(10/uL)	RBC(10^4/uL)	HGB(g/L)	HCT(10^(-1)%)	MCV(10^(-1)fL)	MCH(10^(-1)pg)	MCHC(g/L)	PLT(10^3/uL)	RDW-SD(10^(-1)fL)	RDW-CV(10^(-1)%)	NEUT#(10/uL)	LYMPH#(10/uL)	MONO#(10/uL)	EO#(10/uL)	NEUT%(10^(-1)%)	LYMPH%(10^(-1)%)	MONO%(10^(-1)%)	EO%(10^(-1)%)	PLT-I(10^3/uL)
MOMA		0.00902432	0.229248	0.0693689	0.0388488	0.102516	0.155684	0.641622	0.130096	0.285188	0.0253658	0.290769	0.0208705	0.00763127	0.0625565	0.675224	0.782816	0.615237	0.214349	0.130096
WBC(10/uL)	0.00902432		0.511619	0.372366	0.369738	0.631187	0.557469	0.937185	0.252516	0.612159	0.901604	0.0116814	5.06106e-08	2.31236e-06	0.000397441	0.849575	0.788972	0.438695	0.298152	0.252516
RBC(10^4/uL)	0.229248	0.511619		1.63683e-09	2.94849e-08	0.256513	0.498134	0.436823	0.399981	0.350131	0.634698	0.932364	0.530663	0.328554	0.0118814	0.842612	0.941974	0.387643	0.00971123	0.399981
HGB(g/L)	0.0693689	0.372366	1.63683e-09		8.94564e-14	0.603032	0.207884	0.377455	0.527616	0.919378	0.524118	0.640023	0.236316	0.121751	0.000734491	0.271038	0.478029	0.166472	0.000200795	0.527616
HCT(10^(-1)%)	0.0388488	0.369738	2.94849e-08	8.94564e-14		0.26817	0.237658	0.763128	0.219819	0.923608	0.359353	0.941771	0.344558	0.092441	0.00132251	0.576902	0.8909	0.108358	0.000416732	0.219819
MCV(10^(-1)fL)	0.102516	0.631187	0.256513	0.603032	0.26817		4.8681e-07	0.0247134	0.487106	0.0729369	0.381327	0.672472	0.486236	0.178311	0.275845	0.394633	0.581547	0.153182	0.151443	0.487106
MCH(10^(-1)pg)	0.155684	0.557469	0.498134	0.207884	0.237658	4.8681e-07		0.720568	0.620839	0.0457303	0.680782	0.162047	0.165607	0.181449	0.089627	0.0194802	0.0437716	0.220671	0.0326609	0.620839
MCHC(g/L)	0.641622	0.937185	0.436823	0.377455	0.763128	0.0247134	0.720568		0.0218374	0.948706	0.349119	0.112544	0.310209	0.738519	0.555431	0.0256491	0.01757	0.519689	0.527105	0.0218374
PLT(10^3/uL)	0.130096	0.252516	0.399981	0.527616	0.219819	0.487106	0.620839	0.0218374		0.493452	0.32346	0.0665519	0.846652	0.038717	0.248164	0.197104	0.100146	0.167933	0.171728
RDW-SD(10^(-1)fL)	0.285188	0.612159	0.350131	0.919378	0.923608	0.0729369	0.0457303	0.948706	0.493452		1.62669e-06	0.555757	0.371281	0.480234	0.354428	0.317388	0.373884	0.642039	0.363975	0.493452
RDW-CV(10^(-1)%)	0.0253658	0.901604	0.634698	0.524118	0.359353	0.381327	0.680782	0.349119	0.32346	1.62669e-06		0.761186	0.725197	0.807346	0.869634	0.703454	0.624364	0.569513	0.933882	0.32346
NEUT#(10/uL)	0.290769	0.0116814	0.932364	0.640023	0.941771	0.672472	0.162047	0.112544	0.0665519	0.555757	0.761186		0.85946	0.051495	0.928927	2.18384e-06	4.9452e-06	0.519759	0.429604	0.0665519
LYMPH#(10/uL)	0.0208705	5.06106e-08	0.530663	0.236316	0.344558	0.486236	0.165607	0.310209	0.846652	0.371281	0.725197	0.85946		0.000371368	4.12481e-05	0.0143283	0.00984631	0.414693	0.13492	0.846652
MONO#(10/uL)	0.00763127	2.31236e-06	0.328554	0.121751	0.092441	0.178311	0.181449	0.738519	0.038717	0.480234	0.807346	0.051495	0.000371368		5.51755e-05	0.712477	0.964476	0.0592742	0.0263437	0.038717
EO#(10/uL)	0.0625565	0.000397441	0.0118814	0.000734491	0.00132251	0.275845	0.089627	0.555431	0.248164	0.354428	0.869634	0.928927	4.12481e-05	5.51755e-05		0.0676481	0.139541	0.342906	9.69746e-06	0.248164
NEUT%(10^(-1)%)	0.675224	0.849575	0.842612	0.271038	0.576902	0.394633	0.0194802	0.0256491	0.197104	0.317388	0.703454	2.18384e-06	0.0143283	0.712477	0.0676481		3.03094e-16	0.560628	0.105117	0.197104
LYMPH%(10^(-1)%)	0.782816	0.788972	0.941974	0.478029	0.8909	0.581547	0.0437716	0.01757	0.100146	0.373884	0.624364	4.9452e-06	0.00984631	0.964476	0.139541	3.03094e-16		0.764539	0.326973	0.100146
MONO%(10^(-1)%)	0.615237	0.438695	0.387643	0.166472	0.108358	0.153182	0.220671	0.519689	0.167933	0.642039	0.569513	0.519759	0.414693	0.0592742	0.342906	0.560628	0.764539		0.0142055	0.167933
EO%(10^(-1)%)	0.214349	0.298152	0.00971123	0.000200795	0.000416732	0.151443	0.0326609	0.527105	0.171728	0.363975	0.933882	0.429604	0.13492	0.0263437	9.69746e-06	0.105117	0.326973	0.0142055		0.171728
PLT-I(10^3/uL)	0.130096	0.252516	0.399981	0.527616	0.219819	0.487106	0.620839	0.0218374		0.493452	0.32346	0.0665519	0.846652	0.038717	0.248164	0.197104	0.100146	0.167933	0.171728
