# Supplementary material for: Quaking promotes monocyte differentiation into pro-atherogenic macrophages by controlling pre-mRNA splicing and gene expression
Source: Nat Commun. 2016 Mar 31;7:10846. doi: 10.1038/ncomms10846 (PMC4821877; doi:10.1038/ncomms10846)
Supplement: Supplementary Data 2 — RNA-seq derived mRNA abundance as CPM after quantile normalization in Sib-QKI+/+ and Pat-QKI+/- PB monocytes and macrophages. [file ncomms10846-s5.xlsx]

## Sheet: Monocyte all data
Gene symbol	Mono Control (CPM)	Mono Patient (CPM)	Sum Patient + Control (CPM)	Fold change Patient/Control	LOG2FC Patient/Control	QRE count mature mRNA
A1BG	5.7077	6.6278	12.3355	1.1612	0.215621	0
A2M	2.5796	2.5349	5.1145	0.982672	-0.0252185	0
AAAS	15.587	16.579	32.166	1.06364	0.0890137	0
AACS	5.8979	7.282	13.1799	1.23468	0.304133	0
AAGAB	45.92	38.242	84.162	0.832796	-0.263965	0
AAMP	64.325	60.156	124.481	0.935188	-0.0966709	0
AANAT	0.92149	0.78962	1.71111	0.856895	-0.22281	0
AARS	15.428	14.129	29.557	0.915802	-0.126892	0
AARS2	13.129	11.742	24.871	0.894356	-0.161079	0
AASDHPPT	22.367	24.387	46.754	1.09031	0.124741	0
AATF	44.834	44.963	89.797	1.00288	0.00414508	0
SYCP2L	1.714	0.003636	1.71764	0.00212135	-8.8808	0
ABAT	27.075	29.42	56.495	1.08661	0.119836	0
ABCA10	0.62992	0.93687	1.56679	1.48728	0.57268	0
ABCA11P	3.0765	3.816	6.8925	1.24037	0.310771	0
TMTC1	21.462	0.35269	21.8147	0.0164332	-5.92724	0
ABCA2	6.2521	4.8516	11.1037	0.775995	-0.36588	0
CTSG	1.5224	0.028482	1.55088	0.0187086	-5.74015	0
ABCA6	1.7268	1.8301	3.5569	1.05982	0.0838215	0
ABCA7	45.22	38.273	83.493	0.846373	-0.240634	0
ABCA9	1.4524	1.3647	2.8171	0.939617	-0.089855	0
ABCB10	40.973	40.875	81.848	0.997608	-0.0034548	0
ZNF702P	9.5725	0.27906	9.85156	0.0291523	-5.10025	0
ABCB6	0.89643	1.2841	2.18053	1.43246	0.518495	0
ABCB7	40.831	34.873	75.704	0.854081	-0.227554	0
ABCB8	8.8213	6.9651	15.7864	0.789577	-0.340847	0
ABCC10	11.498	10.527	22.025	0.915551	-0.127289	0
ABCC2	2.6376	2.4485	5.0861	0.928306	-0.107328	0
MTUS1	7.8169	0.27967	8.09657	0.0357776	-4.8048	5
ABCC4	7.7656	7.5965	15.3621	0.978224	-0.0317625	0
LOXHD1	8.1097	0.29906	8.40876	0.0368768	-4.76114	0
APOE	1.2785	0.059691	1.33819	0.0466883	-4.42079	0
CD9	76.222	4.3714	80.5934	0.0573509	-4.12404	2
CLCN1	1.7965	0.10605	1.90255	0.0590315	-4.08237	0
ABCC9	0.56818	0.8484	1.41658	1.49319	0.578397	0
ABCD1	31.285	29.438	60.723	0.940962	-0.0877914	0
UNC5B	2.6392	0.18422	2.82342	0.0698015	-3.8406	0
ABCD3	35.289	33.028	68.317	0.935929	-0.0955289	0
ABCD4	12.667	14.044	26.711	1.10871	0.148879	0
ABCF1	263.7	335.69	599.39	1.273	0.348232	0
ABCF3	16.2	16.552	32.752	1.02173	0.0310117	0
CASQ1	2.0854	0.19907	2.28447	0.0954589	-3.38898	0
ABHD1	1.0764	1.5807	2.6571	1.46851	0.554349	0
ABHD10	33.86	34.09	67.95	1.00679	0.00976663	0
ABHD12	18.057	18.163	36.22	1.00587	0.00844429	0
ABHD12B	1.7681	1.6916	3.4597	0.956733	-0.0638114	0
ABHD13	98.107	102.9	201.007	1.04885	0.068815	0
ABHD14A	1.5603	1.3241	2.8844	0.848619	-0.236811	0
ABHD14B	18.083	22.168	40.251	1.2259	0.293845	0
ABHD15	16.535	16.969	33.504	1.02625	0.0373785	0
ABHD2	353.33	323.03	676.36	0.914244	-0.129348	0
ABHD4	6.5592	5.6988	12.258	0.868825	-0.202862	0
ABHD5	84.901	97.537	182.438	1.14883	0.200168	0
ABHD6	5.9076	5.2601	11.1677	0.890395	-0.167482	0
ABHD8	9.7742	9.3587	19.1329	0.95749	-0.0626705	0
LMNA	114.2	12.646	126.846	0.110736	-3.17481	0
ABI3	16.905	18.051	34.956	1.06779	0.0946287	0
ABL1	25.308	23.978	49.286	0.947447	-0.0778822	0
ABLIM1	3.9176	4.1208	8.0384	1.05187	0.0729543	0
ABR	141.87	128.13	270	0.903151	-0.146961	0
SLC2A4	9.0331	1.1826	10.2157	0.130919	-2.93326	0
ABT1	38.772	35.036	73.808	0.903642	-0.146177	0
ABTB1	15.68	13.431	29.111	0.856569	-0.223359	0
ACAA1	41.255	39.352	80.607	0.953872	-0.068132	0
ACAA2	28.206	30.036	58.242	1.06488	0.0906906	0
STX1A	3.6847	0.49359	4.17829	0.133957	-2.90016	0
ACACB	3.6523	5.1116	8.7639	1.39956	0.48497	0
ACAD10	14.153	13.74	27.893	0.970819	-0.0427259	0
ACAD11	2.302	2.0525	4.3545	0.891616	-0.165506	0
ACAD8	11.74	14.113	25.853	1.20213	0.265592	0
ACADM	17.12	19.306	36.426	1.12769	0.173367	0
ACADS	7.6507	8.3055	15.9562	1.08559	0.118475	0
ACADSB	19.847	24.354	44.201	1.22709	0.295238	0
ACADVL	216.37	174.43	390.8	0.806165	-0.310852	0
ACAP1	28.689	32.038	60.727	1.11673	0.159286	0
ACAP3	27.052	25.813	52.865	0.954199	-0.0676374	0
ACAT1	16.959	15.407	32.366	0.908485	-0.138465	0
ACBD4	3.3058	3.9766	7.2824	1.20292	0.266536	0
ACBD6	22.273	22.889	45.162	1.02766	0.0393585	0
NEGR1	2.7926	0.39966	3.19226	0.143114	-2.80476	2
ACD	7.0932	5.8873	12.9805	0.829992	-0.26883	0
ACER2	0.74575	0.90809	1.65384	1.21769	0.284143	0
ACER3	74.475	68.449	142.924	0.919087	-0.121727	0
ACIN1	98.122	86.503	184.625	0.881586	-0.181826	0
ACLY	102.98	92.887	195.867	0.901991	-0.148816	0
ACN9	3.7816	4.2274	8.009	1.11789	0.160774	0
ACO1	15.981	16.53	32.511	1.03435	0.048729	0
ACOT1	2.6175	2.287	4.9045	0.873734	-0.194733	0
LDLRAD4-AS1	1.4252	0.20665	1.63185	0.144997	-2.7859	N.A.
ACOT13	25.983	27.153	53.136	1.04503	0.0635436	0
ACOT2	3.6389	3.896	7.5349	1.07065	0.0984913	0
IGSF10	1.7372	0.253	1.9902	0.145637	-2.77955	0
ACOT8	12.198	13.972	26.17	1.14543	0.195894	0
ACOT9	56.706	50.992	107.698	0.899235	-0.15323	0
CHI3L1	4.006	0.66418	4.67018	0.165796	-2.59252	0
ACP1	46.722	44.777	91.499	0.958371	-0.0613442	0
ACP2	14.939	10.317	25.256	0.690608	-0.53406	0
ACP5	26.968	26.243	53.211	0.973116	-0.0393159	0
SPRY2	1.3925	0.25755	1.65005	0.184955	-2.43475	0
ACPP	74.651	69.292	143.943	0.928213	-0.107473	0
ACPT	0.74147	0.58146	1.32293	0.784199	-0.350708	0
ACRBP	6.1589	7.6638	13.8227	1.24435	0.315387	0
ACRC	1.3604	1.3102	2.6706	0.963099	-0.0542439	0
ACSF2	9.4454	7.6619	17.1073	0.811178	-0.30191	0
ACSF3	23.374	24.427	47.801	1.04505	0.063572	0
ACSL1	343.98	382.88	726.86	1.11309	0.154568	0
ACSL3	55.951	45.25	101.201	0.808743	-0.306246	0
ACSL4	286.37	275.83	562.2	0.963194	-0.054101	0
ACSL5	78.363	59.498	137.861	0.759261	-0.397331	0
PRKAR1B	2.5624	0.47601	3.03841	0.185767	-2.42843	0
ACSM1	0.79221	0.60539	1.3976	0.764179	-0.388018	0
ACSM3	2.4157	2.281	4.6967	0.94424	-0.0827749	0
ACSS1	24.277	26.846	51.123	1.10582	0.145117	0
ACSS2	55.165	53.91	109.075	0.97725	-0.0332003	0
ADORA2A	0.92608	0.18059	1.10667	0.195005	-2.35842	0
ACTA2	6.5146	4.5023	11.0169	0.691109	-0.533014	0
ACTB	3635.6	3531.2	7166.8	0.971284	-0.0420349	0
ACTG1	1290.9	1093	2383.9	0.846696	-0.240084	0
ACTL6A	13.07	13.287	26.357	1.0166	0.0237563	0
ACTN1	71.953	70.59	142.543	0.981057	-0.027591	0
ACTN4	104.26	101.04	205.3	0.969116	-0.0452592	0
ACTR10	29.272	32.557	61.829	1.11222	0.153446	0
ACTR1A	90.945	87.9	178.845	0.966518	-0.0491312	0
ACTR1B	35.672	35.013	70.685	0.981526	-0.0269014	0
ACTR3B	2.3219	2.7388	5.0607	1.17955	0.238238	0
ACTR3C	0.78701	1.1647	1.95171	1.4799	0.565505	0
ACTR5	12.164	11.46	23.624	0.942124	-0.0860107	0
ACTR6	7.9416	9.326	17.2676	1.17432	0.231829	0
ACTR8	18.514	22.8	41.314	1.2315	0.300417	0
ACVR1	12.907	10.657	23.564	0.825676	-0.276352	0
ACVR1B	45.52	36.88	82.4	0.810193	-0.303662	0
ACVRL1	7.1018	6.6724	13.7742	0.939536	-0.089979	0
ACY3	0.66292	0.47571	1.13863	0.717598	-0.478752	0
ACYP1	0.64245	0.58085	1.2233	0.904117	-0.145419	0
ACYP2	3.4412	2.7325	6.1737	0.794054	-0.33269	0
ADA	6.5412	4.4702	11.0114	0.683391	-0.549216	0
ADAL	2.0215	1.8886	3.9101	0.934257	-0.098109	0
ADAM10	468.24	382.12	850.36	0.816077	-0.293222	0
ADAM15	105.05	71.915	176.965	0.684579	-0.546712	0
ADAM19	51.847	66.863	118.71	1.28962	0.366948	0
RNASE1	1.2773	0.25755	1.53485	0.201636	-2.31017	0
ADAMDEC1	1.5172	1.7944	3.3116	1.1827	0.24209	0
ADAMTS10	0.92057	0.84264	1.76321	0.915346	-0.127611	0
GPNMB	7.0874	1.4989	8.5863	0.211488	-2.24135	0
LOC100507140	1.8628	0.42753	2.29033	0.229509	-2.12338	N.A.
ADAMTSL4	28.338	21.971	50.309	0.775319	-0.367137	0
ADAP1	92.447	83.985	176.432	0.908466	-0.138495	0
ADAP2	75.064	73.125	148.189	0.974169	-0.0377565	0
ADAR	452.79	414.74	867.53	0.915965	-0.126635	0
ADARB1	4.6658	3.7505	8.4163	0.803828	-0.315042	0
ADAT1	14.71	16.109	30.819	1.09511	0.13107	0
ADAT2	7.0794	5.4897	12.5691	0.775447	-0.3669	0
ADAT3	1.475	1.1269	2.6019	0.764	-0.388355	0
ADCK1	4.0906	4.0181	8.1087	0.982276	-0.025799	0
ADCK2	15.682	14.988	30.67	0.955745	-0.0653017	0
ADCK4	8.3518	9.7802	18.132	1.17103	0.227777	0
ADCK5	6.1778	6.2836	12.4614	1.01713	0.0244982	0
HES1	2.3968	0.55237	2.94917	0.230461	-2.1174	0
ADCY4	2.8335	2.4255	5.259	0.856008	-0.224303	0
ADCY7	268.41	262.3	530.71	0.977236	-0.0332206	0
ADCY9	28.995	28.465	57.46	0.981721	-0.026615	0
ADD1	173.4	167.69	341.09	0.96707	-0.0483072	0
ADD2	0.69257	0.55661	1.24918	0.803688	-0.315293	0
ADH5	24.606	27.831	52.437	1.13107	0.177683	0
EMP1	42.491	9.8696	52.3606	0.232275	-2.10609	0
ADI1	47.64	54.91	102.55	1.1526	0.204895	0
ADIPOR1	146.87	135.81	282.68	0.924695	-0.11295	0
ADIPOR2	63.197	56.547	119.744	0.894773	-0.160406	0
ADK	20.123	15.471	35.594	0.768822	-0.379279	0
ZNF215	1.3466	0.32088	1.66748	0.238289	-2.06922	0
ADNP2	35.4	28.397	63.797	0.802175	-0.318011	0
KNDC1	1.1773	0.283	1.4603	0.240381	-2.05661	0
CASS4	7.7332	1.8619	9.5951	0.240767	-2.05429	0
ZNF205	2.0462	0.51086	2.55706	0.249663	-2.00195	0
ADPGK	209.8	193.44	403.24	0.922021	-0.117129	0
ADPRH	14.895	15.231	30.126	1.02256	0.0321825	0
ADPRHL1	0.68799	0.73659	1.42458	1.07064	0.0984742	0
ADPRHL2	18.279	21.021	39.3	1.15001	0.201644	0
ADRB1	2.0383	1.7622	3.8005	0.864544	-0.209989	0
PPARG	1.6596	0.41662	2.07622	0.251036	-1.99403	0
ADRBK1	301.05	335.4	636.45	1.1141	0.15588	0
ADRM1	60.135	52.02	112.155	0.865054	-0.209139	0
ADSL	47.003	43.239	90.242	0.91992	-0.12042	0
ADSS	50.051	50.335	100.386	1.00567	0.00816302	0
ADSSL1	0.6944	0.66872	1.36312	0.963018	-0.0543647	0
AEBP2	38.158	29.268	67.426	0.767021	-0.382661	0
AEN	9.3968	9.8357	19.2325	1.04671	0.0658582	0
AES	138.95	153.67	292.62	1.10594	0.14527	0
AFG3L2	61.39	55.304	116.694	0.900863	-0.15062	0
AFMID	7.0883	8.3146	15.4029	1.173	0.230207	0
AGA	18.256	17.837	36.093	0.977049	-0.0334977	0
FAM89A,MIR1182	1.8344	0.47056	2.30496	0.25652	-1.96286	N.A.
AGAP2	8.6189	11.679	20.2979	1.35505	0.438341	0
AGAP3	38.337	36.808	75.145	0.960117	-0.0587181	0
EGR3	8.1345	2.1098	10.2443	0.259364	-1.94695	0
SLC2A5	1.3824	0.35905	1.74145	0.259729	-1.94492	0
ABCB4	0.92302	0.24119	1.16421	0.261305	-1.93619	0
PHACTR1	7.8316	2.0471	9.8787	0.26139	-1.93573	0
CCNB2	0.88237	0.24664	1.12901	0.27952	-1.83898	0
AGBL3	0.68951	0.54237	1.23188	0.786602	-0.346294	0
AGBL5	23.49	19.809	43.299	0.843295	-0.245891	0
AGER	30.262	43.019	73.281	1.42155	0.507467	0
AGFG2	1.7357	1.7928	3.5285	1.0329	0.0466969	0
AGK	15.257	10.972	26.229	0.719145	-0.475645	0
AGMAT	1.1776	1.3735	2.5511	1.16636	0.222007	0
AGPAT1	160.08	201.65	361.73	1.25968	0.33306	0
AGPAT2	25.01	22.804	47.814	0.911795	-0.133218	0
AGPAT4	32.547	23.277	55.824	0.715181	-0.483619	0
AGPAT6	70.583	70.029	140.612	0.992151	-0.0113683	0
AGPAT9	58.042	71.53	129.572	1.23238	0.301451	0
AGTPBP1	452.98	386.13	839.11	0.852422	-0.230361	0
AGTRAP	110.28	122.5	232.78	1.11081	0.151611	0
AHCY	31.731	31.267	62.998	0.985377	-0.0212522	0
AHCYL1	68.091	67.579	135.67	0.992481	-0.0108891	0
AHCYL2	29.993	30.17	60.163	1.0059	0.00848886	0
AHDC1	1.4695	1.4065	2.876	0.957128	-0.0632158	0
AHNAK	9057.7	6974.6	16032.3	0.770019	-0.377034	0
AHNAK2	1.7498	2.1271	3.8769	1.21562	0.281698	0
AHR	1662	1380	3042	0.830325	-0.268252	0
AHRR	1.1257	1.1362	2.2619	1.00933	0.0133944	0
AHSA1	31.388	30.377	61.765	0.96779	-0.0472337	0
AHSA2	39.659	48.176	87.835	1.21476	0.280666	0
AIDA	29.797	27.154	56.951	0.9113	-0.134002	0
PDGFRB	0.80199	0.22513	1.02712	0.280714	-1.83283	0
AIFM1	11.108	11.282	22.39	1.01566	0.0224238	0
AIFM2	1.3503	1.4732	2.8235	1.09102	0.125673	0
AIFM3	11.318	9.8902	21.2082	0.873847	-0.194547	0
AIG1	4.1218	3.2133	7.3351	0.779587	-0.359219	0
AIM1	170.25	150	320.25	0.881057	-0.182692	0
AIM1L	0.86312	0.62933	1.49245	0.729134	-0.455744	0
VWA7	3.2306	0.93081	4.16141	0.288123	-1.79524	N.A.
AIMP2	11.792	12.029	23.821	1.0201	0.0287083	0
AIP	37.649	39.178	76.827	1.04061	0.0574322	0
AK1	1.5245	1.5035	3.028	0.986225	-0.0200113	0
AK2	113.45	118.63	232.08	1.04566	0.0644123	0
AK5	0.49788	0.65478	1.15266	1.31514	0.395212	0
AKAP1	15.855	15.626	31.481	0.985557	-0.0209894	0
AKAP10	59.902	66.021	125.923	1.10215	0.140321	0
AKAP13	1075.4	1085.5	2160.9	1.00939	0.0134863	0
TAS1R3	1.2131	0.35451	1.56761	0.292235	-1.7748	0
AKAP7	10.48	8.6303	19.1103	0.823502	-0.280156	0
AKAP8	68.787	59.254	128.041	0.861413	-0.215223	0
AKAP8L	66.522	66.268	132.79	0.996182	-0.00551917	0
AKAP9	230.51	276.46	506.97	1.19934	0.262241	0
AKIRIN1	77.699	71.213	148.912	0.916524	-0.125755	0
AKNA	182.63	182.21	364.84	0.9977	-0.00332163	0
AKR1A1	63.249	57.989	121.238	0.916837	-0.125263	0
AKR1B1	11.373	16.916	28.289	1.48738	0.572776	0
BEND3P3	2.8901	0.84567	3.73577	0.292609	-1.77295	N.A.
AKR1E2	0.97223	1.3344	2.30663	1.37251	0.456822	0
AKR7A2	28.646	19.646	48.292	0.68582	-0.544098	0
AKR7A3	0.84569	0.83628	1.68197	0.988873	-0.0161429	0
AKT1	131.75	112.88	244.63	0.856774	-0.223013	0
AKT1S1	5.0931	6.6693	11.7624	1.30948	0.388991	0
AKT2	68.984	64.332	133.316	0.932564	-0.100725	0
AKT3	15.686	12.42	28.106	0.791789	-0.336812	0
ALAD	22.038	21.32	43.358	0.96742	-0.0477859	0
ALCAM	96.271	81.47	177.741	0.846257	-0.240832	0
ALDH16A1	34.529	39.072	73.601	1.13157	0.178327	0
ALDH18A1	4.5858	4.9322	9.518	1.07554	0.105058	0
ALDH1A1	119	147.06	266.06	1.2358	0.305443	0
ALDH1B1	2.1113	2.2734	4.3847	1.07678	0.10672	0
NAB2	141.26	41.354	182.614	0.292751	-1.77225	0
ALDH2	142.34	156.24	298.58	1.09765	0.134423	0
ALDH3A2	63.881	61.238	125.119	0.958626	-0.0609597	0
ALDH3B1	94.893	104.15	199.043	1.09755	0.134289	0
ALDH4A1	8.3118	7.032	15.3438	0.846026	-0.241226	0
ALDH5A1	0.77631	0.57449	1.3508	0.740027	-0.434351	0
ALDH8A1	0.47374	0.69266	1.1664	1.46211	0.548052	0
ALDOA	527.1	493.44	1020.54	0.936141	-0.095202	0
ALDOC	4.3721	4.022	8.3941	0.919924	-0.120413	0
ALG12	16.457	14.162	30.619	0.860546	-0.216676	0
ALG13	49.64	40.117	89.757	0.808159	-0.307289	0
ALG14	2.5352	2.3058	4.841	0.909514	-0.136832	0
ALG2	30.63	26.178	56.808	0.854652	-0.22659	0
ALG3	9.7874	9.3272	19.1146	0.95298	-0.0694816	0
ALG5	15.969	18.855	34.824	1.18073	0.239673	0
ALG6	15.51	13.919	29.429	0.897421	-0.156143	0
ALG8	12.127	11.09	23.217	0.914488	-0.128963	0
ALG9	6.3606	6.5087	12.8693	1.02328	0.0332066	0
ZNF83	52.058	15.484	67.542	0.297437	-1.74934	0
ALKBH1	6.6277	5.3082	11.9359	0.800911	-0.320286	0
ALKBH3	7.3316	9.5863	16.9179	1.30753	0.386846	0
ALKBH4	5.8679	8.7409	14.6088	1.48961	0.574938	0
ALKBH5	111.23	117.99	229.22	1.06077	0.0851186	0
ALKBH6	3.0597	2.6322	5.6919	0.86028	-0.217121	0
ALKBH7	14.675	17.685	32.36	1.20511	0.269166	0
ALOX12	1.703	2.4149	4.1179	1.41803	0.503885	0
PHF13	11.14	3.3321	14.4721	0.299111	-1.74125	0
ALOX5	233.26	257.78	491.04	1.10512	0.144201	0
ALOX5AP	51.73	60.489	112.219	1.16932	0.225672	0
ALPK1	31.938	27.451	59.389	0.859509	-0.218415	0
GPR34	16.687	5.1013	21.7883	0.305705	-1.70979	0
ALS2	22.05	16.321	38.371	0.740181	-0.434049	0
ALS2CL	5.8835	7.7438	13.6273	1.31619	0.396367	0
ALS2CR12	2.6055	2.6182	5.2237	1.00487	0.00701505	0
ALX3	0.88145	0.75144	1.63289	0.852504	-0.230221	0
AMBRA1	26.483	26.26	52.743	0.99158	-0.0121996	0
LINC01134	1.1076	0.33906	1.44666	0.306121	-1.70782	N.A.
AMDHD2	9.6483	11.515	21.1633	1.19347	0.255168	0
AMFR	169.53	170.01	339.54	1.00283	0.00407901	0
AMICA1	478.55	480.97	959.52	1.00506	0.00727724	0
MS4A1	8.1834	2.54	10.7234	0.310384	-1.68787	0
AMIGO3	3.0652	2.7631	5.8283	0.901442	-0.149693	0
AMMECR1	13.918	15.516	29.434	1.11482	0.156805	0
AMMECR1L	16.687	18.239	34.926	1.09301	0.128302	0
AMN1	3.2837	4.0841	7.3678	1.24375	0.314696	0
AMOTL1	3.0924	2.2658	5.3582	0.7327	-0.448706	0
AMPD2	157.81	133.7	291.51	0.847221	-0.239189	0
AMPD3	33.275	28.426	61.701	0.854275	-0.227228	0
AMT	4.1942	3.7829	7.9771	0.901936	-0.148903	0
TNFRSF12A	58.503	18.302	76.805	0.312839	-1.67651	0
AMY2B	36.628	40.31	76.938	1.10052	0.138191	0
AMZ2	21.859	20.641	42.5	0.944279	-0.0827145	0
AMZ2P1	5.8324	6.293	12.1254	1.07897	0.109658	0
ANAPC1	66.813	94.633	161.446	1.41639	0.502215	0
ANAPC10	8.2983	8.724	17.0223	1.0513	0.072174	0
ANAPC11	14.148	12.461	26.609	0.880761	-0.183178	0
ANAPC13	31.432	34.76	66.192	1.10588	0.145194	0
ANAPC16	94.33	116.31	210.64	1.23301	0.302187	0
ANAPC2	13.406	13.076	26.482	0.975384	-0.0359576	0
ANAPC4	36.162	36.689	72.851	1.01457	0.0208731	0
ANAPC5	121.05	108.55	229.6	0.896737	-0.157243	0
ANAPC7	17.458	17.489	34.947	1.00178	0.00255951	0
ANGEL1	16.606	14.37	30.976	0.86535	-0.208645	0
ANGPT2	3.1132	2.5688	5.682	0.825132	-0.277304	0
ANGPTL6	7.0455	6.1212	13.1667	0.86881	-0.202888	0
ID1	43.065	13.548	56.613	0.314594	-1.66844	0
ANKH	9.2079	7.9343	17.1422	0.861684	-0.214769	0
FOSL1	6.2854	1.985	8.2704	0.315811	-1.66287	0
ANKLE2	83.046	78.28	161.326	0.94261	-0.0852669	0
ANKMY1	4.5702	6.0442	10.6144	1.32252	0.403294	0
ANKMY2	11.839	11.481	23.32	0.969761	-0.0442989	0
ANKRA2	12.77	17.968	30.738	1.40705	0.492671	0
ANKRD10	78.087	73.347	151.434	0.939298	-0.0903444	0
ANKRD11	62.287	52.68	114.967	0.845762	-0.241676	0
ANKRD12	183.22	181.56	364.78	0.99094	-0.0131306	0
ANKRD13A	194.14	182.88	377.02	0.942001	-0.0862001	0
ANKRD13C	29.329	25.103	54.432	0.855911	-0.224468	0
ANKRD13D	60.033	61.808	121.841	1.02957	0.0420378	0
HIC1	24.572	7.7935	32.3655	0.31717	-1.65667	0
ANKRD17	142.75	125.62	268.37	0.88	-0.184425	0
ANKRD18A	0.67454	0.52177	1.19631	0.77352	-0.37049	0
ANKRD20A4	0.6727	0.47329	1.14599	0.703568	-0.507239	0
ANKRD22	6.7521	8.4325	15.1846	1.24887	0.320624	0
ANKRD23	1.1577	1.0375	2.1952	0.896173	-0.15815	0
MORN3	0.8191	0.26209	1.08119	0.319973	-1.64398	0
ANKRD27	27.295	23.305	50.6	0.853819	-0.227997	0
ANKRD34B	3.6612	3.9093	7.5705	1.06776	0.0945937	0
ANKRD35	1.0367	1.4008	2.4375	1.35121	0.434253	0
CDCP1	3.0836	0.98687	4.07047	0.320038	-1.64368	0
ANKRD36BP1	61.276	46.379	107.655	0.756887	-0.40185	0
ANKRD37	1.8201	1.5665	3.3866	0.860667	-0.216473	0
ANKRD39	1.3839	1.8289	3.2128	1.32156	0.402236	0
ANKRD42	10.88	11.359	22.239	1.04403	0.0621573	0
ANKRD44	336.37	275.62	611.99	0.819395	-0.287368	0
ANKRD46	4.0619	3.9799	8.0418	0.979812	-0.0294225	0
ANKRD49	44.692	45.999	90.691	1.02924	0.0415859	0
ANKRD50	75.906	62.556	138.462	0.824125	-0.279066	0
ANKRD52	17.305	13.268	30.573	0.766715	-0.383238	0
ANKRD54	3.2636	2.55	5.8136	0.781346	-0.355967	0
NECAB1	1.0129	0.32482	1.33772	0.320683	-1.64078	2
ANKRD6	8.3885	8.5267	16.9152	1.01647	0.0235746	0
ANKRD9	0.65375	0.58297	1.23672	0.891732	-0.165317	0
ANKS1A	31.501	25.606	57.107	0.812863	-0.298916	0
ANKS1B	17.546	17.712	35.258	1.00946	0.013585	0
ANKS3	3.2281	3.22	6.4481	0.997491	-0.00362458	0
ANKS6	1.0138	1.122	2.1358	1.10673	0.1463	0
ANKZF1	19.554	28.725	48.279	1.46901	0.554843	0
ANLN	2.9155	2.2907	5.2062	0.785697	-0.347955	0
ANO10	24.988	26.763	51.751	1.07103	0.0990044	0
ANO6	265.75	227.85	493.6	0.857385	-0.221985	0
ANO8	5.4018	6.9944	12.3962	1.29483	0.37276	0
ANO9	1.3243	1.7104	3.0347	1.29155	0.369104	0
ANP32A	95.331	110.1	205.431	1.15492	0.207797	0
ANP32B	17.26	14.943	32.203	0.865759	-0.207963	0
CCL2	1.2653	0.41602	1.68132	0.328792	-1.60475	1
GUCY1B3	0.90163	0.29815	1.19978	0.330679	-1.5965	2
ANP32E	45.767	47.107	92.874	1.02928	0.0416337	0
ANPEP	194.36	157.41	351.77	0.809889	-0.304204	0
ANTXR2	158.58	138.99	297.57	0.876466	-0.19023	0
ANXA11	152.6	134.9	287.5	0.88401	-0.177865	0
ANXA2	289.77	325.7	615.47	1.12399	0.168635	0
SLAMF1	1.7803	0.59115	2.37145	0.332051	-1.59052	0
ANXA2P2	429.09	452.88	881.97	1.05544	0.0778485	0
SYT1	0.87687	0.29179	1.16866	0.332763	-1.58743	1
ANXA4	21.552	20.303	41.855	0.942047	-0.0861288	0
ANXA6	241.91	315.1	557.01	1.30255	0.381339	0
ANXA7	144.62	135.98	280.6	0.940257	-0.0888726	0
MN1	8.1382	2.7185	10.8567	0.334042	-1.5819	0
FAM129C	1.2531	0.42026	1.67336	0.335376	-1.57615	0
ANXA9	3.9164	5.8006	9.717	1.48111	0.566674	0
AOAH	605.61	486.91	1092.52	0.803999	-0.314734	0
AOC2	0.6672	0.47298	1.14018	0.708903	-0.49634	0
AP1AR	28.945	31.868	60.813	1.10098	0.138794	0
AP1B1	157.48	157.12	314.6	0.997714	-0.00330178	0
AP1G2	59.54	64.233	123.773	1.07882	0.109455	0
AP1M1	63.341	64.559	127.9	1.01923	0.0274786	0
AP1S1	8.854	10.165	19.019	1.14807	0.199209	0
AP2A1	76.967	71.673	148.64	0.931217	-0.10281	0
AP2A2	28.501	24.531	53.032	0.860707	-0.216406	0
AP2B1	93.675	70.669	164.344	0.754406	-0.406587	0
AP2M1	190.03	187.51	377.54	0.986739	-0.0192597	0
AP2S1	55.089	54.411	109.5	0.987693	-0.0178659	0
AP3B1	153.32	140.29	293.61	0.915014	-0.128134	0
AP3D1	97.895	93.956	191.851	0.959763	-0.0592499	0
AP3M1	63.236	62.867	126.103	0.994165	-0.00844319	0
AP3M2	4.0842	5.3582	9.4424	1.31193	0.391695	0
AP3S1	51.074	47.097	98.171	0.922133	-0.116954	0
AP3S2	4.2486	4.2405	8.4891	0.998093	-0.00275314	0
AP4B1	19.043	20.439	39.482	1.07331	0.102064	0
AP4M1	5.9238	6.8729	12.7967	1.16022	0.214396	0
AP4S1	12.846	15.089	27.935	1.17461	0.232178	0
APAF1	243.46	224.94	468.4	0.92393	-0.114145	0
APBA1	1.4884	1.5526	3.041	1.04313	0.0609239	0
RDH12	0.87534	0.29452	1.16986	0.336464	-1.57148	0
APBA3	4.8562	5.0601	9.9163	1.04199	0.0593381	0
APBB1	2.2366	2.8103	5.0469	1.25651	0.329417	0
APBB1IP	47.949	47.637	95.586	0.993493	-0.00941817	0
APBB2	0.88176	0.94687	1.82863	1.07384	0.10278	0
APBB3	11.016	13.861	24.877	1.25826	0.331431	0
APC2	0.79496	0.85628	1.65124	1.07714	0.1072	0
LRRC8B	41.069	13.829	54.898	0.336726	-1.57035	2
APEH	56.345	56.039	112.384	0.994569	-0.00785638	0
APEX1	29.443	36.906	66.349	1.25347	0.325931	0
APEX2	5.6304	5.6143	11.2447	0.997141	-0.00413126	0
APH1B	24.132	30.287	54.419	1.25506	0.327751	0
API5	80.331	71.442	151.773	0.889345	-0.169184	0
APIP	16.616	14.064	30.68	0.846413	-0.240566	0
APLP2	1291.1	1237.4	2528.5	0.958408	-0.0612888	0
APOA1BP	17.172	15.458	32.63	0.900186	-0.151704	0
APOA2	2.4066	1.9028	4.3094	0.790659	-0.338872	0
APOBEC2	1.4707	1.4141	2.8848	0.961515	-0.0566188	0
APOBEC3C	6.0507	6.2991	12.3498	1.04105	0.0580437	0
PHLDA1	6.8453	2.3101	9.1554	0.337472	-1.56716	1
APOBEC3F	4.9513	6.979	11.9303	1.40953	0.495213	0
MED25,MIR6800	1.5098	0.51025	2.02005	0.337959	-1.56508	N.A.
APOL1	18.595	17.741	36.336	0.954074	-0.0678274	0
APOL2	22.508	21.067	43.575	0.935978	-0.095453	0
APOL3	54.453	58.785	113.238	1.07955	0.110437	0
HERC2P10	2.5692	0.87355	3.44275	0.340009	-1.55636	N.A.
APOL6	375.11	336.83	711.94	0.89795	-0.155293	0
MFI2	1.1354	0.39238	1.52778	0.345587	-1.53288	0
APOM	56.081	62.691	118.772	1.11787	0.160746	0
SDS	0.75125	0.25997	1.01122	0.34605	-1.53095	0
APP	138.42	160.22	298.64	1.15749	0.211002	0
APPL2	26.645	22.725	49.37	0.85288	-0.229585	0
APRT	68.232	64.947	133.179	0.951855	-0.0711856	0
APTX	12.817	10.841	23.658	0.84583	-0.241561	0
AQP11	1.6125	1.7471	3.3596	1.08347	0.115663	0
AQP3	0.76439	0.95202	1.71641	1.24546	0.316683	0
AQP9	272.04	245.95	517.99	0.904095	-0.145454	0
AQR	111.05	94.125	205.175	0.847591	-0.23856	0
ARAF	38.2	36.706	74.906	0.96089	-0.0575567	0
ARAP1	347.68	301.24	648.92	0.866429	-0.206847	0
ARAP3	20.819	14.85	35.669	0.713291	-0.487438	0
ARCN1	110.54	115	225.54	1.04035	0.0570653	0
AREG	4.4693	3.4763	7.9456	0.777818	-0.362496	0
ARF1	152.62	151.59	304.21	0.993251	-0.00976945	0
ARF3	135.43	135.3	270.73	0.99904	-0.00138552	0
ARF4	109.91	82.516	192.426	0.75076	-0.413577	0
ARF5	110.63	105.18	215.81	0.950737	-0.0728823	0
ARF6	229.18	171.78	400.96	0.749542	-0.415919	0
ARFGAP1	35.195	32.765	67.96	0.930956	-0.103215	0
ARFGAP2	99.707	98.586	198.293	0.988757	-0.016312	0
ARFGAP3	90.749	73.49	164.239	0.809816	-0.304334	0
ARFGEF2	160.22	152.81	313.03	0.953751	-0.0683153	0
ARFIP1	19.314	26.856	46.17	1.39049	0.475597	0
ARFIP2	22.194	21.433	43.627	0.965711	-0.0503359	0
ARFRP1	13.547	14.568	28.115	1.07537	0.104829	0
ARG1	2.9799	2.6325	5.6124	0.883419	-0.17883	0
ARG2	30.036	23.485	53.521	0.781895	-0.354953	0
ARGFXP2	1.5184	1.944	3.4624	1.2803	0.356476	0
ARGLU1	121.8	136.6	258.4	1.12151	0.165443	0
ARHGAP10	15.14	11.396	26.536	0.752708	-0.409838	0
ARHGAP15	70.067	72.125	142.192	1.02937	0.0417643	0
ARHGAP17	35.454	29.176	64.63	0.822925	-0.281166	0
ARHGAP18	34.235	33.225	67.46	0.970498	-0.0432028	0
LOC101927482	0.84875	0.29542	1.14417	0.348065	-1.52257	N.A.
ARHGAP24	35.742	51.197	86.939	1.4324	0.518439	0
ARHGAP25	48.934	54.055	102.989	1.10465	0.143591	0
ARHGAP26	276.53	249.18	525.71	0.901096	-0.150248	0
ARHGAP27	281.75	327.53	609.28	1.16248	0.217211	0
ARHGAP30	296.47	303.07	599.54	1.02226	0.0317649	0
ARHGAP31	65.275	49.457	114.732	0.757671	-0.400356	0
ARHGAP4	230.77	221.52	452.29	0.959917	-0.0590187	0
ARHGAP5	60.17	62.356	122.526	1.03633	0.051484	0
ARHGAP6	0.65314	0.78386	1.437	1.20014	0.263204	0
ARHGAP9	131.8	145.16	276.96	1.10137	0.139294	0
ARHGDIA	139.36	125.06	264.42	0.897388	-0.156196	0
ARHGDIB	786.39	800.09	1586.48	1.01742	0.0249173	0
ARHGEF1	131.36	128.22	259.58	0.976096	-0.0349047	0
ARHGEF10L	59.935	64.019	123.954	1.06814	0.0951014	0
ARHGEF11	158.4	147.09	305.49	0.928598	-0.106873	0
ARHGEF17	0.67668	0.90627	1.58295	1.33929	0.421467	0
ARHGEF18	72.529	81.373	153.902	1.12194	0.165992	0
ARHGEF19	1.1422	0.83113	1.97333	0.727657	-0.458669	0
ARHGEF2	134.59	136.51	271.1	1.01427	0.0204354	0
ARHGEF3	58.465	62.93	121.395	1.07637	0.106175	0
ARHGEF6	286.53	235.68	522.21	0.822532	-0.281857	0
ARHGEF7	51.155	41.917	93.072	0.819412	-0.28734	0
ARID3A	22.902	22.086	44.988	0.96437	-0.0523414	0
ARID3B	13.412	15.387	28.799	1.14726	0.198188	0
ARID4A	70.145	68.945	139.09	0.982893	-0.0248943	0
ARID4B	115.86	108.16	224.02	0.93354	-0.0992155	0
ARID5A	31.845	27.259	59.104	0.85599	-0.224334	0
ARID5B	11.191	16.251	27.442	1.45215	0.53819	0
ARIH1	121.19	91.642	212.832	0.756185	-0.40319	0
ARIH2	77.885	68.572	146.457	0.880426	-0.183726	0
ARL1	24.56	26.043	50.603	1.06038	0.0845851	0
ARL11	15.654	19.896	35.55	1.27099	0.345947	0
ARL15	19.775	20.575	40.35	1.04046	0.0572147	0
ARL16	9.3366	11.189	20.5256	1.1984	0.261112	0
ARL2	2.2657	2.8288	5.0945	1.24853	0.320233	0
ARL2BP	49.253	51.852	101.105	1.05277	0.074188	0
ARL3	8.8885	7.8041	16.6926	0.878	-0.187708	0
ARL4A	109.24	106.94	216.18	0.978945	-0.0306996	0
ARL4C	25.857	25.555	51.412	0.98832	-0.0169493	0
TMEM156	0.85884	0.29906	1.1579	0.348214	-1.52195	0
ARL5B	34.47	27.15	61.62	0.787641	-0.344389	0
ARL6	0.69288	0.46753	1.16041	0.674763	-0.567547	0
ARL6IP1	136.16	117.13	253.29	0.860238	-0.217192	0
ARL6IP4	76.231	76.482	152.713	1.00329	0.00474245	0
ARL6IP5	256.38	274.16	530.54	1.06935	0.0967344	0
ARL8A	65.374	60.499	125.873	0.925429	-0.111806	0
ARL8B	133.43	115.53	248.96	0.865847	-0.207816	0
ARMC1	17.44	17.955	35.395	1.02953	0.0419856	0
ARMC10	29.137	34.106	63.243	1.17054	0.227173	0
ARMC5	9.2672	8.2095	17.4767	0.885866	-0.174839	0
ARMC6	17.317	14.822	32.139	0.855922	-0.224449	0
ARMC7	5.1325	4.795	9.9275	0.934243	-0.0981309	0
ARMC8	76.153	65.683	141.836	0.862514	-0.213381	0
ZNF502	1.4233	0.49662	1.91992	0.348922	-1.51903	1
ARMCX6	7.6605	9.303	16.9635	1.21441	0.280257	0
ARNT	90.949	96.897	187.846	1.0654	0.0913942	0
ARNTL	25.538	24.083	49.621	0.943026	-0.0846304	0
ARPC1A	50.713	37.026	87.739	0.730109	-0.453817	0
ARPC1B	479.93	482.38	962.31	1.0051	0.0073461	0
ARPC2	559.26	550.71	1109.97	0.984712	-0.0222263	0
ARPC4	209.68	207.72	417.4	0.990652	-0.0135491	0
ARPC5	482.87	437.72	920.59	0.906497	-0.141627	0
ARPC5L	11.847	11.136	22.983	0.939985	-0.0892907	0
ARRB1	186.22	158.93	345.15	0.853453	-0.228617	0
ARRB2	388.14	431.65	819.79	1.1121	0.153285	0
ARRDC1	41.273	46.472	87.745	1.12597	0.171163	0
ARRDC2	108.91	92.957	201.867	0.853521	-0.228501	0
ARRDC4	96.842	100.02	196.862	1.03282	0.0465837	0
ARRDC5	2.4231	1.944	4.3671	0.802278	-0.317826	0
ARSA	22.853	20.794	43.647	0.909902	-0.136216	0
ARSD	66.338	75.099	141.437	1.13207	0.178958	0
ARSG	26.398	20.995	47.393	0.795325	-0.330383	0
ARV1	3.6221	2.767	6.3891	0.763921	-0.388504	0
ARVCF	1.1917	1.3686	2.5603	1.14844	0.19968	0
ASAP1	139.28	120.4	259.68	0.864446	-0.210153	0
ASB1	13.617	15.614	29.231	1.14665	0.197431	0
ASB13	18.836	20.333	39.169	1.07948	0.11033	0
BATF3	7.7528	2.7115	10.4643	0.349745	-1.51563	0
PAQR6	4.6093	1.6392	6.2485	0.355629	-1.49156	1
ASB3	2.7999	2.1398	4.9397	0.764242	-0.387899	0
ASB6	22.111	26.729	48.84	1.20886	0.273642	0
ASB7	24.874	29.55	54.424	1.18799	0.24852	0
ASB8	31.568	43.706	75.274	1.3845	0.469368	0
ASCC2	35.239	32.973	68.212	0.935696	-0.0958878	0
ASCC3	126.14	102.57	228.71	0.813144	-0.298417	0
ASCL2	3.5151	5.2649	8.78	1.4978	0.58284	0
ASF1A	17.266	14.935	32.201	0.864995	-0.209237	0
ASF1B	4.5051	5.7891	10.2942	1.28501	0.36178	0
ASGR1	17.234	22.858	40.092	1.32633	0.407442	0
ASGR2	42.726	38.056	80.782	0.890699	-0.16699	0
ASH1L	229.36	193.28	422.64	0.842693	-0.246921	0
ASH2L	24.045	26.169	50.214	1.08833	0.122122	0
ASL	24.476	27.903	52.379	1.14001	0.189052	0
ASMTL	19.217	19.703	38.92	1.02529	0.0360322	0
ASNA1	36.77	38.074	74.844	1.03546	0.050277	0
ASNS	1.5175	1.3114	2.8289	0.864185	-0.210589	0
ASNSD1	42.907	40.755	83.662	0.949845	-0.074236	0
ASPH	99.543	67.022	166.565	0.673297	-0.570685	0
ASPHD2	12.302	11.103	23.405	0.902536	-0.147943	0
ASPM	2.9097	1.9534	4.8631	0.671341	-0.574883	0
ASPSCR1	12.704	10.918	23.622	0.859414	-0.218574	0
ASRGL1	14.466	20.329	34.795	1.4053	0.490873	0
ASTE1	17.117	13.973	31.09	0.816323	-0.292788	0
ASXL1	37.719	40.333	78.052	1.0693	0.0966693	0
ATAD1	22.861	21.75	44.611	0.951402	-0.0718731	0
ATAD2B	113.69	93.787	207.477	0.824936	-0.277645	0
ATAD3A	12.289	17.426	29.715	1.41802	0.503874	0
ATAD3B	14.519	16.573	31.092	1.14147	0.190893	0
ATAD3C	2.7987	2.913	5.7117	1.04084	0.0577489	0
ATAD5	10.354	9.0233	19.3773	0.87148	-0.198461	0
ATE1	33.588	27.597	61.185	0.821633	-0.283434	0
ATF1	20.874	20.07	40.944	0.961483	-0.0566665	0
TSKS	1.0294	0.36724	1.39664	0.356752	-1.48701	0
ATF4	375.03	409.72	784.75	1.0925	0.127632	0
ATF5	11.382	9.0245	20.4065	0.792875	-0.334835	0
ATF6	183.56	163.95	347.51	0.893168	-0.162996	0
PHLDA2	1.1709	0.41935	1.59025	0.358143	-1.48139	0
DLC1	0.84906	0.30573	1.15479	0.360081	-1.47361	0
F3	1.2195	0.44056	1.66006	0.361263	-1.46888	1
ATG16L2	130.72	136.49	267.21	1.04414	0.0623154	0
ATG2A	22.182	23.555	45.737	1.0619	0.0866439	0
ATG3	126.63	124.74	251.37	0.985075	-0.0216951	0
ATG4A	10.048	8.5779	18.6259	0.853692	-0.228212	0
ATG4B	23.989	23.679	47.668	0.987077	-0.0187649	0
ATG4C	11.391	13.497	24.888	1.18488	0.244744	0
ATG4D	11.63	11.675	23.305	1.00387	0.00557145	0
ATG5	47.973	42.752	90.725	0.891168	-0.166231	0
ATG7	91.131	84.828	175.959	0.930836	-0.103401	0
ATG9A	18.841	21.144	39.985	1.12223	0.166373	0
FCRL1	1.6058	0.58085	2.18665	0.36172	-1.46705	0
ATHL1	25.425	28.28	53.705	1.11229	0.153534	0
ATIC	5.4342	5.0571	10.4913	0.930606	-0.103757	0
ATL1	0.79924	0.56358	1.36282	0.705145	-0.504008	0
ATL2	39.752	35.597	75.349	0.895477	-0.159272	0
ATL3	200.56	187.96	388.52	0.937176	-0.0936082	0
ATM	417.26	349.66	766.92	0.837991	-0.254994	0
ATMIN	100.25	95.939	196.189	0.956998	-0.0634129	0
ATN1	3.6233	2.8594	6.4827	0.78917	-0.341592	0
PRUNE2	9.7088	3.5218	13.2306	0.362743	-1.46298	1
ATOX1	9.1538	9.0015	18.1553	0.983362	-0.0242053	0
ATP10A	9.6945	8.5497	18.2442	0.881912	-0.181293	0
ATP10D	56.035	45.922	101.957	0.819524	-0.287143	0
ATP11B	238.55	242.23	480.78	1.01543	0.0220859	0
ATP11C	49.049	43.535	92.584	0.887582	-0.172048	0
ATP13A1	31.54	29.419	60.959	0.932752	-0.100434	0
ATP13A2	14.848	14.071	28.919	0.94767	-0.0775438	0
ATP13A3	206.39	155.39	361.78	0.752895	-0.409479	0
ATP1A1	183.52	146.85	330.37	0.800185	-0.321594	0
ATP1B1	3.2147	4.7032	7.9179	1.46303	0.548959	0
ATP1B3	54.218	49.142	103.36	0.906378	-0.141815	0
ATP2A3	21.433	22.526	43.959	1.051	0.0717574	0
ATP2B4	147.38	114.22	261.6	0.775003	-0.367725	0
ATP5A1	321.65	294.16	615.81	0.914534	-0.128891	0
ATP5B	252.49	255.05	507.54	1.01014	0.0145539	0
ATP5C1	155.56	149.28	304.84	0.95963	-0.0594502	0
ATP5D	5.5448	7.0323	12.5771	1.26827	0.342861	0
ATP5E	50.369	60.321	110.69	1.19758	0.260124	0
YBEY	4.9901	1.8216	6.8117	0.365043	-1.45386	N.A.
ATP5F1	150.38	150.17	300.55	0.998604	-0.00201608	0
ATP5G1	12.267	8.2925	20.5595	0.676001	-0.564903	0
ATP5G2	145.41	144.29	289.7	0.992298	-0.0111552	0
ATP5G3	72.948	71.629	144.577	0.981919	-0.0263246	0
ATP5H	76.567	61.073	137.64	0.797641	-0.326188	0
ATP5I	56.471	57.543	114.014	1.01898	0.0271303	0
ATP5J	18.117	13.262	31.379	0.73202	-0.450046	0
ATP5J2	25.614	24.493	50.107	0.956235	-0.0645631	0
ATP5L	118.56	123.05	241.61	1.03787	0.0536273	0
ZNF433	2.1783	0.79749	2.97579	0.366107	-1.44966	0
ATP5O	61.915	64.288	126.203	1.03833	0.0542605	0
ATP5S	7.882	7.5147	15.3967	0.9534	-0.0688462	0
ATP5SL	18.025	16.574	34.599	0.919501	-0.121077	0
ATP6AP1	80.464	74.199	154.663	0.922139	-0.116944	0
ATP6AP2	253.92	230.22	484.14	0.906664	-0.141361	0
ATP6V0A1	66.593	58.18	124.773	0.873665	-0.194847	0
ATP6V0B	153.79	143.71	297.5	0.934456	-0.0978012	0
ATP6V0C	20.337	20.854	41.191	1.02542	0.0362173	0
ATP6V0D1	182.43	170.22	352.65	0.93307	-0.0999424	0
ATP6V0E1	147.31	128.25	275.56	0.870613	-0.199897	0
ATP6V0E2	4.0029	3.4442	7.4471	0.860426	-0.216877	0
ATP6V1A	331.05	329.89	660.94	0.996496	-0.00506408	0
ATP6V1B2	365.74	350.38	716.12	0.958003	-0.061898	0
ATP6V1C1	78.681	71.867	150.548	0.913397	-0.130686	0
ATP6V1C2	70.543	63.788	134.331	0.904243	-0.145218	0
ATP6V1D	34.161	29.128	63.289	0.852668	-0.229944	0
ATP6V1E1	57.884	45.392	103.276	0.784189	-0.350727	0
ATP6V1E2	4.2086	4.5765	8.7851	1.08742	0.120904	0
ATP6V1F	70.365	70.621	140.986	1.00364	0.00523925	0
ATP6V1G1	167.95	177.72	345.67	1.05817	0.0815743	0
ATP6V1H	33.515	26.717	60.232	0.797165	-0.327049	0
ATP7A	31.521	25.042	56.563	0.794454	-0.331964	0
ATP7B	0.76439	0.91536	1.67975	1.1975	0.26003	0
ATP8A1	94.144	76.406	170.55	0.811587	-0.301183	0
ATP8B1	3.3614	3.0703	6.4317	0.913399	-0.130683	0
PPP1R3G	1.28	0.47086	1.75086	0.367859	-1.44277	0
ATP8B3	1.3063	1.1296	2.4359	0.864732	-0.209674	0
ATP8B4	71.311	76.031	147.342	1.06619	0.0924631	0
ATP9B	33.678	23.239	56.917	0.690035	-0.535258	0
ATPAF1	22.831	19.362	42.193	0.848057	-0.237766	0
ATPAF2	13.289	11.232	24.521	0.84521	-0.242618	0
ATRIP	3.3446	3.8781	7.2227	1.15951	0.213516	0
ATXN1L	112.55	91.835	204.385	0.815948	-0.29345	0
ATXN2	9.6199	11.521	21.1409	1.19762	0.260172	0
ATXN2L	40.975	30.694	71.669	0.749091	-0.416787	0
ATXN7	84.704	82.652	167.356	0.975774	-0.0353804	0
ATXN7L1	11.887	13.192	25.079	1.10978	0.150279	0
ATXN7L2	1.9934	2.2573	4.2507	1.13239	0.179367	0
ATXN7L3	75.497	68.815	144.312	0.911493	-0.133696	0
AUH	8.0703	7.6101	15.6804	0.942976	-0.0847069	0
AUP1	114.7	107.17	221.87	0.93435	-0.0979643	0
AURKA	3.5075	3.3145	6.822	0.944975	-0.0816519	0
AURKAIP1	19.847	20.328	40.175	1.02424	0.0345473	0
AURKAPS1	5.8642	5.551	11.4152	0.946591	-0.0791866	0
AURKB	0.60822	0.83143	1.43965	1.36699	0.451002	0
AUTS2	1.0569	1.4292	2.4861	1.35226	0.435369	0
AVEN	4.7829	5.3131	10.096	1.11085	0.151668	0
AVIL	1.95	2.0577	4.0077	1.05523	0.0775585	0
CCDC121	2.5392	0.94899	3.48819	0.373736	-1.41991	0
AVPR2	2.6624	1.8522	4.5146	0.695688	-0.523487	0
AXIN1	44.648	39.76	84.408	0.890521	-0.167278	0
AZI2	75.183	79.258	154.441	1.0542	0.0761501	0
AZIN1	225.62	197.41	423.03	0.874967	-0.1927	0
B2M	6833.2	6549.6	13382.8	0.958497	-0.0611546	0
C9orf84	0.75614	0.2833	1.03944	0.374666	-1.41632	2
SYNJ2	7.9221	2.973	10.8951	0.375279	-1.41396	0
B3GALT6	8.2876	9.2275	17.5151	1.11341	0.154985	0
GADD45G	3.1089	1.1669	4.2758	0.375342	-1.41372	0
B3GAT3	13.084	13.054	26.138	0.997707	-0.00331172	0
B3GNT1	0.9056	0.67872	1.58432	0.74947	-0.416057	0
B3GNT2	42.984	46.171	89.155	1.07414	0.103187	0
SERPINE1	0.89368	0.33754	1.23122	0.377697	-1.4047	0
B3GNT8	7.1397	10.322	17.4617	1.44572	0.531787	0
B3GNT9	9.1871	8.0568	17.2439	0.876969	-0.189403	0
B3GNTL1	7.5682	7.2741	14.8423	0.96114	-0.0571815	0
B4GALT1	79.678	63.949	143.627	0.802593	-0.31726	0
B4GALT3	18.315	19.755	38.07	1.07862	0.109192	0
B4GALT4	12.793	11.875	24.668	0.928242	-0.107427	0
B4GALT5	42.994	37.382	80.376	0.86947	-0.201792	0
B4GALT6	2.5169	2.3928	4.9097	0.950693	-0.0729481	0
B4GALT7	9.9381	9.1427	19.0808	0.919965	-0.12035	0
B9D1	0.99026	0.98717	1.97743	0.99688	-0.00450881	0
B9D2	3.2654	4.0811	7.3465	1.2498	0.321698	0
BACH1	1285.3	1034.3	2319.6	0.804715	-0.31345	0
FBXL8	0.82552	0.313	1.13852	0.379155	-1.39914	0
BAD	12.038	11.386	23.424	0.945838	-0.0803347	0
BAG1	38.969	39.72	78.689	1.01927	0.0275387	0
CSMD1	10.016	3.7993	13.8153	0.379323	-1.3985	1
ENC1	77.813	29.598	107.411	0.380373	-1.39451	0
BAG4	80.306	71.169	151.475	0.886223	-0.174259	0
BAG5	78.472	75.206	153.678	0.95838	-0.0613302	0
BAIAP2	11.72	9.1939	20.9139	0.784462	-0.350224	0
BAIAP2L1	5.819	6.8405	12.6595	1.17555	0.233331	0
BAIAP3	3.0723	2.6903	5.7626	0.875663	-0.191552	0
BAK1	13.564	18.802	32.366	1.38617	0.471103	0
BANF1	9.0921	9.8278	18.9199	1.08092	0.112255	0
BANP	16.037	17.335	33.372	1.08094	0.112284	0
BAP1	67.457	60.485	127.942	0.896645	-0.157391	0
BASP1	28.176	34.675	62.851	1.23066	0.299429	0
BATF	7.8499	6.7069	14.5568	0.854393	-0.227028	0
BATF2	1.5318	1.7886	3.3204	1.16765	0.223603	0
C1orf85	40.687	15.641	56.328	0.384423	-1.37924	0
BAX	18.959	20.469	39.428	1.07965	0.110558	0
BAZ1A	172.56	133.77	306.33	0.775209	-0.367343	0
BAZ1B	71.335	58.231	129.566	0.816303	-0.292823	0
BAZ2A	99.822	86.679	186.501	0.868336	-0.203675	0
BAZ2B	289.53	223.61	513.14	0.772321	-0.372728	0
NLRP2	1.4753	0.56964	2.04494	0.386118	-1.37289	1
BBS4	4.9073	4.2117	9.119	0.858252	-0.220527	0
OSBPL10	1.2644	0.49328	1.75768	0.39013	-1.35797	0
BBS9	9.6596	7.6044	17.264	0.787238	-0.345129	0
BCAP29	37.596	33.01	70.606	0.878019	-0.187676	0
BCAP31	80.813	81.566	162.379	1.00932	0.0133805	0
BCAS2	15.327	14.736	30.063	0.961441	-0.0567304	0
BCAS3	24.273	22.375	46.648	0.921806	-0.117465	0
BCAT1	63.395	51.427	114.822	0.811215	-0.301843	0
BCAT2	5.0295	4.2971	9.3266	0.854379	-0.227052	0
BCDIN3D	3.8583	3.5351	7.3934	0.916233	-0.126214	0
BCKDHA	53.891	59.156	113.047	1.0977	0.13448	0
BCKDHB	4.8474	3.8838	8.7312	0.801213	-0.319742	0
BCKDK	40.848	34.92	75.768	0.854877	-0.226212	0
BCL10	55.307	48.499	103.806	0.876905	-0.189507	0
BCL11A	5.0726	5.2952	10.3678	1.04388	0.0619598	0
SPATA21	0.91293	0.35693	1.26986	0.390972	-1.35486	0
BCL2A1	67.456	66.652	134.108	0.988081	-0.0172986	0
BCL2L1	17.535	18.232	35.767	1.03975	0.0562354	0
BCL2L12	4.6909	4.7056	9.3965	1.00313	0.00451394	0
BCL2L13	67.997	61.748	129.745	0.908099	-0.139079	0
BCL2L2	14.242	14.417	28.659	1.01229	0.0176192	0
BCL3	15.294	13.921	29.215	0.910226	-0.135703	0
BCL6	271.06	299.64	570.7	1.10544	0.144618	0
BCL7A	0.86678	0.73568	1.60246	0.848751	-0.236587	0
BCL7B	28.442	24.994	53.436	0.878771	-0.186441	0
BCL7C	17.972	15.351	33.323	0.854162	-0.227418	0
BCL9	3.9818	4.1414	8.1232	1.04008	0.0566978	0
BCL9L	9.5896	9.3897	18.9793	0.979155	-0.0303916	0
BCORL1	2.4362	2.1568	4.593	0.885313	-0.17574	0
BCR	44.541	42.442	86.983	0.952875	-0.0696413	0
BCS1L	4.2392	3.3384	7.5776	0.787507	-0.344635	0
BDH1	1.9973	2.7022	4.6995	1.35293	0.436083	0
BDH2	3.2242	4.1347	7.3589	1.2824	0.358841	0
BDP1	137.19	118.02	255.21	0.860267	-0.217144	0
BECN1	73.691	73.783	147.474	1.00125	0.00180002	0
BEND3	2.2446	2.4352	4.6798	1.08491	0.117582	0
BEST1	58.497	59.172	117.669	1.01154	0.016552	0
BET1	4.4595	4.8713	9.3308	1.09234	0.127425	0
BET1L	16.742	19.34	36.082	1.15518	0.208116	0
BEX4	14.716	16.981	31.697	1.15391	0.206536	0
BFAR	34.276	33.042	67.318	0.963998	-0.0528977	0
BICD1	0.77173	1.1323	1.90403	1.46722	0.553088	0
BID	126.89	103.01	229.9	0.811806	-0.300794	0
BIK	0.52967	0.50449	1.03416	0.952461	-0.0702681	0
BIN1	8.7791	8.0543	16.8334	0.91744	-0.124314	0
BIN2	336.84	329.29	666.13	0.977586	-0.0327048	0
BIN3	35.129	25.215	60.344	0.717783	-0.47838	0
BIRC2	149.74	122.39	272.13	0.81735	-0.290974	0
BLCAP	39.569	39.949	79.518	1.0096	0.0137888	0
BLM	4.6784	4.1947	8.8731	0.89661	-0.157448	0
BLMH	16.425	15.504	31.929	0.943927	-0.0832529	0
TREM2	0.83163	0.32694	1.15857	0.393132	-1.34692	0
BLOC1S1	22.16	26.821	48.981	1.21033	0.275405	0
BLOC1S2	53.128	45.645	98.773	0.859151	-0.219016	0
MSR1	38.052	15	53.052	0.394197	-1.34301	2
BLVRA	42.059	50.106	92.165	1.19133	0.252569	0
BLVRB	92.199	107.58	199.779	1.16682	0.222587	0
BLZF1	10.922	9.6281	20.5501	0.881533	-0.181914	0
BMF	55.587	76.834	132.421	1.38223	0.466997	0
BMI1	1.6284	1.621	3.2494	0.995456	-0.00657104	0
BMP1	5.5956	4.5617	10.1573	0.81523	-0.294721	0
BMP6	4.3428	3.0967	7.4395	0.713065	-0.487894	0
BMP8A	3.2012	3.9941	7.1953	1.24769	0.319258	0
BMP8B	5.8697	7.8671	13.7368	1.34029	0.422545	0
NUDT7	4.686	1.865	6.551	0.397994	-1.32918	0
IL10	2.4983	0.99717	3.49547	0.399139	-1.32504	0
SGCB	1.6672	0.6666	2.3338	0.399832	-1.32253	0
BNIP1	8.1085	7.6856	15.7941	0.947845	-0.0772772	0
BNIP2	355.21	311.15	666.36	0.875961	-0.191062	0
TGM2	5.0402	2.0174	7.0576	0.400262	-1.32098	0
BOD1	16.488	16.135	32.623	0.97859	-0.0312228	0
BOLA1	1.1437	1.472	2.6157	1.28705	0.364069	0
BOLA3	1.3414	1.0423	2.3837	0.777024	-0.363969	0
PROCR	1.188	0.47601	1.66401	0.400682	-1.31947	0
BPGM	9.7663	9.293	19.0593	0.951537	-0.0716677	0
BPHL	2.7455	2.69	5.4355	0.979785	-0.0294627	0
BPI	4.5527	6.2903	10.843	1.38166	0.466406	0
BPNT1	6.2851	7.6786	13.9637	1.22171	0.288908	0
BRAF	23.697	17.769	41.466	0.749842	-0.415342	0
BRAP	36.671	38.005	74.676	1.03638	0.0515496	0
BRCA2	12.332	11.364	23.696	0.921505	-0.117936	0
BRCC3	17.31	13.756	31.066	0.794685	-0.331545	0
BRD1	38.007	36.339	74.346	0.956113	-0.0647464	0
SLC12A7	31.478	12.645	44.123	0.401709	-1.31578	0
BRD3	14.162	15.203	29.365	1.07351	0.102331	0
BRD4	34.907	26.486	61.393	0.758759	-0.398286	0
BRD8	9.4631	12.924	22.3871	1.36573	0.449668	0
BRD9	25.4	24.843	50.243	0.978071	-0.0319891	0
BRE	41.975	37.439	79.414	0.891936	-0.164988	0
BRF1	22.64	20.354	42.994	0.899028	-0.153562	0
BRF2	8.4679	8.5134	16.9813	1.00537	0.00773118	0
BRI3	74.461	76.993	151.454	1.034	0.0482423	0
BRI3BP	9.7932	9.6645	19.4577	0.986858	-0.0190853	0
BRIP1	3.6123	4.615	8.2273	1.27758	0.353413	0
BRIX1	21.371	17.363	38.734	0.812456	-0.299638	0
BRMS1	51.718	46.487	98.205	0.898855	-0.153839	0
BRMS1L	1.7867	2.1652	3.9519	1.21184	0.277203	0
BRPF1	148.05	103.8	251.85	0.701114	-0.512278	0
BRPF3	15.694	15.462	31.156	0.985217	-0.0214862	0
CTNNAL1	1.1923	0.47935	1.67165	0.402038	-1.3146	1
SNHG4	2.5181	1.016	3.5341	0.403479	-1.30944	0
BSDC1	37.995	36.215	74.21	0.953152	-0.0692222	0
BSG	116.7	103.78	220.48	0.889289	-0.169276	0
BST1	134.52	166.44	300.96	1.23729	0.307182	0
BST2	53.979	58.903	112.882	1.09122	0.125943	0
BTAF1	303.61	264.77	568.38	0.872073	-0.19748	0
LOC100506314	2.3937	0.96657	3.36027	0.403797	-1.3083	N.A.
BTBD18	1.2938	1.6529	2.9467	1.27755	0.353385	0
BTBD19	3.4684	3.26	6.7284	0.939915	-0.0893983	0
BTBD2	23.724	24.712	48.436	1.04165	0.0588645	0
BTBD3	25.155	22.665	47.82	0.901014	-0.150379	0
BTBD6	20.167	14.544	34.711	0.721178	-0.471572	0
BTBD7	51.806	47.109	98.915	0.909335	-0.137116	0
BTBD8	0.75309	0.93203	1.68512	1.23761	0.307554	0
BTBD9	32.32	28.117	60.437	0.869957	-0.200985	0
BTD	11.527	9.2936	20.8206	0.806246	-0.310708	0
BTF3	221.58	229.9	451.48	1.03755	0.0531788	0
BTG1	6.9939	8.8049	15.7988	1.25894	0.332209	0
BTG2	143.67	168.72	312.39	1.17436	0.231872	0
BTG3	3.7557	2.8879	6.6436	0.768938	-0.379061	0
BTK	115.92	103.55	219.47	0.893288	-0.162802	0
BTN2A1	65.3	51.614	116.914	0.790413	-0.339321	0
BTN2A2	23.954	27.314	51.268	1.14027	0.189374	0
BTN3A1	128.99	97.243	226.233	0.75388	-0.407593	0
BTN3A2	112.65	111.94	224.59	0.993697	-0.00912166	0
TUBB6	42.581	17.362	59.943	0.407741	-1.29428	0
BUB1B	1.2192	1.6165	2.8357	1.32587	0.406939	0
BUD13	10.058	10.37	20.428	1.03102	0.0440724	0
BUD31	33.474	34.187	67.661	1.0213	0.0304069	0
BYSL	4.2765	3.1097	7.3862	0.72716	-0.459655	0
BZRAP1	12.362	8.3922	20.7542	0.678871	-0.558791	0
BZW1	296.03	261.41	557.44	0.883052	-0.179429	0
BZW2	24.62	20.505	45.125	0.832859	-0.263855	0
ANGPTL3	1.0364	0.42268	1.45908	0.407835	-1.29394	3
C10orf11	8.0764	6.1697	14.2461	0.763917	-0.388512	0
C10orf111	0.94869	1.1723	2.12099	1.2357	0.305333	0
C10orf12	47.646	35.656	83.302	0.748352	-0.41821	0
C10orf128	2.9255	3.4633	6.3888	1.18383	0.243464	0
C10orf131	1.7409	1.5092	3.2501	0.866908	-0.206049	0
C10orf2	1.7253	1.2714	2.9967	0.736915	-0.440429	0
C10orf76	25.39	23.389	48.779	0.921189	-0.11843	0
C10orf88	3.2113	2.6891	5.9004	0.837387	-0.256034	0
C10orf95	0.68615	0.47389	1.16004	0.690651	-0.533972	0
C11orf1	2.5349	3.15	5.6849	1.24265	0.313423	0
C11orf21	38.043	45.765	83.808	1.20298	0.266614	0
C11orf24	3.9904	4.2959	8.2863	1.07656	0.106427	0
C11orf30	24.061	28.319	52.38	1.17697	0.235074	0
C11orf31	40.334	45.681	86.015	1.13257	0.179598	0
RGCC	76.965	31.499	108.464	0.409264	-1.2889	N.A.
C11orf48	1.6755	1.7201	3.3956	1.02662	0.0379008	0
C11orf49	4.5579	5.5473	10.1052	1.21707	0.283416	0
C11orf54	12.758	10.481	23.239	0.821524	-0.283626	0
C11orf57	30.687	34.688	65.375	1.13038	0.176809	0
C11orf58	153.08	156.67	309.75	1.02345	0.0334431	0
C11orf68	4.2355	3.8114	8.0469	0.89987	-0.152211	0
C11orf71	8.7348	8.8858	17.6206	1.01729	0.024727	0
C11orf73	11.693	10.048	21.741	0.859318	-0.218737	0
C11orf74	4.9614	3.5487	8.5101	0.715262	-0.483457	0
C11orf80	0.86831	0.96202	1.83033	1.10792	0.147857	0
C11orf83	6.3215	6.816	13.1375	1.07823	0.108658	0
C11orf84	2.726	2.2916	5.0176	0.840646	-0.25043	0
C11orf95	4.0341	4.0026	8.0367	0.992192	-0.0113094	0
C12orf10	16.537	19.032	35.569	1.15087	0.20273	0
C12orf4	21.854	19.674	41.528	0.900247	-0.151607	0
C12orf43	11.949	11.891	23.84	0.995146	-0.00701984	0
C12orf45	6.6363	5.517	12.1533	0.831337	-0.266495	0
C12orf49	22.424	18.938	41.362	0.844542	-0.24376	0
C12orf57	5.7988	5.4813	11.2801	0.945247	-0.0812363	0
C12orf61	3.9491	3.5766	7.5257	0.905675	-0.142935	0
FRMD6	0.96092	0.39329	1.35421	0.409285	-1.28882	0
C12orf66	3.3507	2.6697	6.0204	0.796759	-0.327785	0
C12orf73	1.4313	1.4841	2.9154	1.03689	0.0522622	0
C12orf76	4.0949	4.5971	8.692	1.12264	0.166896	0
ZNF816-ZNF321P,ZNF816	1.4136	0.57873	1.99233	0.409402	-1.28841	N.A.
C14orf1	5.5638	3.9899	9.5537	0.717118	-0.479718	0
C14orf119	12.272	14.055	26.327	1.14529	0.195713	0
C14orf142	5.0687	5.2534	10.3221	1.03644	0.0516357	0
C14orf159	51.964	51.776	103.74	0.996382	-0.00522898	0
C14orf166	87.412	76.261	163.673	0.872432	-0.196886	0
C14orf169	6.7567	6.316	13.0727	0.934776	-0.0973076	0
C14orf178	1.5034	1.2762	2.7796	0.848876	-0.236374	0
C14orf2	62.268	63.834	126.102	1.02515	0.0358341	0
C14orf28	1.9313	2.334	4.2653	1.20851	0.273232	0
C14orf80	8.305	6.2494	14.5544	0.752486	-0.410262	0
C15orf39	215.75	159.09	374.84	0.737381	-0.439517	0
C15orf40	9.3787	10.881	20.2597	1.16018	0.214351	0
C15orf52	0.79832	1.1914	1.98972	1.49238	0.577619	0
C15orf57	11.395	12.266	23.661	1.07644	0.106264	0
C15orf61	3.5949	4.1814	7.7763	1.16315	0.218034	0
C15orf62	3.9895	2.7273	6.7168	0.68362	-0.548735	0
C16orf13	13.501	14.736	28.237	1.09147	0.126279	0
PTGES	1.6685	0.68357	2.35207	0.409691	-1.28739	0
C16orf52	6.9013	7.2184	14.1197	1.04595	0.0648109	0
C16orf54	186.64	210.9	397.54	1.12998	0.176301	0
C16orf58	15.284	15.58	30.864	1.01937	0.0276731	0
C16orf62	34.123	36.276	70.399	1.0631	0.0882709	0
PHOSPHO2	0.98995	0.40632	1.39627	0.410445	-1.28474	0
C16orf80	4.8394	6.7739	11.6133	1.39974	0.485158	0
RDH13	4.9158	2.0243	6.9401	0.411795	-1.28	0
C16orf87	21.667	25.114	46.781	1.15909	0.212992	0
C16orf93	2.2327	1.8753	4.108	0.839925	-0.251668	0
C17orf104	1.2137	1.2532	2.4669	1.03255	0.0462048	0
C17orf107	4.8538	4.8031	9.6569	0.989555	-0.0151488	0
C17orf51	2.6337	2.1686	4.8023	0.823404	-0.280327	0
C17orf58	1.754	2.307	4.061	1.31528	0.395369	0
C17orf59	8.3209	11.202	19.5229	1.34625	0.428945	0
C17orf62	57.503	66.496	123.999	1.15639	0.20963	0
C17orf70	27.388	21.055	48.443	0.768767	-0.379381	0
LOC100129617	2.2917	0.94687	3.23857	0.413174	-1.27518	N.A.
C17orf77	0.71549	0.60933	1.32482	0.851626	-0.231708	0
C17orf80	6.7928	7.6192	14.412	1.12166	0.165633	0
C17orf85	52.363	48.428	100.791	0.924852	-0.112706	0
C17orf89	7.0724	9.1479	16.2203	1.29346	0.371241	0
C18orf21	22.425	22.785	45.21	1.01605	0.0229764	0
C18orf25	71.777	60.32	132.097	0.840381	-0.250885	0
MPV17L	1.7421	0.72144	2.46354	0.414121	-1.27188	1
C18orf8	36.554	33.258	69.812	0.909832	-0.136328	0
C19orf10	35.145	31.133	66.278	0.885844	-0.174875	0
C19orf12	11.74	9.9926	21.7326	0.851158	-0.2325	0
C19orf24	6.621	7.3405	13.9615	1.10867	0.148829	0
C19orf25	6.363	7.3159	13.6789	1.14976	0.201328	0
C19orf35	1.9393	2.7125	4.6518	1.3987	0.484087	0
C19orf38	156.24	158.81	315.05	1.01645	0.0235379	0
LOC101929512	1.5594	0.646	2.2054	0.414262	-1.27138	N.A.
C19orf43	70.091	79.893	149.984	1.13985	0.18884	0
C19orf44	1.0599	1.0784	2.1383	1.01745	0.0249642	0
C19orf48	10.266	9.6124	19.8784	0.936334	-0.0949056	0
C19orf52	9.927	10.893	20.82	1.09731	0.133972	0
C19orf53	37.592	34.723	72.315	0.923681	-0.114534	0
VWF	5.1108	2.1334	7.2442	0.41743	-1.26039	0
C19orf60	13.974	16.431	30.405	1.17583	0.233675	0
C19orf66	27.757	27.014	54.771	0.973232	-0.0391444	0
C19orf70	14.612	13.159	27.771	0.900561	-0.151104	0
EPHA3	0.77845	0.32512	1.10357	0.41765	-1.25963	1
C1D	14.657	16.026	30.683	1.0934	0.128825	0
C1GALT1C1	18.715	18.495	37.21	0.988245	-0.0170597	0
C1orf109	3.5313	3.6093	7.1406	1.02209	0.0315197	0
C1orf112	4.5469	4.9701	9.517	1.09307	0.128392	0
KCNJ1	1.619	0.67811	2.29711	0.418845	-1.25551	0
C1orf122	6.8728	6.7551	13.6279	0.982875	-0.0249209	0
C1orf123	19.73	20.863	40.593	1.05743	0.0805557	0
C1orf127	1.1458	1.1838	2.3296	1.03316	0.0470701	0
C1orf131	7.8304	7.6238	15.4542	0.973616	-0.0385757	0
C1orf159	2.9634	2.8058	5.7692	0.946818	-0.0788412	0
C1orf162	143.72	143.07	286.79	0.995477	-0.00653965	0
C1orf174	21.895	27.701	49.596	1.26517	0.339337	0
C1orf198	3.9858	3.1391	7.1249	0.787571	-0.344518	0
C1orf200	1.3323	1.0569	2.3892	0.79329	-0.33408	0
C1orf204	0.88176	0.75356	1.63532	0.854609	-0.226664	0
C1orf21	1.3616	1.7816	3.1432	1.30846	0.387871	0
C1orf216	6.7909	9.7017	16.4926	1.42863	0.514635	0
C1orf228	12.74	10.649	23.389	0.835871	-0.258647	0
C1orf35	4.723	6.0467	10.7697	1.28027	0.356444	0
C1orf43	115.44	123.51	238.95	1.06991	0.0974846	0
C1orf50	5.0864	5.6849	10.7713	1.11767	0.16049	0
C1orf52	24.933	21.752	46.685	0.872418	-0.196908	0
DFNA5	1.4677	0.61509	2.08279	0.419084	-1.25469	0
C1orf54	3.9051	3.786	7.6911	0.969501	-0.0446851	0
C1orf56	40.821	44.566	85.387	1.09174	0.126632	0
FHL1	1.9906	0.83567	2.82627	0.419808	-1.2522	1
TTC39B	12.007	5.0604	17.0674	0.421454	-1.24655	0
ADORA2A-AS1	3.4962	1.4735	4.9697	0.421458	-1.24654	N.A.
C1QA	5.551	7.6283	13.1793	1.37422	0.458614	0
RASGEF1B	172.94	73.007	245.947	0.422152	-1.24416	0
SEMA7A	1.0395	0.43935	1.47885	0.422655	-1.24245	0
C1QL3	1.4551	1.8904	3.3455	1.29915	0.377573	0
C1QTNF7	1.0098	0.78022	1.79002	0.772648	-0.372117	0
C1RL	40.538	55.493	96.031	1.36891	0.453031	0
CLU	0.96734	0.40905	1.37639	0.422861	-1.24175	0
C20orf194	46.965	44.062	91.027	0.938188	-0.092051	0
C20orf196	0.80229	0.9693	1.77159	1.20817	0.272819	0
C20orf197	3.2327	3.2533	6.486	1.00637	0.00916424	0
C20orf24	12.204	17.064	29.268	1.39823	0.483602	0
C20orf27	41.383	48.604	89.987	1.17449	0.232037	0
C20orf96	0.90927	0.69084	1.60011	0.759774	-0.396357	0
C21orf119	1.743	2.6025	4.3455	1.49312	0.578326	0
C21orf2	12.225	11.096	23.321	0.907648	-0.139795	0
C21orf33	37.312	34.055	71.367	0.912709	-0.131773	0
CXCL9	2.9524	1.255	4.2074	0.425078	-1.2342	0
C21orf59	13.078	11.964	25.042	0.914819	-0.128442	0
SLC9A9-AS1	1.2088	0.5154	1.7242	0.426373	-1.22981	N.A.
C21orf67	7.4673	8.0874	15.5547	1.08304	0.115089	0
C22orf23	2.1171	1.7156	3.8327	0.810354	-0.303376	0
C22orf29	7.7842	6.9723	14.7565	0.895699	-0.158914	0
C22orf39	16.445	18.298	34.743	1.11268	0.154037	0
C22orf46	2.7819	3.0297	5.8116	1.08908	0.123104	0
C2CD2	13.187	11.124	24.311	0.843558	-0.245441	0
C2CD2L	21.391	28.804	50.195	1.34655	0.429265	0
C2CD3	25.394	21.524	46.918	0.847602	-0.238541	0
C2orf42	5.286	6.2985	11.5845	1.19154	0.252832	0
C2orf43	6.3811	5.8018	12.1829	0.909216	-0.137305	0
C2orf44	1.7932	1.8862	3.6794	1.05186	0.0729463	0
C2orf47	13.854	13.334	27.188	0.962466	-0.0551929	0
C2orf49	40.521	47.013	87.534	1.16021	0.21439	0
C2orf61	0.59996	0.68751	1.28747	1.14593	0.196514	0
C2orf68	50.672	64.042	114.714	1.26385	0.33783	0
C2orf74	1.997	2.6837	4.6807	1.34387	0.426389	0
C2orf76	3.5316	3.2636	6.7952	0.924114	-0.113858	0
C2orf81	0.63572	0.60933	1.24505	0.958488	-0.0611677	0
C3	3.9403	3.8329	7.7732	0.972743	-0.0398691	0
C3AR1	62.462	68.011	130.473	1.08884	0.122789	0
C3orf14	0.95542	0.86082	1.81624	0.900986	-0.150423	0
C3orf17	57.335	54.598	111.933	0.952263	-0.070568	0
ZFP69B	1.339	0.57115	1.91015	0.42655	-1.22921	N.A.
C3orf33	1.1944	1.3241	2.5185	1.10859	0.148726	0
C3orf38	65.599	63.42	129.019	0.966783	-0.0487359	0
C4orf27	4.4702	5.1516	9.6218	1.15243	0.204681	0
C4orf33	21.348	16.142	37.49	0.756136	-0.403282	0
C4orf48	1.7608	2.1692	3.93	1.23194	0.300932	0
C5	19.408	16.846	36.254	0.867993	-0.204245	0
C5AR1	222.23	192.54	414.77	0.8664	-0.206895	0
C5orf15	65.201	67.754	132.955	1.03916	0.055412	0
C5orf20	0.98537	1.1617	2.14707	1.17895	0.2375	0
C5orf22	15.248	21.652	36.9	1.41999	0.50588	0
CELSR2	2.6211	1.1235	3.7446	0.428637	-1.22217	0
TPPP3	19.129	8.2037	27.3327	0.428862	-1.22141	0
C5orf45	2.5756	2.5503	5.1259	0.990177	-0.0142416	0
C5orf55	1.3402	1.8268	3.167	1.36308	0.44687	0
C6orf1	11.692	11.707	23.399	1.00128	0.00184969	0
C6orf106	84.817	69.23	154.047	0.816228	-0.292956	0
C6orf120	72.728	61.159	133.887	0.840928	-0.249946	0
ARHGAP23	0.91293	0.39238	1.30531	0.429803	-1.21825	N.A.
SERPIND1	1.4264	0.6157	2.0421	0.431646	-1.21208	0
C6orf203	4.1246	4.7832	8.9078	1.15968	0.213722	0
C6orf211	25.917	28.946	54.863	1.11687	0.159465	0
C6orf226	1.7201	1.7516	3.4717	1.01831	0.0261809	0
C6orf25	6.22	6.5318	12.7518	1.05013	0.070566	0
C6orf47	208.38	253.16	461.54	1.2149	0.280833	0
ZSCAN18	2.5206	1.0899	3.6105	0.432397	-1.20957	0
MIR3140	1.2063	0.52419	1.73049	0.434544	-1.20243	N.A.
C6orf62	177.01	165.84	342.85	0.936896	-0.0940388	0
C6orf89	108.33	110.35	218.68	1.01865	0.0266538	0
C7orf25	3.0175	3.366	6.3835	1.11549	0.157681	0
C7orf26	12.71	12.152	24.862	0.956098	-0.0647703	0
C7orf31	4.3633	4.2208	8.5841	0.967341	-0.0479032	0
C7orf43	16.005	16.99	32.995	1.06154	0.0861632	0
C7orf49	29.156	30.676	59.832	1.05213	0.0733176	0
C7orf50	14.803	15.025	29.828	1.015	0.0214754	0
C8orf33	17.718	16.921	34.639	0.955017	-0.0664009	0
CLEC18A	2.1975	0.95839	3.15589	0.436127	-1.19718	0
MTSS1L	1.3971	0.61357	2.01067	0.439174	-1.18714	0
C8orf58	4.9684	5.0022	9.9706	1.0068	0.00978141	0
C8orf59	24.793	31.111	55.904	1.25483	0.327492	0
C8orf76	3.3467	3.8172	7.1639	1.14059	0.189776	0
C8orf82	1.9582	2.0113	3.9695	1.02712	0.0386002	0
FAT2	1.7663	0.78053	2.54683	0.441901	-1.1782	0
C9orf114	17.655	18.086	35.741	1.02441	0.0347965	0
C9orf129	9.2678	13.75	23.0178	1.48363	0.569133	0
C9orf131	4.2334	3.1757	7.4091	0.750154	-0.414742	0
TGM4	2.085	0.92172	3.00672	0.442072	-1.17765	0
C9orf142	10.236	14.164	24.4	1.38374	0.468577	0
C9orf156	17.588	16.663	34.251	0.947407	-0.0779433	0
C9orf16	15.703	16.997	32.7	1.0824	0.11424	0
C9orf3	5.1735	4.8559	10.0294	0.93861	-0.0914019	0
C9orf37	4.5506	5.0831	9.6337	1.11702	0.159652	0
TNNT1	13.49	5.9639	19.4539	0.442098	-1.17756	0
C9orf47	7.8723	8.734	16.6063	1.10946	0.149857	0
C9orf66	20.331	19.682	40.013	0.968078	-0.0468043	0
C9orf69	21.036	21.596	42.632	1.02662	0.0379037	0
C9orf72	405.31	494.11	899.42	1.21909	0.285806	0
C9orf78	66.198	79.498	145.696	1.20091	0.264131	0
C9orf85	5.8917	6.44	12.3317	1.09306	0.128377	0
C9orf89	49.3	37.344	86.644	0.757485	-0.400711	0
C9orf91	32.584	35.06	67.644	1.07599	0.105662	0
LNP1	0.73322	0.32421	1.05743	0.442173	-1.17732	0
CA14	1.9775	2.3016	4.2791	1.16389	0.218959	0
CA5B	32.607	37.886	70.493	1.1619	0.216483	0
CAB39	221.67	184.27	405.94	0.831281	-0.266592	0
CAB39L	5.2737	5.0259	10.2996	0.953012	-0.0694335	0
CABIN1	47.582	44.943	92.525	0.944538	-0.0823195	0
CABLES2	5.7493	5.9061	11.6554	1.02727	0.0388195	0
TKTL2	1.931	0.85506	2.78606	0.442807	-1.17525	0
CABP7	5.7071	6.193	11.9001	1.08514	0.117881	0
CACNA1D	1.8207	1.2732	3.0939	0.699291	-0.516034	0
CACNA2D2	0.7919	0.6157	1.4076	0.777497	-0.363091	0
CACNA2D3	18.101	17.896	35.997	0.988675	-0.0164322	0
CACNA2D4	21.879	19.955	41.834	0.912062	-0.132797	0
CACNB1	4.2059	3.4757	7.6816	0.826387	-0.275111	0
RARB	3.5038	1.5523	5.0561	0.443033	-1.17451	0
EREG	28.699	12.717	41.416	0.443116	-1.17424	0
CACYBP	28.471	33.301	61.772	1.16965	0.226072	0
CAD	7.6727	8.2683	15.941	1.07763	0.107856	0
CELSR1	0.91752	0.40663	1.32415	0.443184	-1.17402	0
CALCOCO1	93.193	85.277	178.47	0.915058	-0.128065	0
CALHM2	24.324	18.674	42.998	0.767719	-0.38135	0
CALML4	62.592	62.236	124.828	0.994312	-0.00822894	0
CALR	284.5	308.21	592.71	1.08334	0.115485	0
CAMK1	56.583	49.439	106.022	0.873743	-0.194719	0
CAMK1D	10.541	8.8818	19.4228	0.842596	-0.247088	0
CAMK2D	90.269	84.502	174.771	0.936113	-0.0952451	0
CAMK2G	36.692	42.285	78.977	1.15243	0.20468	0
SLC5A3	219.62	97.609	317.229	0.444445	-1.16992	2
CAMKK1	11.225	10.601	21.826	0.94441	-0.0825151	0
CAMKK2	91.915	80.598	172.513	0.876875	-0.189556	0
CAMSAP1	66.306	51.661	117.967	0.77913	-0.360064	0
CAMTA1	9.1299	8.827	17.9569	0.966823	-0.0486759	0
CAMTA2	18.433	15.731	34.164	0.853415	-0.228681	0
CAND2	2.9161	1.9953	4.9114	0.684236	-0.547435	0
CANT1	28.994	27.821	56.815	0.959543	-0.0595801	0
CAP1	766.55	764.58	1531.13	0.99743	-0.00371244	0
CAPG	176.25	251.3	427.55	1.42582	0.511787	0
CAPN1	83.954	91.522	175.476	1.09014	0.12452	0
CAPN10	21.529	17.555	39.084	0.815412	-0.294399	0
CAPN12	7.2148	9.2645	16.4793	1.2841	0.360754	0
CAPN2	320.51	297.9	618.41	0.929456	-0.105541	0
CAPN3	19.9	20.043	39.943	1.00719	0.01033	0
AVPI1	10.303	4.5814	14.8844	0.444667	-1.1692	0
CAPN7	72.054	65.002	137.056	0.902129	-0.148594	0
CAPNS1	150.78	139.05	289.83	0.922205	-0.116841	0
GP6	0.9221	0.41026	1.33236	0.444919	-1.16838	0
CAPRIN1	228.32	210.32	438.64	0.921163	-0.118471	0
CAPRIN2	9.2763	8.83	18.1063	0.951888	-0.071136	0
CAPS	5.8991	7.1302	13.0293	1.20869	0.273448	0
CAPZA1	435.47	362.29	797.76	0.831952	-0.265428	0
CAPZB	92.926	81.585	174.511	0.877957	-0.187778	0
MAFB	330.77	147.18	477.95	0.444962	-1.16825	0
CARD14	5.0329	4.765	9.7979	0.94677	-0.0789137	0
CARD16	142.58	190.57	333.15	1.33658	0.418549	0
ITPK1-AS1	3.9451	1.7604	5.7055	0.446224	-1.16416	N.A.
CARD6	35.451	32.921	68.372	0.928634	-0.106818	0
CARD8	103.54	99.312	202.852	0.959166	-0.0601483	0
CARD9	49.265	51.076	100.341	1.03676	0.0520825	0
CARHSP1	17.102	15.55	32.652	0.90925	-0.13725	0
CARM1	14.769	14.165	28.934	0.959104	-0.0602415	0
CARS	25.479	25.298	50.777	0.992896	-0.0102853	0
CARS2	86.608	80.178	166.786	0.925757	-0.111294	0
CASC1	0.96184	1.259	2.22084	1.30895	0.388409	0
CASC3	62.473	57.674	120.147	0.923183	-0.115312	0
CASKIN1	7.5523	6.8841	14.4364	0.911524	-0.133648	0
CASP1	363.88	377.36	741.24	1.03705	0.0524787	0
CASP10	58.762	65.607	124.369	1.11649	0.158966	0
CASP2	32.985	34.393	67.378	1.04269	0.0603049	0
CASP3	31.61	25.426	57.036	0.804366	-0.314077	0
CASP4	226.75	193.93	420.68	0.855259	-0.225567	0
CASP5	6.0115	6.6251	12.6366	1.10207	0.140217	0
CASP6	5.0821	6.8384	11.9205	1.34559	0.428234	0
ALDH1L2	1.0334	0.46147	1.49487	0.446555	-1.16309	0
CASP8AP2	22.087	22.597	44.684	1.02309	0.0329338	0
CASP9	19.084	14.619	33.703	0.766034	-0.384519	0
ICOSLG	13.824	6.183	20.007	0.447266	-1.1608	0
OLR1	1.2293	0.55055	1.77985	0.447857	-1.15889	0
CAST	454.53	354.44	808.97	0.779795	-0.358834	0
CASZ1	4.304	3.5027	7.8067	0.813824	-0.297211	0
CAT	294.48	289.39	583.87	0.982715	-0.0251546	0
CATSPER1	10.546	11.549	22.095	1.09511	0.131072	0
DHRS3	1.2256	0.54934	1.77494	0.448221	-1.15772	0
CBFA2T2	13.315	14.186	27.501	1.06541	0.0914154	0
CBFA2T3	5.4489	4.0066	9.4555	0.735304	-0.443587	0
CBFB	100.08	80.921	181.001	0.808563	-0.306568	0
CBLB	10.345	11.812	22.157	1.14181	0.19132	0
PTPN7	36.603	16.432	53.035	0.448925	-1.15545	0
HYMAI,PLAGL1	3.1539	1.4159	4.5698	0.448936	-1.15542	N.A.
SHE	1.0969	0.49328	1.59018	0.449704	-1.15295	1
ARRDC3	342.24	154.03	496.27	0.450064	-1.1518	1
SCD	8.2852	3.7427	12.0279	0.451733	-1.14646	1
LYNX1	3.3874	1.5332	4.9206	0.452619	-1.14363	0
CBX1	26.276	31.435	57.711	1.19634	0.258626	0
CBX3	126.47	131.28	257.75	1.03803	0.0538519	0
CBX4	35.035	38.875	73.91	1.1096	0.150046	0
CBX5	1.1568	1.3129	2.4697	1.13494	0.182618	0
CBX6	59.465	47.651	107.116	0.801329	-0.319534	0
CBX7	4.0145	5.3531	9.3676	1.33344	0.415154	0
CBX8	1.6984	2.0153	3.7137	1.18659	0.246818	0
CC2D1A	14.624	14.255	28.879	0.974768	-0.0368699	0
CC2D2A	9.3039	8.3801	17.684	0.900708	-0.150868	0
CC2D2B	1.5153	1.6362	3.1515	1.07979	0.110746	0
CCAR1	71.793	78.094	149.887	1.08777	0.121369	0
CCBL1	1.5673	1.5289	3.0962	0.975499	-0.0357873	0
CCBL2	24.636	25.212	49.848	1.02338	0.0333425	0
SYN1	0.79037	0.35905	1.14942	0.454281	-1.13834	0
CCDC103	0.6617	0.73174	1.39344	1.10585	0.145154	0
CCDC104	2.5634	2.4549	5.0183	0.957673	-0.0623944	0
CCDC106	1.251	1.5947	2.8457	1.27474	0.350203	0
CCDC107	5.2997	6.6945	11.9942	1.26318	0.337066	0
CCDC109B	76.492	82.134	158.626	1.07376	0.102671	0
CCDC115	28.419	30.978	59.397	1.09005	0.124388	0
CCDC117	29.846	40.064	69.91	1.34236	0.424769	0
CCDC12	29.136	26.414	55.55	0.906576	-0.1415	0
MIR21	3.3632	1.5298	4.893	0.454864	-1.13649	N.A.
SEBOX	0.72283	0.32906	1.05189	0.455238	-1.13531	0
CCDC124	6.4767	5.5967	12.0734	0.864128	-0.210683	0
CCDC125	11.193	10.869	22.062	0.971053	-0.0423776	0
CCDC126	13.544	13.292	26.836	0.981394	-0.0270957	0
GRIP1	0.72711	0.333	1.06011	0.457977	-1.12665	0
CCDC13	1.5869	1.5811	3.168	0.996345	-0.0052826	0
CCDC130	21.784	22.596	44.38	1.03728	0.0527985	0
CCDC134	6.9364	5.1334	12.0698	0.740067	-0.434272	0
CCDC137	8.1143	8.1789	16.2932	1.00796	0.0114402	0
CCDC138	1.9662	2.2016	4.1678	1.11972	0.163142	0
CCDC14	26.801	28.562	55.363	1.06571	0.0918102	0
CCDC141	0.68187	0.53086	1.21273	0.778535	-0.361165	0
CCDC142	9.2837	11.089	20.3727	1.19446	0.256357	0
FAM46B	0.76042	0.34845	1.10887	0.458234	-1.12584	0
CLECL1	3.8061	1.7441	5.5502	0.458238	-1.12583	0
SDC4	12.794	5.9158	18.7098	0.462389	-1.11282	0
CCDC146	7.1323	6.1248	13.2571	0.858741	-0.219705	0
CCDC149	39.422	39.554	78.976	1.00335	0.00482263	0
CCDC15	2.2085	2.0234	4.2319	0.916187	-0.126285	0
LY9	2.9176	1.3496	4.2672	0.462572	-1.11225	0
CCDC153	1.3546	1.1941	2.5487	0.881515	-0.181943	0
CCDC154	1.3408	0.99808	2.33888	0.744391	-0.425867	0
CCDC157	3.5246	4.0663	7.5909	1.15369	0.206257	0
CCDC159	18.283	18.071	36.354	0.988405	-0.0168265	0
CCDC17	3.0921	3.7223	6.8144	1.20381	0.267607	0
CCDC18	33.566	30.228	63.794	0.900554	-0.151115	0
CCDC19	2.726	2.4179	5.1439	0.886977	-0.173031	0
CCDC22	24.794	25.363	50.157	1.02295	0.0327344	0
CCDC23	16.072	16.622	32.694	1.03422	0.0485445	0
NTSR1	3.2073	1.4847	4.692	0.462913	-1.11119	0
CCDC25	20.697	18.567	39.264	0.897087	-0.156681	0
CCDC28A	13.003	16.634	29.637	1.27924	0.355291	0
CCDC28B	1.8754	2.154	4.0294	1.14855	0.19982	0
CCDC30	1.7767	1.971	3.7477	1.10936	0.149728	0
MAP1S	18.743	8.694	27.437	0.463853	-1.10826	0
CCDC42B	8.9961	8.021	17.0171	0.891609	-0.165518	0
CCDC43	31.376	30.424	61.8	0.969658	-0.0444516	0
CCDC50	68.073	64.28	132.353	0.94428	-0.0827128	0
PDE2A	0.7103	0.32997	1.04027	0.46455	-1.10609	0
CCDC53	13.607	12.705	26.312	0.933711	-0.0989526	0
CCDC57	10.297	9.1036	19.4006	0.884102	-0.177715	0
CCDC58	1.6611	2.1092	3.7703	1.26976	0.344557	0
CCDC59	43.195	41.277	84.472	0.955597	-0.0655262	0
CCDC6	105.03	94.357	199.387	0.898381	-0.1546	0
CCDC64	0.96031	1.0481	2.00841	1.09142	0.126204	0
CCDC66	21.021	21.744	42.765	1.03439	0.0487861	0
CCDC69	256.99	324.99	581.98	1.2646	0.338683	0
CCDC7	16.568	20.931	37.499	1.26334	0.337242	0
CCDC71	10.819	10.228	21.047	0.945374	-0.0810431	0
CCDC77	6.6479	5.6031	12.251	0.842838	-0.246673	0
CCDC82	34.545	24.562	59.107	0.711015	-0.492049	0
CCDC84	17.151	14.381	31.532	0.838493	-0.254129	0
LOC284757	3.8006	1.7713	5.5719	0.466058	-1.10142	N.A.
CCDC85C	6.2117	4.6998	10.9115	0.756604	-0.402389	0
CCDC86	3.9274	3.7442	7.6716	0.953353	-0.068917	0
CCDC88B	138.83	149.89	288.72	1.07967	0.110585	0
CCDC88C	114.38	116.15	230.53	1.01547	0.0221543	0
CCDC9	9.6587	7.5977	17.2564	0.786617	-0.346266	0
CCDC90B	19.551	19.996	39.547	1.02276	0.032469	0
CCDC91	24.818	29.103	53.921	1.17266	0.229781	0
GRIN2C	2.0089	0.93627	2.94517	0.466061	-1.10141	0
CCDC93	74.323	74.957	149.28	1.00853	0.0122545	0
CCDC94	20.979	16.911	37.89	0.806092	-0.310984	0
CCDC97	16.361	12.547	28.908	0.766885	-0.382918	0
BTN2A3P	2.6098	1.2214	3.8312	0.468005	-1.0954	N.A.
KCTD4	2.704	1.2729	3.9769	0.470747	-1.08698	0
KIF16B	17.151	8.0928	25.2438	0.471856	-1.08358	0
TP53TG5	1.567	0.74144	2.30844	0.473159	-1.0796	0
CCDC92	5.8899	2.8188	8.7087	0.478582	-1.06316	0
CCM2	31.543	29.03	60.573	0.920331	-0.119775	0
CCNA2	3.5041	3.1036	6.6077	0.885705	-0.175101	0
CMKLR1	22.329	10.722	33.051	0.480183	-1.05834	0
CCNB1IP1	12.454	11.944	24.398	0.959049	-0.0603231	0
SLC5A3,MRPS6	2.302	1.1081	3.4101	0.481364	-1.0548	N.A.
CCNC	63.86	53.21	117.07	0.833229	-0.263215	0
CCND2	53.14	53.515	106.655	1.00706	0.0101451	0
CCND3	87.103	91.294	178.397	1.04812	0.0677976	0
CCNDBP1	87.196	96.927	184.123	1.1116	0.152637	0
DEPDC7	0.75309	0.36299	1.11608	0.482001	-1.05289	0
CCNE2	4.6787	3.7248	8.4035	0.796119	-0.328945	0
CCNF	1.2944	1.4508	2.7452	1.12083	0.164565	0
NDUFAF1	4.9537	2.3898	7.3435	0.482427	-1.05162	0
CCNH	35.85	35.534	71.384	0.991185	-0.012773	0
CCNI	233.83	187.55	421.38	0.802078	-0.318185	0
CCNK	29.882	25.551	55.433	0.855063	-0.225897	0
CCNL1	377.16	374.13	751.29	0.991966	-0.011637	0
CCNL2	57.272	56.559	113.831	0.987551	-0.0180734	0
CCNY	352.02	342.1	694.12	0.97182	-0.0412393	0
CCPG1	2.2593	3.3821	5.6414	1.49697	0.582043	0
TRNP1	2.1847	1.056	3.2407	0.483362	-1.04883	0
CCR2	348.5	303.67	652.17	0.871363	-0.198654	0
TMEM67	2.2269	1.0796	3.3065	0.484799	-1.04454	0
CD22	0.98201	0.47632	1.45833	0.485046	-1.04381	0
LIPN	23.782	11.554	35.336	0.48583	-1.04148	0
NCAPH	0.93861	0.45601	1.39462	0.485835	-1.04146	0
CCR9	1.6269	1.3211	2.948	0.812035	-0.300386	0
CCRL2	13.206	8.8633	22.0693	0.671157	-0.575278	0
MB21D2	3.9754	1.9328	5.9082	0.48619	-1.04041	N.A.
CCS	10.403	10.203	20.606	0.980775	-0.0280062	0
CCT2	67.215	69.982	137.197	1.04117	0.0582007	0
CCT3	102.06	85.776	187.836	0.840447	-0.250772	0
CCT5	171.76	149.79	321.55	0.872089	-0.197453	0
CCT6A	144.6	135.55	280.15	0.937414	-0.0932424	0
INO80C	3.7239	1.8107	5.5346	0.486238	-1.04027	0
TMCC3	8.8906	4.325	13.2156	0.486469	-1.03958	0
CCT7	79.482	70.958	150.44	0.892756	-0.163663	0
CCT8	138.51	134.32	272.83	0.969749	-0.044316	0
C16orf45	1.2611	0.61357	1.87467	0.486536	-1.03938	0
CD14	825.18	814.52	1639.7	0.987082	-0.0187587	0
CD151	36.63	34.449	71.079	0.940459	-0.0885636	0
C1orf233	2.0481	0.99657	3.04467	0.486583	-1.03924	N.A.
CD163	161.28	194.91	356.19	1.20852	0.273241	0
CD163L1	1.2497	1.2262	2.4759	0.981195	-0.0273875	0
CD164	418.32	385.34	803.66	0.921161	-0.118475	0
CD180	73.176	61.396	134.572	0.839018	-0.253226	0
CD1A	2.3442	2.8464	5.1906	1.21423	0.280043	0
CD1D	206.63	183.07	389.7	0.88598	-0.174654	0
CD1E	1.8742	1.6504	3.5246	0.880589	-0.183459	0
CD2	3.1649	3.7978	6.9627	1.19997	0.263004	0
DNM1	0.91538	0.44541	1.36079	0.486585	-1.03924	0
CD209	2.641	2.65	5.291	1.00341	0.00490806	0
RFX2	14.149	6.9138	21.0628	0.488642	-1.03315	0
CD226	2.0499	1.6353	3.6852	0.797746	-0.325998	0
CD244	71.681	58.28	129.961	0.813047	-0.29859	0
THBD	26.161	12.798	38.959	0.489201	-1.0315	0
B3GNT5	51.295	25.105	76.4	0.489424	-1.03084	0
CD274	0.68401	0.88173	1.56574	1.28906	0.36632	0
GGT5	1.0257	0.50237	1.52807	0.489783	-1.02979	0
CD2BP2	43.897	49.176	93.073	1.12026	0.163832	0
CD300A	111.33	104.75	216.08	0.940896	-0.0878922	0
CD300C	37.668	41.649	79.317	1.10569	0.144942	0
CD300LB	129.41	113.42	242.83	0.876439	-0.190274	0
CD300LF	97.865	118.47	216.335	1.21055	0.275657	0
CD33	145.54	141.54	287.08	0.972516	-0.0402059	0
CD37	130.44	127.66	258.1	0.978688	-0.0310798	0
CD38	5.7566	5.1352	10.8918	0.892054	-0.164797	0
FAM171B	1.1247	0.55116	1.67586	0.490051	-1.029	0
ASAP1-IT1	5.3932	2.6455	8.0387	0.490525	-1.0276	N.A.
CD3EAP	15.461	16.071	31.532	1.03945	0.0558261	0
HELLS	1.6868	0.82749	2.51429	0.490568	-1.02748	0
CD4	309.88	253.68	563.56	0.818639	-0.2887	0
CD40	11.337	8.7949	20.1319	0.77577	-0.3663	0
CD40LG	0.58224	0.859	1.44124	1.47534	0.561044	0
CD44	1274.5	918.32	2192.82	0.720534	-0.472863	0
CD46	322.54	292.49	615.03	0.906833	-0.141091	0
CD48	333.7	418.48	752.18	1.25406	0.326607	0
CD5	2.9338	4.3965	7.3303	1.49857	0.583585	0
CD52	286.31	379.47	665.78	1.32538	0.406408	0
CD53	621.95	566.76	1188.71	0.911263	-0.134061	0
CD55	206.33	249.2	455.53	1.20777	0.27235	0
ABCC3	10.767	5.2955	16.0625	0.491827	-1.02378	0
CD63	159.37	143.94	303.31	0.903181	-0.146913	0
CD68	755.89	839.68	1595.57	1.11085	0.151663	0
LRRC28	8.7546	4.3111	13.0657	0.492438	-1.02199	0
CCR5	5.0772	2.5052	7.5824	0.493422	-1.01911	0
CD72	1.0465	0.89839	1.94489	0.858471	-0.220159	0
CD74	3639.2	3563.8	7203	0.979281	-0.030205	0
SLC35E4	6.6302	3.2718	9.902	0.493469	-1.01897	0
CD79B	7.4233	7.2499	14.6732	0.976641	-0.0340996	0
CSF1R	164.35	81.119	245.469	0.493575	-1.01866	0
CD81	13.574	9.1448	22.7188	0.6737	-0.569822	0
CD82	19.586	16.214	35.8	0.827836	-0.272583	0
LOC200772	2.3745	1.1729	3.5474	0.493957	-1.01754	N.A.
CD84	158.94	127.34	286.28	0.801183	-0.319797	0
CD86	176.48	167.88	344.36	0.951269	-0.0720743	0
MFSD6	63.08	31.184	94.264	0.494356	-1.01638	0
PDLIM4	2.0294	1.0041	3.0335	0.494777	-1.01515	0
MLLT11	1.0599	0.52449	1.58439	0.494849	-1.01494	0
CD97	265.08	205	470.08	0.773351	-0.370804	0
CD99	229.48	267.83	497.31	1.16712	0.222949	0
CD99L2	24.126	23.099	47.225	0.957432	-0.0627583	0
CDA	12.455	14.716	27.171	1.18153	0.240661	0
CDADC1	5.1246	5.7094	10.834	1.11412	0.1559	0
CDAN1	6.356	8.4043	14.7603	1.32226	0.403009	0
CDC123	34.945	32.914	67.859	0.94188	-0.0863847	0
CDC14A	24.244	24.833	49.077	1.02429	0.0346308	0
CDC16	23.59	22.214	45.804	0.94167	-0.0867062	0
CDC20	1.401	0.97142	2.37242	0.693376	-0.52829	0
CDC23	15.113	18.567	33.68	1.22854	0.296951	0
CDC25B	13.435	12.771	26.206	0.950577	-0.0731248	0
CDC25C	1.0908	1.2259	2.3167	1.12385	0.168455	0
CDC26	8.7977	11.03	19.8277	1.25374	0.326234	0
CDC34	13.772	16.054	29.826	1.1657	0.221195	0
CDC37	113.06	100.87	213.93	0.892181	-0.164591	0
CDC37L1	4.1087	5.3134	9.4221	1.29321	0.370953	0
CDC40	116.7	119.64	236.34	1.02519	0.0358953	0
CDC42	640.26	793.62	1433.88	1.23953	0.309791	0
CDC42BPB	35.314	35.535	70.849	1.00626	0.00900046	0
FAM179A	1.7207	0.85385	2.57455	0.496222	-1.01094	0
CDC42EP2	7.2472	5.8346	13.0818	0.805083	-0.31279	0
CDC42EP4	19.912	15.577	35.489	0.782292	-0.354221	0
CDC42SE1	314.7	318.2	632.9	1.01112	0.0159567	0
CDC5L	72.751	68.519	141.27	0.941829	-0.086463	0
CDC7	2.4512	2.9406	5.3918	1.19966	0.262622	0
CDCA4	25.713	17.677	43.39	0.687473	-0.540624	0
CDCA7	1.3787	1.6613	3.04	1.20498	0.269004	0
GABRR2	1.7534	0.87021	2.62361	0.496299	-1.01072	0
DHCR24	10.616	5.2764	15.8924	0.497023	-1.00861	0
GSN-AS1	10.656	5.2967	15.9527	0.497063	-1.0085	N.A.
CDH23	32.873	32.488	65.361	0.988288	-0.0169962	0
CDIPT	39.787	43.08	82.867	1.08277	0.114721	0
CDK10	16.641	14.891	31.532	0.894838	-0.160301	0
CDK11A	11.217	15.358	26.575	1.36917	0.453303	0
CDK11B	19.835	21.365	41.2	1.07714	0.107201	0
CDK12	147.79	139.86	287.65	0.946343	-0.0795652	0
CDK14	13.818	13.052	26.87	0.944565	-0.0822779	0
CDK16	24.809	24.521	49.33	0.988391	-0.0168458	0
CDK17	63.42	51.604	115.024	0.813687	-0.297455	0
CDK18	0.86403	1.0729	1.93693	1.24174	0.312362	0
CDK19	71.891	61.345	133.236	0.853306	-0.228865	0
CDK2	8.2078	8.0462	16.254	0.980311	-0.028688	0
PNP	127.51	63.42	190.93	0.497373	-1.0076	0
CDK2AP1	28.285	28.226	56.511	0.997914	-0.00301248	0
CDK2AP2	11.245	12.181	23.426	1.08324	0.115349	0
CDK3	0.57979	0.50813	1.08792	0.876404	-0.190333	0
CDK4	9.6309	10.609	20.2399	1.10156	0.139546	0
CDK5	10.127	8.5264	18.6534	0.841947	-0.248198	0
CDK5R1	6.6048	4.8525	11.4573	0.734693	-0.444787	0
CDK5RAP1	17.376	19.533	36.909	1.12414	0.168818	0
CDK5RAP2	33.397	25.485	58.882	0.763092	-0.39007	0
CDK5RAP3	112.52	110.38	222.9	0.980981	-0.0277027	0
CDK7	11.235	12.017	23.252	1.0696	0.0970767	0
CDK9	49.677	48.364	98.041	0.973569	-0.0386445	0
CDKL1	4.3788	3.4384	7.8172	0.785238	-0.348798	0
CDKL5	4.7563	5.7476	10.5039	1.20842	0.27312	0
CDKN1A	94.326	67.233	161.559	0.712773	-0.488486	0
CDKN1B	89.487	114.34	203.827	1.27773	0.35358	0
CTC-436P18.1	0.8512	0.4245	1.2757	0.498708	-1.00373	N.A.
CDKN2AIP	12.692	13.823	26.515	1.08911	0.123151	0
CDKN2AIPNL	7.2222	8.2064	15.4286	1.13627	0.184311	0
PEA15	92.402	46.134	138.536	0.499275	-1.00209	1
CDKN2C	2.5463	3.0854	5.6317	1.21172	0.277055	0
CDKN2D	61.689	63.002	124.691	1.02128	0.0303844	0
CDR2	6.3239	6.5315	12.8554	1.03283	0.0465998	0
CDS1	0.41811	0.586	1.00411	1.40155	0.487018	0
ESPL1	0.83255	0.41814	1.25069	0.50224	-0.993551	0
CDYL2	11.76	10.393	22.153	0.883759	-0.178276	0
CEACAM19	1.034	0.75053	1.78453	0.725851	-0.462255	0
LOC100130357	3.1422	1.5859	4.7281	0.50471	-0.986473	N.A.
CEACAM3	2.7623	2.537	5.2993	0.918438	-0.122746	0
PALLD	17.373	8.7827	26.1557	0.505537	-0.98411	0
CEBPA	95.536	99.907	195.443	1.04575	0.0645413	0
CEBPB	102.96	96.261	199.221	0.934936	-0.0970606	0
CEBPD	210.44	253.13	463.57	1.20286	0.26647	0
CEBPE	0.8946	0.96748	1.86208	1.08147	0.112989	0
CEBPG	75.956	75.611	151.567	0.995458	-0.0065678	0
CEBPZ	57.87	53.435	111.305	0.923363	-0.115031	0
CECR1	616.95	596.71	1213.66	0.967193	-0.0481236	0
CECR5	28.342	33.383	61.725	1.17786	0.236172	0
CECR6	15.042	15.459	30.501	1.02772	0.0394506	0
CELA1	1.0285	0.87658	1.90508	0.85229	-0.230584	0
CELF1	220.43	203.87	424.3	0.924874	-0.112671	0
CELF2	326.93	285.62	612.55	0.873643	-0.194885	0
GNA11	6.3777	3.2272	9.6049	0.506013	-0.982753	0
LOXL4	3.0218	1.5305	4.5523	0.506486	-0.981405	0
CCDC122	4.4406	2.2495	6.6901	0.506576	-0.98115	0
CELSR3	1.3647	1.7535	3.1182	1.2849	0.361654	0
GRIK1	3.7899	1.9222	5.7121	0.50719	-0.979401	0
CENPB	77.342	74.695	152.037	0.965775	-0.0502404	0
CENPBD1	4.0359	4.4235	8.4594	1.09604	0.132298	0
CENPH	1.9677	1.4665	3.4342	0.745286	-0.424133	0
MAFF	9.3638	4.768	14.1318	0.509195	-0.97371	0
CENPJ	7.5364	6.0785	13.6149	0.806552	-0.31016	0
CENPK	1.2601	1.795	3.0551	1.42449	0.510446	0
CENPN	5.9938	4.8925	10.8863	0.81626	-0.292899	0
NFKBID	32.623	16.627	49.25	0.509671	-0.972362	0
CENPQ	1.4726	1.555	3.0276	1.05596	0.078549	0
CENPT	21.259	19.41	40.669	0.913025	-0.131274	0
CENPV	0.54587	0.49025	1.03612	0.898108	-0.15504	0
CEP135	29.765	28.138	57.903	0.945338	-0.0810971	0
CEP152	13.345	13.426	26.771	1.00607	0.00873024	0
CEP164	33.393	35.981	69.374	1.0775	0.10769	0
CEP170	237.92	199.97	437.89	0.840493	-0.250693	0
CEP192	126.61	115.08	241.69	0.908933	-0.137754	0
CEP250	18.261	19.805	38.066	1.08455	0.117099	0
CEP350	360.46	334.28	694.74	0.927371	-0.108782	0
CEP57	49.417	41.796	91.213	0.845782	-0.241643	0
CEP70	4.1576	4.5401	8.6977	1.092	0.126973	0
CEP72	0.74606	0.74083	1.48689	0.99299	-0.0101491	0
CEP97	7.0122	6.7845	13.7967	0.967528	-0.0476246	0
CEPT1	43.238	41.592	84.83	0.961932	-0.0559937	0
HSD11B1L	0.94289	0.48086	1.42375	0.509985	-0.971473	0
CERK	95.82	98.356	194.176	1.02647	0.0376863	0
CERKL	67.527	86.893	154.42	1.28679	0.363775	0
ZNF559,ZNF559-ZNF177	0.81024	0.41329	1.22353	0.510083	-0.971195	N.A.
CES2	34.463	40.58	75.043	1.17749	0.235721	0
CETN2	12.209	8.8555	21.0645	0.725326	-0.463299	0
CETN3	1.4854	1.1723	2.6577	0.789215	-0.34151	0
CETP	1.0523	1.2426	2.2949	1.18084	0.239816	0
WDR34	1.2928	0.65993	1.95273	0.510466	-0.970114	0
CFD	123.95	118.54	242.49	0.956353	-0.0643843	0
CFDP1	18.255	19.687	37.942	1.07844	0.108952	0
CFL1	603.28	544.98	1148.26	0.903362	-0.146624	0
CFL2	22.388	20.018	42.406	0.89414	-0.161428	0
CFLAR	305.24	435.1	740.34	1.42544	0.511403	0
CFP	411.66	386.96	798.62	0.939999	-0.0892688	0
CGGBP1	158.2	148.06	306.26	0.935904	-0.0955677	0
CHAC2	1.4273	1.5574	2.9847	1.09115	0.125851	0
CHADL	0.75339	0.74477	1.49816	0.988558	-0.0166019	0
CHAF1A	11.655	10.64	22.295	0.912913	-0.131451	0
CHCHD1	10.535	12.989	23.524	1.23294	0.3021	0
CHCHD10	4.7618	5.6412	10.403	1.18468	0.244495	0
CHCHD2	97.211	102.87	200.081	1.05821	0.0816308	0
CHCHD3	32.292	34.234	66.526	1.06014	0.0842531	0
CHCHD4	3.9088	4.8571	8.7659	1.24261	0.313369	0
CHCHD5	3.3088	3.0739	6.3827	0.929007	-0.106238	0
CHCHD6	0.66843	0.64933	1.31776	0.971426	-0.0418246	0
CHCHD7	14.758	17.492	32.25	1.18526	0.245198	0
CHD1	381.85	298.07	679.92	0.780594	-0.357355	0
CHD1L	40.098	42.187	82.285	1.0521	0.0732682	0
CHD2	290.36	250.78	541.14	0.863686	-0.21142	0
CHD3	109.4	112.71	222.11	1.03026	0.0430028	0
CHD4	226.39	201.33	427.72	0.889306	-0.169248	0
CHD6	98.421	74.201	172.622	0.753914	-0.407528	0
CHD7	21.303	18.249	39.552	0.85664	-0.223239	0
CHEK1	2.3488	2.5937	4.9425	1.10427	0.143088	0
CHEK2	8.0773	6.5015	14.5788	0.80491	-0.313101	0
CHERP	2.9689	3.4397	6.4086	1.15858	0.212354	0
CHFR	52.42	56.177	108.597	1.07167	0.0998622	0
LINC00597	1.2137	0.61994	1.83364	0.510785	-0.969211	N.A.
ETV5	1.2455	0.6363	1.8818	0.510879	-0.968946	0
CHIC2	27.905	33.299	61.204	1.1933	0.254955	0
CHID1	7.801	7.2847	15.0857	0.933816	-0.0987895	0
CHKA	24.631	23.02	47.651	0.934595	-0.0975874	0
CHMP1A	36.028	36.048	72.076	1.00056	0.000800652	0
CHMP1B	130.75	178.75	309.5	1.36711	0.451132	0
CHMP2A	34.013	32.214	66.227	0.947108	-0.0783984	0
CHMP2B	61.827	55.042	116.869	0.890258	-0.167704	0
CHMP4A	23.381	23.938	47.319	1.02382	0.033966	0
CHMP4B	68.905	52.823	121.728	0.766606	-0.383442	0
CHMP6	5.7661	5.8149	11.581	1.00846	0.0121585	0
CHMP7	22.585	24.583	47.168	1.08847	0.122296	0
CHN2	41.77	34.089	75.859	0.816112	-0.293161	0
CHORDC1	20.665	21.276	41.941	1.02957	0.0420376	0
CHPF2	52.656	49.69	102.346	0.943672	-0.0836424	0
CHRAC1	36.439	37.024	73.463	1.01605	0.0229774	0
CHRFAM7A	9.4909	10.686	20.1769	1.12592	0.171105	0
CHRNA2	1.1999	1.145	2.3449	0.954246	-0.0675666	0
CHRNA7	8.6073	7.019	15.6263	0.815471	-0.294295	0
VASH2	1.0945	0.56085	1.65535	0.512426	-0.964585	1
ZNF816	8.6782	4.448	13.1262	0.512549	-0.964239	N.A.
CHRNE	3.5503	4.2468	7.7971	1.19618	0.258435	0
CHRNG	3.1273	3.3954	6.5227	1.08573	0.118664	0
CHST12	3.862	2.8333	6.6953	0.733635	-0.446865	0
CHST13	3.9017	5.7764	9.6781	1.48048	0.566068	0
CHST14	6.1494	4.7844	10.9338	0.778027	-0.362108	0
CHST15	196.8	179.96	376.76	0.914431	-0.129054	0
CHST2	19.797	18.125	37.922	0.915543	-0.127301	0
CHST7	15.825	12.063	27.888	0.762275	-0.391617	0
CHSY1	73.537	60.363	133.9	0.820852	-0.284806	0
CHTF18	1.6807	1.592	3.2727	0.947224	-0.0782219	0
CHTF8	30.168	20.263	50.431	0.671672	-0.574171	0
CHUK	50.048	45.666	95.714	0.912444	-0.132192	0
CIAO1	64.652	69.462	134.114	1.0744	0.103529	0
CIAPIN1	19.382	18.412	37.794	0.949954	-0.0740711	0
CIC	32.529	23.53	56.059	0.723355	-0.467225	0
CIDECP	6.0424	6.9611	13.0035	1.15204	0.204194	0
CIITA	63.438	49.197	112.635	0.775513	-0.366777	0
CINP	14.178	13.93	28.108	0.982508	-0.0254588	0
CIR1	26.825	23.523	50.348	0.876906	-0.189506	0
CIRBP	106.51	128.44	234.95	1.2059	0.270106	0
CIRH1A	10.238	7.9428	18.1808	0.775816	-0.366214	0
CISD1	4.6594	6.5393	11.1987	1.40346	0.488992	0
CISD3	6.8759	7.7592	14.6351	1.12846	0.174359	0
CISH	5.9532	4.9053	10.8585	0.823977	-0.279324	0
CIT	0.83255	0.70962	1.54217	0.852345	-0.23049	0
CITED2	69.648	80.827	150.475	1.16051	0.214755	0
CITED4	5.2059	6.4418	11.6477	1.2374	0.307316	0
CIZ1	29.046	25.214	54.26	0.868071	-0.204114	0
CKAP4	136.41	154.14	290.55	1.12998	0.176292	0
CKAP5	55.809	46.179	101.988	0.827447	-0.273261	0
LRRTM2	4.7212	2.4225	7.1437	0.513111	-0.962657	1
CKLF	12.694	13.115	25.809	1.03317	0.0470711	0
SMG5	136.06	69.853	205.913	0.513399	-0.961849	0
CKS2	1.5432	1.3096	2.8528	0.848626	-0.236799	0
CLASP1	72.15	61.564	133.714	0.853278	-0.228912	0
CLASP2	98.137	84.051	182.188	0.856466	-0.223532	0
CLCC1	29.902	29.559	59.461	0.988529	-0.0166445	0
ALK	0.66262	0.34057	1.00319	0.513975	-0.96023	0
SERTAD1	28.361	14.579	42.94	0.514051	-0.960017	0
RPS26	52.703	27.136	79.839	0.514885	-0.957677	0
CLCN3	40.564	34.873	75.437	0.859703	-0.218089	0
CLCN4	1.1709	1.1547	2.3256	0.986164	-0.0200998	0
CLCN7	61.928	50.145	112.073	0.809731	-0.304486	0
CLDN15	4.5255	3.6427	8.1682	0.804928	-0.313069	0
TNFRSF6B,RTEL1-TNFRSF6B	0.9817	0.50631	1.48801	0.515748	-0.955261	N.A.
CLDN23	2.3439	2.228	4.5719	0.950552	-0.0731618	0
CLDN7	0.67943	0.54722	1.22665	0.80541	-0.312204	0
CLDND1	27.856	29.994	57.85	1.07675	0.106686	0
PSD3	1.0988	0.56691	1.66571	0.515936	-0.954737	3
HIVEP3	22.018	11.374	33.392	0.516577	-0.952944	0
CLEC16A	31.694	26.447	58.141	0.834448	-0.261106	0
CLEC17A	2.2953	2.3434	4.6387	1.02096	0.0299205	0
SNORA16B	0.92027	0.47692	1.39719	0.518239	-0.94831	0
CLEC18B	0.96153	0.70084	1.66237	0.72888	-0.456247	0
CLEC18C	0.93708	0.78022	1.7173	0.832608	-0.264291	0
CLEC1A	3.1074	2.6752	5.7826	0.860913	-0.216061	0
DPCD	3.0903	1.602	4.6923	0.518396	-0.947873	0
CLEC2B	85.39	84.105	169.495	0.984951	-0.0218756	0
CLEC3B	1.287	1.4932	2.7802	1.16022	0.214395	0
CLEC4A	122.05	110.38	232.43	0.904383	-0.144994	0
CLEC4D	41.399	45.668	87.067	1.10312	0.141588	0
SLC25A15	1.2296	0.63842	1.86802	0.519209	-0.945611	1
CLEC4F	4.2434	2.8588	7.1022	0.673705	-0.569811	0
CLEC4G	3.7061	3.5202	7.2263	0.949839	-0.0742444	0
ASB2	1.2149	0.63085	1.84575	0.519261	-0.945469	0
NRROS	127.61	66.287	193.897	0.51945	-0.944944	N.A.
CLEC6A	10.25	15.03	25.28	1.46634	0.552221	0
CLEC7A	888.69	1086.2	1974.89	1.22225	0.289538	0
ZNF583	3.1288	1.6286	4.7574	0.520519	-0.941977	0
CLIC1	4310	4760	9070	1.10441	0.143274	0
CLIC2	6.6577	6.7905	13.4482	1.01995	0.0284939	0
CLIC4	104.01	99.406	203.416	0.955735	-0.0653174	0
CLINT1	132.8	114.56	247.36	0.862651	-0.213152	0
CLIP1	168.59	142.17	310.76	0.843288	-0.245902	0
CLIP2	25.117	20.92	46.037	0.832902	-0.263781	0
CLK1	159.21	172.17	331.38	1.0814	0.112903	0
CLK2	18.426	19.569	37.995	1.06203	0.0868271	0
NR4A1	5.7991	3.0239	8.823	0.521443	-0.939419	0
CLK3	48.743	53.261	102.004	1.09269	0.127884	0
CLK4	29.751	31.861	61.612	1.07092	0.0988534	0
CLMN	132.21	93.205	225.415	0.704977	-0.504352	0
CLN3	42.536	36.291	78.827	0.853183	-0.229073	0
CLN6	8.471	10.466	18.937	1.23551	0.305106	0
CLNS1A	94.732	86.091	180.823	0.908785	-0.137989	0
CLPB	61.66	64.173	125.833	1.04076	0.0576315	0
CLPP	9.1581	10.21	19.3681	1.11486	0.156863	0
CLPTM1	19.144	17.583	36.727	0.91846	-0.122711	0
CLPTM1L	59.288	50.349	109.637	0.849227	-0.235777	0
CLPX	32.994	32.744	65.738	0.992423	-0.0109731	0
CLSPN	1.2323	1.3402	2.5725	1.08756	0.121095	0
CLSTN1	38.813	36.504	75.317	0.94051	-0.0884854	0
LOC91450	0.95389	0.49753	1.45142	0.52158	-0.939039	0
CLTA	77.271	74.652	151.923	0.966106	-0.0497462	0
CLTB	32.881	32.858	65.739	0.999301	-0.00100951	0
CLTC	697.38	498.84	1196.22	0.715306	-0.483368	0
CLTCL1	15.753	18.1	33.853	1.14899	0.200363	0
LINC01268	0.94136	0.49177	1.43313	0.522404	-0.936763	N.A.
ZNF570	2.3843	1.2526	3.6369	0.525353	-0.92864	0
SPRED2	8.4245	4.4277	12.8522	0.525574	-0.928034	0
CMC1	2.1767	3.1969	5.3736	1.46869	0.554531	0
CMIP	41.436	34.98	76.416	0.844193	-0.244354	0
PDE8B	3.7526	1.9725	5.7251	0.525636	-0.927865	0
CMPK1	163.02	153.98	317	0.944547	-0.082306	0
CMPK2	37.348	32.855	70.203	0.879699	-0.184918	0
CMTM1	1.9576	2.4325	4.3901	1.24259	0.313354	0
CMTM2	2.9427	3.1363	6.079	1.06579	0.0919231	0
CMTM3	56.864	41.063	97.927	0.722126	-0.469677	0
CMTM6	624.93	566.67	1191.6	0.906774	-0.141186	0
CMTM7	24.91	28.976	53.886	1.16323	0.218133	0
CNBP	440.55	460.09	900.64	1.04435	0.0626103	0
CNDP2	62.568	65.195	127.763	1.04199	0.0593363	0
CNIH4	28.874	33.507	62.381	1.16046	0.214692	0
CNN2	130.43	126.94	257.37	0.973242	-0.039129	0
CNNM2	4.6007	5.4104	10.0111	1.17599	0.233882	0
CNNM3	10.146	14.228	24.374	1.40233	0.487822	0
CNNM4	8.3698	6.9226	15.2924	0.827093	-0.273879	0
CNOT1	326.39	275.23	601.62	0.843255	-0.245959	0
CNOT10	31.3	26.817	58.117	0.856773	-0.223015	0
CNOT3	7.1448	6.9229	14.0677	0.968942	-0.0455171	0
CNOT4	27.291	25.67	52.961	0.940603	-0.088342	0
CNOT7	140.76	132.65	273.41	0.942384	-0.0856127	0
CNOT8	112.93	121.25	234.18	1.07367	0.102556	0
CNP	56.324	50.192	106.516	0.89113	-0.166292	0
CNPY2	21.92	19.926	41.846	0.909033	-0.137596	0
CNPY3	190.21	196.53	386.74	1.03323	0.0471565	0
CNPY4	3.3339	3.2827	6.6166	0.984643	-0.0223279	0
CNST	25.529	31.494	57.023	1.23366	0.30294	0
CNTLN	39.983	36.917	76.9	0.923317	-0.115101	0
LINC00926	2.0768	1.092	3.1688	0.525809	-0.927389	N.A.
CNTROB	18.367	20.517	38.884	1.11706	0.159704	0
COASY	16.719	19.007	35.726	1.13685	0.185042	0
COBLL1	1.0572	0.7375	1.7947	0.697597	-0.519533	0
IL1R1	3.1551	1.661	4.8161	0.526449	-0.925634	0
COG1	21.497	20.414	41.911	0.949621	-0.0745764	0
COG2	37.662	31.55	69.212	0.837714	-0.25547	0
COG3	67.323	58.592	125.915	0.870312	-0.200396	0
COG4	40.035	45.722	85.757	1.14205	0.191627	0
COG5	105.21	107.16	212.37	1.01853	0.0264946	0
COG7	9.5478	7.162	16.7098	0.75012	-0.414806	0
COG8	9.7684	12.385	22.1534	1.26786	0.3424	0
COIL	29.395	27.134	56.529	0.923082	-0.115469	0
COL10A1	3.2972	4.1226	7.4198	1.25033	0.322313	0
COL11A2	4.9342	3.6884	8.6226	0.747517	-0.419821	0
SNX9	27.797	14.655	42.452	0.527215	-0.923536	0
COL18A1	9.4668	9.1154	18.5822	0.962881	-0.0545709	0
COL4A4	0.84325	1.1456	1.98885	1.35855	0.442071	0
CENPI	1.3763	0.72659	2.10289	0.52793	-0.921582	0
STMN1	2.2929	1.2105	3.5034	0.527934	-0.92157	0
COL8A2	17.545	15.388	32.933	0.877059	-0.189254	0
COL9A2	16.64	12.198	28.838	0.733053	-0.448011	0
COLEC12	2.3351	2.8573	5.1924	1.22363	0.291168	0
COLQ	1.2461	1.3974	2.6435	1.12142	0.165325	0
COMMD1	17.183	14.434	31.617	0.840016	-0.251511	0
COMMD10	40.712	39.927	80.639	0.980718	-0.0280894	0
COMMD2	35.816	45.939	81.755	1.28264	0.359115	0
COMMD3	13.132	15.684	28.816	1.19433	0.256207	0
COMMD4	9.6734	10.726	20.3994	1.10881	0.149017	0
COMMD5	19.153	19.778	38.931	1.03263	0.0463262	0
COMMD6	58.821	69.202	128.023	1.17648	0.234482	0
COMMD7	21.748	20.916	42.664	0.961744	-0.0562758	0
COMMD8	40.894	39.192	80.086	0.95838	-0.06133	0
COMMD9	115.33	126.76	242.09	1.09911	0.136332	0
COMT	51.549	48.855	100.404	0.947739	-0.0774382	0
MATN2	0.88359	0.46662	1.35021	0.528096	-0.921129	0
COPA	280.86	272.28	553.14	0.969451	-0.0447602	0
COPB1	162.55	150.39	312.94	0.925192	-0.112175	0
COPB2	80.578	74.825	155.403	0.928603	-0.106866	0
COPE	119.63	113.86	233.49	0.951768	-0.0713182	0
COPG2	11.475	11.734	23.209	1.02257	0.0322007	0
COPS3	58.236	51.982	110.218	0.892609	-0.163899	0
COPS4	32.701	29.248	61.949	0.894407	-0.160997	0
COPS5	36.204	30.907	67.111	0.85369	-0.228215	0
COPS6	17.45	16.453	33.903	0.942865	-0.0848764	0
COPS7A	33.829	32.861	66.69	0.971385	-0.0418841	0
COPS7B	9.6945	9.6521	19.3466	0.995626	-0.00632363	0
COPS8	22.326	18.787	41.113	0.841485	-0.24899	0
COPZ1	93.598	92.522	186.12	0.988504	-0.0166813	0
COPZ2	1.3992	1.7153	3.1145	1.22591	0.293859	0
COQ10A	1.9735	2.1083	4.0818	1.06831	0.0953237	0
COQ10B	58.552	63.829	122.381	1.09013	0.124494	0
COQ2	18.714	20.804	39.518	1.11168	0.152743	0
COQ4	10.247	9.8375	20.0845	0.960037	-0.058838	0
COQ5	9.8809	10.03	19.9109	1.01509	0.0216072	0
COQ6	5.0176	4.5098	9.5274	0.898796	-0.153934	0
COQ7	9.1376	9.003	18.1406	0.98527	-0.0214095	0
COQ9	11.692	13.178	24.87	1.1271	0.17261	0
CORO1A	448.51	447.01	895.52	0.996656	-0.00483305	0
CORO1B	79.254	75.984	155.238	0.95874	-0.0607881	0
CORO1C	284.05	211.05	495.1	0.743003	-0.42856	0
CORO2A	13.493	17.552	31.045	1.30082	0.379424	0
CORO7	18.094	15.523	33.617	0.857909	-0.221104	0
COTL1	845.19	758.12	1603.31	0.896982	-0.156849	0
COX10	12.521	13.616	26.137	1.08745	0.120953	0
COX11	14.113	12.647	26.76	0.896124	-0.158229	0
COX16	6.3419	6.4015	12.7434	1.0094	0.0134949	0
COX17	9.751	10.79	20.541	1.10655	0.146073	0
COX18	21.205	31.266	52.471	1.47446	0.56019	0
COX19	43.199	48.055	91.254	1.11241	0.153689	0
COX4I1	176.57	173.29	349.86	0.981424	-0.0270518	0
COX5A	21.451	19.2	40.651	0.895063	-0.159939	0
COX5B	80.154	91.102	171.256	1.13659	0.184708	0
COX6A1	26.573	37.57	64.143	1.41384	0.49962	0
COX6B1	105.49	102.86	208.35	0.975069	-0.0364242	0
COX7A1	0.92363	0.68387	1.6075	0.740416	-0.433593	0
COX7A2	55.176	46.262	101.438	0.838444	-0.254213	0
COX7A2L	95.308	92.01	187.318	0.965396	-0.0508066	0
COX7B	86.283	87.469	173.752	1.01375	0.0196955	0
COX7C	118.46	135.43	253.89	1.14326	0.193147	0
COX8A	59.679	63.828	123.507	1.06952	0.0969661	0
CPAMD8	22.547	17.178	39.725	0.761875	-0.392373	0
CPD	387.17	336.57	723.74	0.869308	-0.202061	0
CPEB2	53.399	38.855	92.254	0.727635	-0.458712	0
CPNE2	40.581	30.614	71.195	0.754392	-0.406613	0
CPNE8	68.653	70.11	138.763	1.02122	0.0302975	0
CPOX	12.582	16.996	29.578	1.35082	0.433834	0
CPPED1	274.63	258.34	532.97	0.940684	-0.0882182	0
CPSF1	34.008	31.653	65.661	0.930752	-0.103532	0
CPSF3	30.463	29.742	60.205	0.976332	-0.0345564	0
CPSF3L	51.118	44.685	95.803	0.874154	-0.194041	0
CPSF4	10.297	10.765	21.062	1.04545	0.0641242	0
CPSF6	107.86	105.75	213.61	0.980438	-0.0285023	0
CPSF7	57.196	57.397	114.593	1.00351	0.00506108	0
CPT1A	94.251	65.825	160.076	0.698401	-0.517872	0
CPT2	13.586	17.722	31.308	1.30443	0.383421	0
CPVL	712.94	651.05	1363.99	0.91319	-0.131012	0
CRIPAK	2.3525	1.2426	3.5951	0.528204	-0.920833	0
CRADD	3.7132	3.1924	6.9056	0.859744	-0.218022	0
CRAMP1L	17.804	18.401	36.205	1.03353	0.0475828	0
CRAT	10.284	12.357	22.641	1.20158	0.264927	0
CRB2	7.0159	6.3348	13.3507	0.902921	-0.147329	0
CRBN	88.832	94.049	182.881	1.05873	0.0823331	0
CRCP	55.573	57.744	113.317	1.03907	0.0552869	0
CREB3	16.277	14.56	30.837	0.894514	-0.160824	0
CREB3L2	39.127	35.935	75.062	0.91842	-0.122775	0
CREB3L4	4.3205	4.1811	8.5016	0.967735	-0.0473157	0
CREB5	157.13	167.9	325.03	1.06854	0.0956436	0
CREBBP	129.75	99.674	229.424	0.7682	-0.380445	0
CREBL2	86.821	74.454	161.275	0.857558	-0.221695	0
CREBZF	66.239	77.215	143.454	1.1657	0.2212	0
CREG1	232.2	242.7	474.9	1.04522	0.0638061	0
CRELD1	7.0914	8.6609	15.7523	1.22132	0.288446	0
CRELD2	9.1394	9.4572	18.5966	1.03477	0.0493137	0
CREM	8.0783	8.4252	16.5035	1.04294	0.0606592	0
CRIM1	11.819	14.742	26.561	1.24731	0.318824	0
SPATA20	41.61	21.984	63.594	0.528335	-0.920476	0
CRIP3	1.2968	1.2781	2.5749	0.98558	-0.0209553	0
CD80	0.77112	0.40753	1.17865	0.528491	-0.920049	0
CRIPT	26.293	25.342	51.635	0.963831	-0.0531484	0
CRISPLD2	136.47	138.97	275.44	1.01832	0.0261896	0
CRKL	89.011	79.839	168.85	0.896957	-0.15689	0
CRLF3	83.199	93.902	177.101	1.12864	0.17459	0
CRLS1	28.764	30.671	59.435	1.0663	0.0926109	0
CRNKL1	43.806	41.606	85.412	0.949779	-0.0743369	0
CROCC	15.15	11.514	26.664	0.76	-0.395929	0
CROT	2.3641	2.5861	4.9502	1.0939	0.129487	0
CRTAM	8.5254	8.3492	16.8746	0.979332	-0.0301296	0
CRTAP	237.17	283.94	521.11	1.1972	0.259665	0
CRTC1	8.3656	7.1417	15.5073	0.853698	-0.228201	0
CRTC2	24.88	28.622	53.502	1.1504	0.202138	0
CRY1	9.2241	9.2909	18.515	1.00724	0.0104102	0
GPRIN1	0.69502	0.36784	1.06286	0.529251	-0.917976	0
CRYBA1	0.66843	0.77901	1.44744	1.16543	0.220865	0
CRYGS	0.70602	0.88385	1.58987	1.25188	0.324092	0
CRYL1	12.591	11.16	23.751	0.886347	-0.174056	0
CRYZ	5.4868	3.9351	9.4219	0.717194	-0.479565	0
CRYZL1	9.3644	9.2542	18.6186	0.988232	-0.0170783	0
CS	95.856	96.517	192.373	1.0069	0.00991433	0
CSDE1	941.04	835.5	1776.54	0.887847	-0.171616	0
CSE1L	37.385	37.927	75.312	1.0145	0.0207657	0
CDC42EP1	4.8627	2.5761	7.4388	0.529767	-0.916569	0
ZNF418	3.1135	1.655	4.7685	0.531556	-0.911706	1
CSF2RA	174.6	246.98	421.58	1.41455	0.500341	0
CSF2RB	190.99	160.3	351.29	0.839311	-0.252723	0
CSF3R	744.45	706.02	1450.47	0.948378	-0.0764659	0
CSGALNACT1	1.5398	1.4211	2.9609	0.922912	-0.115735	0
CSGALNACT2	187.37	156.52	343.89	0.835353	-0.259543	0
CSK	127.5	106.42	233.92	0.834667	-0.260728	0
GPC4	1.4157	0.75326	2.16896	0.532076	-0.910296	0
CSNK1A1	252.16	195.44	447.6	0.775063	-0.367614	0
FILIP1L	2.0475	1.0896	3.1371	0.532161	-0.910065	0
CSNK1D	41.368	29.039	70.407	0.701968	-0.510523	0
CSNK1E	14.097	11.521	25.618	0.817266	-0.291122	0
CSNK1G1	47.773	52.794	100.567	1.1051	0.144179	0
CSNK1G2	99.098	88.42	187.518	0.892248	-0.164483	0
CSNK2A1	40.378	47.23	87.608	1.1697	0.226134	0
CSNK2A2	10.206	8.7064	18.9124	0.853067	-0.229269	0
CSNK2B	467.99	668.24	1136.23	1.42789	0.513889	0
PSME2	99.095	52.752	151.847	0.532338	-0.909586	0
CSRNP2	4.8315	6.433	11.2645	1.33147	0.413021	0
CSRP1	53.188	60.005	113.193	1.12817	0.173982	0
CSRP2BP	4.1787	5.4534	9.6321	1.30505	0.384102	0
CST3	330.07	321.63	651.7	0.97443	-0.03737	0
SLC6A16	0.90835	0.48389	1.39224	0.532713	-0.908569	0
CSTA	264.94	282.64	547.58	1.06681	0.0933	0
CSTB	23.118	15.808	38.926	0.683796	-0.548362	0
CSTF1	16.039	12.037	28.076	0.750483	-0.414108	0
CSTF2	7.1406	5.0607	12.2013	0.708722	-0.496708	0
CSTF2T	20.236	21.393	41.629	1.05718	0.0802147	0
CSTF3	6.0708	6.8502	12.921	1.12839	0.174259	0
PPIL3	16.565	8.8249	25.3899	0.532744	-0.908486	0
CTAGE5	53.302	60.088	113.39	1.12731	0.172887	0
IL4I1	3.2697	1.7422	5.0119	0.532832	-0.908248	0
TMCC3,MIR7844	18.831	10.042	28.873	0.53327	-0.907063	N.A.
CTBP1	90.22	94.766	184.986	1.05039	0.0709223	0
CTBP2	56.817	59.746	116.563	1.05155	0.0725195	0
CTBS	83.07	66.2	149.27	0.796918	-0.327496	0
CTCF	35.941	32.181	68.122	0.895384	-0.159421	0
CTDP1	34.027	29.204	63.231	0.85826	-0.220514	0
CTDSP1	129.71	122.81	252.52	0.946804	-0.0788617	0
CTDSP2	229.14	227.97	457.11	0.994894	-0.00738534	0
CTDSPL	0.7485	0.90718	1.65568	1.212	0.277387	0
CTDSPL2	81.144	71.334	152.478	0.879104	-0.185895	0
CTLA4	0.65467	0.59812	1.25279	0.913621	-0.130333	0
CTNNBIP1	30.607	31.71	62.317	1.03604	0.0510762	0
CTNNBL1	29.515	29.897	59.412	1.01294	0.0185524	0
CTNS	15.439	16.123	31.562	1.0443	0.0625409	0
CTPS2	6.4046	5.9852	12.3898	0.934516	-0.097709	0
CTR9	39.129	32.076	71.205	0.81975	-0.286744	0
CTRL	11.228	9.752	20.98	0.868543	-0.203331	0
CTSA	131.87	120.64	252.51	0.91484	-0.128408	0
CTSB	427.46	545.27	972.73	1.2756	0.351181	0
CTSD	466.51	474.97	941.48	1.01813	0.0259284	0
CTSF	1.5016	1.7771	3.2787	1.18347	0.243024	0
ZDHHC14	3.3849	1.8086	5.1935	0.534314	-0.90424	0
CTSH	230.71	200.28	430.99	0.868103	-0.204062	0
CTSK	19.276	18.725	38.001	0.971415	-0.04184	0
CTSS	5722.6	6278.8	12001.4	1.09719	0.133818	0
CSF1	4.0154	2.1468	6.1622	0.534642	-0.903356	0
CTSZ	297.15	272.94	570.09	0.918526	-0.122608	0
CTTNBP2	0.5963	0.40541	1.00171	0.679876	-0.556657	0
CTU1	1.7351	2.0013	3.7364	1.15342	0.205919	0
CTU2	2.3549	3.1321	5.487	1.33004	0.411464	0
CUBN	2.9937	3.7751	6.7688	1.26101	0.334585	0
CUEDC2	14.585	14.039	28.624	0.962564	-0.0550452	0
CUL1	73.682	71.195	144.877	0.966247	-0.0495363	0
CUL2	48.179	41.216	89.395	0.855476	-0.2252	0
CUL3	91.963	68.421	160.384	0.744006	-0.426614	0
CUL4A	63.891	63.92	127.811	1.00045	0.000654688	0
CUL7	10.391	13.314	23.705	1.2813	0.35761	0
CUL9	32.753	30.249	63.002	0.923549	-0.11474	0
CUTA	50.083	65.465	115.548	1.30713	0.386403	0
CUTC	13.887	15.115	29.002	1.08843	0.122246	0
CWC15	50.204	53.296	103.5	1.06159	0.0862249	0
CWC22	32.361	27.112	59.473	0.837799	-0.255325	0
CWC25	38.525	32.329	70.854	0.839169	-0.252966	0
CWF19L1	45.982	51.199	97.181	1.11346	0.155046	0
CWF19L2	27.975	22.457	50.432	0.802752	-0.316973	0
CX3CR1	85.285	75.737	161.022	0.888046	-0.171294	0
ARL13B	7.905	4.2347	12.1397	0.535699	-0.900506	2
CXCL10	3.9265	3.2073	7.1338	0.816834	-0.291885	0
ACOT7	0.95419	0.51116	1.46535	0.5357	-0.900502	0
CXCL16	38.565	35.945	74.51	0.932063	-0.101501	0
CXCL2	1.3928	1.0544	2.4472	0.757036	-0.401566	0
FAM131B	1.9542	1.0487	3.0029	0.536639	-0.897976	0
CXCR2	3.8923	4.5792	8.4715	1.17648	0.234473	0
IFT22	0.81819	0.43935	1.25754	0.536978	-0.897065	N.A.
B3GAT2	5.1604	2.7749	7.9353	0.53773	-0.895047	0
CXCR5	0.62197	0.44359	1.06556	0.713202	-0.487618	0
CXCR6	4.5995	4.2993	8.8988	0.934732	-0.0973753	0
CXorf21	34.987	39.55	74.537	1.13042	0.176859	0
CXorf40A	10.073	11.259	21.332	1.11774	0.160585	0
CXorf40B	7.7405	8.0395	15.78	1.03863	0.054679	0
CXorf56	25.711	26.175	51.886	1.01805	0.0258038	0
CLCF1	8.1415	4.3799	12.5214	0.537972	-0.894397	0
CXXC1	16.682	17.919	34.601	1.07415	0.103198	0
LOC101929099	11.009	5.9282	16.9372	0.538487	-0.893017	N.A.
CYB561	7.5052	8.2446	15.7498	1.09852	0.135559	0
CYB561D1	18.277	15.136	33.413	0.828145	-0.272045	0
CYB561D2	19.492	21.878	41.37	1.12241	0.166599	0
CYB5A	2.4252	2.0665	4.4917	0.852095	-0.230914	0
CYB5B	29.663	29.164	58.827	0.983178	-0.0244759	0
CYB5D1	7.2396	6.2366	13.4762	0.861456	-0.21515	0
CYB5D2	7.0049	9.8929	16.8978	1.41228	0.498029	0
CYB5R1	27.33	36.73	64.06	1.34394	0.426473	0
CYB5R3	24.289	24.308	48.597	1.00078	0.0011281	0
CYB5R4	137.03	137.08	274.11	1.00036	0.00052632	0
CYB5RL	1.1785	0.97202	2.15052	0.824794	-0.277894	0
CYBA	287.74	308.13	595.87	1.07086	0.0987734	0
CYBRD1	126.18	95.855	222.035	0.759669	-0.396558	0
CYC1	61.313	58.447	119.76	0.953256	-0.069064	0
CYCS	82.985	92.103	175.088	1.10988	0.150398	0
CYFIP1	182.09	153.47	335.56	0.842825	-0.246695	0
CYFIP2	47.121	55.817	102.938	1.18455	0.244334	0
CYHR1	13.077	11.945	25.022	0.913436	-0.130625	0
CYLD	255.83	211.84	467.67	0.82805	-0.27221	0
CYP1B1	138.07	142.28	280.35	1.03049	0.043333	0
CYP27A1	180.95	125.98	306.93	0.696214	-0.522396	0
CYP2R1	8.5248	8.4128	16.9376	0.986862	-0.0190799	0
CYP2S1	2.9634	3.9823	6.9457	1.34383	0.426349	0
CYP4F3	2.2015	3.2569	5.4584	1.4794	0.565013	0
CYP4V2	26.562	22.378	48.94	0.842482	-0.247283	0
CYP51A1	61.808	54.633	116.441	0.883915	-0.178021	0
CYSLTR1	62.293	50.657	112.95	0.813205	-0.298308	0
CYSLTR2	14.142	12.264	26.406	0.867204	-0.205557	0
CYTH1	156.23	144.85	301.08	0.927159	-0.109112	0
CYTH2	15.078	16.052	31.13	1.0646	0.090308	0
CYTH3	10.161	9.6914	19.8524	0.953784	-0.0682654	0
CYTH4	335.07	282.86	617.93	0.844182	-0.244374	0
CYTIP	249.95	279.12	529.07	1.1167	0.159246	0
D2HGDH	8.0569	7.2135	15.2704	0.89532	-0.159525	0
DAAM1	10.352	9.4296	19.7816	0.910896	-0.134641	0
ZNF284	1.8155	0.97929	2.79479	0.539405	-0.890559	0
DAD1	48.248	43.588	91.836	0.903416	-0.146538	0
DAG1	16.949	14.672	31.621	0.865656	-0.208135	0
DAGLA	7.5532	5.2601	12.8133	0.696407	-0.521998	0
DAGLB	28.699	25.791	54.49	0.898672	-0.154133	0
DAK	16.401	18.157	34.558	1.10707	0.146742	0
DALRD3	14.091	13.195	27.286	0.936413	-0.0947826	0
DAP	36.037	28.696	64.733	0.796293	-0.328629	0
DAP3	61.836	54.445	116.281	0.880474	-0.183647	0
DAPK1	172.57	144.04	316.61	0.834676	-0.260712	0
GPRIN3	56.06	30.258	86.318	0.539743	-0.889655	1
DAPK3	11.653	11.043	22.696	0.947653	-0.0775693	0
DAPP1	84.749	123.98	208.729	1.46291	0.548839	0
TRPM4	3.4732	1.8759	5.3491	0.540107	-0.888683	0
DAZAP1	66.258	62.739	128.997	0.946889	-0.0787321	0
DAZAP2	658.93	666.33	1325.26	1.01123	0.0161116	0
DBF4B	0.93311	1.3877	2.32081	1.48718	0.572577	0
DBI	49.495	40.002	89.497	0.808203	-0.307211	0
DBN1	2.5022	3.6063	6.1085	1.44125	0.527322	0
DBNL	187.12	171.31	358.43	0.915509	-0.127354	0
DBP	16.396	19.657	36.053	1.19889	0.261699	0
DBR1	10.392	7.7429	18.1349	0.745083	-0.424527	0
DCAF11	73.838	66.249	140.087	0.897221	-0.156465	0
DCAF12	27.528	32.83	60.358	1.1926	0.254115	0
DCAF13	32.492	22.276	54.768	0.685584	-0.544594	0
DCAF15	25.076	23.926	49.002	0.954139	-0.067728	0
DCAF17	16.707	20.17	36.877	1.20728	0.271758	0
DCAF4	2.5255	3.0312	5.5567	1.20024	0.26332	0
DCAF5	49.143	52.976	102.119	1.078	0.108353	0
DCAF6	41.406	36.97	78.376	0.892866	-0.163485	0
DCAF7	70.743	64.888	135.631	0.917236	-0.124636	0
DCAF8	78.139	78.655	156.794	1.0066	0.00949569	0
DCAKD	8.3423	8.2898	16.6321	0.993707	-0.0091079	0
[truncated: 12,048 more rows]

## Sheet: Macrophage all data
Gene Symbol	Macro Control (CPM)	Macro Patient (CPM)	Sum Patient+Control (CPM)	Fold change Patient/Control	Log2FC Patient/Control	QRE count mature mRNA
TMTC1	27.206	0.37137	27.5774	0.0136503	-6.19492	0
MIAT	0.019007	0.11744	0.136447	6.17878	2.62732	9
PNMAL1	2.7637	0.042902	2.8066	0.0155234	-6.00941	0
SLC2A4	5.3779	0.24002	5.61792	0.0446308	-4.48582	0
OR2H1	0.0022808	0.0033129	0.0055937	1.45252	0.538555	8
RBM11	1.3679	0.071558	1.43946	0.0523123	-4.25671	0
PRUNE2	13.887	0.75285	14.6399	0.0542126	-4.20523	1
ZC3H12B	0.24861	0.19281	0.44142	0.775552	-0.366704	7
FAIM2	8.9004	0.5882	9.4886	0.0660869	-3.91949	0
LHFPL3	0	0.007454	0.007454			6
VAT1L	2.1907	0.21865	2.40935	0.0998083	-3.3247	0
ATP1A4	0.93341	0.11363	1.04704	0.121736	-3.03817	0
TMEM130	0.93303	0.12589	1.05892	0.134926	-2.88976	0
MANSC4	3.624	0.49031	4.11431	0.135295	-2.88582	N.A.
C7orf34	1.2274	0.1668	1.3942	0.135897	-2.87941	0
KEL	21.121	2.9673	24.0883	0.140491	-2.83146	0
LOC100506258	6.6844	1.0187	7.7031	0.1524	-2.71407	N.A.
COL6A2	29.841	4.7492	34.5902	0.15915	-2.65154	0
DDAH1	0.90889	0.14991	1.0588	0.164937	-2.60001	0
SNAR-A3,SNAR-A4,SNAR-A5,SNAR-A7,SNAR-A11,SNAR-A9,SNAR-A6,SNAR-A8,SNAR-A10,SNAR-A14	1.5414	0.26337	1.80477	0.170864	-2.54908	N.A.
LOC100506314	1.4365	0.25029	1.68679	0.174236	-2.52089	N.A.
TSPAN13	1.4219	0.26685	1.68875	0.187671	-2.41372	0
TRPV6	1.1921	0.2425	1.4346	0.203423	-2.29745	0
RNVU1-19	10.072	2.0962	12.1682	0.208122	-2.2645	N.A.
ZNF702P	13.184	2.9655	16.1495	0.224932	-2.15244	0
PPARGC1A	0	0	0			5
ATP2B3	1.036	0.25112	1.28712	0.242394	-2.04458	0
ADAM12	14.114	3.4475	17.5615	0.244261	-2.0335	2
SCN8A	0.38754	0.4373	0.82484	1.1284	0.174278	5
TRIM31	2.4543	0.60725	3.06155	0.247423	-2.01495	0
IGSF10	5.8063	1.4394	7.2457	0.247903	-2.01215	0
THSD7A	0.033261	0.1398	0.173061	4.20312	2.07146	5
SLC51B	1.7433	0.43498	2.17828	0.249515	-2.0028	N.A.
PTGDS	5.5552	1.3894	6.9446	0.250108	-1.99938	0
COL6A1	26.56	7.0231	33.5831	0.264424	-1.91908	0
STAP1	6.6639	1.7664	8.4303	0.26507	-1.91555	0
SERPINB9P1	0.88171	0.23389	1.1156	0.265269	-1.91447	N.A.
ALPL	0.86366	0.23124	1.0949	0.267744	-1.90107	0
IL36RN	1.1797	0.33046	1.51016	0.280122	-1.83587	N.A.
DRAXIN	2.4423	0.6919	3.1342	0.283299	-1.8196	N.A.
PTK7	1.0199	0.29054	1.31044	0.284871	-1.81162	0
RAB11FIP5	1.2394	0.3616	1.601	0.291754	-1.77718	0
DZIP1	0.041054	0.24515	0.286204	5.9714	2.57807	4
VIT	1.2204	0.35912	1.57952	0.294264	-1.76482	0
AOC1	2.7601	0.81994	3.58004	0.297069	-1.75113	N.A.
DSP	11	3.2998	14.2998	0.299982	-1.73705	0
FGF5	0.019007	0.10469	0.123697	5.50797	2.46152	4
MTUS1	23.031	6.9792	30.0102	0.303035	-1.72244	5
IGFBP6	2.0557	0.62448	2.68018	0.30378	-1.7189	0
SHANK3	0.9374	0.28905	1.22645	0.308353	-1.69735	N.A.
IL5RA	0	0.011264	0.011264			4
OVCH1-AS1	0.77699	0.23985	1.01684	0.308691	-1.69576	N.A.
ZNF665	0.99385	0.3076	1.30145	0.309503	-1.69197	0
MAP1LC3A	1.5114	0.47225	1.98365	0.312459	-1.67826	0
NPR3	0.12924	0.0038098	0.13305	0.0294785	-5.08419	4
OMD	0.3444	0.45734	0.80174	1.32793	0.409182	4
PCDH11X	0.017106	0.029153	0.046259	1.70426	0.769142	4
PCDH11Y	0.019387	0.029982	0.049369	1.5465	0.629007	4
PCSK1	0.31076	0.15074	0.4615	0.485069	-1.04374	4
PKHD1L1	0.020527	0.035779	0.056306	1.74302	0.80159	4
PLN	0.015585	0.29567	0.311255	18.9714	4.24576	4
RNF180	0.041054	0.0057975	0.0468515	0.141216	-2.82402	4
SH3TC2	0.052648	0.045055	0.097703	0.855778	-0.224692	4
SLC24A2	0.0085529	0.013748	0.0223009	1.60741	0.684736	4
SLC26A7	0.16422	0.034951	0.199171	0.21283	-2.23222	4
VAMP5	1.6517	0.5183	2.17	0.313798	-1.67209	0
AMZ1	28.152	8.9219	37.0739	0.316919	-1.65781	0
RNU6ATAC	0.99898	0.31903	1.31801	0.319356	-1.64676	0
SNORA72	0.81462	0.26056	1.07518	0.319855	-1.64451	0
SNORA38	7.7927	2.4944	10.2871	0.320094	-1.64343	0
TUBA8	4.933	1.5895	6.5225	0.322218	-1.63389	0
GRHL1	2.5727	0.84412	3.41682	0.328107	-1.60776	0
CTSG	3.2138	1.0812	4.295	0.336424	-1.57165	0
LINC01353	0.79751	0.27431	1.07182	0.343958	-1.5397	N.A.
HSPG2	6.0963	2.0979	8.1942	0.344127	-1.53899	0
MIR3687	0.8323	0.28806	1.12036	0.346101	-1.53073	N.A.
F2RL1	1.144	0.4045	1.5485	0.353584	-1.49988	0
MICAL3	5.1766	1.8466	7.0232	0.356721	-1.48713	0
CHRD	1.9176	0.68792	2.60552	0.35874	-1.47899	0
ANGPTL3	0.47079	0.39572	0.86651	0.840545	-0.250604	3
TTC39B	227.52	82.473	309.993	0.362487	-1.464	0
IFITM3	1.3181	0.47805	1.79615	0.362681	-1.46323	0
MYL9	29.735	10.911	40.646	0.366941	-1.44638	0
RASL11B	6.1593	2.2605	8.4198	0.367006	-1.44612	0
PSD	2.0417	0.75219	2.79389	0.368414	-1.4406	0
FCRLA	5.6195	2.0911	7.7106	0.372115	-1.42618	0
RGS16	1.4601	0.54348	2.00358	0.372221	-1.42577	0
BRD7P3	0.1627	0.351	0.5137	2.15734	1.10926	3
C4orf19	0.42556	0.42372	0.84928	0.995676	-0.00625133	3
SLC35F3	0.88608	0.33079	1.21687	0.373318	-1.42152	0
LRRC37A6P	0.949	0.35514	1.30414	0.374226	-1.41802	N.A.
LARGE	1.6452	0.62365	2.26885	0.379072	-1.39945	0
LOC100507002	0.94824	0.35978	1.30802	0.379419	-1.39814	N.A.
PHLDA2	0.75608	0.28822	1.0443	0.381203	-1.39137	0
HECTD2	3.2246	1.2339	4.4585	0.382652	-1.38589	1
C6orf100	3.2832	1.2678	4.551	0.386148	-1.37278	N.A.
PPP1R9A	0.92353	0.3568	1.28033	0.386344	-1.37204	0
DNAH5	0.0038013	0	0.0038013	0		3
FNDC5	0.84788	0.32764	1.17552	0.386423	-1.37175	0
RPL17	5.7407	2.2276	7.9683	0.388036	-1.36574	0
DSEL	0.24442	0.17873	0.42315	0.731241	-0.451581	3
HCG14	1.0543	0.40931	1.46361	0.388229	-1.36502	N.A.
S100B	2.1371	0.83601	2.97311	0.391189	-1.35406	0
ERBB4	0.0045616	0.0033129	0.0078745	0.726258	-0.461445	3
USP44	0.93607	0.3669	1.30297	0.391958	-1.35123	0
LOC100134368	0.79542	0.31423	1.10965	0.395049	-1.3399	0
SNORA37	3.8484	1.5214	5.3698	0.395333	-1.33886	0
TSPAN15	8.4267	3.3449	11.7716	0.396941	-1.333	0
SNORA38B	0.90851	0.36591	1.27442	0.402758	-1.31201	0
CPEB1	3.7335	1.5085	5.242	0.404044	-1.30741	0
NEURL1B	1.1391	0.46049	1.59959	0.404258	-1.30665	0
ATP8B2	5.0926	2.0732	7.1658	0.4071	-1.29654	0
PNPLA1	2.3992	0.9826	3.3818	0.409553	-1.28788	0
CCND1	39.029	16.024	55.053	0.410567	-1.28431	0
FMN2	0.041054	0	0.041054	0		3
FUT9	0	0.0048037	0.0048037			3
GABRA4	0.034592	0.099718	0.13431	2.88269	1.52742	3
TMEM156	7.0949	2.9201	10.015	0.411577	-1.28076	0
COBL	4.9999	2.0618	7.0617	0.412368	-1.27799	0
FAM89A	1.0946	0.45138	1.54598	0.41237	-1.27799	0
CHMP4C	1.0197	0.42074	1.44044	0.412612	-1.27714	0
GREM1	36.174	14.998	51.172	0.414607	-1.27018	1
MIR1248,SNORA81	29.623	12.308	41.931	0.415488	-1.26712	N.A.
ZNF559,ZNF559-ZNF177	1.1788	0.49031	1.66911	0.41594	-1.26555	N.A.
PDGFA	6.9699	2.9152	9.8851	0.418256	-1.25754	0
KIAA2022	0	0.036939	0.036939			3
AKAP3	1.7572	0.73579	2.49299	0.418729	-1.25591	0
MCTP2	6.7359	2.8257	9.5616	0.419499	-1.25326	3
TMEM52	0.74449	0.3124	1.05689	0.419616	-1.25286	0
NXF3	0.82431	0.3462	1.17051	0.419988	-1.25158	0
CHPF	1.0986	0.46281	1.56141	0.421273	-1.24717	0
CRTAC1	1.6484	0.69537	2.34377	0.421845	-1.24521	0
LRP6	0.10111	0.035779	0.136889	0.353862	-1.49874	3
RNASE1	2.4929	1.0553	3.5482	0.423322	-1.24017	0
LUZP2	0.0039914	0.047043	0.0510344	11.7861	3.55901	3
FAM89A,MIR1182	29.172	12.374	41.546	0.424174	-1.23727	N.A.
MAGEE1	0.019007	0.0048037	0.0238107	0.252733	-1.98431	3
LOC101927379	1.572	0.67069	2.24269	0.426648	-1.22888	N.A.
FAM26F	2.4632	1.0631	3.5263	0.431593	-1.21226	0
SCARNA22	1.6368	0.70697	2.34377	0.431922	-1.21116	0
GRTP1	2.0778	0.89812	2.97592	0.432246	-1.21008	0
CITED4	1.1446	0.49594	1.64054	0.433287	-1.20661	0
VTRNA1-3	1.5279	0.66208	2.18998	0.433327	-1.20647	0
NOTCH4,GPSM3	4.4013	1.9097	6.311	0.433895	-1.20458	N.A.
MYOCD	0	0	0			3
LBH	0.96192	0.41792	1.37984	0.434464	-1.20269	0
SNORD89	0.78117	0.33974	1.12091	0.434912	-1.20121	0
METAP1D	1.676	0.73082	2.40682	0.43605	-1.19743	N.A.
SNORA71A	5.7787	2.5221	8.3008	0.436448	-1.19612	0
AOC3	0.7749	0.33891	1.11381	0.43736	-1.19311	2
MIR3651,SNORA84	2.763	1.2087	3.9717	0.437459	-1.19278	N.A.
PARVA	0.047326	0.12788	0.175206	2.70211	1.43409	3
PDE10A	0	0.015571	0.015571			3
SLAIN1	1.4232	0.62448	2.04768	0.438786	-1.18841	1
PLEKHB1	1.1351	0.49809	1.63319	0.438807	-1.18834	0
GSG1	2.2861	1.0041	3.2902	0.43922	-1.18699	0
PPP1R3G	1.5969	0.70183	2.29873	0.439495	-1.18608	0
DLG5	0.8629	0.37932	1.24222	0.439587	-1.18578	0
CYSLTR2	1.1649	0.5125	1.6774	0.439952	-1.18458	0
DYNC1I1	1.2333	0.54447	1.77777	0.441474	-1.1796	1
DGAT2	4.0885	1.8068	5.8953	0.441922	-1.17813	0
CLCN1	0.74943	0.33129	1.08072	0.442056	-1.1777	0
RAB40B	3.8572	1.7101	5.5673	0.443353	-1.17347	0
LDLRAD2	1.1683	0.51896	1.68726	0.444201	-1.17072	0
APOOP5	0.90167	0.40218	1.30385	0.446039	-1.16476	N.A.
MPV17L	4.0609	1.8131	5.874	0.446477	-1.16334	1
TRPV5	1.4496	0.64734	2.09694	0.446565	-1.16306	0
SEMA5A	0	0	0			3
SHROOM3	0.090661	0.1196	0.210261	1.3192	0.399663	3
NINL	9.7372	4.352	14.0892	0.446946	-1.16183	0
SLC28A2	0.079447	0.065595	0.145042	0.825645	-0.276407	3
AKAP5	10.231	4.5839	14.8149	0.44804	-1.1583	0
MARVELD2	0.98606	0.44194	1.428	0.448188	-1.15782	0
PAK6	0.99822	0.4489	1.44712	0.4497	-1.15296	0
KIAA1210	2.5161	1.133	3.6491	0.4503	-1.15104	0
CRABP2	384.85	173.33	558.18	0.450383	-1.15077	0
SCARNA1	8.023	3.6231	11.6461	0.451589	-1.14692	0
ST8SIA3	0	0	0			3
SNORA68	5.1211	2.3281	7.4492	0.454609	-1.1373	0
SATB2	0.78193	0.35564	1.13757	0.454823	-1.13662	0
ZNF771	1.0684	0.4865	1.5549	0.455354	-1.13494	0
HRH2	1.6598	0.75683	2.41663	0.455977	-1.13297	0
SLC30A3	6.6209	3.0339	9.6548	0.458231	-1.12585	0
TCTEX1D1	0.3731	0.40682	0.77992	1.09038	0.124828	3
ZNF215	3.5776	1.6409	5.2185	0.458659	-1.1245	0
LOC101927015	1.9887	0.91386	2.90256	0.459526	-1.12178	N.A.
TMEM47	0	0.035779	0.035779			3
CTSV	9.4042	4.3311	13.7353	0.46055	-1.11857	N.A.
LOC284757	2.2536	1.0383	3.2919	0.460729	-1.11801	N.A.
CYP27B1	26.947	12.482	39.429	0.463206	-1.11028	0
HTATSF1P2	33.396	15.497	48.893	0.464038	-1.10769	N.A.
GPC3	2.1112	0.98111	3.09231	0.464717	-1.10558	0
LOC100507412	0.8686	0.40434	1.27294	0.465508	-1.10312	N.A.
ATP9A	21.035	9.8176	30.8526	0.466727	-1.09935	1
CABP4	0.89122	0.4161	1.30732	0.466888	-1.09885	0
PPP1R17	2.0128	0.9402	2.953	0.46711	-1.09816	N.A.
VSIG1	0.012164	0.10734	0.119504	8.8244	3.1415	3
TSKS	0.90262	0.42173	1.32435	0.467229	-1.0978	0
SNORA10	3.2558	1.5229	4.7787	0.46775	-1.09619	0
WDR72	0	0	0			3
NKPD1	0.68823	0.3235	1.01173	0.470046	-1.08913	1
C17orf97	0.83515	0.39324	1.22839	0.470862	-1.08663	0
SLC37A2	413.66	194.84	608.5	0.471015	-1.08616	0
MAOA	4.1505	1.9589	6.1094	0.471967	-1.08324	0
LOC100505715	0.98663	0.46579	1.45242	0.472102	-1.08283	N.A.
ZNF135	1.1543	0.54513	1.69943	0.47226	-1.08235	0
CPE	25.826	12.222	38.048	0.473244	-1.07934	0
PLS1	9.4274	4.4721	13.8995	0.474373	-1.07591	0
HERC2P10	1.3392	0.63574	1.97494	0.474716	-1.07486	N.A.
LOC100507459	1.3709	0.65164	2.02254	0.475337	-1.07298	N.A.
TMEM91	41.218	19.654	60.872	0.476831	-1.06845	0
ABCA12	0.052078	0.013252	0.06533	0.254464	-1.97446	2
ABCB11	0.21534	0.052509	0.267849	0.243842	-2.03598	2
TRIM54	33.402	15.945	49.347	0.477367	-1.06683	0
ABCB4	1.1949	0.57164	1.76654	0.4784	-1.06371	0
SEMA3G	3.788	1.8131	5.6011	0.478643	-1.06298	0
KRT78	2.7696	1.3273	4.0969	0.479239	-1.06118	0
HSPB7	1.6479	0.79012	2.43802	0.479471	-1.06049	0
ADAMTS5	0.041054	0.035779	0.076833	0.871511	-0.19841	2
SNORA22	6.8119	3.2667	10.0786	0.479558	-1.06022	0
BCAR1	22.701	10.892	33.593	0.479803	-1.05949	0
TEAD3	2.5383	1.2205	3.7588	0.480834	-1.05639	0
AFF3	0.066903	0.061785	0.128688	0.923501	-0.114814	2
SLC7A8	115.04	55.371	170.411	0.48132	-1.05493	0
GSTM1	5.1074	2.4626	7.57	0.482163	-1.05241	0
BDNF-AS	1.2624	0.60874	1.87114	0.482208	-1.05227	N.A.
AKAP2	0.27027	0.54017	0.81044	1.99863	0.999012	2
NUP210L	1.209	0.58323	1.79223	0.482407	-1.05168	0
CALHM1	6.6154	3.1949	9.8103	0.482949	-1.05006	0
SNORA27	1.6386	0.79228	2.43088	0.48351	-1.04838	0
NPR1	27.706	13.462	41.168	0.485888	-1.04131	0
LY6G5C	2.1093	1.0273	3.1366	0.487034	-1.03791	0
FA2H	2.7641	1.3467	4.1108	0.487211	-1.03738	0
FAM157A	0.70609	0.34537	1.05146	0.48913	-1.03171	0
ANKHD1-EIF4EBP3	0.095603	0.12258	0.218183	1.28218	0.358596	2
FAM157B	1.1634	0.57213	1.73553	0.491774	-1.02393	0
SNORA9	1.3388	0.65926	1.99806	0.492426	-1.02202	0
MRGPRF	3.5251	1.7359	5.261	0.49244	-1.02198	0
TIE1	40.005	19.742	59.747	0.493488	-1.01891	0
APOB	0	0.0038098	0.0038098			2
YBEY	11.821	5.8393	17.6603	0.493977	-1.01748	N.A.
PHOSPHO1	4.0699	2.0109	6.0808	0.494091	-1.01715	0
AQPEP	0.022048	0.10734	0.129388	4.86847	2.28347	2
ARGFX	0.068423	0.055159	0.123582	0.806147	-0.310885	2
SERPING1	2.5115	1.2417	3.7532	0.494406	-1.01623	0
LINC01272	60.155	29.752	89.907	0.494589	-1.0157	N.A.
SORBS1	17.019	8.4258	25.4448	0.495082	-1.01426	2
ZNF425	0.79447	0.3934	1.18787	0.495173	-1.014	0
B3GAT2	2.5189	1.2506	3.7695	0.496487	-1.01017	0
ASMT	0.10302	0	0.10302	0		2
ASXL3	0	0	0			2
ZNF395	18.984	9.4275	28.4115	0.496602	-1.00984	0
SNORA49	17.225	8.5671	25.7921	0.497364	-1.00763	0
SNORA52	1.271	0.63309	1.90409	0.498104	-1.00548	0
DANCR	8.199	4.0845	12.2835	0.498171	-1.00529	N.A.
LOC100506990	10.031	5.0006	15.0316	0.498515	-1.00429	N.A.
SNORA63	80.698	40.233	120.931	0.498563	-1.00415	0
GOLGA7B	31.534	15.738	47.272	0.49908	-1.00266	0
BHLHB9	0.92847	0.4638	1.39227	0.499531	-1.00135	0
NCAPH	415.95	208.19	624.14	0.500517	-0.998509	0
FLJ21408	1.2035	0.60261	1.80611	0.500715	-0.99794	N.A.
NSUN7	0.95698	0.47954	1.43652	0.501097	-0.996838	0
SNORA71C	0.85605	0.42935	1.2854	0.501548	-0.995541	0
FHL1	28.53	14.325	42.855	0.502103	-0.993945	1
INE1	0.99708	0.50157	1.49865	0.503039	-0.991258	0
SOX12	0.86632	0.43581	1.30213	0.503059	-0.991201	0
BHLHE22	0.018246	0.0033129	0.0215589	0.181569	-2.46141	2
CD320	1.3626	0.68676	2.04936	0.504007	-0.988484	0
PDZRN4	2.0451	1.0323	3.0774	0.504767	-0.986309	0
CLU	55.349	27.942	83.291	0.504833	-0.986122	0
LOC100506730	1.9294	0.97415	2.90355	0.504898	-0.985936	N.A.
MARCKSL1	1.0402	0.52575	1.56595	0.505432	-0.984412	0
MAP1LC3C	0.90433	0.45718	1.36151	0.505546	-0.984087	0
SNORA24	5.2082	2.6387	7.8469	0.506643	-0.980958	0
LAT	21.27	10.783	32.053	0.506958	-0.980061	0
ISPD	1.5424	0.78267	2.32507	0.507436	-0.978701	0
C15orf54	0.041054	0.035779	0.076833	0.871511	-0.19841	2
SNORA48	103.76	52.672	156.432	0.507633	-0.978142	0
SNHG7,SNORA43	33.227	16.895	50.122	0.508472	-0.97576	N.A.
SIK1	2.8525	1.4515	4.304	0.508852	-0.974682	0
C3orf35	0.44	0.3462	0.7862	0.786818	-0.345898	2
EPHB1	1.8554	0.945	2.8004	0.509324	-0.973344	0
C8orf4	0.0083629	0	0.0083629	0		2
LINC01311	0.70628	0.35994	1.06622	0.509628	-0.972484	N.A.
SNORA67	19.686	10.048	29.734	0.510413	-0.970262	2
TRAF1	10.918	5.5825	16.5005	0.511312	-0.967725	0
CATSPER2P1	0.24727	0.40947	0.65674	1.65596	0.727671	2
PGBD5	1.4519	0.74341	2.19531	0.512026	-0.965712	N.A.
ZNF492	0.77262	0.39572	1.16834	0.512179	-0.965279	1
KPTN	2.155	1.1111	3.2661	0.515592	-0.955699	0
DBN1	5.9584	3.0811	9.0395	0.517102	-0.951479	0
GPLD1	1.5851	0.81977	2.40487	0.517172	-0.951283	2
FER1L6	0.98986	0.51317	1.50303	0.518427	-0.947788	0
SLC24A4	4.642	2.4126	7.0546	0.519733	-0.944158	1
CDH19	0.0043715	0	0.0043715	0		2
SNORA70	20.196	10.497	30.693	0.519756	-0.944093	0
CEACAM5	0.0024708	0.0021534	0.0046242	0.87154	-0.198362	2
SNORA8	17.833	9.2729	27.1059	0.519985	-0.943457	0
CFI	0	0.035779	0.035779			2
ZNF890P	0.97199	0.50621	1.4782	0.520798	-0.941205	N.A.
CASS4	7.1362	3.7174	10.8536	0.520921	-0.940862	0
C6orf226	0.96154	0.50323	1.46477	0.523358	-0.934129	0
FPR1	26.342	13.797	40.139	0.523764	-0.93301	0
TMCC2	1.4901	0.78051	2.27061	0.523797	-0.93292	0
CNTNAP2	0	0	0			2
FBN2	2.3599	1.2389	3.5988	0.52498	-0.929666	3
COL24A1	0.26552	0.21583	0.48135	0.812858	-0.298925	2
ALPK3	17.594	9.2416	26.8356	0.52527	-0.928869	0
PPBP	1.6855	0.88537	2.57087	0.525286	-0.928824	0
CORIN	0.30486	0.41544	0.7203	1.36272	0.446493	2
TNFRSF21	43.69	22.958	66.648	0.525475	-0.928306	1
RMI2	7.3563	3.8865	11.2428	0.528323	-0.920509	N.A.
LOC113230,MIR1199	0.70514	0.37353	1.07867	0.529725	-0.916686	N.A.
SPATS1	1.3147	0.6972	2.0119	0.530311	-0.915089	0
MIR7846,TNFRSF1B	2.5575	1.3589	3.9164	0.531339	-0.912295	N.A.
CRISP1	0	0	0			2
CTNNA3	0	0.016564	0.016564			2
SPP1	1739.5	925.37	2664.87	0.531975	-0.91057	1
CYP39A1	0.019007	0.019215	0.038222	1.01094	0.0157021	2
DBNDD2	0.29099	0.15769	0.44868	0.541909	-0.883878	2
EHD3	2.0955	1.1151	3.2106	0.53214	-0.910121	0
DCAF8L1	0	0.0061288	0.0061288			2
AMOTL1	5.9973	3.1956	9.1929	0.53284	-0.908226	0
GPER1	3.2727	1.7449	5.0176	0.533168	-0.907337	N.A.
SNORA34,MIR1291	2.4752	1.3215	3.7967	0.533896	-0.905369	N.A.
ADA	2.3484	1.2553	3.6037	0.534534	-0.903646	0
DUSP6	62.108	33.434	95.542	0.53832	-0.893463	0
ANKRD55	1.0737	0.57859	1.65229	0.538875	-0.891978	0
HYAL1	1.6085	0.8693	2.4778	0.540441	-0.88779	0
MXRA7	5.2992	2.865	8.1642	0.540648	-0.887239	0
RNF122	1.5724	0.85042	2.42282	0.540842	-0.886721	0
SNORD84	1.1429	0.61918	1.76208	0.541762	-0.884268	0
DOK6	0.022808	0.21749	0.240298	9.53569	3.25334	2
RNFT2	2.0614	1.1188	3.1802	0.542738	-0.881672	0
ZNF625-ZNF20,ZNF20	0.71293	0.38694	1.09987	0.542746	-0.881651	N.A.
MPO	5.2956	2.8845	8.1801	0.544697	-0.876473	0
TP73	1.8299	0.99867	2.82857	0.545751	-0.873685	0
ANKDD1A	2.6896	1.4684	4.158	0.545955	-0.873147	1
EIF4EBP3	0.24727	0.2589	0.50617	1.04703	0.0663077	2
FCGR2C	182.84	99.889	282.729	0.546319	-0.872184	3
PEA15	188.93	103.32	292.25	0.546869	-0.870732	1
EMX2	0.005702	0.0049693	0.0106713	0.871501	-0.198425	2
POU5F1	1.8427	1.0081	2.8508	0.547078	-0.870182	0
PDK2	10.624	5.8191	16.4431	0.547732	-0.868459	0
LINC00032	0.69944	0.38363	1.08307	0.548482	-0.866485	N.A.
PLIN4	6.3284	3.4711	9.7995	0.548496	-0.866448	0
C6orf223	0.8418	0.46231	1.30411	0.549192	-0.864617	0
SPAG1	5.881	3.2332	9.1142	0.54977	-0.863099	1
UOX	0.77661	0.42753	1.20414	0.550508	-0.861165	0
PPFIA3	0.88247	0.48617	1.36864	0.55092	-0.860086	0
SLC29A2	1.1524	0.63574	1.78814	0.551666	-0.858133	0
LAYN	5.1962	2.8693	8.0655	0.552192	-0.856758	0
TPM3P9	16.556	9.1445	25.7005	0.552338	-0.856378	N.A.
ARHGAP24	1.9132	1.0568	2.97	0.552373	-0.856285	0
FAM184A	0.24632	0.18022	0.42654	0.73165	-0.450775	2
ADCY6	1.0034	0.55458	1.55798	0.552701	-0.855429	0
SNORD15A	1.6264	0.89945	2.52585	0.553031	-0.854567	0
LEPR	21.508	11.895	33.403	0.55305	-0.854518	0
FASLG	0	0.0057975	0.0057975			2
FGFBP3	0.29289	0.24333	0.53622	0.83079	-0.267445	2
S100A16	11.192	6.2015	17.3935	0.554101	-0.851779	0
MFSD4	2.2371	1.2407	3.4778	0.554602	-0.850475	2
DUSP5	39.439	21.906	61.345	0.55544	-0.848297	0
LINC01160	1.3141	0.72999	2.04409	0.555506	-0.848126	N.A.
FRG2	0.0047516	0.010436	0.0151876	2.19631	1.13508	2
FNTB,CHURC1-FNTB	9.5253	5.2945	14.8198	0.555836	-0.84727	N.A.
PRR5,PRR5-ARHGAP8	1.6872	0.93937	2.62657	0.556763	-0.844866	N.A.
GABRA2	0.012924	0.015902	0.028826	1.23042	0.299156	2
GCAT	3.276	1.8249	5.1009	0.557051	-0.844118	0
KRT4	2.6769	1.4926	4.1695	0.557585	-0.842736	0
YBX3P1	2.2517	1.2556	3.5073	0.557623	-0.842638	N.A.
GJA3	0.05702	0.016564	0.073584	0.290495	-1.78342	2
PNMAL2	0.66865	0.37303	1.04168	0.557885	-0.84196	0
SMPDL3A	12.994	7.2506	20.2446	0.557996	-0.841673	1
SNORD94	13.448	7.5146	20.9626	0.558789	-0.839623	0
GPC6	0	0.0039755	0.0039755			2
MYCBP	0.79561	0.44575	1.24136	0.560262	-0.835827	0
CHI3L2	8.6375	4.8424	13.4799	0.560625	-0.834892	0
GPR63	0.041054	0.035779	0.076833	0.871511	-0.19841	2
GPR64	0.3634	0.34205	0.70545	0.941249	-0.0873512	2
GPR98	0.040484	0.096902	0.137386	2.39359	1.25917	2
KCNK13	12.088	6.7833	18.8713	0.56116	-0.833516	0
LGALS9B	0.88779	0.49958	1.38737	0.562723	-0.829503	0
PHYHD1	0.77946	0.43863	1.21809	0.562736	-0.829471	0
CNKSR3	1.3014	0.73297	2.03437	0.563217	-0.828238	0
SNORA64	14.535	8.2022	22.7372	0.564307	-0.825448	0
ZNF503	1.1851	0.67053	1.85563	0.5658	-0.821635	0
HECW2	0.17543	0.071558	0.246988	0.407901	-1.29371	2
HEPACAM	0.32083	0.11926	0.44009	0.371723	-1.4277	2
HEPN1	0.081918	0.03346	0.115378	0.408457	-1.29174	2
SHE	0.87107	0.49378	1.36485	0.566866	-0.81892	1
TDRKH	4.6775	2.653	7.3305	0.567183	-0.818113	0
SCARNA18	1.4538	0.82491	2.27871	0.567416	-0.81752	0
TENC1	5.7993	3.2918	9.0911	0.56762	-0.817002	0
ERP27	0.9872	0.56071	1.54791	0.56798	-0.816088	0
CTTN	57.184	32.488	89.672	0.568131	-0.815705	0
PPT2	4.5222	2.5741	7.0963	0.569214	-0.812957	0
CSRP2	2.2629	1.2884	3.5513	0.569358	-0.812592	0
IGFBP3	0	0	0			2
MT1X	3.1783	1.8102	4.9885	0.56955	-0.812106	0
IL33	0	0	0			2
MYO10	5.9954	3.4149	9.4103	0.569587	-0.812013	2
INADL	0.33185	0.41825	0.7501	1.26036	0.333834	2
CCDC69	87.372	49.812	137.184	0.570114	-0.810678	0
CD93	4.6408	2.6477	7.2885	0.570527	-0.809634	1
PRRG2	0.79903	0.45602	1.25505	0.570717	-0.809153	0
FHAD1	1.9643	1.1232	3.0875	0.571807	-0.8064	0
KCNG3	0	0	0			2
ZNF205-AS1	0.6926	0.39605	1.08865	0.571831	-0.80634	N.A.
USP2	8.6712	4.9599	13.6311	0.571997	-0.805921	0
KCNQ3	0.12316	0.040748	0.163908	0.330854	-1.59573	2
KIAA0319	0.33528	0.27894	0.61422	0.831961	-0.265412	2
TRAPPC1	10.787	6.1742	16.9612	0.572374	-0.80497	0
SNORD15B	56.678	32.449	89.127	0.572515	-0.804615	0
KIAA1217	0.0039914	0.0044724	0.0084638	1.12051	0.164154	2
ICAM3	11.35	6.5027	17.8527	0.572925	-0.803582	0
ABTB2	1.4726	0.84528	2.31788	0.574005	-0.800864	1
MTSS1L	0.81481	0.46778	1.28259	0.574097	-0.800634	0
ZSCAN18	5.7445	3.3013	9.0458	0.574689	-0.799147	0
NDUFA6-AS1	2.1671	1.2456	3.4127	0.574777	-0.798925	N.A.
LRRC8A	76.891	44.235	121.126	0.575295	-0.797626	0
KLRD1	0.063292	0.042902	0.106194	0.677842	-0.560978	2
KRT1	0.065382	0	0.065382	0		2
L1TD1	0.0074125	0.0036442	0.0110567	0.491629	-1.02436	2
NEDD4L	5.6753	3.267	8.9423	0.575652	-0.79673	0
SDC1	17.35	10.003	27.353	0.576542	-0.794503	0
HLA-DOB	1.0134	0.58439	1.59779	0.576663	-0.7942	0
BNIP3	3.7196	2.1454	5.865	0.576782	-0.793901	0
LGSN	0.027179	0.013086	0.040265	0.481475	-1.05447	2
LRGUK	2.576	1.487	4.063	0.577252	-0.792728	0
EMP1	285.33	164.74	450.07	0.577367	-0.792441	0
SNORA18	3.2201	1.8605	5.0806	0.577777	-0.791415	0
LINC01270	2.0974	1.2128	3.3102	0.57824	-0.79026	N.A.
LPAR4	0	0.035779	0.035779			2
LPAR5	0.47041	0.30744	0.77785	0.653558	-0.613614	2
CCL22	418.23	241.84	660.07	0.578246	-0.790244	0
LPHN3	0	0	0			2
ZNF774	0.9948	0.57528	1.57008	0.578287	-0.790142	0
N6AMT2	4.9088	2.8413	7.7501	0.578818	-0.788819	0
LRP1B	0	0	0			2
CROCC	6.176	3.5748	9.7508	0.578821	-0.78881	0
LRRC19	0.26096	0.33742	0.59838	1.293	0.370717	2
LRRC49	0.35238	0.035613	0.387993	0.101064	-3.30666	2
SLC2A14	18.57	10.762	29.332	0.579537	-0.787028	0
ANKS6	20.407	11.844	32.251	0.580389	-0.784908	0
LUZP4	0	0.035779	0.035779			2
TXLNB	5.4459	3.164	8.6099	0.580988	-0.783421	3
LYVE1	0.034972	0	0.034972	0		2
MAL2	0.0041814	0	0.0041814	0		2
GAL	2.9652	1.7232	4.6884	0.581141	-0.783039	0
FAM86B3P	1.2666	0.73612	2.00272	0.581178	-0.782948	N.A.
MFSD6	101.44	58.959	160.399	0.58122	-0.782843	0
GGT3P	0.78497	0.45652	1.24149	0.581576	-0.781959	0
MC2R	0.052648	0.03727	0.089918	0.707909	-0.498364	2
FSCN1	45.632	26.55	72.182	0.581829	-0.781334	0
GCNT4	1.1071	0.64419	1.75129	0.581872	-0.781227	0
OSBP2	14.412	8.39	22.802	0.582154	-0.780528	0
DDR1	12.868	7.5052	20.3732	0.583245	-0.777825	5
HAVCR1	0.74506	0.43465	1.17971	0.583376	-0.777502	0
TMC4	3.1055	1.8199	4.9254	0.586025	-0.770966	0
KIAA1211	0.84408	0.49594	1.34002	0.587551	-0.767214	0
SCG5	12.669	7.4528	20.1218	0.588271	-0.765448	0
MMRN2	0.041054	0.032963	0.074017	0.802918	-0.316675	2
GPSM1	4.6585	2.7406	7.3991	0.588301	-0.765374	0
SNORA47	4.4369	2.6107	7.0476	0.588406	-0.765115	0
ACOX2	21.857	12.863	34.72	0.588507	-0.764868	0
EFCAB4A	1.5781	0.9291	2.5072	0.588746	-0.764283	0
DNAH7	0.68366	0.40252	1.08618	0.588772	-0.764219	1
MIR6833,RNF5,RNF5P1	0.93132	0.54894	1.48026	0.589421	-0.762628	N.A.
AMIGO1	2.0681	1.2203	3.2884	0.590059	-0.76107	1
APLN	3.5211	2.0797	5.6008	0.590639	-0.759651	0
SCARNA9	6.3803	3.773	10.1533	0.591352	-0.757912	0
LOC101928489	1.3514	0.7994	2.1508	0.591535	-0.757465	N.A.
HEXIM2	1.6207	0.95891	2.57961	0.591664	-0.75715	0
TRANK1	18.635	11.032	29.667	0.592004	-0.75632	0
NEBL	0.011404	0	0.011404	0		2
NECAB1	0.32064	0.48782	0.80846	1.52139	0.605394	2
NEGR1	0.0019007	0.0013252	0.0032259	0.697217	-0.520321	2
TGFBR3	0.73384	0.43482	1.16866	0.592527	-0.755047	0
FLVCR1-AS1	5.8513	3.4684	9.3197	0.592757	-0.754487	N.A.
PODXL	38.384	22.761	61.145	0.592981	-0.753941	0
NPY6R	0.1167	0.052178	0.168878	0.447112	-1.16129	2
GINS1	36.113	21.417	57.53	0.593055	-0.753762	0
SYNGR1	9.9864	5.9226	15.909	0.593067	-0.753734	0
NR2F2	0.0076026	0	0.0076026	0		2
MT1F	3.0293	1.7969	4.8262	0.593173	-0.753474	0
CMTM3	52.788	31.33	84.118	0.593506	-0.752665	0
NRXN3	0	0.042405	0.042405			2
EFCAB10	0.94957	0.56369	1.51326	0.593627	-0.752372	0
SLC25A15,MIR621	2.8105	1.6684	4.4789	0.593631	-0.752362	N.A.
LOC728743	4.7684	2.831	7.5994	0.5937	-0.752194	0
OCLM	0.32007	0.37071	0.69078	1.15822	0.211904	2
OR6N2	0.041054	0.085969	0.127023	2.09405	1.06629	2
YPEL4	12.222	7.257	19.479	0.593765	-0.752035	0
OBSL1	1.8586	1.1037	2.9623	0.593834	-0.751868	0
PALM2	0	0.057478	0.057478			2
TCEA2	1.1463	0.6808	1.8271	0.593911	-0.751682	0
CCNI2	1.0108	0.60079	1.61159	0.594371	-0.750565	0
TREML2	1.3436	0.79907	2.14267	0.594723	-0.74971	0
RPS26P11	11.576	6.8921	18.4681	0.595378	-0.748121	0
PBOV1	0	0	0			2
PPP5D1	1.4614	0.87063	2.33203	0.595751	-0.747219	N.A.
PCDH20	0.0039914	0.0038098	0.0078012	0.954502	-0.0671796	2
TFPI	21.508	12.816	34.324	0.595871	-0.746927	0
SNORA40	5.9931	3.5713	9.5644	0.595902	-0.746853	0
PRR22	0.80702	0.48169	1.28871	0.596875	-0.744499	0
NAALADL1	1.1871	0.70863	1.89573	0.596942	-0.744337	0
SNORA5C	1.0993	0.65678	1.75608	0.597453	-0.743103	0
MACROD1	1.3622	0.81414	2.17634	0.597666	-0.74259	0
KIAA0226L	10.239	6.1315	16.3705	0.598838	-0.739763	N.A.
EFNA3	0.84503	0.50853	1.35356	0.601789	-0.73267	0
CHST3	1.0258	0.61736	1.64316	0.601833	-0.732566	0
CCL13	2.36	1.4209	3.7809	0.602076	-0.731982	0
LRG1	1.2331	0.74324	1.97634	0.602741	-0.73039	0
PIWIL3	0.011024	0.022528	0.033552	2.04354	1.03107	2
ADAM15	142.29	85.864	228.154	0.603444	-0.728709	0
LOC646762	2.192	1.3255	3.5175	0.604699	-0.725711	0
PMEPA1	0.17543	0.12738	0.30281	0.726102	-0.461757	2
SNORD22	8.709	5.2673	13.9763	0.604811	-0.725443	0
ANXA2R	0.92999	0.56286	1.49285	0.605232	-0.724439	N.A.
POM121L8P	0.084199	0.14825	0.232449	1.76071	0.816157	2
C10orf95	1.3069	0.79128	2.09818	0.605463	-0.723889	0
FAM189B	0.97389	0.58969	1.56358	0.6055	-0.723802	0
MMP19	73.902	44.76	118.662	0.605667	-0.723403	0
PRH1	0	0.026834	0.026834			2
KAZALD1	0.73954	0.44807	1.18761	0.605877	-0.722904	0
WNT5B	1.2807	0.77621	2.05691	0.606083	-0.722414	0
PRKAA2	0	0.0072883	0.0072883			2
PRR29	9.8402	5.9657	15.8059	0.606258	-0.721996	N.A.
LOC100507462	0.68157	0.41361	1.09518	0.606849	-0.720591	N.A.
USP18	11.093	6.7331	17.8261	0.606968	-0.720307	0
HCG17	0.74011	0.44939	1.1895	0.607194	-0.719772	N.A.
NCKAP1	9.255	5.621	14.876	0.607347	-0.719406	0
TAS2R19	0.78079	0.47424	1.25503	0.607385	-0.719317	0
PTPN14	0.34307	0.42107	0.76414	1.22736	0.295557	2
ZNF607	4.1432	2.5171	6.6603	0.607526	-0.718983	0
CBX7	3.7165	2.2582	5.9747	0.607615	-0.718771	0
TANC1	0.88399	0.53768	1.42167	0.608242	-0.717282	1
PRR5	6.3761	3.8784	10.2545	0.608272	-0.717213	0
RAB27B	0	0	0			2
NAF1	7.8704	4.7896	12.66	0.608559	-0.716532	0
RAB39B	0.16422	0.052344	0.216564	0.318743	-1.64953	2
SPON2	19.985	12.191	32.176	0.610008	-0.713101	0
DENND5B-AS1	1.3196	0.80503	2.12463	0.610056	-0.712986	N.A.
TRIM58	0.78554	0.47937	1.26491	0.610243	-0.712545	0
RANBP3L	0.21972	0.23969	0.45941	1.09089	0.125504	2
CDCA7	5.2515	3.2077	8.4592	0.610816	-0.71119	0
MGAT3	7.3778	4.5065	11.8843	0.610819	-0.711183	0
C7orf57	2.5493	1.5577	4.107	0.61103	-0.710684	0
NEFH	7.3918	4.5252	11.917	0.612192	-0.707944	0
HCG4	6.4911	3.9755	10.4666	0.612454	-0.707327	0
CYGB	24.443	14.975	39.418	0.61265	-0.706865	0
SEC1P	1.2696	0.77853	2.04813	0.613209	-0.705549	N.A.
RELN	0	0.0036442	0.0036442			2
TMEM253	0.63178	0.38744	1.01922	0.613251	-0.705449	N.A.
SNORA23	24.385	14.958	39.343	0.61341	-0.705077	0
RHPN1	3.6373	2.2319	5.8692	0.613614	-0.704596	0
RIMS1	0	0	0			2
JAK3	1.24	0.76113	2.00113	0.613815	-0.704125	0
EPS8L2	1.1978	0.73529	1.93309	0.613867	-0.704002	0
MFI2	9.8507	6.0505	15.9012	0.61422	-0.703172	0
RORB	0	0	0			2
RPS26	42.205	25.943	68.148	0.61469	-0.702069	0
MTRNR2L3	10.891	6.696	17.587	0.61482	-0.701765	N.A.
RPL31P11	0.33737	0.22644	0.56381	0.671192	-0.575203	2
PRKAR1B	4.0104	2.4688	6.4792	0.615599	-0.699936	0
OXER1	5.128	3.1598	8.2878	0.616186	-0.698563	0
IFI44L	1.4738	0.90823	2.38203	0.616251	-0.698411	1
PITX1	1.5376	0.94848	2.48608	0.616857	-0.696991	0
RXFP1	0	0	0			2
SAMD12	0.082108	0.039092	0.1212	0.476105	-1.07065	2
CD82	113.88	70.286	184.166	0.617194	-0.696205	0
SCN11A	0.28909	0.36823	0.65732	1.27376	0.349088	2
PLA1A	1.5787	0.97482	2.55352	0.617483	-0.695529	0
ARHGEF35	1.943	1.1999	3.1429	0.61755	-0.695372	0
SYP	3.5556	2.1993	5.7549	0.618545	-0.693049	0
SERPINB13	0.019007	0	0.019007	0		2
SNORA20	2.7915	1.7273	4.5188	0.618771	-0.692522	0
LOC151174	1.0839	0.67069	1.75459	0.618775	-0.692514	0
SHOX	0.05759	0.046049	0.103639	0.799601	-0.322648	2
RNU12	3.994	2.4716	6.4656	0.618828	-0.692389	N.A.
PKIG	0.8876	0.54944	1.43704	0.619018	-0.691948	0
SLC16A14	0.041054	0.035779	0.076833	0.871511	-0.19841	2
FCGR2B	279.43	173.15	452.58	0.619654	-0.690465	3
SLC24A5	0.041814	0.035779	0.077593	0.85567	-0.224873	2
TM4SF19-TCTEX1D2,TCTEX1D2	4.0885	2.5358	6.6243	0.620227	-0.689131	N.A.
SLC1A7	3.9722	2.4648	6.437	0.620513	-0.688468	0
TCTEX1D2	4.9955	3.1007	8.0962	0.620699	-0.688035	0
MC1R	2.3566	1.4633	3.8199	0.620937	-0.687481	0
GJB6	3.6491	2.2675	5.9166	0.621386	-0.686438	0
SLCO1A2	0	0	0			2
SLCO2A1	0.0039914	0.011264	0.0152554	2.82207	1.49675	2
SLFN14	0.23891	0.33642	0.57533	1.40815	0.493796	2
ENAH	0.82925	0.51532	1.34457	0.621429	-0.686339	0
SCARNA16,MIR6516	39.579	24.596	64.175	0.621441	-0.686311	N.A.
SNAI1	0.12316	0.035779	0.158939	0.290508	-1.78335	2
AOAH	57.127	35.509	92.636	0.62158	-0.685988	0
LGALS9C	3.2923	2.0469	5.3392	0.621723	-0.685655	0
THRB	3.4733	2.1597	5.633	0.621801	-0.685476	1
SEPN1	70.538	43.879	114.417	0.622062	-0.68487	0
HIST3H2A	2.4899	1.5491	4.039	0.622154	-0.684658	0
RPS16	42.097	26.193	68.29	0.622206	-0.684536	0
IFT57	9.6534	6.0079	15.6613	0.622361	-0.684176	0
ZNF610	1.8813	1.1713	3.0526	0.622601	-0.683619	1
SEMA7A,MIR6881	1.4755	0.91883	2.39433	0.622725	-0.683334	N.A.
ST6GAL1	75.346	50.261	125.607	0.667069	-0.584092	0
STEAP2	0.024899	0.0086135	0.0335125	0.345938	-1.53142	2
SLC25A18	1.0178	0.67914	1.69694	0.667263	-0.583673	0
IFITM2	2.1354	1.4262	3.5616	0.667884	-0.58233	0
CD79B	1.118	0.74689	1.86489	0.668059	-0.581953	0
LOC440311	2.8548	1.9074	4.7622	0.668138	-0.581782	0
TACR1	0.16384	0.12473	0.28857	0.761292	-0.393479	2
MANBAL	4.384	2.935	7.319	0.66948	-0.578887	0
BTBD18	1.1527	0.7719	1.9246	0.669645	-0.578531	0
TEAD1	0.031171	0	0.031171	0		2
PHKA1	3.4738	2.3263	5.8001	0.66967	-0.578478	0
NUAK2	4.8322	3.2382	8.0704	0.67013	-0.577488	0
PKD2L1	4.4479	2.9823	7.4302	0.670496	-0.576699	0
PMFBP1	18.708	12.559	31.267	0.671317	-0.574934	0
SLC2A1	13.714	9.2161	22.9301	0.672021	-0.573421	0
CH25H	12.877	8.6539	21.5309	0.672043	-0.573374	0
TMEM120B	93.932	63.14	157.072	0.672188	-0.573062	0
ACTA2	16.795	11.29	28.085	0.672224	-0.572986	0
TMPRSS11D	0.024899	0.29236	0.317259	11.7418	3.55359	2
RAD54L	6.5592	4.4124	10.9716	0.672704	-0.571956	0
PRDX2	38.79	26.116	64.906	0.673266	-0.570751	0
MALL	1.0634	0.71674	1.78014	0.674008	-0.569163	0
FAIM3	65.18	43.936	109.116	0.674072	-0.569026	0
NDE1	15.228	10.265	25.493	0.674087	-0.568993	0
RHOF	81.358	54.851	136.209	0.674193	-0.568766	0
TPPP	0.16555	0.22379	0.38934	1.3518	0.434879	2
EBPL	4.7564	3.2085	7.9649	0.674565	-0.567971	0
GSTM2	4.4625	3.0136	7.4761	0.675317	-0.566364	0
BASP1	38.545	26.037	64.582	0.675496	-0.56598	0
HOXA2	0.66466	0.44923	1.11389	0.675879	-0.565162	0
APOC1	1359.9	919.54	2279.44	0.676182	-0.564516	0
ALDH5A1	36.561	24.758	61.319	0.67717	-0.562411	0
ZNF713	1.7323	1.1731	2.9054	0.677192	-0.562363	0
HIST3H2BB	4.9951	3.3861	8.3812	0.677884	-0.560889	0
MRPS6	22.626	15.34	37.966	0.677981	-0.560683	0
UGT2A1	0.0005702	0.00016564	0.00073584	0.290495	-1.78342	2
NT5M	1.4977	1.0156	2.5133	0.678106	-0.560416	0
USH2A	0.092752	0.55905	0.651802	6.02736	2.59153	2
ASPHD1	7.9449	5.3942	13.3391	0.678951	-0.55862	0
PDE1B	27.845	18.909	46.754	0.679081	-0.558345	0
PTPN7	83.089	56.428	139.517	0.679127	-0.558246	0
RFPL1	0.97903	0.6649	1.64393	0.679142	-0.558216	0
HSPA2	0.95261	0.64701	1.59962	0.679197	-0.558098	0
NDFIP2	5.0727	3.4456	8.5183	0.679244	-0.557999	0
DYSF	8.1329	5.5256	13.6585	0.679413	-0.557639	0
ITSN1	21.514	14.631	36.145	0.680069	-0.556247	0
SPINK1	0.85491	0.5824	1.43731	0.681241	-0.553762	0
ABLIM3	2.3511	1.6033	3.9544	0.681936	-0.552292	0
EPS8L1	3.8572	2.6304	6.4876	0.681945	-0.552272	0
HCG26	2.4895	1.6985	4.188	0.682266	-0.551595	0
GGH	36.655	25.055	61.71	0.683536	-0.548911	0
ST14	280.08	191.45	471.53	0.683555	-0.548871	0
VWA3A	0.072415	0.0092761	0.0816911	0.128096	-2.9647	2
WDR17	0.24689	0.22859	0.47548	0.925878	-0.111106	2
EPS8	15.085	10.313	25.398	0.683659	-0.548651	0
WDR64	0.099784	0.032798	0.132582	0.32869	-1.6052	2
FN1	4.5346	3.1005	7.6351	0.683743	-0.548474	0
LRIG1	2.7856	1.9069	4.6925	0.684556	-0.546759	0
FYN	20.026	13.72	33.746	0.685109	-0.545594	0
SPESP1	0.83914	0.57512	1.41426	0.685368	-0.545049	0
PLEK2	4.6412	3.1827	7.8239	0.685749	-0.544247	0
SLC6A7	1.511	1.0364	2.5474	0.685903	-0.543923	0
TNFAIP8L1	19.904	13.658	33.562	0.686194	-0.543312	0
ORM1	1.2284	0.84296	2.07136	0.686226	-0.543244	0
INTU	5.0491	3.4658	8.5149	0.686419	-0.542838	0
FHIT	1.7066	1.1728	2.8794	0.687214	-0.541168	0
BMP1	12.474	8.5729	21.0469	0.687262	-0.541069	0
SCAMP4	17.395	11.958	29.353	0.687439	-0.540697	0
KANK1	16.641	11.44	28.081	0.687459	-0.540655	0
NANOG	0.74163	0.50985	1.25148	0.687472	-0.540627	0
PLEKHF1	7.0803	4.8696	11.9499	0.687767	-0.540007	0
ZFHX4	0	0.0033129	0.0033129			2
ETNK2	30.073	20.706	50.779	0.688525	-0.53842	0
POLR2J	50.814	34.997	85.811	0.688728	-0.537995	0
AMT	2.777	1.9129	4.6899	0.688837	-0.537766	0
RASGEF1A	2.1762	1.4994	3.6756	0.688999	-0.537426	0
ZNF208	0.039724	0.54331	0.583034	13.6771	3.77369	2
DOCK6	3.7869	2.6096	6.3965	0.689112	-0.537189	0
C17orf96	4.6614	3.215	7.8764	0.689707	-0.535945	0
CCDC92	11.263	7.7687	19.0317	0.689754	-0.535846	0
LOC90834	0.67663	0.46695	1.14358	0.690111	-0.535099	0
ZNF534	0.11803	0.18751	0.30554	1.58866	0.667814	2
ANKRD9	10.449	7.2131	17.6621	0.690315	-0.534674	0
C1orf21	16.83	11.63	28.46	0.691028	-0.533184	0
HMGB3	20.68	14.301	34.981	0.691538	-0.53212	0
REEP1	13.222	9.1556	22.3776	0.692452	-0.530214	0
AKR7A2	113.86	78.859	192.719	0.692596	-0.529914	0
USP21	2.754	1.909	4.663	0.693174	-0.528711	0
ZBTB42	3.4522	2.3944	5.8466	0.693587	-0.527852	0
ZNF812	0.22523	0.27017	0.4954	1.19953	0.262468	2
CHRNA7	5.2515	3.644	8.8955	0.693897	-0.527207	0
A1CF	0.0085529	0	0.0085529	0		1
ROBO3	2.2675	1.5741	3.8416	0.694201	-0.526575	0
RSPH3	13.363	9.2855	22.6485	0.694866	-0.525192	0
ABCA17P	0.19976	0.17244	0.3722	0.863236	-0.212173	1
ABCB1	0.041054	0.22726	0.268314	5.53564	2.46875	1
TNFRSF1B	176.01	122.33	298.34	0.695017	-0.524879	0
FCRLB	5.5596	3.8646	9.4242	0.695122	-0.524662	0
DNMT3B	2.7654	1.9228	4.6882	0.695306	-0.524279	0
FKBPL	14.515	10.097	24.612	0.695625	-0.523618	0
UFSP1	0.72187	0.5024	1.22427	0.69597	-0.522903	0
NEIL2	4.5849	3.1938	7.7787	0.696591	-0.521616	0
SNORA71D	1.0459	0.72867	1.77457	0.696692	-0.521407	0
SLC2A5	36.897	25.708	62.605	0.69675	-0.521286	0
HSD17B8	13.381	9.3254	22.7064	0.696914	-0.520948	0
AGER	4.4253	3.0843	7.5096	0.69697	-0.520832	0
SLC25A4	1.5582	1.0865	2.6447	0.697279	-0.520192	0
ACBD7	0.17144	0.046877	0.218317	0.273431	-1.87075	1
RELB	4.9263	3.4366	8.3629	0.697603	-0.519523	0
LCAT	1.0123	0.70647	1.71877	0.697886	-0.518937	0
RFPL1S	3.1876	2.2253	5.4129	0.698111	-0.518471	0
ACTC1	0.065192	0.080669	0.145861	1.23741	0.307319	1
ACVR1C	0	0.10535	0.10535			1
RHOC	80.396	56.146	136.542	0.698368	-0.51794	0
PSTPIP1	47.773	33.388	81.161	0.698888	-0.516866	0
RNF144A	4.4494	3.1103	7.5597	0.699038	-0.516557	0
TK2	96.749	67.639	164.388	0.699118	-0.516391	0
ADARB2	0	0	0			1
ADCY8	0.022998	0	0.022998	0		1
SLC2A3	207.01	144.76	351.77	0.69929	-0.516037	0
SNORA16A	4.4285	3.0979	7.5264	0.699537	-0.515528	0
NR1H3	256.88	179.88	436.76	0.700249	-0.51406	0
SSBP2	4.1833	2.9296	7.1129	0.700308	-0.513938	0
LOC100134868	2.3222	1.6265	3.9487	0.700413	-0.513721	0
AGAP1	0.3062	0.17061	0.47681	0.557185	-0.843772	1
ITGA3	127.9	89.672	217.572	0.70111	-0.512287	0
PLAUR	285.5	200.19	485.69	0.701191	-0.512121	0
FGFRL1	33.299	23.369	56.668	0.701793	-0.510883	0
CABLES1	5.2686	3.6995	8.9681	0.702179	-0.510089	0
SPDYA	2.3521	1.652	4.0041	0.702351	-0.509736	0
GPR156	0.74753	0.52509	1.27262	0.702433	-0.509567	0
GALNS	43.23	30.389	73.619	0.702961	-0.508484	0
SNORA5A	5.4055	3.8077	9.2132	0.704412	-0.505508	0
FANCA	47.606	33.536	81.142	0.704449	-0.505433	0
AKR1B10	0	0	0			1
SNRPA1	5.8196	4.1009	9.9205	0.70467	-0.504979	0
TUBB2A	40.735	28.708	69.443	0.70475	-0.504816	0
ACOT7	45.11	31.798	76.908	0.704899	-0.504511	0
MCOLN2	2.5279	1.7828	4.3107	0.705249	-0.503795	0
CCL23	2.464	1.7378	4.2018	0.705276	-0.50374	0
ITGBL1	1.0803	0.76196	1.84226	0.705323	-0.503645	0
TIMM22	13.853	9.7715	23.6245	0.705371	-0.503546	0
B3GNT1	13.847	9.7689	23.6159	0.705489	-0.503305	0
FOXK1	15.634	11.03	26.664	0.705514	-0.503254	0
EFR3B	10.408	7.3503	17.7583	0.706216	-0.501818	0
ALS2CR11	0.072225	0	0.072225	0		1
SRM	9.2007	6.4979	15.6986	0.70624	-0.50177	0
XPNPEP3	16.037	11.328	27.365	0.706367	-0.501511	0
AMOT	0.035352	0.076362	0.111714	2.16005	1.11106	1
DMAP1	8.6371	6.1033	14.7404	0.706638	-0.500957	0
ANGPT1	0.02908	0	0.02908	0		1
ANGPTL1	0.073935	0	0.073935	0		1
KLHL26	3.0639	2.1656	5.2295	0.706812	-0.500602	0
TEX2	167.99	118.76	286.75	0.706947	-0.500326	0
NUDT7	13.614	9.6279	23.2419	0.707206	-0.499798	0
C22orf23	3.2986	2.3329	5.6315	0.707239	-0.499729	0
RHBDF1	12.388	8.7629	21.1509	0.70737	-0.499463	0
ANKRD34C	0	0	0			1
NUP160	59.821	42.341	102.162	0.707795	-0.498597	0
PGM5	2.7523	1.9481	4.7004	0.707808	-0.49857	0
ECE1	19.188	13.586	32.774	0.708047	-0.498084	0
DHFR	71.416	50.57	121.986	0.708105	-0.497966	0
SDC3	12.31	8.7182	21.0282	0.708221	-0.497729	0
LTBR	49.832	35.293	85.125	0.70824	-0.49769	0
DUSP13	8.4494	5.9854	14.4348	0.708382	-0.497401	0
APCDD1L	0.10111	0.071558	0.172668	0.707724	-0.498741	1
APLP1	0.082108	0.002319	0.084427	0.0282433	-5.14595	1
LLGL1	15.107	10.703	25.81	0.70848	-0.497202	0
COL22A1	42.823	30.34	73.163	0.708498	-0.497165	0
CBR3	17.391	12.324	29.715	0.708642	-0.49687	0
FRRS1	65.194	46.274	111.468	0.709789	-0.494537	0
LOC344967	1.7927	1.2728	3.0655	0.709991	-0.494128	0
NMB	24.47	17.394	41.864	0.71083	-0.492424	0
TOM1L1	5.0768	3.61	8.6868	0.711078	-0.491921	0
LOC652276	5.0002	3.5594	8.5596	0.711852	-0.490352	0
IQGAP3	91.564	65.204	156.768	0.712114	-0.48982	0
P4HA2	22.223	15.826	38.049	0.712145	-0.489757	0
PACRGL	6.4314	4.5802	11.0116	0.712162	-0.489722	0
C15orf27	15.071	10.733	25.804	0.712162	-0.489722	0
ARHGAP29	0.20261	0.20325	0.40586	1.00316	0.00454997	1
ITGA7	1.5578	1.1095	2.6673	0.712222	-0.4896	0
ACTN1	390.15	277.99	668.14	0.712521	-0.488996	0
HDAC7	9.3069	6.6359	15.9428	0.713009	-0.488009	0
C19orf40	5.7063	4.0687	9.775	0.713019	-0.487988	0
QRICH2	1.2717	0.90723	2.17893	0.713399	-0.487218	0
BTG3	17.062	12.174	29.236	0.713515	-0.486983	0
PIH1D2	2.9441	2.1015	5.0456	0.7138	-0.486407	0
ARMC3	0	0	0			1
SPOCD1	91.136	65.072	156.208	0.71401	-0.485984	0
SYT15	0.85073	0.60791	1.45864	0.714575	-0.484844	0
NRL	0.84123	0.60129	1.44252	0.714775	-0.484439	0
FARS2	16.231	11.605	27.836	0.71499	-0.484005	0
SGTA	48.005	34.334	82.339	0.715217	-0.483547	0
AS3MT	0	0	0			1
NOTCH3	8.4233	6.0246	14.4479	0.71523	-0.48352	0
ASAP3	0.39382	0.35166	0.74548	0.892946	-0.163355	1
COL4A2	10.667	7.6342	18.3012	0.715684	-0.482606	0
ASB9	0.32843	0.53255	0.86098	1.6215	0.697331	1
ASPN	0.25754	0.34222	0.59976	1.3288	0.410128	1
TGFB1	13.293	9.5153	22.8083	0.715813	-0.482346	0
TRIM45	1.1733	0.83998	2.01328	0.715912	-0.482145	0
LOC646471	5.356	3.835	9.191	0.716019	-0.481929	0
MLLT11	1.8261	1.3076	3.1337	0.716062	-0.481844	0
ABCG2	104.03	74.498	178.528	0.71612	-0.481726	0
SPINT1	55.527	39.766	95.293	0.716156	-0.481654	0
KDM4D	0.84294	0.60377	1.44671	0.716267	-0.481431	0
ATP13A4	0	0.020209	0.020209			1
ATP1B2	0.10207	0.043399	0.145469	0.425189	-1.23383	1
POLM	3.5517	2.5446	6.0963	0.716446	-0.481071	0
TSPYL4	9.2311	6.614	15.8451	0.716491	-0.48098	0
ITGB3	58.199	41.701	99.9	0.716524	-0.480912	0
PARD6A	1.2875	0.9228	2.2103	0.716738	-0.480483	0
SREBF1	60.423	43.312	103.735	0.716813	-0.480331	0
SQRDL	406.3	291.34	697.64	0.717056	-0.479842	0
AVPR1A	0.044285	0.023521	0.067806	0.531128	-0.912869	1
CHST15	107.01	76.739	183.749	0.71712	-0.479714	0
ASCL2	0.82241	0.59036	1.41277	0.717841	-0.478263	0
FAM166A	8.0909	5.81	13.9009	0.718091	-0.477762	0
EPHB2	9.8648	7.0879	16.9527	0.718504	-0.476932	0
RRP12	47.142	33.898	81.04	0.719062	-0.475813	0
PCDHGC3	3.0696	2.2074	5.277	0.719116	-0.475703	0
OASL	2.3148	1.6649	3.9797	0.719241	-0.475452	0
FAM95B1	40.031	28.795	68.826	0.719318	-0.475299	0
TSPAN18	1.1913	0.85704	2.04834	0.719416	-0.475102	0
BCL2L15	0.081348	0.068908	0.150256	0.847077	-0.239435	1
BCO2	0.11252	0.15802	0.27054	1.40437	0.489926	1
DUSP2	92.993	66.91	159.903	0.719517	-0.4749	0
BDKRB1	0	0	0			1
BDNF	0.33509	0.34553	0.68062	1.03116	0.0442623	1
BEND4	0	0	0			1
DHRS11	12.607	9.0813	21.6883	0.720338	-0.473254	0
CSF1R	46.953	33.844	80.797	0.720806	-0.472317	0
SLC35F2	0.95185	0.68626	1.63811	0.720975	-0.471979	0
RAMP1	1.1248	0.81116	1.93596	0.721159	-0.47161	0
BMP3	0.0045616	0	0.0045616	0		1
BMPER	0	0	0			1
PLEKHH3	1.0351	0.74656	1.78166	0.721244	-0.47144	0
C1QTNF9B	1.3316	0.96057	2.29217	0.721365	-0.471198	0
CACNA2D4	6.8492	4.9412	11.7904	0.721427	-0.471074	0
AGAP11	5.7267	4.1346	9.8613	0.721986	-0.469956	0
KREMEN1	5.8909	4.2554	10.1463	0.722368	-0.469193	0
TMEM44	3.9931	2.8845	6.8776	0.722371	-0.469188	0
CGREF1	1.0391	0.7507	1.7898	0.722452	-0.469026	0
C3orf33	7.293	5.2711	12.5641	0.722762	-0.468408	0
CRB2	0.75589	0.54663	1.30252	0.723161	-0.467612	0
KDELR3	1.5597	1.129	2.6887	0.723857	-0.466223	0
PHF19	29.963	21.691	51.654	0.723926	-0.466086	0
IL18	61.944	44.856	106.8	0.724138	-0.465664	0
STBD1	1.3915	1.0078	2.3993	0.724254	-0.465432	0
C11orf65	0.30677	0.24847	0.55524	0.809955	-0.304086	1
C11orf70	0	0.0041411	0.0041411			1
C11orf87	0	0.035779	0.035779			1
MORN2	9.5303	6.9024	16.4327	0.724258	-0.465424	0
LOC100270804	0.93645	0.67831	1.61476	0.724342	-0.465257	0
PRAP1	0.93303	0.67666	1.60969	0.725229	-0.463492	0
C16orf47	0.11176	0.073712	0.185472	0.659556	-0.600433	1
TECR	45.608	33.092	78.7	0.725574	-0.462804	0
GPR125	4.0383	2.9309	6.9692	0.725776	-0.462404	0
VTN	1.3669	0.99237	2.35927	0.726	-0.461958	0
C1orf116	0.024708	0.044393	0.069101	1.79671	0.845354	1
SLC6A6	366.83	266.34	633.17	0.726058	-0.461843	0
FBXL18	6.6143	4.8027	11.417	0.726109	-0.461743	0
CCDC103	3.5652	2.5889	6.1541	0.726158	-0.461644	0
C2orf72	0.16175	0.25228	0.41403	1.55969	0.64126	1
UBE2E3	14.389	10.453	24.842	0.726458	-0.461049	0
MAPRE2	85.927	62.443	148.37	0.726698	-0.460572	0
MRTO4	73.467	53.389	126.856	0.726707	-0.460554	0
UBD	0.68595	0.49859	1.18454	0.726861	-0.460249	0
SPRN	0.70324	0.51118	1.21442	0.726893	-0.460186	0
HIST1H1C	207.1	150.55	357.65	0.726944	-0.460085	0
SLC38A1	4.6125	3.3538	7.9663	0.727111	-0.459752	0
C5orf27	0.46566	0.52443	0.99009	1.12621	0.171473	1
UCN	0.59338	0.43183	1.02521	0.727746	-0.458493	0
C5orf58	0.14939	0.4204	0.56979	2.81411	1.49268	1
C6orf123	0	0.012092	0.012092			1
CTBS	37.472	27.291	64.763	0.728304	-0.457388	0
KHK	4.2474	3.0934	7.3408	0.728304	-0.457387	0
ELOVL7	1.7041	1.2415	2.9456	0.728537	-0.456926	0
C2orf71	27.022	19.688	46.71	0.728592	-0.456818	0
PNPLA4	7.1569	5.2171	12.374	0.728961	-0.456087	0
CABP1	0	0	0			1
CACHD1	0.041054	0	0.041054	0		1
CACNA1H	0	0.0033129	0.0033129			1
CACNB4	0.39781	0.43299	0.8308	1.08843	0.122254	1
CADM2	0.068804	0.035448	0.104252	0.515203	-0.956788	1
NFATC1	4.8136	3.5098	8.3234	0.729142	-0.455727	0
PDCD4	23.057	16.815	39.872	0.72928	-0.455456	0
RPLP1	70.872	51.712	122.584	0.729653	-0.454717	0
ADCY4	1.7775	1.2973	3.0748	0.729845	-0.454337	0
FANCE	67.903	49.595	117.498	0.73038	-0.453281	0
PLD4	5.7096	4.1721	9.8817	0.730717	-0.452616	0
SUMO4	0.66675	0.48732	1.15407	0.730889	-0.452276	0
TESC	3.0654	2.242	5.3074	0.731389	-0.451289	0
SNORA7B	7.239	5.295	12.534	0.731455	-0.45116	0
ZNF433	1.3086	0.95726	2.26586	0.731515	-0.451041	0
CPAMD8	0.97028	0.70978	1.68006	0.731521	-0.451029	0
FCGR3A	64.692	47.335	112.027	0.731698	-0.45068	0
MRPL37	118.72	86.873	205.593	0.731747	-0.450583	0
TNFAIP8L3	8.2678	6.0501	14.3179	0.731767	-0.450545	0
C1orf115	11.937	8.7362	20.6732	0.731859	-0.450363	0
TAF3	3.1598	2.3132	5.473	0.732072	-0.449943	0
LILRA3	43.509	31.858	75.367	0.732216	-0.449658	0
ITGB7	8.647	6.3397	14.9867	0.733168	-0.447785	0
CCDC140	0.019007	0	0.019007	0		1
CCDC148	0	0	0			1
PARP2	17.928	13.168	31.096	0.734494	-0.445178	0
CCDC67	0.090851	0.02965	0.120501	0.326359	-1.61547	1
CCDC68	0.176	0.27315	0.44915	1.55199	0.634118	1
PLS3	0.60099	0.44144	1.04243	0.734521	-0.445124	0
MAP1S	8.1249	5.9688	14.0937	0.734631	-0.444909	0
TLE1	5.2629	3.8665	9.1294	0.734671	-0.44483	0
SPRYD3	32.187	23.648	55.835	0.734707	-0.44476	0
DYRK3	2.1888	1.6097	3.7985	0.735426	-0.443348	0
QSOX1	78.548	57.866	136.414	0.736696	-0.440859	0
TMEM67	1.0425	0.76809	1.81059	0.736777	-0.4407	0
SLC35C1	13.444	9.9087	23.3527	0.737035	-0.440195	0
METTL1	21.627	15.94	37.567	0.737042	-0.440182	0
CXXC5	54.186	39.949	94.135	0.737257	-0.439761	0
TMEM116	6.3162	4.6589	10.9751	0.737611	-0.439067	0
TTC4	2.5068	1.8491	4.3559	0.737634	-0.439024	0
HYI	6.5495	4.8317	11.3812	0.73772	-0.438854	0
PPP2R5B	3.5478	2.6175	6.1653	0.737781	-0.438735	0
CASZ1	2.4353	1.7974	4.2327	0.738061	-0.438188	0
SRGN	792.66	585.2	1377.86	0.738274	-0.437772	0
ATP6V0C	36.44	26.912	63.352	0.738529	-0.437273	0
ADRA2B	105.33	77.792	183.122	0.738555	-0.437223	0
CD5L	0.099024	0.12572	0.224744	1.26959	0.344364	1
HIST1H2AJ	59.429	43.906	103.335	0.738798	-0.436749	0
PTPRCAP	1.5709	1.1607	2.7316	0.738876	-0.436596	0
SPARC	1370.8	1013.1	2383.9	0.739057	-0.436242	0
WWOX	7.7235	5.7083	13.4318	0.739082	-0.436194	0
CDH1	0.79542	0	0.79542	0		1
CDH17	0	0	0			1
THAP8	3.0251	2.2362	5.2613	0.739215	-0.435934	0
CDH3	0	0	0			1
CDHR2	0.076406	0.15272	0.229126	1.9988	0.999131	1
ADHFE1	2.0696	1.531	3.6006	0.739756	-0.434878	0
CDK15	0.084959	0	0.084959	0		1
PORCN	3.0177	2.2326	5.2503	0.739835	-0.434725	0
ZNF205	4.9788	3.6856	8.6644	0.740259	-0.433899	0
CDKL2	0.080968	0.052344	0.133312	0.646478	-0.629328	1
MYLK	2.9586	2.1918	5.1504	0.740823	-0.432798	0
CDNF	0.45388	0.51432	0.9682	1.13316	0.180355	1
CDON	0.045426	0.14312	0.188546	3.15062	1.65564	1
SNORA12	34.397	25.487	59.884	0.740966	-0.432521	0
PGM5P2	2.3787	1.7629	4.1416	0.741119	-0.432223	0
SLC19A1	15.85	11.747	27.597	0.741136	-0.43219	0
CEACAM6	0.0024708	0.0021534	0.0046242	0.87154	-0.198362	1
GSTM2P1	6.9303	5.1376	12.0679	0.741324	-0.431823	0
CHID1	30.563	22.66	53.223	0.741419	-0.431638	0
HERPUD2	35.784	26.533	62.317	0.741477	-0.431527	0
GIPC3	4.3981	3.2615	7.6596	0.74157	-0.431345	0
ACTR3B	2.0432	1.5153	3.5585	0.741631	-0.431227	0
LAPTM5	792.55	587.96	1380.51	0.741859	-0.430784	0
ZGLP1	2.4452	1.8145	4.2597	0.742066	-0.43038	0
IFT122	34.167	25.357	59.524	0.742149	-0.43022	0
LOC642846	6.7811	5.0333	11.8144	0.742254	-0.430015	0
PDLIM4	22.46	16.672	39.132	0.742297	-0.429931	0
CKS1B	20.353	15.111	35.464	0.742446	-0.429642	0
APOO	13.139	9.7581	22.8971	0.742682	-0.429183	0
SNORD2	1.7165	1.275	2.9915	0.742791	-0.428973	0
CHIC1	0.041054	0.08746	0.128514	2.13036	1.0911	1
CHL1	0	0	0			1
COLQ	1.6629	1.2352	2.8981	0.742799	-0.428957	0
UCP2	39.476	29.323	68.799	0.742806	-0.428943	0
CHODL	0.041054	0	0.041054	0		1
CCDC30	0.60802	0.45171	1.05973	0.74292	-0.428722	0
CHRM5	0.060061	0.088123	0.148184	1.46722	0.55309	1
BOLA1	4.4926	3.3381	7.8307	0.743022	-0.428523	0
SH3BGRL3	295.67	219.87	515.54	0.743633	-0.427337	0
CHST1	0.0043715	0	0.0043715	0		1
NUMBL	2.0379	1.5158	3.5537	0.743805	-0.427004	0
MYPOP	1.0016	0.74507	1.74667	0.74388	-0.426859	0
ST6GALNAC6	109.85	81.735	191.585	0.74406	-0.426509	0
FGFR1	73.068	54.398	127.466	0.744485	-0.425686	0
FKBP1B	2.3906	1.78	4.1706	0.744583	-0.425496	0
CLCA2	0.039724	0.0028159	0.0425399	0.0708866	-3.81834	1
ACER2	2.1761	1.6203	3.7964	0.744589	-0.425484	0
CFB	9.5785	7.133	16.7115	0.744689	-0.425291	0
CLDN18	0.35656	0.54017	0.89673	1.51495	0.599269	1
EDC3	9.2877	6.9166	16.2043	0.744705	-0.425258	0
ALDH7A1	4.8039	3.5784	8.3823	0.744895	-0.424891	0
CRY2	17.224	12.834	30.058	0.745123	-0.424449	0
DAG1	44.218	32.957	77.175	0.74533	-0.424049	0
ZNF331	16.689	12.442	29.131	0.745521	-0.423679	0
SNORA6	3.5578	2.6525	6.2103	0.745545	-0.423633	0
CLRN1	0	0	0			1
RNF121	16.319	12.167	28.486	0.745573	-0.423579	0
CLVS2	0	0.0033129	0.0033129			1
DIRAS1	3.8515	2.8716	6.7231	0.74558	-0.423566	0
CNGB3	0	0	0			1
CNKSR2	0.014065	0.012589	0.026654	0.895059	-0.159946	1
HIST1H3G	66.69	49.763	116.453	0.746184	-0.422397	0
RBM43	12.715	9.4893	22.2043	0.746308	-0.422158	0
ABCC3	97.474	72.758	170.232	0.746435	-0.421912	0
COL25A1	0	0.087129	0.087129			1
COL4A3	0.18113	0.21451	0.39564	1.18429	0.244019	1
COL4A6	0.041054	0.26321	0.304264	6.41131	2.68062	1
RAI14	11.192	8.3561	19.5481	0.746614	-0.421566	0
FAM124A	3.3301	2.487	5.8171	0.746824	-0.421159	0
RANBP17	1.2398	0.92612	2.16592	0.746991	-0.420836	0
IPP	8.8998	6.6499	15.5497	0.747197	-0.42044	0
CNIH3	23.113	17.284	40.397	0.747804	-0.419267	0
ECM1	91.97	68.776	160.746	0.747809	-0.419258	0
CPT1B	0.3731	0.19894	0.57204	0.533208	-0.907229	1
IGFBP7	19.546	14.624	34.17	0.748184	-0.418535	0
SLC22A1	0.70305	0.52609	1.22914	0.748297	-0.418318	0
CDKN2D	2.6543	1.9864	4.6407	0.748371	-0.418175	0
NUDT8	1.5536	1.1627	2.7163	0.748391	-0.418136	0
SCARNA7	106.2	79.504	185.704	0.748625	-0.417684	0
DOT1L	21.893	16.39	38.283	0.748641	-0.417654	0
LOC644936	1.1626	0.87046	2.03306	0.748718	-0.417505	0
PPP2R1B	57.635	43.154	100.789	0.748746	-0.417451	0
CHI3L1	4273.9	3200.4	7474.3	0.748824	-0.417301	0
ZYX	84.245	63.089	147.334	0.748875	-0.417203	0
MAGEF1	4.913	3.6808	8.5938	0.749196	-0.416585	0
STAT4	6.5453	4.9041	11.4494	0.749255	-0.416471	0
CHN2	16.206	12.146	28.352	0.749476	-0.416047	0
PPCDC	8.1335	6.099	14.2325	0.749862	-0.415304	0
CAMK2B	1.7028	1.2773	2.9801	0.750117	-0.414812	0
GPA33	4.9033	3.6781	8.5814	0.750127	-0.414792	0
GALC	107.04	80.342	187.382	0.750579	-0.413924	0
GLRX3	63.388	47.594	110.982	0.750836	-0.41343	0
MET	0.64299	0.48285	1.12584	0.750945	-0.413221	0
CXorf58	0.096173	0.23488	0.331053	2.44227	1.28822	1
UBE2C	17.15	12.886	30.036	0.75137	-0.412404	0
MME	11.939	8.9751	20.9141	0.751746	-0.411682	0
MIR155HG	1.4802	1.1128	2.593	0.75179	-0.411598	0
MAP3K14	12.108	9.1033	21.2113	0.751842	-0.411499	0
PAFAH1B3	6.0467	4.5468	10.5935	0.751947	-0.411296	0
CYP4X1	0.081918	0.035779	0.117697	0.436766	-1.19507	1
ARHGEF5	2.8802	2.1665	5.0467	0.752205	-0.410803	0
DACH1	0	0.049362	0.049362			1
PSMB9	197.38	148.51	345.89	0.752407	-0.410416	0
TIMP3	77.467	58.287	135.754	0.752411	-0.410408	0
USP11	10.561	7.9469	18.5079	0.752476	-0.410282	0
MYBL2	25.603	19.266	44.869	0.75249	-0.410256	0
SLC22A18AS	1.0446	0.78615	1.83075	0.752585	-0.410074	0
DCHS2	0	0	0			1
ZNF221	3.2613	2.456	5.7173	0.753074	-0.409137	0
DCT	0.005702	0	0.005702	0		1
PRELID2	2.4973	1.8812	4.3785	0.753294	-0.408716	0
DCX	0	0	0			1
DDX43	0.24404	0.35282	0.59686	1.44575	0.531815	1
SLC12A4	21.982	16.566	38.548	0.753617	-0.408097	0
SRGAP3	4.1839	3.1532	7.3371	0.753651	-0.408032	0
TUT1	15.501	11.686	27.187	0.753887	-0.40758	0
TXN2	31.855	24.017	55.872	0.753948	-0.407464	0
CEBPD	9.0064	6.7914	15.7978	0.754064	-0.407242	0
DUSP18	14.535	10.961	25.496	0.754111	-0.407152	0
DGKB	0	0	0			1
TERC	5.2399	3.9523	9.1922	0.75427	-0.406847	0
DGKK	0	0	0			1
REXO1	3.902	2.9432	6.8452	0.75428	-0.406828	0
RAB15	1.0028	0.7565	1.7593	0.754388	-0.406622	0
GFI1	2.5243	1.9044	4.4287	0.754427	-0.406547	0
PRCD	3.2427	2.4492	5.6919	0.755297	-0.404885	0
LY6G5B	5.8166	4.3934	10.21	0.755321	-0.404838	0
SH3BGR	1.6743	1.2647	2.939	0.75536	-0.404763	0
DLG2	0.10187	0.18585	0.28772	1.82438	0.867409	1
DLGAP1	0.27198	0.52691	0.79889	1.93731	0.954056	1
DMBX1	0.0020907	0.019215	0.0213057	9.1907	3.20018	1
C2orf16	0.80512	0.60824	1.41336	0.755465	-0.404563	0
HIST1H1D	146.85	110.96	257.81	0.755601	-0.404304	0
DNAH10	0.53237	0.3192	0.85157	0.599583	-0.737969	1
DNAH12	0.049607	0.014245	0.063852	0.287157	-1.80009	1
SPAG8	1.132	0.85539	1.98739	0.755645	-0.40422	0
FCGR3B	4.2185	3.1883	7.4068	0.75579	-0.403943	0
EMP2	3.7679	2.8492	6.6171	0.756177	-0.403204	0
IFRD1	38.685	29.255	67.94	0.756236	-0.403091	0
MSI2	3.2634	2.4686	5.732	0.75645	-0.402683	0
PTCD2	7.6053	5.7545	13.3598	0.756643	-0.402315	0
FBXO32	3.8178	2.8888	6.7066	0.756666	-0.402271	0
HADHB	284.14	215.05	499.19	0.756845	-0.40193	0
DGKZ	22.821	17.286	40.107	0.75746	-0.400758	0
EPB41L1	53.16	40.292	93.452	0.757938	-0.399848	0
RILPL1	10.785	8.1754	18.9604	0.758034	-0.399665	0
DPP6	0.035732	0.053006	0.088738	1.48343	0.568939	1
DPY19L2	0.041054	0.066755	0.107809	1.62603	0.701353	1
DPY19L2P4	0	0	0			1
MERTK	29.373	22.267	51.64	0.758077	-0.399583	0
FNTB	1.5281	1.1585	2.6866	0.758131	-0.399481	0
HSD11B2	0.6371	0.48302	1.12012	0.758154	-0.399437	0
DUSP4	0.32634	0.10353	0.42987	0.317246	-1.65633	1
BOK	1.0492	0.79575	1.84495	0.758435	-0.398903	0
STX2	42.787	32.453	75.24	0.758478	-0.398821	0
ELK3	3.5107	2.665	6.1757	0.759108	-0.397623	0
NAP1L5	2.4315	1.8458	4.2773	0.75912	-0.3976	0
EBF1	0.050177	0.046546	0.096723	0.927636	-0.108369	1
BTG1	1.4836	1.1264	2.61	0.759234	-0.397383	0
REPS2	6.0789	4.616	10.6949	0.759348	-0.397167	0
EDIL3	0	0	0			1
ACRC	1.1767	0.89365	2.07035	0.759454	-0.396965	0
HIST1H4A	25.655	19.492	45.147	0.759774	-0.396358	0
AKR7A3	6.7302	5.1153	11.8455	0.760052	-0.395831	0
EFCAB6	0.50462	0.32317	0.82779	0.640422	-0.642904	1
ATG9B	1.1377	0.86516	2.00286	0.760447	-0.395081	0
PRC1	83.257	63.328	146.585	0.760633	-0.394728	0
NUDT17	4.9295	3.7515	8.681	0.761031	-0.393974	0
PEX26	28.743	21.875	50.618	0.761055	-0.393928	0
CSPG4	0.95432	0.72668	1.681	0.761464	-0.393153	0
ELOVL2	0	0.035613	0.035613			1
DEPDC7	3.3524	2.5536	5.906	0.761723	-0.392662	0
ELOVL6	0.62474	0.29418	0.91892	0.470884	-1.08656	1
EMCN	0.036683	0.028822	0.065505	0.785705	-0.347941	1
CCDC34	5.6826	4.3301	10.0127	0.761993	-0.392151	0
EMX2OS	0.019767	0.007454	0.027221	0.377093	-1.40701	1
SDF2L1	22.454	17.111	39.565	0.762047	-0.392048	0
TAF1C	9.2214	7.0303	16.2517	0.76239	-0.3914	0
ENPEP	0	0.0084478	0.0084478			1
ATP8B3	0.85111	0.64899	1.5001	0.762522	-0.391149	0
RNF26	4.7476	3.6205	8.3681	0.762596	-0.391009	0
ENPP5	0.041054	0	0.041054	0		1
DNAJC30	2.9722	2.2667	5.2389	0.762634	-0.390938	0
MICALL1	35.077	26.757	61.834	0.762808	-0.390609	0
DHODH	3.7688	2.8752	6.644	0.762895	-0.390443	0
OAT	124.73	95.194	219.924	0.763201	-0.389866	0
ABHD4	21.331	16.28	37.611	0.763208	-0.389851	0
EPB41L5	0.11822	0.16084	0.27906	1.36051	0.444152	1
CTPS2	12.146	9.2701	21.4161	0.763222	-0.389824	0
EPHA3	0.34706	0.2758	0.62286	0.794675	-0.331563	1
EPHA4	0.041054	0.21467	0.255724	5.22897	2.38653	1
TBKBP1	3.6715	2.8027	6.4742	0.763366	-0.389552	0
ZNF544	16.686	12.74	29.426	0.763514	-0.389273	0
RFX2	3.9549	3.0202	6.9751	0.76366	-0.388997	0
RINL	6.2881	4.8028	11.0909	0.763792	-0.388748	0
SGCB	3.8097	2.9102	6.7199	0.763892	-0.388559	0
ERMN	0.16194	0.28623	0.44817	1.76751	0.821716	1
PPP1R16B	0.83439	0.6374	1.47179	0.763911	-0.388523	0
USP49	6.7085	5.1262	11.8347	0.764135	-0.3881	0
SNRNP48	28.319	21.648	49.967	0.764434	-0.387537	0
C8orf33	33.908	25.928	59.836	0.764657	-0.387115	0
GLTSCR2	24.652	18.853	43.505	0.764766	-0.386911	0
SHCBP1	46.82	35.812	82.632	0.764887	-0.386682	0
ZNF311	6.827	5.2229	12.0499	0.765036	-0.386401	0
RNF39	11.071	8.4705	19.5415	0.765107	-0.386267	0
GAR1	3.3235	2.5433	5.8668	0.765247	-0.386002	0
EYA1	0.012164	0.0099386	0.0221026	0.81705	-0.291503	1
ACO1	345.99	264.81	610.8	0.765369	-0.385773	0
F2RL2	0.19235	0.48799	0.68034	2.53699	1.34312	1
TAGLN2	100.82	77.171	177.991	0.765433	-0.385651	0
ADORA1	3.4949	2.676	6.1709	0.765687	-0.385173	0
CLCF1	1.8011	1.3801	3.1812	0.766254	-0.384105	0
GALNT2	73.375	56.232	129.607	0.766365	-0.383897	0
GBP1	65.915	50.545	116.46	0.766821	-0.383038	0
FAM167A	0.1587	0.22246	0.38116	1.40176	0.487244	1
PLTP	54.656	41.923	96.579	0.767034	-0.382638	0
TMEM39B	3.1958	2.452	5.6478	0.767257	-0.382218	0
CYB5D2	10.291	7.8984	18.1894	0.767506	-0.381751	0
FABP5	209.35	160.69	370.04	0.767566	-0.381637	0
LRP5	1.1666	0.89547	2.06207	0.76759	-0.381593	0
MMP9	465.29	357.21	822.5	0.767715	-0.381358	0
FAM46C	0.0041814	0.10568	0.109861	25.2738	4.65957	1
TNFSF14	93.394	71.7	165.094	0.767715	-0.381357	0
BEX4	31.326	24.054	55.38	0.767861	-0.381084	0
PBK	9.9252	7.6244	17.5496	0.768186	-0.380472	0
DLC1	13.486	10.36	23.846	0.768204	-0.380438	0
C1orf127	2.3709	1.8218	4.1927	0.7684	-0.38007	0
P4HB	746.02	573.27	1319.29	0.768438	-0.38	0
RCCD1	8.0702	6.203	14.2732	0.76863	-0.379638	0
HIST1H4E	102.18	78.551	180.731	0.768751	-0.379411	0
CDC14B	0.70856	0.5448	1.25336	0.768883	-0.379163	0
RARA	31.656	24.343	55.999	0.768985	-0.378972	0
ERCC1	67.429	51.856	119.285	0.769046	-0.378858	0
UPP1	90.763	69.831	160.594	0.769377	-0.378237	0
FAT1	0.037823	0.052344	0.090167	1.38392	0.46876	1
FAT4	0	0	0			1
GDPD5	7.2795	5.6014	12.8809	0.769476	-0.378052	0
HOXA1	2.35	1.8085	4.1585	0.769574	-0.377867	0
ZNF773	5.6759	4.3687	10.0446	0.769693	-0.377645	0
FARSB	40.736	31.356	72.092	0.769737	-0.377563	0
FGGY	11.068	8.5202	19.5882	0.769805	-0.377435	0
FBXO40	0.28757	0.13997	0.42754	0.486734	-1.0388	1
PARD6B	2.09	1.6089	3.6989	0.769809	-0.377428	0
PNKD	31.5	24.263	55.763	0.770254	-0.376594	0
ANKRD37	4.0763	3.1401	7.2164	0.770331	-0.37645	0
GUCY1A3	1.0334	0.79691	1.83031	0.771153	-0.37491	0
NFKB2	19.498	15.042	34.54	0.771464	-0.37433	0
FGB	0	0.0072883	0.0072883			1
RAB34	17.106	13.198	30.304	0.771542	-0.374183	0
EXOSC6	22.55	17.404	39.954	0.771796	-0.373709	0
FGF7	0.082108	0.035779	0.117887	0.435755	-1.19841	1
FGF9	0.010073	0	0.010073	0		1
C1orf226	0.9222	0.71177	1.63397	0.771817	-0.373669	0
C2orf43	36.57	28.226	64.796	0.771835	-0.373636	0
FIGN	0	0	0			1
NDRG2	25.992	20.073	46.065	0.772276	-0.372811	0
FLJ37201	0.22447	0.50389	0.72836	2.2448	1.16659	1
FLJ42393	0.27255	0.4108	0.68335	1.50725	0.591915	1
GIMAP7	4.4836	3.4626	7.9462	0.772281	-0.372802	0
PEX11A	4.4241	3.4177	7.8418	0.772519	-0.372358	0
GRAPL	2.3361	1.8047	4.1408	0.772527	-0.372343	0
RNASEH2A	18.685	14.436	33.121	0.772598	-0.37221	0
ACP2	111.1	85.851	196.951	0.772736	-0.371952	0
RASA3	36.1	27.897	63.997	0.77277	-0.371889	0
NDUFA4	128.63	99.413	228.043	0.77286	-0.371721	0
ZNF581	4.0611	3.1388	7.1999	0.772894	-0.371657	0
SLC3A1	5.62	4.3437	9.9637	0.7729	-0.371646	0
FOLH1	0	0.052344	0.052344			1
IL23A	1.3234	1.0229	2.3463	0.772933	-0.371584	0
FOXP2	0.024899	0.026503	0.051402	1.06442	0.0900679	1
HIST1H4B	46.434	35.897	82.331	0.773076	-0.371318	0
FRAS1	0	0.031307	0.031307			1
FREM2	0	0	0			1
FREM3	0.040104	0	0.040104	0		1
RALB	115.75	89.506	205.256	0.77327	-0.370956	0
KCNA10	20.599	15.937	36.536	0.773678	-0.370194	0
HIST1H3I	29.884	23.133	53.017	0.774093	-0.369421	0
AFAP1L1	170.7	132.2	302.9	0.774458	-0.368741	0
GPX7	2.8063	2.1741	4.9804	0.774721	-0.368251	0
KIAA1244	3.0274	2.3454	5.3728	0.774724	-0.368245	0
YPEL3	4.9698	3.8507	8.8205	0.77482	-0.368067	0
MYEOV2	28.504	22.086	50.59	0.774839	-0.368032	0
TLCD1	1.2976	1.0061	2.3037	0.775355	-0.367072	0
COQ3	5.988	4.643	10.631	0.775384	-0.367017	0
TARDBP	23.659	18.359	42.018	0.775984	-0.365902	0
CDKL4	1.0444	0.8105	1.8549	0.776044	-0.36579	0
GABRB2	0	0.0036442	0.0036442			1
GABRR1	0.081918	0	0.081918	0		1
ZNRF1	3.031	2.3523	5.3833	0.776081	-0.365722	0
FAM83G	4.3567	3.3823	7.739	0.776344	-0.365231	0
GALNT5	0	0.0039755	0.0039755			1
CELSR1	16.486	12.799	29.285	0.776356	-0.36521	0
GGT1	15.812	12.276	28.088	0.776372	-0.365179	0
GRK5	1.6941	1.3154	3.0095	0.776459	-0.365017	0
FILIP1L	6.5563	5.0916	11.6479	0.776597	-0.364763	0
SCAF1	5.6774	4.4096	10.087	0.776694	-0.364583	0
NT5DC3	6.3499	4.9324	11.2823	0.776768	-0.364444	0
PPA1	36.007	27.977	63.984	0.776988	-0.364036	0
FITM2	2.5533	1.9839	4.5372	0.776994	-0.364024	0
LPAR2	5.4705	4.2518	9.7223	0.777223	-0.363599	0
FAAH	1.1794	0.91684	2.09624	0.777378	-0.363311	0
TACSTD2	1.3394	1.0414	2.3808	0.777512	-0.363063	0
LENG1	6.271	4.8782	11.1492	0.777898	-0.362347	0
ELF5	1.3459	1.0472	2.3931	0.778067	-0.362034	0
GIPC2	0.045996	0.035779	0.081775	0.777872	-0.362395	1
IFIT1	17.871	13.906	31.777	0.778132	-0.361913	0
IPW	0.82697	0.64353	1.4705	0.778178	-0.361828	0
KLF9	50.11	38.996	89.106	0.778208	-0.361772	0
SYT11	17.085	13.296	30.381	0.778227	-0.361738	0
GLYAT	0.3788	0.12655	0.50535	0.334081	-1.58173	1
KALRN	3.1595	2.4596	5.6191	0.778478	-0.361273	0
GNAI1	0.12316	0.37767	0.50083	3.0665	1.61659	1
FOXP3	0.65839	0.51267	1.17106	0.778672	-0.360912	0
ZBTB46	6.5738	5.1202	11.694	0.77888	-0.360527	0
OR8G1	1.0286	0.80122	1.82982	0.778942	-0.360412	0
CAPN11	11.754	9.1568	20.9108	0.779037	-0.360236	0
GOLGA6L6	0	0	0			1
ACPP	9.688	7.5481	17.2361	0.779118	-0.360085	0
GPR116	0	0.0049693	0.0049693			1
GPR12	0	0.0094417	0.0094417			1
PFKP	85.015	66.246	151.261	0.779227	-0.359884	0
DNTTIP1	23.856	18.591	42.447	0.779301	-0.359748	0
CLEC18A	0.90756	0.7073	1.61486	0.779342	-0.359671	0
SUMF1	112.71	87.845	200.555	0.77939	-0.359583	0
GPR88	0	0	0			1
RGL3	1.2679	0.9884	2.2563	0.779557	-0.359274	0
UBTD1	33.952	26.468	60.42	0.779571	-0.359247	0
HIATL2	7.323	5.7104	13.0334	0.77979	-0.358843	0
STON2	25.823	20.138	45.961	0.779847	-0.358736	0
GPX8	0.45844	0.11131	0.56975	0.242802	-2.04215	1
PRSS23	1.5249	1.1897	2.7146	0.780182	-0.358117	0
RRAGA	25.691	20.047	45.738	0.780312	-0.357877	0
GRIA3	0.017676	0.035779	0.053455	2.02416	1.01732	1
GSG1L	0	0.043067	0.043067			1
LRRC6	2.2202	1.7325	3.9527	0.780335	-0.357834	0
DUSP14	15.495	12.094	27.589	0.78051	-0.357511	0
ATP1A1	335.98	262.24	598.22	0.780523	-0.357488	0
TMEM143	3.6399	2.8416	6.4815	0.780681	-0.357195	0
BTN3A2	66.322	51.778	118.1	0.780706	-0.357148	0
ATP10A	15.126	11.817	26.943	0.781238	-0.356167	0
GUCY1A2	0.0076026	0.035779	0.0433816	4.70615	2.23455	1
GUCY2F	0.20812	0.34885	0.55697	1.6762	0.745191	1
C9orf3	3.5671	2.7871	6.3542	0.781335	-0.355987	0
PMAIP1	7.0818	5.5345	12.6163	0.78151	-0.355663	0
PEX10	22.443	17.543	39.986	0.781669	-0.35537	0
HCN1	0.02832	0.035945	0.064265	1.26924	0.34397	1
EID2B	2.2293	1.7427	3.972	0.781725	-0.355267	0
HIST1H1B	187.24	146.38	333.62	0.781777	-0.35517	0
HIST1H1E	160.44	125.43	285.87	0.781788	-0.355151	0
C22orf15	1.0689	0.83601	1.90491	0.782122	-0.354535	0
CDKN2AIPNL	9.8047	7.6728	17.4775	0.782563	-0.35372	0
UCP3	1.5435	1.208	2.7515	0.782637	-0.353585	0
VWA1	0.80227	0.62829	1.43056	0.78314	-0.352657	0
HHLA2	0.21192	0.092429	0.304349	0.43615	-1.1971	1
CDK18	8.4609	6.6266	15.0875	0.783203	-0.352542	0
MYH10	4.4798	3.51	7.9898	0.783517	-0.351963	0
ZNF343	6.2868	4.9312	11.218	0.784374	-0.350387	0
ABCC6	1.217	0.95461	2.17161	0.784396	-0.350346	0
HMCN1	0.33318	0.2435	0.57668	0.730836	-0.45238	1
HIST1H3J	24.155	18.949	43.104	0.784475	-0.3502	0
HNRNPA1	0.41605	0.34885	0.7649	0.838481	-0.25415	1
NCK2	8.4317	6.6147	15.0464	0.784504	-0.350148	0
TIMELESS	30.168	23.674	53.842	0.784739	-0.349716	0
RAVER1	7.7336	6.0694	13.803	0.784809	-0.349586	0
LSM3	51.733	40.603	92.336	0.784857	-0.349499	0
UBOX5	5.4716	4.2947	9.7663	0.784908	-0.349405	0
BPGM	14.586	11.449	26.035	0.784931	-0.349363	0
HS6ST2	0	0.0066258	0.0066258			1
JAGN1	21.615	16.967	38.582	0.784964	-0.349301	0
YWHAE	106.23	83.435	189.665	0.785418	-0.348467	0
UFSP2	26.711	20.983	47.694	0.785557	-0.348213	0
LCP1	3563.2	2799.2	6362.4	0.785586	-0.348159	0
GINS2	19.188	15.077	34.265	0.785752	-0.347855	0
IAPP	0.0064622	0	0.0064622	0		1
ID4	0	0	0			1
IDO1	0.12449	0.067251	0.191741	0.540212	-0.888402	1
ERMP1	98.352	77.283	175.635	0.78578	-0.347803	0
KIF2C	41.662	32.765	74.427	0.786448	-0.346577	0
PABPN1	4.928	3.8774	8.8054	0.78681	-0.345913	0
IGF2	0	0	0			1
LETM2	1.1423	0.89878	2.04108	0.786816	-0.345902	0
IGSF11	0	0	0			1
IL12B	0	0	0			1
GNA11	24.662	19.407	44.069	0.786919	-0.345713	0
IL17RD	0.15357	0.16101	0.31458	1.04845	0.0682539	1
IL2RA	0.060061	0	0.060061	0		1
RBM38	40.863	32.159	73.022	0.786996	-0.345573	0
THAP7	10.412	8.1951	18.6071	0.787082	-0.345414	0
MFSD10	28.656	22.558	51.214	0.7872	-0.345198	0
CNOT3	4.6091	3.6288	8.2379	0.787312	-0.344993	0
LMTK2	16.864	13.279	30.143	0.787417	-0.3448	0
SNORA57	23.968	18.875	42.843	0.787508	-0.344633	0
MRFAP1	50.811	40.019	90.83	0.787605	-0.344456	0
FBXO44	5.8394	4.5998	10.4392	0.787718	-0.344249	0
TRAIP	4.8921	3.8552	8.7473	0.788046	-0.343648	0
IQSEC3	0.041054	0.1345	0.175554	3.27617	1.71201	1
OVCH1	0.74201	0.58505	1.32706	0.788466	-0.342879	0
ZNF563	3.808	3.0025	6.8105	0.788472	-0.342869	0
POLR3K	8.7185	6.8757	15.5942	0.788633	-0.342573	0
NEK2	15.548	12.262	27.81	0.788654	-0.342535	0
WDR6	47.019	37.082	84.101	0.78866	-0.342525	0
SP2	1.0288	0.81182	1.84062	0.789094	-0.341731	0
HIST1H2AI	89.213	70.417	159.63	0.789313	-0.34133	0
IYD	0	0	0			1
JAM2	0.30962	0.08862	0.39824	0.286222	-1.80479	1
JAM3	0.46452	0.48534	0.94986	1.04482	0.0632551	1
LMLN	8.5877	6.7787	15.3664	0.78935	-0.341263	0
JPH1	0.041054	0	0.041054	0		1
NPHP4	2.5704	2.029	4.5994	0.789371	-0.341224	0
AHDC1	1.6397	1.295	2.9347	0.789779	-0.34048	0
DLGAP4	16.783	13.255	30.038	0.789787	-0.340464	0
KCNC2	0	0	0			1
KCNIP3	0.002851	0.10204	0.104891	35.791	5.16152	1
KCNJ10	0.010834	0	0.010834	0		1
KCNJ11	0.29213	0.50008	0.79221	1.71184	0.775548	1
KCNJ3	0.019007	0	0.019007	0		1
KCNK10	0.014445	0.035117	0.049562	2.43108	1.2816	1
MAP2K1	89.567	70.744	160.311	0.789844	-0.340359	0
POLR2I	14.016	11.074	25.09	0.790097	-0.339898	0
TUBGCP4	11.961	9.4505	21.4115	0.79011	-0.339875	0
TSHZ3	1.5257	1.2057	2.7314	0.79026	-0.3396	0
AATK	3.5525	2.8078	6.3603	0.790373	-0.339394	0
KHDRBS2	0.0091231	0.035779	0.0449021	3.9218	1.97152	1
KIAA0087	0.014825	0.01027	0.025095	0.692749	-0.529596	1
RPP38	10.987	8.6842	19.6712	0.790407	-0.339333	0
RFX1	1.8366	1.4517	3.2883	0.790428	-0.339294	0
KIAA0408	0.041054	0	0.041054	0		1
BTN3A1	61.137	48.347	109.484	0.790798	-0.338619	0
DHX38	54.687	43.251	97.938	0.790883	-0.338464	0
PGAM4	82.125	64.97	147.095	0.791111	-0.338048	0
PML	8.8173	6.9756	15.7929	0.791127	-0.33802	0
DIAPH3	7.6986	6.0907	13.7893	0.791144	-0.337988	0
TTC30A	7.3377	5.8075	13.1452	0.791461	-0.337411	0
RPA3	26.07	20.645	46.715	0.791906	-0.336598	0
ACP5	1901.8	1506.2	3408	0.791987	-0.336452	0
UBIAD1	7.0442	5.5802	12.6244	0.792169	-0.336119	0
PPIEL	1.2466	0.98757	2.23417	0.792211	-0.336044	0
SAMM50	62.274	49.339	111.613	0.792289	-0.335901	0
EPB41L2	30.997	24.561	55.558	0.792367	-0.335759	0
C19orf71	12.716	10.076	22.792	0.792388	-0.335722	0
KLF17	0	0.0033129	0.0033129			1
HIST1H2BH	68.739	54.491	123.23	0.792723	-0.335111	0
ZSCAN2	3.5839	2.8411	6.425	0.79274	-0.335081	0
LONRF1	26.573	21.074	47.647	0.793061	-0.334497	0
EXOG	8.7774	6.9614	15.7388	0.793105	-0.334416	0
KLHL13	0.096173	0.11976	0.215933	1.24526	0.316442	1
HLA-B	6342.2	5030.2	11372.4	0.793132	-0.334368	0
HRH1	13.976	11.085	25.061	0.793145	-0.334343	0
KLHL31	0.064432	0.23389	0.298322	3.63003	1.85998	1
PDZD7	2.5467	2.0202	4.5669	0.793262	-0.334131	0
KIF16B	36.544	28.992	65.536	0.793345	-0.33398	0
KLRK1	0	0	0			1
KNG1	0.10606	0.0049693	0.111029	0.0468537	-4.41569	1
WBP2	58.278	46.235	104.513	0.793353	-0.333966	0
POP7	16.216	12.866	29.082	0.793414	-0.333854	0
CDCA3	11.77	9.3392	21.1092	0.793475	-0.333743	0
HIST1H2AK	8.9466	7.1	16.0466	0.793598	-0.33352	0
MOGAT1	1.5194	1.2062	2.7256	0.793866	-0.333033	0
DAD1	136.67	108.52	245.19	0.794029	-0.332736	0
LAMB4	0	0.016564	0.016564			1
LANCL3	0.35922	0.23124	0.59046	0.643728	-0.635477	1
EZH2	20.345	16.157	36.502	0.794151	-0.332515	0
LBP	0	0.035779	0.035779			1
SCARNA6	30.046	23.877	53.923	0.794681	-0.331551	0
IPO11	19.124	15.199	34.323	0.794761	-0.331408	0
LGALS14	0.022048	0	0.022048	0		1
PTTG3P	1.3493	1.0724	2.4217	0.794782	-0.331368	0
ATG2A	6.2098	4.9357	11.1455	0.794824	-0.331292	0
BDH2	13.716	10.909	24.625	0.795348	-0.330341	0
LIPF	0.012354	0.02054	0.032894	1.66262	0.733458	1
VSTM1	2.1111	1.6791	3.7902	0.795367	-0.330307	0
LMOD1	0	0.016564	0.016564			1
C16orf80	22.414	17.829	40.243	0.79544	-0.330174	0
LOC100128239	0.038393	0	0.038393	0		1
FAM60A	17.658	14.047	31.705	0.795503	-0.33006	0
RPA1	58.434	46.493	104.927	0.79565	-0.329795	0
MGST1	79.778	63.484	143.262	0.795758	-0.329598	0
SIGLEC14	58.598	46.64	105.238	0.795932	-0.329284	0
LOC285696	0.0062722	0.0033129	0.0095851	0.528188	-0.920877	1
LOC285847	0	0	0			1
SNX25	7.6047	6.0584	13.6631	0.796665	-0.327955	0
LOC647859	0.053218	0.035448	0.088666	0.66609	-0.58621	1
RCN3	2.5733	2.0503	4.6236	0.796759	-0.327785	0
OCEL1	1.2075	0.96223	2.16973	0.796878	-0.32757	0
UBAP1	48.445	38.612	87.057	0.797028	-0.327298	0
LOH12CR2	0.71864	0.17177	0.89041	0.239021	-2.06479	1
EMD	10.772	8.5862	19.3582	0.797085	-0.327194	0
MAGED1	17.804	14.198	32.002	0.797461	-0.326514	0
LPPR1	0	0	0			1
LRAT	0.034022	0.028656	0.062678	0.842279	-0.247631	1
SNHG10	1.4534	1.1592	2.6126	0.797578	-0.326302	0
TTC8	22.642	18.059	40.701	0.797589	-0.326283	0
LRP2BP	0.18588	0.24234	0.42822	1.30374	0.382661	1
HIST1H2AH	67.979	54.238	122.217	0.797864	-0.325785	0
TOMM6	72.465	57.828	130.293	0.798013	-0.325516	0
PTTG1	26.688	21.298	47.986	0.798037	-0.325473	0
LRRIQ3	0.082108	0	0.082108	0		1
LRRN1	0.060061	0.13053	0.190591	2.17329	1.11988	1
LRRTM2	0.25982	0.69372	0.95354	2.67	1.41684	1
SERPINB9	17.37	13.862	31.232	0.798043	-0.325462	0
LTF	0.041054	0.02319	0.064244	0.564866	-0.82402	1
DCLK3	2.3479	1.8739	4.2218	0.798117	-0.325327	0
SEPW1	15.838	12.641	28.479	0.798144	-0.32528	0
ZBTB7C	10.233	8.1679	18.4009	0.798192	-0.325192	0
FAM83D	6.1946	4.9445	11.1391	0.798195	-0.325186	0
COPG2	16.589	13.242	29.831	0.79824	-0.325106	0
ANKH	18.334	14.639	32.973	0.798462	-0.324705	0
TNFRSF12A	26.574	21.22	47.794	0.798525	-0.324591	0
BIRC5	52.119	41.636	93.755	0.798864	-0.323978	0
GYG1	44.439	35.506	79.945	0.798983	-0.323764	0
DENND2C	1.1598	0.92678	2.08658	0.799086	-0.323577	0
MAP2	0.095603	0.10684	0.202443	1.11754	0.160324	1
ING1	5.6383	4.5062	10.1445	0.799213	-0.323349	0
GPAT2	73.438	58.698	132.136	0.799286	-0.323215	0
KCP	7.1938	5.7503	12.9441	0.799341	-0.323117	0
MAP9	0.12316	0.10734	0.2305	0.871549	-0.198346	1
SLC25A38	11.901	9.5161	21.4171	0.799605	-0.32264	0
PPP5C	35.278	28.219	63.497	0.799904	-0.322102	0
DOLPP1	16.35	13.082	29.432	0.800122	-0.321708	0
GOLGA6L10	0.89141	0.71326	1.60467	0.800148	-0.321661	0
MASP1	0	0	0			1
MTA3	7.4422	5.9552	13.3974	0.800193	-0.321579	0
UBR7	71.462	57.202	128.664	0.800453	-0.321111	0
MATN3	0.041054	0	0.041054	0		1
HIST1H2AB	26.308	21.059	47.367	0.800479	-0.321065	0
EID2	7.8968	6.3215	14.2183	0.800514	-0.321001	0
SERPINH1	8.494	6.8002	15.2942	0.800589	-0.320867	0
KIF3B	35.417	28.362	63.779	0.800802	-0.320483	0
SNORA28	1.3708	1.0979	2.4687	0.800919	-0.320271	0
SDHC	14.092	11.288	25.38	0.801022	-0.320086	0
ETV5	17.216	13.791	31.007	0.801057	-0.320023	0
MFAP5	0.15946	0.55955	0.71901	3.50903	1.81107	1
AKT1S1	10.772	8.6309	19.4029	0.801235	-0.319703	0
ZNF772	20.319	16.281	36.6	0.80127	-0.31964	0
GREB1	2.5406	2.0374	4.578	0.801937	-0.31844	0
CDCA2	22.973	18.423	41.396	0.801941	-0.318431	0
MIPOL1	0	0	0			1
SLC25A26	17.153	13.762	30.915	0.802309	-0.317771	0
MLF1	0.38697	0.26387	0.65084	0.681887	-0.552394	1
WDR62	9.2716	7.4404	16.712	0.802494	-0.317438	0
EXOSC9	43.248	34.708	77.956	0.802534	-0.317365	0
POLR2J2	16.123	12.942	29.065	0.802704	-0.31706	0
LCLAT1	7.2073	5.7858	12.9931	0.802769	-0.316942	0
SCAMP5	3.1939	2.564	5.7579	0.80278	-0.316923	0
RIN2	106.41	85.429	191.839	0.802829	-0.316836	0
COL15A1	4.1005	3.2935	7.394	0.803195	-0.316178	0
CALHM2	51.013	40.976	91.989	0.803246	-0.316086	0
SPCS2	13.078	10.506	23.584	0.803334	-0.315928	0
DEGS2	1.0423	0.83733	1.87963	0.803348	-0.315902	0
LYNX1	3.1897	2.5628	5.7525	0.803461	-0.3157	0
ITLN1	0.92638	0.74457	1.67095	0.803741	-0.315197	0
MT1B	0	0.0044724	0.0044724			1
SIRPG	0.5949	0.47821	1.07311	0.803849	-0.315003	0
AMPD3	49.019	39.405	88.424	0.803872	-0.314962	0
CRYZL1	9.6584	7.7647	17.4231	0.803932	-0.314854	0
PLB1	13.452	10.818	24.27	0.804193	-0.314387	0
BCDIN3D	9.6876	7.7912	17.4788	0.804245	-0.314294	0
SPRY2	42.201	33.948	76.149	0.804436	-0.313951	0
MUC16	0	0	0			1
MUC17	0.0076026	0.0033129	0.0109155	0.435759	-1.1984	1
MXRA5	0.041054	0	0.041054	0		1
MYH15	0.10111	0.098061	0.199171	0.969845	-0.0441743	1
MYL10	0	0.0044724	0.0044724			1
MYLK3	0.32064	0.47474	0.79538	1.4806	0.566183	1
ZFAND2A	6.2875	5.0583	11.3458	0.804501	-0.313834	0
ENO2	7.9238	6.3766	14.3004	0.80474	-0.313405	0
HIVEP3	6.9051	5.5574	12.4625	0.804825	-0.313252	0
MYO5C	0.3693	0.35531	0.72461	0.962118	-0.055715	1
S100P	8.468	6.8168	15.2848	0.805007	-0.312927	0
MYOZ2	0	0.032798	0.032798			1
PPIL3	34.924	28.12	63.044	0.805177	-0.312622	0
DTX4	136.55	109.96	246.51	0.805273	-0.312451	0
CYB5D1	7.4105	5.968	13.3785	0.805344	-0.312323	0
PYCR2	35.89	28.906	64.796	0.805405	-0.312213	0
NAT2	0.11556	0.12523	0.24079	1.08368	0.115938	1
MAX	55.94	45.057	100.997	0.805452	-0.312129	0
TIMP4	1.5851	1.2768	2.8619	0.805501	-0.312041	0
NCRNA00185	0.0049417	0	0.0049417	0		1
DGKA	5.7272	4.6147	10.3419	0.805752	-0.311593	0
KCNN4	62.303	50.203	112.506	0.805788	-0.311528	0
MRPS34	48.238	38.87	87.108	0.805796	-0.311513	0
NDST3	0	0	0			1
MCM10	29.648	23.892	53.54	0.805855	-0.311407	0
FAM101B	41.753	33.65	75.403	0.80593	-0.311273	0
CMC1	10.254	8.2671	18.5211	0.806232	-0.310734	0
HK2	149.25	120.35	269.6	0.806365	-0.310495	0
NEO1	0.21439	0.17244	0.38683	0.804329	-0.314143	1
UBE2Q2P1	2.2395	1.8059	4.0454	0.806385	-0.310459	0
NEUROD1	0.0051318	0	0.0051318	0		1
CDK2AP1	66.321	53.483	119.804	0.806426	-0.310385	0
NFATC2	0.25811	0.17625	0.43436	0.682848	-0.550363	1
CDC25C	7.7836	6.2769	14.0605	0.806426	-0.310385	0
ZNF74	4.8423	3.9056	8.7479	0.806559	-0.310148	0
ZNF341	2.6997	2.1777	4.8774	0.806645	-0.309994	0
TOMM34	18.823	15.185	34.008	0.806726	-0.30985	0
MRPS2	13.41	10.819	24.229	0.806786	-0.309742	0
H2AFX	18.908	15.255	34.163	0.806801	-0.309715	0
PMCH	4.0769	3.2905	7.3674	0.807108	-0.309166	0
SIGLEC15	4.6425	3.7472	8.3897	0.807151	-0.309089	0
BATF2	1.4728	1.1888	2.6616	0.80717	-0.309056	0
NOL4	0	0.0048037	0.0048037			1
NOS1	0.016726	0.0043067	0.0210327	0.257485	-1.95744	1
NOS1AP	0.44342	0.21948	0.6629	0.494971	-1.01458	1
LXN	15.694	12.668	28.362	0.807187	-0.309024	0
NOX1	0.072795	0	0.072795	0		1
NOX4	0.017296	0.010933	0.028229	0.632111	-0.661749	1
NPAS3	0.0081728	0.007454	0.0156268	0.91205	-0.132816	1
NR2F1	0.016536	0.0034785	0.0200145	0.210359	-2.24907	1
KPNA2	191.17	154.32	345.49	0.80724	-0.308931	0
NR5A2	0	0	0			1
CCDC86	5.6811	4.5864	10.2675	0.807308	-0.308808	0
GPR34	108.03	87.237	195.267	0.807526	-0.30842	0
CLSTN3	9.47	7.6489	17.1189	0.807698	-0.308112	0
NNT	259.09	209.29	468.38	0.807789	-0.30795	0
ALDH4A1	26.937	21.76	48.697	0.807811	-0.307911	0
BRSK1	0.58806	0.47507	1.06313	0.80786	-0.307823	0
DLG4	7.0588	5.7036	12.7624	0.808013	-0.30755	0
ADCY10	0.65915	0.53271	1.19186	0.808177	-0.307256	0
ACAA1	73.238	59.197	132.435	0.808283	-0.307068	0
GPC4	35.158	28.419	63.577	0.808322	-0.306997	0
GLYR1	74.369	60.115	134.484	0.808334	-0.306976	0
TOMM22	63.077	50.99	114.067	0.808377	-0.3069	0
HIST1H3B	148.67	120.2	268.87	0.808502	-0.306677	0
MELK	39.092	31.614	70.706	0.808708	-0.30631	0
ERAL1	13.973	11.302	25.275	0.808846	-0.306064	0
SCML2	0.75456	0.6104	1.36496	0.808948	-0.305881	0
RHOBTB2	89.147	72.119	161.266	0.80899	-0.305807	0
COX5B	349.42	282.69	632.11	0.809026	-0.305741	0
OGN	0.43886	0.4532	0.89206	1.03268	0.0463871	1
NRF1	8.7677	7.0935	15.8612	0.809049	-0.305701	0
OLFML2A	0.27464	0.12324	0.39788	0.448733	-1.15607	1
PLEKHO1	101.37	82.021	183.391	0.809125	-0.305566	0
OR8B2	0.39781	0.48103	0.87884	1.2092	0.274047	1
OR8B3	0.287	0.52774	0.81474	1.83882	0.878777	1
C11orf45	71.851	58.161	130.012	0.809467	-0.304956	0
DNAJB5	25.213	20.413	45.626	0.809622	-0.30468	0
CNDP2	195.17	158.04	353.21	0.809756	-0.304442	0
PRG2	2.2082	1.789	3.9972	0.810162	-0.303717	0
OPTN	71.436	57.885	129.321	0.810306	-0.303462	0
FOXRED1	30.225	24.496	54.721	0.810455	-0.303196	0
OTOF	0	0.01408	0.01408			1
SLC16A13	0.92676	0.75136	1.67812	0.810738	-0.302691	0
TIMM9	9.6175	7.7984	17.4159	0.810855	-0.302484	0
HIST1H2AL	38.63	31.324	69.954	0.810872	-0.302453	0
ZNF559	9.7851	7.9348	17.7199	0.810906	-0.302393	0
P4HA1	100.48	81.489	181.969	0.810997	-0.302231	0
SENP8	2.402	1.9483	4.3503	0.811116	-0.30202	0
DPAGT1	20.338	16.499	36.837	0.81124	-0.301799	0
P2RY10	0.060061	0.13782	0.197881	2.29467	1.19828	1
C20orf24	21.291	17.276	38.567	0.811423	-0.301474	0
SIGLEC11	6.5468	5.3129	11.8597	0.811526	-0.30129	0
FAT2	2.1918	1.7792	3.971	0.811753	-0.300887	0
KIF4A	19.183	15.572	34.755	0.81176	-0.300874	0
SNORD36A	0.92486	0.75086	1.67572	0.811863	-0.300691	0
ZNF19	1.5057	1.2228	2.7285	0.812114	-0.300246	0
ARL2	11.884	9.6517	21.5357	0.812159	-0.300166	0
HIST1H2AG	106.78	86.729	193.509	0.812221	-0.300055	0
EFNA4	2.5043	2.0344	4.5387	0.812363	-0.299804	0
PAPPA	0.082108	0.035779	0.117887	0.435755	-1.19841	1
PAQR6	0.58977	0.31886	0.90863	0.540651	-0.887229	1
SNORD12B	0.76843	0.62431	1.39274	0.812449	-0.299651	0
PARM1	0.26837	0	0.26837	0		1
TPD52L1	5.1724	4.2024	9.3748	0.812466	-0.29962	0
PBX1	0.0083629	0.031307	0.0396699	3.74356	1.90441	1
ADORA3	5.628	4.5728	10.2008	0.812509	-0.299545	0
PCDH19	0.019197	0	0.019197	0		1
PCDH7	0	0	0			1
PCDH9	0.049417	0.071558	0.120975	1.44804	0.534106	1
PCDHB11	0.0041814	0.0089448	0.0131262	2.13919	1.09706	1
GAPDH	1331.4	1081.8	2413.2	0.812528	-0.29951	0
NUTF2	29.07	23.623	52.693	0.812625	-0.299339	0
NCDN	9.374	7.6183	16.9923	0.812705	-0.299196	0
PCP4L1	0	0.035779	0.035779			1
PDE3A	0	0.013748	0.013748			1
NFKBIA	76.744	62.376	139.12	0.81278	-0.299063	0
ATL1	12.72	10.34	23.06	0.812893	-0.298862	0
AIM2	1.0938	0.88934	1.98314	0.813074	-0.298542	0
PDGFD	0.041054	0.070896	0.11195	1.7269	0.788181	1
C16orf93	0.7709	0.6268	1.3977	0.813076	-0.298539	0
GCSH	12.464	10.135	22.599	0.813142	-0.298421	0
PGA5	1.1229	0.9132	2.0361	0.813251	-0.298227	0
MAP3K10	3.5025	2.8486	6.3511	0.813305	-0.298132	0
DENND5B	11.001	8.9476	19.9486	0.813344	-0.298062	0
MYO1E	177.15	144.1	321.25	0.813435	-0.297901	0
MICALL2	12.786	10.401	23.187	0.813468	-0.297843	0
E2F5	0.91117	0.74142	1.65259	0.813701	-0.297429	0
PERP	0.38317	0.22875	0.61192	0.596994	-0.744213	1
LOC642852	10.658	8.6733	19.3313	0.813783	-0.297284	0
IFIT2	16.945	13.79	30.735	0.813809	-0.297237	0
CCDC107	15.135	12.319	27.454	0.813941	-0.297004	0
CDCA8	8.345	6.7936	15.1386	0.814092	-0.296736	0
KIAA0895	2.4891	2.0268	4.5159	0.81427	-0.29642	0
PGR	0.0039914	0.0066258	0.0106172	1.66002	0.7312	1
LMF1	5.0578	4.1186	9.1764	0.814307	-0.296356	0
TBC1D17	3.9577	3.2233	7.181	0.814438	-0.296124	0
RPL26L1	14.162	11.535	25.697	0.814504	-0.296007	0
LOC643387	0.73555	0.5993	1.33485	0.814764	-0.295545	0
KLHL22	16.735	13.636	30.371	0.814819	-0.295448	0
C19orf44	0.85244	0.69471	1.54715	0.814966	-0.295187	0
NUDC	25.926	21.131	47.057	0.815051	-0.295039	0
PPME1	33.437	27.255	60.692	0.815115	-0.294924	0
C1orf198	12.319	10.042	22.361	0.815164	-0.294839	0
PID1	0	0	0			1
CATSPER1	6.459	5.2657	11.7247	0.81525	-0.294685	0
C8orf58	6.2729	5.1141	11.387	0.815269	-0.294652	0
PIP5KL1	0.64641	0.10303	0.74944	0.159388	-2.64939	1
MEF2D	14.603	11.907	26.51	0.81538	-0.294455	0
MRPL51	70.197	57.252	127.449	0.81559	-0.294083	0
NDUFA10	101.01	82.399	183.409	0.815751	-0.293799	0
ZNF251	6.7414	5.5	12.2414	0.815854	-0.293617	0
PKDREJ	0.23853	0.37999	0.61852	1.59305	0.671791	1
MRPL12	9.0247	7.3639	16.3886	0.815972	-0.293409	0
SAMD4B	13.501	11.02	24.521	0.816236	-0.292942	0
FCGR1C	134.5	109.79	244.29	0.816283	-0.29286	0
ADM	5.0757	4.1434	9.2191	0.816321	-0.292792	0
PLAC4	0.082108	0.18486	0.266968	2.25142	1.17084	1
FAM193B	15.231	12.437	27.668	0.816558	-0.292372	0
OSCP1	4.124	3.3675	7.4915	0.816562	-0.292366	0
CBWD1	55.081	44.983	100.064	0.81667	-0.292175	0
C12orf43	14.811	12.096	26.907	0.81669	-0.292139	0
PLCD4	0.17087	0.22826	0.39913	1.33587	0.417779	1
NOTCH4	2.2694	1.8536	4.123	0.81678	-0.291981	0
BCL7A	3.4328	2.8039	6.2367	0.816797	-0.291951	0
RPS9	232.26	189.74	422	0.816929	-0.291717	0
HIST1H4K	182.59	149.2	331.79	0.817131	-0.29136	0
PLEKHG1	0.041054	0.039258	0.080312	0.956253	-0.0645361	1
PLEKHG4B	0	0	0			1
SSU72	47.364	38.713	86.077	0.817351	-0.290973	0
CDK5	33.515	27.406	60.921	0.817723	-0.290315	0
PLSCR4	0.10111	0.071558	0.172668	0.707724	-0.498741	1
PLXDC1	0.2564	0.098393	0.354793	0.383748	-1.38177	1
CNIH4	70.809	57.904	128.713	0.817749	-0.29027	0
CBX8	4.7503	3.8847	8.635	0.81778	-0.290215	0
MID2	4.5298	3.7046	8.2344	0.817829	-0.29013	0
CCDC84	5.2834	4.3222	9.6056	0.818072	-0.289701	0
RHOH	0.55233	0.45188	1.00421	0.818134	-0.289591	0
ZDHHC1	1.0113	0.82772	1.83902	0.818471	-0.288996	0
FAM129B	380.15	311.21	691.36	0.818651	-0.28868	0
RASL11A	4.947	4.0502	8.9972	0.818718	-0.288561	0
HNRNPH2	2.269	1.8579	4.1269	0.818819	-0.288384	0
POM121L9P	0.068233	0.14212	0.210353	2.08286	1.05857	1
PTK2	22.216	18.192	40.408	0.818869	-0.288295	0
UCHL3	37.946	31.074	69.02	0.818901	-0.28824	0
CDKN2C	24.811	20.318	45.129	0.818911	-0.288221	0
PFKFB3	35.309	28.923	64.232	0.81914	-0.287819	0
KIF20A	46.898	38.421	85.319	0.819246	-0.287631	0
FOSL1	3.4202	2.8027	6.2229	0.819455	-0.287263	0
LIMD2	48.152	39.459	87.611	0.819468	-0.287241	0
TTC30B	5.8884	4.8255	10.7139	0.819493	-0.287197	0
CDCA5	23.189	19.006	42.195	0.819613	-0.286986	0
HIST1H4J	180.24	147.79	328.03	0.819962	-0.286371	0
PPP4R4	0.041054	0.088123	0.129177	2.14651	1.102	1
ZC4H2	2.3861	1.9568	4.3429	0.820083	-0.286158	0
PSMC5	29.764	24.409	54.173	0.820085	-0.286155	0
CCNF	33.38	27.38	60.76	0.820252	-0.285862	0
HIBCH	24.067	19.743	43.81	0.820335	-0.285715	0
PRDM6	0.073745	0.28772	0.361465	3.90155	1.96405	1
IL21R	15.685	12.869	28.554	0.820465	-0.285486	0
PRPF4	55.931	45.89	101.821	0.820475	-0.285468	0
RRS1	7.313	6.0018	13.3148	0.820703	-0.285068	0
PRKCG	0.013685	0.027994	0.041679	2.0456	1.03252	1
PRKD1	0	0.0034785	0.0034785			1
NOP16	8.1987	6.7291	14.9278	0.820752	-0.284982	0
PROX1	0.019007	0.035779	0.054786	1.88241	0.912582	1
LTBP2	0.94672	0.77704	1.72376	0.820771	-0.284949	0
SHMT1	16.097	13.219	29.316	0.821209	-0.284179	0
SKA1	17.905	14.705	32.61	0.821279	-0.284056	0
PRTG	0.02813	0.039423	0.067553	1.40146	0.486928	1
HIST1H3E	7.1052	5.8356	12.9408	0.821314	-0.283994	0
TERF2IP	52.725	43.305	96.03	0.821337	-0.283954	0
TP53I11	32.903	27.027	59.93	0.821414	-0.283818	0
NIPAL3	21.919	18.008	39.927	0.82157	-0.283544	0
BCL7C	25.356	20.832	46.188	0.821581	-0.283526	0
GPR132	5.965	4.9009	10.8659	0.821609	-0.283475	0
NR1D1	1.1271	0.92612	2.05322	0.821684	-0.283344	0
RPL13AP6	1.5429	1.268	2.8109	0.821829	-0.28309	0
ACTA1	0.57419	0.47192	1.04611	0.821888	-0.282986	0
PTCH1	0.019007	0.075037	0.094044	3.94786	1.98107	1
SLC22A4	2.9532	2.4273	5.3805	0.821922	-0.282927	0
PTGER3	0	0.035779	0.035779			1
SDPR	0.64793	0.53255	1.18048	0.821925	-0.282921	0
NR2F6	6.1602	5.0634	11.2236	0.821954	-0.282871	0
COG8	21.515	17.686	39.201	0.822031	-0.282735	0
TPM2	3.9115	3.2155	7.127	0.822063	-0.282679	0
TYSND1	13.179	10.835	24.014	0.822141	-0.282542	0
PTPRF	0.33337	0.30959	0.64296	0.928668	-0.106765	1
PTPRZ1	0.044855	0.019215	0.06407	0.42838	-1.22304	1
HIST1H3C	80.123	65.877	146	0.822198	-0.282442	0
PMM1	6.3425	5.215	11.5575	0.822231	-0.282384	0
ATP5J	42.323	34.803	77.126	0.822319	-0.28223	0
RPL23A	82.111	67.526	149.637	0.822375	-0.282132	0
CCNB1	85.278	70.131	155.409	0.822381	-0.282121	0
RAB3B	0.016536	0.12705	0.143586	7.68324	2.94171	1
ZNF487	0.92505	0.76113	1.68618	0.822799	-0.281388	0
FTO	30.046	24.731	54.777	0.823105	-0.280852	0
DDA1	16.614	13.676	30.29	0.823161	-0.280753	0
RNMTL1	13.878	11.425	25.303	0.823245	-0.280606	0
RACGAP1P	0.28548	0.189	0.47448	0.662043	-0.595003	1
UBE2J2	24.75	20.376	45.126	0.823273	-0.280558	0
APEX2	30.972	25.504	56.476	0.823453	-0.280241	0
SH3PXD2A	28.954	23.845	52.799	0.823548	-0.280076	0
ZNF669	8.4113	6.9272	15.3385	0.823559	-0.280056	0
ZC3H18	8.9361	7.3596	16.2957	0.823581	-0.280018	0
RAG2	0.053408	0.19198	0.245388	3.59459	1.84583	1
XPR1	45.217	37.246	82.463	0.823717	-0.27978	0
FBXO15	8.6204	7.101	15.7214	0.823744	-0.279733	0
WDR78	0.80113	0.66026	1.46139	0.824161	-0.279002	0
LRRC1	0.6907	0.56932	1.26002	0.824265	-0.278819	0
APP	188.51	155.39	343.9	0.824306	-0.278747	0
GOLGA6L9	2.1603	1.7808	3.9411	0.82433	-0.278706	0
CDC6	34.619	28.542	63.161	0.824461	-0.278478	0
WASH5P	4.8991	4.0392	8.9383	0.824478	-0.278447	0
TTLL1	3.634	2.9965	6.6305	0.824573	-0.27828	0
SNORD17	223.78	184.53	408.31	0.824605	-0.278226	0
RBM20	0.082108	0.058804	0.140912	0.716179	-0.481609	1
MIF	36.712	30.273	66.985	0.824608	-0.27822	0
PNO1	18.49	15.25	33.74	0.82477	-0.277936	0
MKS1	7.5471	6.2247	13.7718	0.82478	-0.277918	0
RBP3	0.041054	0	0.041054	0		1
TP53	18.815	15.521	34.336	0.824927	-0.277662	0
RCAN2	0	0	0			1
NACC2	49.357	40.716	90.073	0.824929	-0.277659	0
PVRL4	7.8527	6.479	14.3317	0.825067	-0.277418	0
ACSBG2	0.88418	0.72966	1.61384	0.825239	-0.277116	0
MANEAL	8.0533	6.6463	14.6996	0.825289	-0.277029	0
GBE1	89.068	73.533	162.601	0.825583	-0.276515	0
AATF	42.843	35.371	78.214	0.825596	-0.276492	0
SPAG5	70.414	58.149	128.563	0.825816	-0.276108	0
OXSM	9.4753	7.8308	17.3061	0.826443	-0.275012	0
ZNF362	12.434	10.276	22.71	0.826444	-0.275012	0
RGS17	0.093322	0.17409	0.267412	1.86548	0.899544	1
POLR3A	19.443	16.069	35.512	0.826467	-0.274971	0
SAMD1	10.257	8.4773	18.7343	0.826489	-0.274932	0
RGS7BP	0	0	0			1
PQLC2	48.788	40.327	89.115	0.826576	-0.27478	0
GPR82	7.2449	5.9894	13.2343	0.826706	-0.274554	0
RIMKLA	0.12449	0.033957	0.158447	0.272769	-1.87425	1
SMYD3	6.2081	5.1328	11.3409	0.826791	-0.274406	0
CHAF1A	22.32	18.454	40.774	0.826792	-0.274403	0
LUC7L2	4.4949	3.7164	8.2113	0.826804	-0.274383	0
RLBP1	0.22713	0.13417	0.3613	0.590719	-0.759456	1
TIAM2	2.9912	2.4732	5.4644	0.826825	-0.274345	0
RNF17	0.36321	0	0.36321	0		1
RNF222	0.0068423	0.040252	0.0470943	5.88282	2.55651	1
EPN1	18.773	15.522	34.295	0.826826	-0.274345	0
C3	93.956	77.694	171.65	0.826919	-0.274182	0
MAFF	96.15	79.511	175.661	0.826947	-0.274132	0
PER1	3.521	2.9122	6.4332	0.827095	-0.273876	0
KCTD15	4.8775	4.0343	8.9118	0.827125	-0.273824	0
RPL13AP17	0	0.010436	0.010436			1
TNFSF8	42.485	35.147	77.632	0.82728	-0.273552	0
IP6K1	34.167	28.267	62.434	0.827319	-0.273485	0
GPD1	192.49	159.26	351.75	0.827368	-0.2734	0
TNFSF9	2.9648	2.4532	5.418	0.827442	-0.27327	0
MRPS23	48.381	40.037	88.418	0.827536	-0.273107	0
LYRM4	14.319	11.852	26.171	0.827711	-0.2728	0
ZFP64	4.1246	3.4146	7.5392	0.827862	-0.272538	0
ATP1B3	125.77	104.14	229.91	0.828019	-0.272264	0
RPS6KA6	0.008743	0.01408	0.022823	1.61043	0.687447	1
HIST1H4I	33.902	28.072	61.974	0.828034	-0.272239	0
RRH	0.05911	0	0.05911	0		1
TMPRSS13	0.69754	0.5776	1.27514	0.828053	-0.272205	0
SYNGR2	77.821	64.442	142.263	0.82808	-0.272158	0
PXMP4	11.331	9.3832	20.7142	0.8281	-0.272123	0
PTDSS2	6.3548	5.2655	11.6203	0.828586	-0.271276	0
SALL1	0.005892	0.011761	0.017653	1.9961	0.997181	1
AQP9	652.95	541.04	1193.99	0.828609	-0.271237	0
LPCAT3	68.184	56.504	124.688	0.828699	-0.27108	0
QPRT	11.319	9.3824	20.7014	0.828907	-0.270718	0
TNFRSF10D	20.531	17.025	37.556	0.829234	-0.270149	0
MECR	10.191	8.4543	18.6453	0.829585	-0.269538	0
PRDM1	3.72	3.0861	6.8061	0.829597	-0.269518	0
SCG3	0.041054	0.20772	0.248774	5.05968	2.33905	1
AP2S1	208.51	172.98	381.49	0.8296	-0.269511	0
SCML4	0	0.081828	0.081828			1
SCN3A	0	0.13102	0.13102			1
SCN7A	0.082108	0.039423	0.121531	0.480136	-1.05849	1
ZNF571	1.5023	1.2466	2.7489	0.829794	-0.269174	0
KRI1	12.404	10.294	22.698	0.829894	-0.269002	0
EIF3B	150.77	125.13	275.9	0.82994	-0.268922	0
NOMO1	169.25	140.47	309.72	0.829956	-0.268894	0
TROAP	7.1314	5.9195	13.0509	0.830061	-0.26871	0
INF2	33.847	28.096	61.943	0.830088	-0.268663	0
SLC27A3	78.921	65.515	144.436	0.830134	-0.268584	0
LRP11	14.863	12.342	27.205	0.830384	-0.268149	0
MIDN	7.3464	6.1013	13.4477	0.830516	-0.267921	0
TPST1	1.1446	0.95063	2.09523	0.830535	-0.267888	0
SERPINA5	0	0	0			1
SERPINI2	0.019007	0.041245	0.060252	2.16999	1.11769	1
YWHAQ	231.09	191.97	423.06	0.830715	-0.267574	0
SCARF1	15.766	13.099	28.865	0.830839	-0.26736	0
SFTPB	0.099974	0.10055	0.200524	1.00576	0.00828823	1
HIST1H2BN	23.332	19.387	42.719	0.830919	-0.26722	0
RPL9	17.298	14.376	31.674	0.831079	-0.266943	0
FAM64A	12.634	10.5	23.134	0.831091	-0.266922	0
HIST1H2BD	84.987	70.635	155.622	0.831127	-0.266859	0
TRIM68	13.083	10.875	23.958	0.831231	-0.266678	0
SH2D1A	0.041054	0.1302	0.171254	3.17143	1.66513	1
C16orf54	53.832	44.749	98.581	0.831271	-0.266609	0
DECR1	111.98	93.091	205.071	0.831318	-0.266527	0
USP46	17.564	14.603	32.167	0.831417	-0.266357	0
OTUB2	17.897	14.88	32.777	0.831424	-0.266343	0
UBQLN4	21.785	18.113	39.898	0.831444	-0.26631	0
HIST1H2AE	57.412	47.737	105.149	0.831481	-0.266244	0
EFHD2	139.26	115.8	255.06	0.831538	-0.266146	0
SIX4	0.063292	0.031141	0.094433	0.492021	-1.02321	1
CNOT8	59.383	49.38	108.763	0.831551	-0.266123	0
CCDC147	1.0034	0.83468	1.83808	0.831852	-0.265602	0
BIN2	104.44	86.884	191.324	0.831903	-0.265512	0
ZNF286A	6.0688	5.0493	11.1181	0.83201	-0.265328	0
SLC18A1	0.085149	0.10634	0.191489	1.24887	0.320623	1
RPL28	24.475	20.366	44.841	0.832114	-0.265146	0
POLE4	33.564	27.93	61.494	0.832142	-0.265099	0
SLC22A25	0	0	0			1
SLC23A1	0.24785	0.079012	0.326862	0.31879	-1.64932	1
SLC16A1	102.19	85.039	187.229	0.832166	-0.265057	0
FKBP1A	93.577	77.877	171.454	0.832224	-0.264957	0
PRPS2	65.841	54.805	120.646	0.832384	-0.264679	0
CIRH1A	14.979	12.475	27.454	0.832833	-0.263901	0
RHBDF2	27.503	22.906	50.409	0.832855	-0.263863	0
SNRPF	7.7174	6.428	14.1454	0.832923	-0.263745	0
ABCB8	25.788	21.484	47.272	0.833101	-0.263437	0
KIFC1	63.836	53.19	117.026	0.833229	-0.263215	0
CD3EAP	13.466	11.223	24.689	0.833432	-0.262863	0
GGCX	55.359	46.141	101.5	0.833487	-0.262769	0
CAB39L	63.223	52.709	115.932	0.8337	-0.2624	0
PEX6	18.565	15.483	34.048	0.833989	-0.2619	0
SLC35F1	0.051698	0.048368	0.100066	0.935587	-0.0960556	1
EFCAB2	8.4495	7.0475	15.497	0.834073	-0.261754	0
SLC38A11	0	0	0			1
OBSCN	1.8786	1.567	3.4456	0.834132	-0.261653	0
WDR92	9.3366	7.7884	17.125	0.834179	-0.26157	0
SLC44A5	0	0.071558	0.071558			1
IL11RA	3.0264	2.5246	5.551	0.834192	-0.261548	0
EXTL3	28.66	23.908	52.568	0.834194	-0.261545	0
SLC4A10	0.056259	0.10618	0.162439	1.88734	0.916356	1
SLC4A4	0.041054	0.016564	0.057618	0.403469	-1.30947	1
APBB1IP	12.079	10.077	22.156	0.834258	-0.261435	0
SLC5A4	0.071465	0.096736	0.168201	1.35361	0.436816	1
IPO4	19.167	15.991	35.158	0.834299	-0.261364	0
SLC9A2	0.4037	0.31621	0.71991	0.78328	-0.352401	1
SLC9A4	0	0.031307	0.031307			1
CCND3	88.667	73.977	162.644	0.834324	-0.26132	0
RAC1	61.702	51.481	113.183	0.834349	-0.261277	0
ATAD3C	4.875	4.0681	8.9431	0.834482	-0.261047	0
ELK1	25.366	21.172	46.538	0.834661	-0.260738	0
BANF1	15.855	13.235	29.09	0.834752	-0.26058	0
SMARCA1	0.082108	0.035779	0.117887	0.435755	-1.19841	1
TSR2	14.137	11.801	25.938	0.83476	-0.260567	0
NDUFS2	98.596	82.313	180.909	0.834851	-0.260409	0
TCTN2	8.5351	7.1257	15.6608	0.83487	-0.260376	0
PRKAR2A	38.871	32.455	71.326	0.834941	-0.260253	0
TMEM217	10.92	9.1182	20.0382	0.835	-0.260152	0
DUT	43.438	36.274	79.712	0.835075	-0.260022	0
ADK	51.268	42.826	94.094	0.835336	-0.259572	0
SIPA1L3	6.9887	5.838	12.8267	0.835348	-0.25955	0
SNORD80	0.50424	0.29137	0.79561	0.57784	-0.791258	1
ZNF530	6.4527	5.3907	11.8434	0.835418	-0.25943	0
ATP6V1E1	245.96	205.5	451.46	0.835502	-0.259285	0
SNORD49A	0.70913	0.59251	1.30164	0.835545	-0.259211	0
TMEM9	19.777	16.526	36.303	0.835617	-0.259086	0
PPP1R14B	33.387	27.902	61.289	0.835714	-0.258918	0
TMEM222	11.098	9.2749	20.3729	0.835727	-0.258896	0
MRPL22	13.345	11.154	24.499	0.835819	-0.258738	0
SOX2	0	0	0			1
SOX21	0.011404	0.014908	0.026312	1.30726	0.386547	1
SOX30	0	0	0			1
SP8	0.0041814	0.0034785	0.0076599	0.831898	-0.265521	1
TCTN1	16.381	13.692	30.073	0.835846	-0.25869	0
NACAP1	0.72529	0.60626	1.33155	0.835886	-0.258621	0
LPIN1	87.846	73.43	161.276	0.835895	-0.258607	0
SPATA4	0	0.035117	0.035117			1
FAM109A	21.146	17.676	38.822	0.835903	-0.258593	0
IFT140	3.7359	3.1236	6.8595	0.836104	-0.258246	0
C2orf42	10.406	8.7005	19.1065	0.836104	-0.258245	0
SPDYE3	0.38317	0.30114	0.68431	0.785917	-0.34755	1
SDC2	406.78	340.15	746.93	0.836201	-0.258078	0
PIGU	18.297	15.3	33.597	0.836203	-0.258075	0
MON1A	5.4802	4.5832	10.0634	0.83632	-0.257873	0
MAPK3	19.123	15.993	35.116	0.836323	-0.257868	0
SPTB	0.1874	0.48202	0.66942	2.57215	1.36297	1
CCRN4L	7.4008	6.1895	13.5903	0.836329	-0.257858	0
NUDT3	4.106	3.4343	7.5403	0.83641	-0.257718	0
POP5	17.176	14.369	31.545	0.836574	-0.257434	0
GYPC	24.525	20.518	45.043	0.836616	-0.257363	0
C5orf34	9.2252	7.7198	16.945	0.836817	-0.257017	0
PRKD2	2.1776	1.8223	3.9999	0.836839	-0.256978	0
FOXP1	24.622	20.605	45.227	0.836853	-0.256953	0
ERCC3	33.201	27.799	61	0.837294	-0.256194	0
RNF38	41.5	34.748	76.248	0.837301	-0.256181	0
GNGT2	3.1431	2.6321	5.7752	0.837422	-0.255974	0
RBBP9	25.929	21.715	47.644	0.837479	-0.255875	0
ENC1	24.092	20.182	44.274	0.837705	-0.255485	0
DNAJC11	46.779	39.189	85.968	0.837748	-0.255412	0
RAB27A	15.994	13.401	29.395	0.837877	-0.25519	0
STC1	0.0039914	0.0079509	0.0119423	1.99201	0.994223	1
TTC26	1.3409	1.1236	2.4645	0.837945	-0.255073	0
PTGR1	48.628	40.753	89.381	0.838056	-0.254881	0
PIK3C3	60.739	50.905	111.644	0.838094	-0.254816	0
PCNXL2	7.1586	6.0008	13.1594	0.838264	-0.254523	0
C1orf122	32.667	27.386	60.053	0.838338	-0.254395	0
ACOT8	17.078	14.32	31.398	0.838506	-0.254108	0
STXBP5L	0.22618	0.34769	0.57387	1.53723	0.62033	1
SULT4A1	0	0	0			1
RXRA	115.23	96.622	211.852	0.838514	-0.254093	0
RNF44	3.933	3.2981	7.2311	0.838571	-0.253995	0
PGAM1	559.01	468.79	1027.8	0.838608	-0.253932	0
SV2B	0.53104	0.21302	0.74406	0.401137	-1.31783	1
SIN3A	27.134	22.761	49.895	0.838837	-0.253538	0
SHF	1.6201	1.3591	2.9792	0.838899	-0.253431	0
BLMH	33.777	28.34	62.117	0.839032	-0.253201	0
SYT1	0.095793	0.073712	0.169505	0.769493	-0.378021	1
SYT9	0.0079827	0	0.0079827	0		1
DPYS	0.62227	0.52211	1.14438	0.839041	-0.253187	0
PSMG4	4.1199	3.4575	7.5774	0.839219	-0.25288	0
ATP8B1	3.5865	3.0107	6.5972	0.839454	-0.252478	0
GART	62.208	52.224	114.432	0.839506	-0.252387	0
POTEE	29.925	25.124	55.049	0.839566	-0.252285	0
FAM19A3	2.7521	2.3106	5.0627	0.839577	-0.252265	0
CKS2	40.156	33.716	73.872	0.839625	-0.252182	0
GRAMD1A	9.3885	7.883	17.2715	0.839644	-0.25215	0
DKC1	32.599	27.373	59.972	0.839688	-0.252074	0
NCAPD2	93.241	78.299	171.54	0.839749	-0.251971	0
HIST1H1A	2.9464	2.4744	5.4208	0.839805	-0.251875	0
TAS2R4	0.08629	0.071558	0.157848	0.829273	-0.27008	1
TAS2R42	0.041054	0.035779	0.076833	0.871511	-0.19841	1
TAT	0.008743	0	0.008743	0		1
RASA4	3.1682	2.6607	5.8289	0.839814	-0.251858	0
BMP6	8.4803	7.1224	15.6027	0.839876	-0.251752	0
ANXA9	6.463	5.4291	11.8921	0.840028	-0.251491	0
SAFB	27.395	23.014	50.409	0.84008	-0.251401	0
FH	171.39	144	315.39	0.840189	-0.251214	0
TBX18	0.041054	0	0.041054	0		1
POLR2C	53.637	45.066	98.703	0.840204	-0.251189	0
NIPSNAP1	29.647	24.912	54.559	0.840287	-0.251045	0
CLSTN1	30.403	25.549	55.952	0.840345	-0.250947	0
SLMO1	1.1391	0.95742	2.09652	0.840506	-0.250671	0
YKT6	82.09	69.002	151.092	0.840565	-0.250568	0
COMT	88.92	74.774	163.694	0.840913	-0.249971	0
KIAA1279	34.778	29.246	64.024	0.840934	-0.249936	0
PSMB5	103.83	87.322	191.152	0.841009	-0.249806	0
TK1	59.053	49.665	108.718	0.841024	-0.249781	0
PHLPP1	10.923	9.187	20.11	0.841069	-0.249703	0
HIST1H3H	52.987	44.578	97.565	0.841301	-0.249307	0
SF1	40.242	33.856	74.098	0.84131	-0.24929	0
TGFB2	0.47364	0.38264	0.85628	0.807871	-0.307803	1
PARP16	7.6773	6.4595	14.1368	0.841377	-0.249177	0
FUT7	1.8417	1.5496	3.3913	0.841397	-0.249142	0
LIPT2	2.6505	2.2302	4.8807	0.841426	-0.249091	0
RTP4	6.0779	5.1143	11.1922	0.841458	-0.249036	0
RAB11FIP3	5.8303	4.9069	10.7372	0.84162	-0.248758	0
THEMIS	0.080208	0.4204	0.500608	5.24137	2.38994	1
ANTXR2	42.596	35.861	78.457	0.841887	-0.248302	0
JAG1	21.699	18.269	39.968	0.841928	-0.248231	0
SIGLEC5	27.216	22.918	50.134	0.842078	-0.247974	0
CHRFAM7A	5.778	4.866	10.644	0.84216	-0.247834	0
LRP12	33.611	28.31	61.921	0.842284	-0.247622	0
UBE2H	31.286	26.354	57.64	0.842358	-0.247495	0
APLP2	1492.9	1257.7	2750.6	0.842454	-0.24733	0
GPATCH1	7.7064	6.4932	14.1996	0.842572	-0.247127	0
SPATA5L1	12.556	10.583	23.139	0.842864	-0.246628	0
COX11	31.317	26.398	57.715	0.842929	-0.246517	0
DCDC2B	1.0324	0.87029	1.90269	0.842978	-0.246434	0
[truncated: 19,599 more rows]

## Sheet: Monocyte to Macrophage
GENE SYMBOL	Mono Control (CPM)	Mono Patient (CPM)	Sum Patient + Control (CPM)	FC Mono Patient/Control	LOG2FC Mono Patient/Control		Macro Control (CPM)	Macro Patient (CPM)	Sum Patient + Control (CPM)	FC Macro Patient/Control	Log2FC Macro Patient/Control	QRE count mature mRNA		Delta macro - mono Control (CPM)	Delta macro - mono Patient (CPM)	FOLD of delta mono to macro Patient - Control
TTF2	19.838	18.258	38.096	0.92035	-0.11974		38.072	36.786	74.858	0.966222	-0.0495735	14		18.234	18.528	1.01612
MIAT	0.52141	0.64387	1.16528	1.23486	0.30435		0.019007	0.11744	0.136447	6.17878	2.62732	9		-0.502403	-0.52643	1.04782
BMPR2	92.785	76.292	169.077	0.82224	-0.28236		44.489	64.957	109.446	1.46007	0.546036	8		-48.296	-11.335	0.234699
KCNQ1OT1	71.653	67.442	139.095	0.94123	-0.08738		4.4483	6.5701	11.0184	1.47699	0.562661	8		-67.2047	-60.8719	0.905768
OR2H1	0.073658	0.068478	0.142136	0.92967	-0.1052		0.0022808	0.0033129	0.0055937	1.45252	0.538555	8		-0.0713772	-0.0651651	0.912968
TAP2	784.96	1034.6	1819.56	1.31803	0.39838		420.95	425.93	846.88	1.01183	0.0169675	8		-364.01	-608.67	1.67212
PUM2	122.41	95.429	217.839	0.77959	-0.35922		21.984	24.448	46.432	1.11208	0.153263	7		-100.426	-70.981	0.706799
ZC3H12B	0.73322	0.52025	1.25347	0.70954	-0.49504		0.24861	0.19281	0.44142	0.775552	-0.366704	7		-0.48461	-0.32744	0.675677
CHML	64.518	61.346	125.864	0.95084	-0.07273		14.526	18.985	33.511	1.30697	0.386223	6		-49.992	-42.361	0.847356
LHFPL3	0.13203	0.045147	0.177177	0.34195	-1.54816		0	0.007454	0.007454			6		-0.13203	-0.037693	0.285488
QKI	494.78	271.04	765.82	0.5478	-0.86828		184.63	123.59	308.22	0.669393	-0.579075	6		-310.15	-147.45	0.475415
SLFN13	21.228	17.567	38.795	0.82754	-0.2731		31.12	38.551	69.671	1.23879	0.308926	6		9.892	20.984	2.12131
ZNF117	32.981	51.325	84.306	1.5562	0.63803		13.136	19.612	32.748	1.493	0.578211	6		-19.845	-31.713	1.59803
ZNF471	0.1626	0.93203	1.09463	5.73204	2.51905		2.0289	4.6715	6.7004	2.30248	1.20319	6		1.8663	3.73947	2.00368
ZNF614	9.2797	7.032	16.3117	0.75778	-0.40014		12.767	12.817	25.584	1.00392	0.00563906	6		3.4873	5.785	1.65888
ARL17A	192.41	305.2	497.61	1.5862	0.66557		59.926	67.761	127.687	1.13074	0.177273	5		-132.484	-237.439	1.79221
CKAP2	27.777	27.129	54.906	0.97667	-0.03405		35.765	28.245	64.01	0.789739	-0.340553	5		7.988	1.116	0.13971
DDR1	11.743	11.379	23.122	0.969	-0.04543		12.868	7.5052	20.3732	0.583245	-0.777825	5		1.125	-3.8738	-3.44338
DYNLT3	21.863	18.867	40.73	0.86296	-0.21263		37.404	41.184	78.588	1.10106	0.138891	5		15.541	22.317	1.43601
LAMP2	315.68	287.72	603.4	0.91143	-0.1338		395.08	407.88	802.96	1.0324	0.046	5		79.4	120.16	1.51335
MBNL3	126.15	96.666	222.816	0.76628	-0.38406		34.5	45.428	79.928	1.31675	0.396985	5		-91.65	-51.238	0.559062
MTF1	46.683	38.189	84.872	0.81805	-0.28974		26.582	25.677	52.259	0.965954	-0.049973	5		-20.101	-12.512	0.622457
MTUS1	7.8169	0.27967	8.09657	0.03578	-4.8048		23.031	6.9792	30.0102	0.303035	-1.72244	5		15.2141	6.69953	0.44035
NF1	88.879	72.775	161.654	0.81881	-0.2884		46.614	54.499	101.113	1.16916	0.225466	5		-42.265	-18.276	0.432415
PFDN6	34.531	42.632	77.163	1.2346	0.30404		49.136	51.652	100.788	1.0512	0.0720438	5		14.605	9.02	0.617597
PPARGC1A	0.36951	0.20846	0.57797	0.56415	-0.82584		0	0	0			5		-0.36951	-0.20846	0.564153
PRKCA	23.57	17.238	40.808	0.73135	-0.45136		60.446	44.083	104.529	0.729296	-0.455424	5		36.876	26.845	0.72798
RAB33B	36.323	50.389	86.712	1.38725	0.47223		14.58	17.367	31.947	1.19115	0.252358	5		-21.743	-33.022	1.51874
SCN8A	0.62411	0.55176	1.17587	0.88407	-0.17776		0.38754	0.4373	0.82484	1.1284	0.174278	5		-0.23657	-0.11446	0.483831
SMAD2	149.95	147.63	297.58	0.98453	-0.0225		160.56	191.39	351.95	1.19202	0.253403	5		10.61	43.76	4.12441
TAPBP	1059.3	1434	2493.3	1.35372	0.43693		782.01	850.43	1632.44	1.08749	0.121005	5		-277.29	-583.57	2.10455
THSD7A	0.014976	0.046662	0.061638	3.11579	1.6396		0.033261	0.1398	0.173061	4.20312	2.07146	5		0.018285	0.093138	5.09368
TMOD2	59.354	72.225	131.579	1.21685	0.28315		4.6671	6.433	11.1001	1.37837	0.462965	5		-54.6869	-65.792	1.20307
ZNF292	114.17	96.957	211.127	0.84923	-0.23577		19.56	26.605	46.165	1.36017	0.443791	5		-94.61	-70.352	0.7436
ANKIB1	67.812	57.191	125.003	0.84338	-0.24575		45.806	44.067	89.873	0.962036	-0.0558379	4		-22.006	-13.124	0.596383
APC	131.45	115.6	247.05	0.87942	-0.18537		87.616	126.74	214.356	1.44654	0.532606	4		-43.834	11.14	-0.254141
C21orf91	4.4766	3.3875	7.8641	0.75671	-0.40218		1.2354	1.1067	2.3421	0.895823	-0.158714	4		-3.2412	-2.2808	0.70369
CCDC88A	424.97	379.54	804.51	0.8931	-0.16311		531.46	827.57	1359.03	1.55716	0.63892	4		106.49	448.03	4.20725
CDC27	70.099	62.371	132.47	0.88976	-0.16852		117.58	120.67	238.25	1.02628	0.0374244	4		47.481	58.299	1.22784
CHD9	171.6	156.8	328.4	0.91375	-0.13012		174.48	225.54	400.02	1.29264	0.370322	4		2.88	68.74	23.8681
CTSC	249.02	259.79	508.81	1.04325	0.06108		617.23	868.35	1485.58	1.40685	0.492468	4		368.21	608.56	1.65275
DCUN1D5	14.503	15.428	29.931	1.06378	0.0892		20.247	18.091	38.338	0.893515	-0.162436	4		5.744	2.663	0.463614
DZIP1	0	0.079992	0.079992	#DIV/0!	#DIV/0!		0.041054	0.24515	0.286204	5.9714	2.57807	4		0.041054	0.165158	4.02295
ETAA1	12.72	14.915	27.635	1.17256	0.22967		12.307	16.108	28.415	1.30885	0.388298	4		-0.413	1.193	-2.88862
F8	5.0072	5.5403	10.5475	1.10647	0.14596		8.1652	10.436	18.6012	1.27811	0.354009	4		3.158	4.8957	1.55025
FEM1B	175.76	176.76	352.52	1.00569	0.00819		277.85	292.8	570.65	1.05381	0.0756093	4		102.09	116.04	1.13664
FGF5	0.11095	0.45056	0.56151	4.06093	2.02181		0.019007	0.10469	0.123697	5.50797	2.46152	4		-0.091943	-0.34587	3.76179
GDAP2	105.61	103.87	209.48	0.98352	-0.02397		52.346	64.207	116.553	1.22659	0.294651	4		-53.264	-39.663	0.744649
HMGCS1	38.527	24.288	62.815	0.63042	-0.66563		73.119	76.979	150.098	1.05279	0.0742186	4		34.592	52.691	1.52321
IGF2BP2	18.22	12.891	31.111	0.70752	-0.49916		8.3133	10.309	18.6223	1.24006	0.310411	4		-9.9067	-2.582	0.260632
IL5RA	0.084355	0.039087	0.123442	0.46336	-1.10978		0	0.011264	0.011264			4		-0.084355	-0.027823	0.329832
IRAK1BP1	0.2008	0.28785	0.48865	1.43352	0.51956		1.1628	0.98608	2.14888	0.848022	-0.237826	4		0.962	0.69823	0.725811
MED4	42.735	35.829	78.564	0.8384	-0.25429		22.286	22.097	44.383	0.991519	-0.0122872	4		-20.449	-13.732	0.671524
NAA38	25.613	24.957	50.57	0.97439	-0.03743		27.991	30.127	58.118	1.07631	0.106094	4		2.378	5.17	2.1741
NPR3	0	0	0	#DIV/0!	#DIV/0!		0.12924	0.0038098	0.13305	0.0294785	-5.08419	4		0.12924	0.0038098	0.0294785
OMD	0.19652	0.22846	0.42498	1.16253	0.21727		0.3444	0.45734	0.80174	1.32793	0.409182	4		0.14788	0.22888	1.54774
PCDH11X	0.061433	0.50146	0.562893	8.16271	3.02905		0.017106	0.029153	0.046259	1.70426	0.769142	4		-0.044327	-0.472307	10.6551
PCDH11Y	0.10117	0.61024	0.71141	6.03183	2.5926		0.019387	0.029982	0.049369	1.5465	0.629007	4		-0.081783	-0.580258	7.09509
PCSK1	0.071519	0.16483	0.236349	2.3047	1.20458		0.31076	0.15074	0.4615	0.485069	-1.04374	4		0.239241	-0.01409	-0.0588946
PKHD1L1	0	0.10605	0.10605	#DIV/0!	#DIV/0!		0.020527	0.035779	0.056306	1.74302	0.80159	4		0.020527	-0.070271	-3.42334
PLN	2.5701	2.2943	4.8644	0.89269	-0.16377		0.015585	0.29567	0.311255	18.9714	4.24576	4		-2.55451	-1.99863	0.782391
RNF180	0	0	0	#DIV/0!	#DIV/0!		0.041054	0.0057975	0.0468515	0.141216	-2.82402	4		0.041054	0.0057975	0.141216
SH3TC2	0.12348	0.34269	0.46617	2.77527	1.47263		0.052648	0.045055	0.097703	0.855778	-0.224692	4		-0.070832	-0.297635	4.20198
SLC24A2	0.014976	0.077568	0.092544	5.17949	2.37281		0.0085529	0.013748	0.0223009	1.60741	0.684736	4		-0.0064231	-0.06382	9.93601
SLC26A7	0	0.0303	0.0303	#DIV/0!	#DIV/0!		0.16422	0.034951	0.199171	0.21283	-2.23222	4		0.16422	0.004651	0.0283218
SLC7A11	0.38632	0.53389	0.92021	1.38199	0.46675		139.26	175.77	315.03	1.26217	0.335908	4		138.874	175.236	1.26184
SMARCA5	156.85	140.31	297.16	0.89455	-0.16077		109.49	122.86	232.35	1.12211	0.166216	4		-47.36	-17.45	0.368454
SOS1	38.351	32.924	71.275	0.85849	-0.22012		27.112	30.505	57.617	1.12515	0.170114	4		-11.239	-2.419	0.215233
SSPN	0.014365	0.053934	0.068299	3.75454	1.90864		19.287	21.681	40.968	1.12413	0.168803	4		19.2726	21.6271	1.12216
STL	1.6679	1.5468	3.2147	0.92739	-0.10875		0.55062	0.73115	1.28177	1.32787	0.40911	4		-1.11728	-0.81565	0.730032
TTN	108.49	93.811	202.301	0.8647	-0.20973		28.622	41.015	69.637	1.43299	0.519027	4		-79.868	-52.796	0.661041
UHRF2	39.624	41.173	80.797	1.03909	0.05532		22.425	21.129	43.554	0.942207	-0.0858835	4		-17.199	-20.044	1.16542
ZNF470	1.181	0.99263	2.17363	0.8405	-0.25068		5.3745	5.7049	11.0794	1.06148	0.0860711	4		4.1935	4.71227	1.12371
ZNF518A	121.74	111.58	233.32	0.91654	-0.12572		41.505	71.319	112.824	1.71832	0.781001	4		-80.235	-40.261	0.501788
ABCA5	9.5095	8.6876	18.1971	0.91357	-0.13041		14.375	19.751	34.126	1.37398	0.458364	3		4.8655	11.0634	2.27385
ABI3BP	1.125	1.3423	2.4673	1.19316	0.25478		0.41339	0.60361	1.017	1.46015	0.546113	3		-0.71161	-0.73869	1.03805
ACBD5	42.574	46.707	89.281	1.09708	0.13367		48.219	45.306	93.525	0.939588	-0.0898996	3		5.645	-1.401	-0.248184
ADAM9	134.29	89.767	224.057	0.66846	-0.58109		391.67	414.68	806.35	1.05875	0.0823598	3		257.38	324.913	1.26239
AIMP1	51.42	55.318	106.738	1.07581	0.10542		40.654	45.093	85.747	1.10919	0.149506	3		-10.766	-10.225	0.949749
ANGPTL3	1.0364	0.42268	1.45908	0.40783	-1.29394		0.47079	0.39572	0.86651	0.840545	-0.250604	3		-0.56561	-0.02696	0.0476654
APH1A	129.59	126.15	255.74	0.97345	-0.03881		154.49	159.63	314.12	1.03327	0.0472184	3		24.9	33.48	1.34458
ARNTL2	5.4544	3.3563	8.8107	0.61534	-0.70055		47.367	50.637	98.004	1.06904	0.0963096	3		41.9126	47.2807	1.12808
ARPP19	173.93	143.92	317.85	0.82746	-0.27324		185.61	159.14	344.75	0.857389	-0.221978	3		11.68	15.22	1.30308
ATXN3	73.471	66.643	140.114	0.90707	-0.14072		40.288	45.379	85.667	1.12637	0.171675	3		-33.183	-21.264	0.64081
B3GALT2	5.6323	3.4063	9.0386	0.60478	-0.72552		0.49911	1.2982	1.79731	2.60103	1.37908	3		-5.13319	-2.1081	0.41068
BBX	114.44	95.483	209.923	0.83435	-0.26128		44.499	43.293	87.792	0.972898	-0.0396391	3		-69.941	-52.19	0.7462
BCL2L11	50.427	48.546	98.973	0.9627	-0.05484		1.6524	2.3036	3.956	1.39409	0.479327	3		-48.7746	-46.2424	0.948084
BRD7P3	2.0365	3.3727	5.4092	1.65613	0.72781		0.1627	0.351	0.5137	2.15734	1.10926	3		-1.8738	-3.0217	1.61261
C4orf19	3.3024	3.41	6.7124	1.03258	0.04626		0.42556	0.42372	0.84928	0.995676	-0.00625133	3		-2.87684	-2.98628	1.03804
C5orf42	13.77	11.268	25.038	0.8183	-0.2893		22.504	30.403	52.907	1.351	0.434032	3		8.734	19.135	2.19086
C5orf51	23.763	26.045	49.808	1.09603	0.13229		47.471	49.115	96.586	1.03463	0.0491173	3		23.708	23.07	0.973089
CALCRL	12.211	13.345	25.556	1.09287	0.12812		3.8627	4.9877	8.8504	1.29125	0.368765	3		-8.3483	-8.3573	1.00108
CASP7	30.55	30.943	61.493	1.01286	0.01844		47.259	58.306	105.565	1.23375	0.303055	3		16.709	27.363	1.63762
CBR1	24.955	29.848	54.803	1.19607	0.25831		97.03	94.339	191.369	0.972266	-0.0405766	3		72.075	64.491	0.894776
CTNNA1	301.81	250.38	552.19	0.82959	-0.26952		432.95	396.98	829.93	0.916919	-0.125134	3		131.14	146.6	1.11789
CTNNB1	470.15	320.7	790.85	0.68212	-0.5519		467.63	476.81	944.44	1.01963	0.028047	3		-2.52	156.11	-61.9484
DCLRE1C	67.667	58.107	125.774	0.85872	-0.21974		34.021	39.989	74.01	1.17542	0.233178	3		-33.646	-18.118	0.538489
DNAH5	0	0.002424	0.002424	#DIV/0!	#DIV/0!		0.0038013	0	0.0038013	0		3		0.0038013	-0.002424	-0.637677
DNAJB14	88.274	96.317	184.591	1.09111	0.1258		66.537	99.99	166.527	1.50277	0.587627	3		-21.737	3.673	-0.168975
DNM3	1.3112	1.2405	2.5517	0.94608	-0.07997		1.718	1.5917	3.3097	0.926484	-0.110162	3		0.4068	0.3512	0.863324
DSEL	0.07702	0.99475	1.07177	12.9155	3.69103		0.24442	0.17873	0.42315	0.731241	-0.451581	3		0.1674	-0.81602	-4.87467
EEA1	72.078	68.474	140.552	0.95	-0.074		72.845	115.06	187.905	1.57952	0.659485	3		0.767	46.586	60.7379
EIF2AK3	19.614	20.522	40.136	1.04629	0.06529		40.598	41.894	82.492	1.03192	0.045335	3		20.984	21.372	1.01849
ERBB4	0.014365	0.006969	0.021334	0.48514	-1.04353		0.0045616	0.0033129	0.0078745	0.726258	-0.461445	3		-0.0098034	-0.0036561	0.372942
ETS1	11.949	24.8	36.749	2.07549	1.05345		0.87259	1.2715	2.14409	1.45716	0.543156	3		-11.0764	-23.5285	2.1242
FAM118B	7.6644	8.873	16.5374	1.15769	0.21125		32.675	29.069	61.744	0.88964	-0.168706	3		25.0106	20.196	0.807498
FAM13A	39.972	48.216	88.188	1.20624	0.27052		33.043	31.897	64.94	0.965318	-0.0509239	3		-6.929	-16.319	2.35517
FAM184B	2.475	2.7921	5.2671	1.12812	0.17392		0.38621	0.78913	1.17534	2.04327	1.03088	3		-2.08879	-2.00297	0.958914
FBN2	93.831	63.545	157.376	0.67723	-0.56229		2.3599	1.2389	3.5988	0.52498	-0.929666	3		-91.4711	-62.3061	0.681156
FBXL17	31.908	29.001	60.909	0.90889	-0.13782		25.936	25.318	51.254	0.976172	-0.0347926	3		-5.972	-3.683	0.616711
FBXO25	13.3	18.224	31.524	1.37023	0.45441		17.804	15.848	33.652	0.890137	-0.167901	3		4.504	-2.376	-0.527531
FCGR2A	579.5	505.35	1084.85	0.87204	-0.19753		134.5	90.875	225.375	0.675651	-0.565651	3		-445	-414.475	0.931404
FCGR2B	153.13	132.5	285.63	0.86528	-0.20876		279.43	173.15	452.58	0.619654	-0.690465	3		126.3	40.65	0.321853
FCGR2C	377.91	339.13	717.04	0.89738	-0.1562		182.84	99.889	282.729	0.546319	-0.872184	3		-195.07	-239.241	1.22644
FMN2	0	0.00606	0.00606	#DIV/0!	#DIV/0!		0.041054	0	0.041054	0		3		0.041054	-0.00606	-0.14761
FUT9	0.011003	0.04545	0.056453	4.13069	2.04638		0	0.0048037	0.0048037			3		-0.011003	-0.0406463	3.69411
GABRA4	0	0.07575	0.07575	#DIV/0!	#DIV/0!		0.034592	0.099718	0.13431	2.88269	1.52742	3		0.034592	0.023968	0.692877
GANC	49.499	46.754	96.253	0.94454	-0.08231		32.91	32.172	65.082	0.977575	-0.0327204	3		-16.589	-14.582	0.879016
GLUD2	92.046	114.38	206.426	1.24264	0.31341		85.759	75.389	161.148	0.87908	-0.185934	3		-6.287	-38.991	6.20185
GMFB	140.15	108.75	248.9	0.77595	-0.36596		208.27	266.14	474.41	1.27786	0.35373	3		68.12	157.39	2.31048
GNG2	200.31	176.53	376.84	0.88128	-0.18232		4.4471	4.5917	9.0388	1.03252	0.0461635	3		-195.863	-171.938	0.87785
GPSM2	10.734	6.9008	17.6348	0.64289	-0.63735		26.105	26.032	52.137	0.997204	-0.00404	3		15.371	19.1312	1.24463
HMGB1	296.56	372.58	669.14	1.25634	0.32923		220.16	202.32	422.48	0.918968	-0.121913	3		-76.4	-170.26	2.22853
IMPACT	40.352	40.282	80.634	0.99827	-0.0025		62.36	75.512	137.872	1.2109	0.276085	3		22.008	35.23	1.60078
KIAA2018	162.57	151.33	313.9	0.93086	-0.10336		37.029	47.66	84.689	1.2871	0.364123	3		-125.541	-103.67	0.825786
KIAA2022	0.14609	0.0303	0.17639	0.20741	-2.26947		0	0.036939	0.036939			3		-0.14609	0.006639	-0.0454446
KLHL28	23.208	23.884	47.092	1.02913	0.04142		20.363	33.976	54.339	1.66852	0.738566	3		-2.845	10.092	-3.54728
KMO	37.592	37.45	75.042	0.99622	-0.00546		177.85	155.12	332.97	0.872196	-0.197276	3		140.258	117.67	0.838954
LCOR	123.6	93.814	217.414	0.75901	-0.3978		19.086	28.516	47.602	1.49408	0.579257	3		-104.514	-65.298	0.624778
LGR4	5.0421	7.2044	12.2465	1.42885	0.51485		17.787	28.093	45.88	1.57941	0.659387	3		12.7449	20.8886	1.63898
LIG4	28.169	20.151	48.32	0.71536	-0.48326		25.36	35.529	60.889	1.40099	0.486442	3		-2.809	15.378	-5.47455
LIN54	29.315	27.89	57.205	0.95139	-0.07189		49.833	60.913	110.746	1.22234	0.289649	3		20.518	33.023	1.60946
LRP6	0.13203	0.46177	0.5938	3.49746	1.80631		0.10111	0.035779	0.136889	0.353862	-1.49874	3		-0.03092	-0.425991	13.7772
LRRC58	114.31	128.21	242.52	1.1216	0.16556		103.47	136.29	239.76	1.31719	0.397467	3		-10.84	8.08	-0.745387
LUZP2	0	0.056964	0.056964	#DIV/0!	#DIV/0!		0.0039914	0.047043	0.0510344	11.7861	3.55901	3		0.0039914	-0.009921	-2.48559
LYRM2	38.877	42.601	81.478	1.09579	0.13197		63.572	64.474	128.046	1.01419	0.020326	3		24.695	21.873	0.885726
MAGEE1	0.13203	0.1818	0.31383	1.37696	0.46149		0.019007	0.0048037	0.0238107	0.252733	-1.98431	3		-0.113023	-0.176996	1.56602
MANEA	7.4618	5.4922	12.954	0.73604	-0.44214		23.409	27.197	50.606	1.16182	0.216384	3		15.9472	21.7048	1.36104
MCTP2	31.481	22.634	54.115	0.71897	-0.47599		6.7359	2.8257	9.5616	0.419499	-1.25326	3		-24.7451	-19.8083	0.800494
ME1	4.4528	2.8173	7.2701	0.6327	-0.6604		34.291	33.217	67.508	0.96868	-0.0459082	3		29.8382	30.3997	1.01882
MMP2	0.073353	0.043329	0.116682	0.59069	-0.75952		0.67036	3.2814	3.95176	4.89498	2.2913	3		0.597007	3.23807	5.42384
MOCS2	9.4643	9.6239	19.0882	1.01686	0.02413		26.817	31.952	58.769	1.19148	0.252758	3		17.3527	22.3281	1.28672
MRPL19	32.668	30.903	63.571	0.94597	-0.08013		50.298	52.063	102.361	1.03509	0.0497574	3		17.63	21.16	1.20023
MRPL30	34.476	43.846	78.322	1.27178	0.34685		56.041	51.503	107.544	0.919024	-0.121826	3		21.565	7.657	0.355066
MYOCD	0	0.026664	0.026664	#DIV/0!	#DIV/0!		0	0	0			3		0	-0.026664	#DIV/0!
NHS	19.662	17.359	37.021	0.88287	-0.17973		1.0182	1.2849	2.3031	1.26193	0.335635	3		-18.6438	-16.0741	0.862169
NHSL2	45.669	40.402	86.071	0.88467	-0.17679		7.4756	8.5719	16.0475	1.14665	0.197426	3		-38.1934	-31.8301	0.833393
NUFIP2	522.42	480.01	1002.43	0.91882	-0.12215		214.33	273.36	487.69	1.27542	0.350968	3		-308.09	-206.65	0.670746
NXT2	25.018	20.259	45.277	0.80978	-0.3044		26.489	28.202	54.691	1.06467	0.0904041	3		1.471	7.943	5.39973
P2RY12	1.7015	1.2093	2.9108	0.71073	-0.49263		3.593	2.623	6.216	0.730031	-0.453971	3		1.8915	1.4137	0.747396
PARP4	213.6	176.99	390.59	0.8286	-0.27124		244.26	200.26	444.52	0.819864	-0.286543	3		30.66	23.27	0.758969
PARVA	0.010697	0.04545	0.056147	4.24885	2.08707		0.047326	0.12788	0.175206	2.70211	1.43409	3		0.036629	0.08243	2.2504
PDE10A	0	0	0	#DIV/0!	#DIV/0!		0	0.015571	0.015571			3		0	0.015571	#DIV/0!
PIBF1	23.663	23.288	46.951	0.98415	-0.02305		12.128	19.301	31.429	1.59144	0.670334	3		-11.535	-3.987	0.345644
POLQ	2.634	2.1034	4.7374	0.79856	-0.32453		23.696	31.185	54.881	1.31604	0.396209	3		21.062	29.0816	1.38076
PPARA	29.671	25.046	54.717	0.84412	-0.24447		44.957	46.072	91.029	1.0248	0.0353445	3		15.286	21.026	1.37551
PPP1R12A	158.86	147.47	306.33	0.9283	-0.10733		96.51	110.35	206.86	1.1434	0.193336	3		-62.35	-37.12	0.595349
PRDM2	62.776	52.556	115.332	0.8372	-0.25636		15.245	15.154	30.399	0.994031	-0.0086375	3		-47.531	-37.402	0.786897
PSD3	1.0988	0.56691	1.66571	0.51594	-0.95474		152.39	158.32	310.71	1.03891	0.0550753	3		151.291	157.753	1.04271
RAB30	1.1629	0.99626	2.15916	0.8567	-0.22313		1.8024	1.7098	3.5122	0.948624	-0.0760916	3		0.6395	0.71354	1.11578
RASAL2	9.7467	6.3081	16.0548	0.6472	-0.62771		166.02	186.43	352.45	1.12294	0.167277	3		156.273	180.122	1.15261
RAVER2	10.149	8.6806	18.8296	0.85532	-0.22547		8.4406	7.7985	16.2391	0.923927	-0.114149	3		-1.7084	-0.8821	0.516331
RBM8A	72.818	85.583	158.401	1.1753	0.23303		69.489	64.89	134.379	0.933817	-0.0987885	3		-3.329	-20.693	6.21598
RFX3	21.807	16.879	38.686	0.77402	-0.36956		3.9262	4.0131	7.9393	1.02213	0.0315834	3		-17.8808	-12.8659	0.719537
RNF111	46.141	43.949	90.09	0.95249	-0.07022		38.98	44.018	82.998	1.12925	0.17536	3		-7.161	0.069	-0.00963553
RTKN2	0.10728	0.2427	0.34998	2.2623	1.17779		1.5162	1.9425	3.4587	1.28116	0.357455	3		1.40892	1.6998	1.20646
SCARB2	181.37	171.06	352.43	0.94315	-0.08443		427.66	377.74	805.4	0.883272	-0.179071	3		246.29	206.68	0.839173
SEMA5A	0.02873	0.293	0.32173	10.1984	3.35027		0	0	0			3		-0.02873	-0.293	10.1984
SHROOM3	0.053486	0.076356	0.129842	1.42759	0.51358		0.090661	0.1196	0.210261	1.3192	0.399663	3		0.037175	0.043244	1.16325
SIK2	24.084	23.393	47.477	0.97131	-0.042		41.377	35.137	76.514	0.849192	-0.235838	3		17.293	11.744	0.679119
SLC28A2	0.084355	0.29573	0.380085	3.50578	1.80974		0.079447	0.065595	0.145042	0.825645	-0.276407	3		-0.004908	-0.230135	46.8898
SLC33A1	29.632	29.672	59.304	1.00135	0.00195		61.7	62.986	124.686	1.02084	0.0297607	3		32.068	33.314	1.03885
SLFN11	141.3	113.11	254.41	0.8005	-0.32103		216.61	250.31	466.92	1.15558	0.208616	3		75.31	137.2	1.8218
SOCS4	73.236	59.091	132.327	0.80686	-0.30961		31.474	39.16	70.634	1.2442	0.31522	3		-41.762	-19.931	0.477252
SPATA2	4.958	6.3394	11.2974	1.27862	0.35459		3.9336	4.0023	7.9359	1.01746	0.0249791	3		-1.0244	-2.3371	2.28143
SPATS2L	8.2684	7.2402	15.5086	0.87565	-0.19158		43.009	42.416	85.425	0.986212	-0.02003	3		34.7406	35.1758	1.01253
SPDYE8P	6.0494	8.0528	14.1022	1.33117	0.4127		2.0257	1.8729	3.8986	0.924569	-0.113147	3		-4.0237	-6.1799	1.53587
ST8SIA3	0.02384	0.02727	0.05111	1.14388	0.19393		0	0	0			3		-0.02384	-0.02727	1.14388
STK38L	85.205	75.273	160.478	0.88343	-0.17881		26.257	31.463	57.72	1.19827	0.260954	3		-58.948	-43.81	0.743197
STRN	107.62	91.802	199.422	0.85302	-0.22935		94.859	105.42	200.279	1.11133	0.152292	3		-12.761	13.618	-1.06716
SYAP1	69.334	55.581	124.915	0.80164	-0.31897		64.81	65.654	130.464	1.01302	0.0186665	3		-4.524	10.073	-2.22657
TAOK1	379.41	309.68	689.09	0.81621	-0.29298		199.05	234.55	433.6	1.17835	0.236765	3		-180.36	-75.13	0.416556
TBL1XR1	193.78	168.46	362.24	0.86934	-0.20201		184.41	204.42	388.83	1.10851	0.148619	3		-9.37	35.96	-3.83778
TCTEX1D1	0.039427	0.043026	0.082453	1.09128	0.12602		0.3731	0.40682	0.77992	1.09038	0.124828	3		0.333673	0.363794	1.09027
TMEM168	38.099	29.096	67.195	0.76369	-0.38893		34.021	38.244	72.265	1.12413	0.168808	3		-4.078	9.148	-2.24326
TMEM33	218.56	198.54	417.1	0.9084	-0.1386		249.77	306.23	556	1.22605	0.294015	3		31.21	107.69	3.4505
TMEM47	0	0	0	#DIV/0!	#DIV/0!		0	0.035779	0.035779			3		0	0.035779	#DIV/0!
TMEM71	114.66	102.65	217.31	0.89526	-0.15963		15.567	13.593	29.16	0.873193	-0.195627	3		-99.093	-89.057	0.898721
TPR	254.04	238.4	492.44	0.93843	-0.09167		120.68	184.48	305.16	1.52867	0.612278	3		-133.36	-53.92	0.404319
TRAF3IP2	13.27	11.129	24.399	0.83866	-0.25384		23.696	20.726	44.422	0.874662	-0.193202	3		10.426	9.597	0.920487
TRPS1	277.81	301.85	579.66	1.08653	0.11973		41.903	52.98	94.883	1.26435	0.338394	3		-235.907	-248.87	1.05495
TSIX	834.34	661.04	1495.38	0.79229	-0.3359		101.32	171.39	272.71	1.69157	0.758364	3		-733.02	-489.65	0.66799
TSTD2	11.83	12.294	24.124	1.03922	0.0555		18.217	18.835	37.052	1.03392	0.0481306	3		6.387	6.541	1.02411
TXLNB	1.1373	0.90354	2.04084	0.79446	-0.33195		5.4459	3.164	8.6099	0.580988	-0.783421	3		4.3086	2.26046	0.524639
UACA	5.4116	3.8202	9.2318	0.70593	-0.50241		8.0538	10.312	18.3658	1.28039	0.356583	3		2.6422	6.4918	2.45697
USP38	80.766	72.772	153.538	0.90102	-0.15036		48.672	53.339	102.011	1.09589	0.132099	3		-32.094	-19.433	0.605503
VSIG1	0.11889	1.3065	1.42539	10.9892	3.45801		0.012164	0.10734	0.119504	8.8244	3.1415	3		-0.106726	-1.19916	11.2359
VTA1	33.952	32.296	66.248	0.95123	-0.07214		52.121	53.917	106.038	1.03446	0.0488755	3		18.169	21.621	1.18999
WDFY3	312.03	267.21	579.24	0.85636	-0.22371		101.26	117.63	218.89	1.16166	0.216192	3		-210.77	-149.58	0.709684
WDR72	0.0094747	0.07575	0.0852247	7.99498	2.99909		0	0	0			3		-0.0094747	-0.07575	7.99498
XPOT	55.591	57.105	112.696	1.02723	0.03877		90.413	103.75	194.163	1.14751	0.198509	3		34.822	46.645	1.33953
YIPF6	19.586	19.124	38.71	0.97641	-0.03444		51.813	52.861	104.674	1.02023	0.0288896	3		32.227	33.737	1.04686
ZBTB38	42.972	40.358	83.33	0.93917	-0.09054		72.597	86.995	159.592	1.19833	0.261023	3		29.625	46.637	1.57424
ZNF154	2.5203	2.3295	4.8498	0.92429	-0.11358		1.4825	1.3457	2.8282	0.907723	-0.139675	3		-1.0378	-0.9838	0.947967
ZNF273	3.5383	7.1029	10.6412	2.00743	1.00535		3.4198	4.6185	8.0383	1.35052	0.433512	3		-0.1185	-2.4844	20.9654
ZNF664	50.11	34.829	84.939	0.69505	-0.52481		94.098	87.228	181.326	0.926991	-0.109373	3		43.988	52.399	1.19121
ZNF704	0.25093	0.33118	0.58211	1.31981	0.40033		0.80702	1.9491	2.75612	2.41518	1.27213	3		0.55609	1.61792	2.90946
ZNF738	5.7539	7.2165	12.9704	1.25419	0.32676		7.2291	9.5794	16.8085	1.32512	0.406119	3		1.4752	2.3629	1.60175
ZNF800	102.35	86.136	188.486	0.84158	-0.24882		27.128	34.862	61.99	1.28509	0.361873	3		-75.222	-51.274	0.681636
AASS	1.1996	1.4089	2.6085	1.17447	0.23202		0.50196	0.75252	1.25448	1.49916	0.584158	2		-0.69764	-0.65638	0.940858
ABCA1	79.086	65.029	144.115	0.82226	-0.28234		290.77	265.49	556.26	0.913058	-0.131221	2		211.684	200.461	0.946982
ABCA12	0	0	0	#DIV/0!	#DIV/0!		0.052078	0.013252	0.06533	0.254464	-1.97446	2		0.052078	0.013252	0.254464
ABCB11	0	0	0	#DIV/0!	#DIV/0!		0.21534	0.052509	0.267849	0.243842	-2.03598	2		0.21534	0.052509	0.243842
ACAP2	551.12	548.55	1099.67	0.99534	-0.00674		251.21	336.09	587.3	1.33788	0.419954	2		-299.91	-212.46	0.708413
ACTR2	563.44	447.71	1011.15	0.7946	-0.3317		269.89	252.83	522.72	0.936789	-0.0942039	2		-293.55	-194.88	0.663873
ACTR3	569.09	475.16	1044.25	0.83495	-0.26024		902.99	924.33	1827.32	1.02363	0.033698	2		333.9	449.17	1.34522
ACVR2A	33.605	24.697	58.302	0.73492	-0.44434		5.7943	6.7392	12.5335	1.16307	0.217943	2		-27.8107	-17.9578	0.645715
ADAM12	1.2494	1.7629	3.0123	1.411	0.49672		14.114	3.4475	17.5615	0.244261	-2.0335	2		12.8646	1.6846	0.130948
ADAMTS5	2.7996	5.5131	8.3127	1.96925	0.97764		0.041054	0.035779	0.076833	0.871511	-0.19841	2		-2.75855	-5.47732	1.98558
ADNP	101.81	77.029	178.839	0.7566	-0.40241		23.915	29.377	53.292	1.22839	0.296771	2		-77.895	-47.652	0.611747
AFF1	111.82	101.68	213.5	0.90932	-0.13714		58.199	68.257	126.456	1.17282	0.229983	2		-53.621	-33.423	0.623319
AFF2	14.412	17.306	31.718	1.2008	0.264		1.3654	1.4323	2.7977	1.049	0.06901	2		-13.0466	-15.8737	1.21669
AFF3	11.459	6.7469	18.2059	0.58879	-0.76418		0.066903	0.061785	0.128688	0.923501	-0.114814	2		-11.3921	-6.68511	0.58682
AGFG1	449.56	415.28	864.84	0.92375	-0.11443		126.05	131.9	257.95	1.04641	0.0654484	2		-323.51	-283.38	0.875954
AGGF1	42.075	45.642	87.717	1.08478	0.1174		95.506	97.934	193.44	1.02542	0.0362184	2		53.431	52.292	0.978683
AGPS	116.17	119.97	236.14	1.03271	0.04644		294.31	435.65	729.96	1.48024	0.565833	2		178.14	315.68	1.77209
AKAP2	0	0.01515	0.01515	#DIV/0!	#DIV/0!		0.27027	0.54017	0.81044	1.99863	0.999012	2		0.27027	0.52502	1.94258
AKIRIN2	55.332	54.075	109.407	0.97728	-0.03315		16.458	15.277	31.735	0.928242	-0.107428	2		-38.874	-38.798	0.998045
AKTIP	14.457	15.961	30.418	1.10403	0.14278		12.217	11.347	23.564	0.928788	-0.106579	2		-2.24	-4.614	2.05982
ALDH6A1	23.876	24.543	48.419	1.02794	0.03975		39.964	37.859	77.823	0.947328	-0.0780647	2		16.088	13.316	0.827698
ALG10B	8.8601	10.662	19.5221	1.20337	0.26708		9.7547	9.5948	19.3495	0.983608	-0.0238448	2		0.8946	-1.0672	-1.19294
ALKBH8	11.461	10.896	22.357	0.9507	-0.07293		7.2166	7.4344	14.651	1.03018	0.042897	2		-4.2444	-3.4616	0.815569
ANKAR	4.958	4.3293	9.2873	0.87319	-0.19562		2.3789	1.8877	4.2666	0.793518	-0.333665	2		-2.5791	-2.4416	0.946687
ANKHD1	10.591	9.6048	20.1958	0.90688	-0.14101		3.402	3.7182	7.1202	1.09295	0.128221	2		-7.189	-5.8866	0.818834
ANKHD1-EIF4EBP3	0.13998	0.25937	0.39935	1.85291	0.88979		0.095603	0.12258	0.218183	1.28218	0.358596	2		-0.044377	-0.13679	3.08245
ANKRD36B	17.654	33.889	51.543	1.91962	0.94082		21.444	30.863	52.307	1.43924	0.525304	2		3.79	-3.026	-0.798417
AOC3	0.066017	0.0606	0.126617	0.91795	-0.12352		0.7749	0.33891	1.11381	0.43736	-1.19311	2		0.708883	0.27831	0.392604
AP1G1	158.77	121.82	280.59	0.76727	-0.38219		145.24	144.61	289.85	0.995662	-0.00627151	2		-13.53	22.79	-1.68441
APLF	14.753	10.813	25.566	0.73294	-0.44824		6.7851	7.5766	14.3617	1.11665	0.159181	2		-7.9679	-3.2364	0.40618
APOB	0	0.0303	0.0303	#DIV/0!	#DIV/0!		0	0.0038098	0.0038098			2		0	-0.0264902	#DIV/0!
APPBP2	33.63	36.728	70.358	1.09212	0.12713		72.226	76.361	148.587	1.05725	0.0803177	2		38.596	39.633	1.02687
APPL1	149.37	130.72	280.09	0.87514	-0.19241		149.76	174.57	324.33	1.16567	0.221153	2		0.39	43.85	112.436
AQPEP	0	0	0	#DIV/0!	#DIV/0!		0.022048	0.10734	0.129388	4.86847	2.28347	2		0.022048	0.10734	4.86847
ARGFX	0.11492	0.57237	0.68729	4.9806	2.31632		0.068423	0.055159	0.123582	0.806147	-0.310885	2		-0.046497	-0.517211	11.1235
ARHGEF12	10.224	8.6431	18.8671	0.84537	-0.24234		21.003	15.349	36.352	0.7308	-0.452451	2		10.779	6.7059	0.622126
ARID2	92.013	76.006	168.019	0.82604	-0.27572		34.67	37.45	72.12	1.08018	0.111278	2		-57.343	-38.556	0.672375
ARL13B	7.905	4.2347	12.1397	0.5357	-0.90051		9.2338	10.827	20.0608	1.17254	0.229637	2		1.3288	6.5923	4.96109
ARSB	91.425	81.716	173.141	0.8938	-0.16197		188.55	180.03	368.58	0.954813	-0.0667098	2		97.125	98.314	1.01224
ASAH1	662.44	584.66	1247.1	0.88259	-0.18019		1386.6	1415.6	2802.2	1.02091	0.029862	2		724.16	830.94	1.14745
ASMT	0.1626	0.13756	0.30016	0.846	-0.24127		0.10302	0	0.10302	0		2		-0.05958	-0.13756	2.30883
ASXL3	0	0.00606	0.00606	#DIV/0!	#DIV/0!		0	0	0			2		0	-0.00606	#DIV/0!
ATF7IP	145.17	144.85	290.02	0.9978	-0.00318		42.407	42.106	84.513	0.992902	-0.0102766	2		-102.763	-102.744	0.999815
ATG2B	65.793	58.344	124.137	0.88678	-0.17335		43.496	45.63	89.126	1.04906	0.0690999	2		-22.297	-12.714	0.570211
ATP2C1	64.239	48.038	112.277	0.7478	-0.41927		228.64	265.12	493.76	1.15955	0.213568	2		164.401	217.082	1.32044
ATP6V0A2	27.531	28.608	56.139	1.03912	0.05536		74.399	76.945	151.344	1.03422	0.0485444	2		46.868	48.337	1.03134
ATPIF1	19.81	22.652	42.462	1.14346	0.19341		41.683	41.422	83.105	0.993738	-0.0090619	2		21.873	18.77	0.858136
ATR	94.044	89.718	183.762	0.954	-0.06794		73.896	84.984	158.88	1.15005	0.201695	2		-20.148	-4.734	0.234961
ATRX	140.94	140.81	281.75	0.99908	-0.00133		43.025	72.418	115.443	1.68316	0.751173	2		-97.915	-68.392	0.698483
ATXN1	117.34	95.725	213.065	0.81579	-0.29373		61.679	74.898	136.577	1.21432	0.280148	2		-55.661	-20.827	0.374176
AXL	0.44378	0.68266	1.12644	1.53828	0.62132		0.6333	1.5367	2.17	2.4265	1.27887	2		0.18952	0.85404	4.50633
B3GALNT2	36.606	37.171	73.777	1.01543	0.0221		49.163	43.086	92.249	0.876391	-0.190354	2		12.557	5.915	0.471052
B3GNT7	0.27202	0.64145	0.91347	2.3581	1.23762		8.5421	7.3652	15.9073	0.862224	-0.213866	2		8.27008	6.72375	0.813021
BARD1	25.617	20.003	45.62	0.78085	-0.35689		37.82	40.054	77.874	1.05907	0.082797	2		12.203	20.051	1.64312
BBS5	0.29769	1.1887	1.48639	3.99308	1.9975		7.0566	6.7902	13.8468	0.962248	-0.0555192	2		6.75891	5.6015	0.828758
BCCIP	32.188	29.773	61.961	0.92497	-0.11252		35.48	31.946	67.426	0.900395	-0.151371	2		3.292	2.173	0.660085
BCLAF1	581.15	508.39	1089.54	0.8748	-0.19297		177.04	218.92	395.96	1.23656	0.306328	2		-404.11	-289.47	0.716315
BHLHE22	0.018033	0.013029	0.031062	0.72251	-0.46891		0.018246	0.0033129	0.0215589	0.181569	-2.46141	2		0.000213	-0.0097161	-45.6155
BIRC6	582.5	496	1078.5	0.8515	-0.23192		272.87	322.85	595.72	1.18316	0.24265	2		-309.63	-173.15	0.559216
BMS1	33.921	43.053	76.974	1.26921	0.34394		54.974	52.711	107.685	0.958835	-0.0606454	2		21.053	9.658	0.458747
BNC2	0.21211	0.12302	0.33513	0.57998	-0.78592		0.29232	0.99585	1.28817	3.40671	1.76838	2		0.08021	0.87283	10.8818
BPTF	150.67	137.99	288.66	0.91584	-0.12683		57.235	79.818	137.053	1.39457	0.479816	2		-93.435	-58.172	0.622593
BRWD1	202.81	231.06	433.87	1.13929	0.18814		81.621	124.95	206.571	1.53086	0.614339	2		-121.189	-106.11	0.875575
BTBD1	111.9	96.129	208.029	0.85906	-0.21917		176.85	191.14	367.99	1.0808	0.112104	2		64.95	95.011	1.46283
C10orf25	3.5857	5.6443	9.23	1.57411	0.65454		3.049	3.2412	6.2902	1.06304	0.0881919	2		-0.5367	-2.4031	4.47755
C12orf29	3.7584	4.3174	8.0758	1.14873	0.20004		9.49	9.0963	18.5863	0.958514	-0.0611283	2		5.7316	4.7789	0.833781
C15orf41	0.42728	0.38905	0.81633	0.91053	-0.13523		1.4662	1.127	2.5932	0.768654	-0.379594	2		1.03892	0.73795	0.710305
C15orf54	0.050124	0.063933	0.114057	1.2755	0.35106		0.041054	0.035779	0.076833	0.871511	-0.19841	2		-0.00907	-0.028154	3.10408
C16orf70	58.518	54.522	113.04	0.93171	-0.10204		54.072	55.004	109.076	1.01724	0.0246548	2		-4.446	0.482	-0.108412
C1GALT1	72.24	74.434	146.674	1.03037	0.04316		23.305	25.42	48.725	1.09075	0.125325	2		-48.935	-49.014	1.00161
C2orf69	32.864	27.118	59.982	0.82516	-0.27726		40.013	48.896	88.909	1.222	0.289248	2		7.149	21.778	3.0463
C3orf35	1.9787	1.139	3.1177	0.57563	-0.79679		0.44	0.3462	0.7862	0.786818	-0.345898	2		-1.5387	-0.7928	0.51524
C4orf46	9.9154	10.309	20.2244	1.0397	0.05616		9.7572	10.68	20.4372	1.09458	0.130373	2		-0.1582	0.371	-2.34513
C8orf4	0.014059	0.006969	0.021028	0.4957	-1.01247		0.0083629	0	0.0083629	0		2		-0.0056961	-0.006969	1.22347
C9orf41	12.446	12.137	24.583	0.97517	-0.03627		14.148	13.93	28.078	0.984591	-0.0224029	2		1.702	1.793	1.05347
C9orf64	5.9675	9.0845	15.052	1.52233	0.60628		23.625	24.82	48.445	1.05058	0.0711888	2		17.6575	15.7355	0.891151
C9orf84	0.75614	0.2833	1.03944	0.37467	-1.41632		0.74182	0.90293	1.64475	1.21718	0.283545	2		-0.01432	0.61963	-43.2703
CATSPER2P1	0.20019	0.25694	0.45713	1.28348	0.36006		0.24727	0.40947	0.65674	1.65596	0.727671	2		0.04708	0.15253	3.2398
CBR4	12.9	13.75	26.65	1.06589	0.09206		18.919	24.049	42.968	1.27116	0.346141	2		6.019	10.299	1.71108
CCDC132	31.318	35.039	66.357	1.11881	0.16197		64.944	81.551	146.495	1.25571	0.328506	2		33.626	46.512	1.38322
CCDC47	60.403	40.421	100.824	0.66919	-0.57952		92.272	86.556	178.828	0.938053	-0.0922591	2		31.869	46.135	1.44765
CD2AP	34.537	36.174	70.711	1.0474	0.06681		23.925	31.605	55.53	1.321	0.401634	2		-10.612	-4.569	0.43055
CD47	174.01	138.13	312.14	0.7938	-0.33314		153.54	146.61	300.15	0.954865	-0.066631	2		-20.47	8.48	-0.414265
CD9	76.222	4.3714	80.5934	0.05735	-4.12404		433.54	446.12	879.66	1.02902	0.0412667	2		357.318	441.749	1.23629
CDC73	77.66	64.097	141.757	0.82535	-0.27691		41.62	47.788	89.408	1.1482	0.199371	2		-36.04	-16.309	0.452525
CDH19	0.015893	0.043329	0.059222	2.72629	1.44694		0.0043715	0	0.0043715	0		2		-0.0115215	-0.043329	3.76071
CDKAL1	25.173	26.389	51.562	1.04831	0.06806		40.916	37.423	78.339	0.91463	-0.12874	2		15.743	11.034	0.700883
CEACAM5	0	0.10514	0.10514	#DIV/0!	#DIV/0!		0.0024708	0.0021534	0.0046242	0.87154	-0.198362	2		0.0024708	-0.102987	-41.6815
CEP68	19.879	27.495	47.374	1.38312	0.46792		16.157	15.169	31.326	0.93885	-0.0910334	2		-3.722	-12.326	3.31166
CFI	0	0	0	#DIV/0!	#DIV/0!		0	0.035779	0.035779			2		0	0.035779	#DIV/0!
CLN5	28.874	27.476	56.35	0.95158	-0.0716		68.253	61.072	129.325	0.894789	-0.160381	2		39.379	33.596	0.853145
CLOCK	46.982	42.599	89.581	0.90671	-0.14129		55.633	72.85	128.483	1.30947	0.388988	2		8.651	30.251	3.49682
CMAS	13.846	15.875	29.721	1.14654	0.19729		48.247	36.579	84.826	0.758161	-0.399424	2		34.401	20.704	0.601843
CMTM4	40.466	33.305	73.771	0.82304	-0.28097		13.688	9.5186	23.2066	0.695397	-0.52409	2		-26.778	-23.7864	0.888281
CNOT2	137.98	130.92	268.9	0.94883	-0.07577		60.52	63.391	123.911	1.04744	0.066866	2		-77.46	-67.529	0.871792
CNTNAP2	0.066017	0.31785	0.383867	4.81467	2.26744		0	0	0			2		-0.066017	-0.31785	4.81467
COG6	15.121	12.484	27.605	0.82561	-0.27647		28.865	30.822	59.687	1.0678	0.0946393	2		13.744	18.338	1.33425
COL24A1	2.1819	1.5044	3.6863	0.68949	-0.5364		0.26552	0.21583	0.48135	0.812858	-0.298925	2		-1.91638	-1.28857	0.672398
COL4A3BP	117.43	98.18	215.61	0.83607	-0.2583		92.219	123.1	215.319	1.33487	0.416695	2		-25.211	24.92	-0.988457
COL5A2	0.22434	7.6256	7.84994	33.9913	5.08709		0.69355	10.808	11.5015	15.5836	3.96196	2		0.46921	3.1824	6.78246
CORIN	0.6724	0.303	0.9754	0.45062	-1.15		0.30486	0.41544	0.7203	1.36272	0.446493	2		-0.36754	0.11244	-0.305926
COX15	49.968	54.317	104.285	1.08704	0.1204		90.304	90.191	180.495	0.998749	-0.00180642	2		40.336	35.874	0.889379
CPEB3	14.986	14.873	29.859	0.99246	-0.01092		2.7109	3.6144	6.3253	1.33328	0.414984	2		-12.2751	-11.2586	0.91719
CPEB4	205.06	141.01	346.07	0.68765	-0.54025		163.13	175.82	338.95	1.07779	0.108077	2		-41.93	34.81	-0.830193
CPM	32.563	40.778	73.341	1.25228	0.32456		237.19	225	462.19	0.948607	-0.0761182	2		204.627	184.222	0.900282
CREB1	120.22	123.56	243.78	1.02778	0.03953		56.079	70.205	126.284	1.25189	0.324113	2		-64.141	-53.355	0.831839
CRISP1	0	0.002424	0.002424	#DIV/0!	#DIV/0!		0	0	0			2		0	-0.002424	#DIV/0!
CTNNA3	0	0.01515	0.01515	#DIV/0!	#DIV/0!		0	0.016564	0.016564			2		0	0.001414	#DIV/0!
CXorf23	13.096	12.857	25.953	0.98175	-0.02657		4.5994	6.2994	10.8988	1.36961	0.453769	2		-8.4966	-6.5576	0.771791
CYP39A1	0	0	0	#DIV/0!	#DIV/0!		0.019007	0.019215	0.038222	1.01094	0.0157021	2		0.019007	0.019215	1.01094
DBNDD2	0.11981	0.077265	0.197075	0.6449	-0.63286		0.29099	0.15769	0.44868	0.541909	-0.883878	2		0.17118	0.080425	0.469827
DBT	10.505	11.44	21.945	1.08901	0.12301		25.621	24.746	50.367	0.965848	-0.0501314	2		15.116	13.306	0.880259
DCAF8L1	0	0.025149	0.025149	#DIV/0!	#DIV/0!		0	0.0061288	0.0061288			2		0	-0.0190202	#DIV/0!
DCTN4	112.53	97.734	210.264	0.86852	-0.20338		106.12	97.874	203.994	0.922296	-0.116699	2		-6.41	0.14	-0.0218409
DDHD1	58.919	56.187	115.106	0.95363	-0.0685		48.175	76.934	125.109	1.59697	0.675337	2		-10.744	20.747	-1.93103
DDX21	451.04	331.82	782.86	0.73568	-0.44285		150.35	151.27	301.62	1.00612	0.00880103	2		-300.69	-180.55	0.600452
DDX42	89.192	63.992	153.184	0.71746	-0.47902		57.235	54.11	111.345	0.945401	-0.0810024	2		-31.957	-9.882	0.309228
DDX5	746.76	700.68	1447.44	0.93829	-0.09189		263.43	278.67	542.1	1.05785	0.081138	2		-483.33	-422.01	0.87313
DEPDC1	0.16749	0.1818	0.34929	1.08544	0.11828		19.571	22.454	42.025	1.14731	0.198255	2		19.4035	22.2722	1.14784
DHX9	254.05	204.35	458.4	0.80437	-0.31407		183.26	181.47	364.73	0.990232	-0.0141609	2		-70.79	-22.88	0.323209
DICER1	587.54	473.32	1060.86	0.8056	-0.31187		199.85	245	444.85	1.22592	0.293864	2		-387.69	-228.32	0.588924
DOCK1	2.4209	2.0225	4.4434	0.83543	-0.2594		29.638	32.084	61.722	1.08253	0.114406	2		27.2171	30.0615	1.10451
DOCK7	23.231	22.278	45.509	0.95898	-0.06043		83.072	102.82	185.892	1.23772	0.307687	2		59.841	80.542	1.34593
DOK6	0.3744	0.51874	0.89314	1.38552	0.47043		0.022808	0.21749	0.240298	9.53569	3.25334	2		-0.351592	-0.30125	0.856817
DPP8	72.587	58.527	131.114	0.8063	-0.31061		48.473	47.961	96.434	0.989437	-0.0153196	2		-24.114	-10.566	0.438169
DYNC1LI2	85.006	75.526	160.532	0.88848	-0.17059		61.549	70.682	132.231	1.14839	0.199607	2		-23.457	-4.844	0.206506
ECHDC1	74.096	67.114	141.21	0.90577	-0.14278		55.667	60.115	115.782	1.0799	0.110903	2		-18.429	-6.999	0.379782
EDEM3	152.23	141.84	294.07	0.93175	-0.10199		90.335	101.59	191.925	1.12459	0.169401	2		-61.895	-40.25	0.650295
EDNRB	0.4771	0.34512	0.82222	0.72337	-0.46719		0.48144	0.58257	1.06401	1.21006	0.275075	2		0.00434	0.23745	54.712
EIF4EBP3	0.25307	0.50813	0.7612	2.00786	1.00566		0.24727	0.2589	0.50617	1.04703	0.0663077	2		-0.0058	-0.24923	42.9707
EMB	443.19	492.2	935.39	1.11058	0.15132		63.434	66.265	129.699	1.04463	0.0629907	2		-379.756	-425.935	1.1216
EML6	4.3278	3.0736	7.4014	0.7102	-0.4937		1.5912	2.3328	3.924	1.46606	0.551947	2		-2.7366	-0.7408	0.270701
EMX2	0.0082522	0.076356	0.0846082	9.25281	3.20989		0.005702	0.0049693	0.0106713	0.871501	-0.198425	2		-0.0025502	-0.0713867	27.9926
EPB41L4A	4.723	5.9512	10.6742	1.26005	0.33348		2.2517	2.1825	4.4342	0.969268	-0.045033	2		-2.4713	-3.7687	1.52499
EPM2AIP1	81.414	82.433	163.847	1.01252	0.01795		32.797	33.18	65.977	1.01168	0.01675	2		-48.617	-49.253	1.01308
EPN2	0.80749	1.2635	2.07099	1.56473	0.64591		9.3349	7.0071	16.342	0.750635	-0.413817	2		8.52741	5.7436	0.673546
EPOR	3.211	5.5376	8.7486	1.72457	0.78624		4.0081	5.6834	9.6915	1.41798	0.503836	2		0.7971	0.1458	0.182913
ERCC4	10.676	12.519	23.195	1.17263	0.22975		30.959	34.031	64.99	1.09923	0.136491	2		20.283	21.512	1.06059
ERLIN2	47.381	54.076	101.457	1.1413	0.19068		44.787	41.971	86.758	0.937125	-0.0936872	2		-2.594	-12.105	4.66654
ERO1LB	22.478	18.003	40.481	0.80092	-0.32028		6.6101	7.5744	14.1845	1.14588	0.19646	2		-15.8679	-10.4286	0.657214
FAIM	2.0795	2.0468	4.1263	0.98428	-0.02287		68.084	68.903	136.987	1.01203	0.017251	2		66.0045	66.8562	1.0129
FAM105A	198.75	193.23	391.98	0.97223	-0.04064		42.622	56.698	99.32	1.33025	0.4117	2		-156.128	-136.532	0.874488
FAM122C	4.3015	4.0226	8.3241	0.93516	-0.09671		1.2398	1.3596	2.5994	1.09663	0.133075	2		-3.0617	-2.663	0.869778
FAM124B	6.5042	5.7709	12.2751	0.88726	-0.17258		2.9466	2.3565	5.3031	0.799735	-0.322406	2		-3.5576	-3.4144	0.959748
FAM126B	77.386	78.081	155.467	1.00898	0.0129		32.234	39.109	71.343	1.21328	0.278917	2		-45.152	-38.972	0.863129
FAM184A	0	0.04545	0.04545	#DIV/0!	#DIV/0!		0.24632	0.18022	0.42654	0.73165	-0.450775	2		0.24632	0.13477	0.547134
FAM198B	317.54	373.18	690.72	1.17522	0.23293		133.44	124.32	257.76	0.931655	-0.102133	2		-184.1	-248.86	1.35177
FAM199X	85.901	77.466	163.367	0.90181	-0.14911		59.591	73.677	133.268	1.23638	0.30612	2		-26.31	-3.789	0.144014
FAM63B	18.956	16.788	35.744	0.88563	-0.17522		14.254	17.645	31.899	1.2379	0.307893	2		-4.702	0.857	-0.182263
FASLG	0.011003	0.0909	0.101903	8.26138	3.04638		0	0.0057975	0.0057975			2		-0.011003	-0.0851025	7.73448
FGFBP3	0.59018	0.74841	1.33859	1.2681	0.34267		0.29289	0.24333	0.53622	0.83079	-0.267445	2		-0.29729	-0.50508	1.69895
FKTN	12.3	11.362	23.662	0.92374	-0.11444		26.436	27	53.436	1.02133	0.0304555	2		14.136	15.638	1.10625
FLRT2	0.0073353	0	0.0073353	0	#NUM!		26.628	34.368	60.996	1.29067	0.368122	2		26.6207	34.368	1.29103
FOXN2	207.35	232.65	440	1.12202	0.16609		81.832	115.3	197.132	1.40898	0.494655	2		-125.518	-117.35	0.934926
FOXO1	54.859	34.984	89.843	0.63771	-0.64903		6.0351	6.3351	12.3702	1.04971	0.0699897	2		-48.8239	-28.6489	0.58678
FRG2	0	0	0	#DIV/0!	#DIV/0!		0.0047516	0.010436	0.0151876	2.19631	1.13508	2		0.0047516	0.010436	2.19631
FSD1L	12.87	10.778	23.648	0.83745	-0.25592		12.401	22.655	35.056	1.82687	0.869373	2		-0.469	11.877	-25.3241
FYB	513.92	513.95	1027.87	1.00006	8e-05		102.53	88.967	191.497	0.867717	-0.204704	2		-411.39	-424.983	1.03304
GABRA2	0	0.0303	0.0303	#DIV/0!	#DIV/0!		0.012924	0.015902	0.028826	1.23042	0.299156	2		0.012924	-0.014398	-1.11405
GALNT10	55.528	49.6	105.128	0.89324	-0.16288		31.783	30.776	62.559	0.968316	-0.0464496	2		-23.745	-18.824	0.792756
GBP2	316.2	313.31	629.51	0.99086	-0.01325		106.49	90.507	196.997	0.849911	-0.234617	2		-209.71	-222.803	1.06243
GFPT1	36.036	37.382	73.418	1.03735	0.0529		59.274	64.332	123.606	1.08533	0.118137	2		23.238	26.95	1.15974
GJA3	0	0	0	#DIV/0!	#DIV/0!		0.05702	0.016564	0.073584	0.290495	-1.78342	2		0.05702	0.016564	0.290495
GK5	35.288	42.353	77.641	1.20021	0.26329		33.017	31.421	64.438	0.951661	-0.0714799	2		-2.271	-10.932	4.81374
GLUD1	217.84	193.81	411.65	0.88969	-0.16863		179.5	154.57	334.07	0.861114	-0.215724	2		-38.34	-39.24	1.02347
GNS	801.91	883.15	1685.06	1.10131	0.13922		1145.7	1241.2	2386.9	1.08336	0.115506	2		343.79	358.05	1.04148
GPC6	0	0	0	#DIV/0!	#DIV/0!		0	0.0039755	0.0039755			2		0	0.0039755	#DIV/0!
GPLD1	0.49391	0.879	1.37291	1.77968	0.83161		1.5851	0.81977	2.40487	0.517172	-0.951283	2		1.09119	-0.05923	-0.0542802
GPR155	30.148	27.595	57.743	0.91532	-0.12766		9.2246	7.6494	16.874	0.829239	-0.27014	2		-20.9234	-19.9456	0.953268
GPR63	0.035454	0.074235	0.109689	2.09384	1.06615		0.041054	0.035779	0.076833	0.871511	-0.19841	2		0.0056	-0.038456	-6.86714
GPR64	1.0019	0.93869	1.94059	0.93691	-0.09402		0.3634	0.34205	0.70545	0.941249	-0.0873512	2		-0.6385	-0.59664	0.93444
GPR98	1.7806	1.1638	2.9444	0.6536	-0.61352		0.040484	0.096902	0.137386	2.39359	1.25917	2		-1.74012	-1.0669	0.613119
GRAMD3	0.7323	0.7375	1.4698	1.0071	0.01021		2.4558	2.2617	4.7175	0.920963	-0.118785	2		1.7235	1.5242	0.884363
GUCY1B3	0.90163	0.29815	1.19978	0.33068	-1.5965		0.97085	0.7936	1.76445	0.817428	-0.290836	2		0.06922	0.49545	7.15761
H2AFV	102.63	88.17	190.8	0.85911	-0.21909		101.9	99.629	201.529	0.977713	-0.0325164	2		-0.73	11.459	-15.6973
HAUS6	18.63	20.164	38.794	1.08234	0.11415		32.811	35.554	68.365	1.0836	0.115832	2		14.181	15.39	1.08525
HCN3	0.3524	0.31391	0.66631	0.89078	-0.16686		1.1016	0.93688	2.03848	0.850472	-0.233664	2		0.7492	0.62297	0.831514
HECTD1	255.31	226.35	481.66	0.88657	-0.17369		340.81	379.91	720.72	1.11473	0.15669	2		85.5	153.56	1.79602
HECW2	2.0254	1.7792	3.8046	0.87844	-0.18698		0.17543	0.071558	0.246988	0.407901	-1.29371	2		-1.84997	-1.70764	0.923065
HEPACAM	0.0079465	0.028482	0.0364285	3.58422	1.84166		0.32083	0.11926	0.44009	0.371723	-1.4277	2		0.312883	0.090778	0.290134
HEPN1	0.0012225	0	0.0012225	0	#NUM!		0.081918	0.03346	0.115378	0.408457	-1.29174	2		0.0806955	0.03346	0.414645
HIPK1	299.59	244.64	544.23	0.81658	-0.29233		80.752	79.896	160.648	0.9894	-0.0153747	2		-218.838	-164.744	0.752813
HIPK2	150	114.75	264.75	0.765	-0.38647		46.461	48.174	94.635	1.03687	0.0522345	2		-103.539	-66.576	0.643004
HIVEP1	76.301	52.984	129.285	0.69441	-0.52615		14.922	19.975	34.897	1.33863	0.420755	2		-61.379	-33.009	0.53779
HOOK3	283.7	249.13	532.83	0.87815	-0.18747		106.86	126.79	233.65	1.18651	0.246719	2		-176.84	-122.34	0.691812
HRH4	0.097498	0.27694	0.374438	2.84047	1.50613		1.1208	1.0459	2.1667	0.933173	-0.0997839	2		1.0233	0.76896	0.75145
HSBP1L1	6.0745	6.0645	12.139	0.99835	-0.00238		5.3051	4.785	10.0901	0.901962	-0.148861	2		-0.7694	-1.2795	1.66298
IDI1	100.89	71.962	172.852	0.71327	-0.48748		225.65	256.9	482.55	1.13849	0.18712	2		124.76	184.938	1.48235
IFNGR1	463.88	473.3	937.18	1.02031	0.029		445.75	534.91	980.66	1.20002	0.263061	2		-18.13	61.61	-3.39823
IGFBP3	0	0.0909	0.0909	#DIV/0!	#DIV/0!		0	0	0			2		0	-0.0909	#DIV/0!
IL17RB	1.4631	1.5807	3.0438	1.08038	0.11154		17.835	28.331	46.166	1.58851	0.66767	2		16.3719	26.7503	1.63392
IL33	0	0.006969	0.006969	#DIV/0!	#DIV/0!		0	0	0			2		0	-0.006969	#DIV/0!
IL7R	15.13	39.377	54.507	2.60258	1.37994		122.73	136.68	259.41	1.11366	0.155314	2		107.6	97.303	0.904303
INADL	0.86464	1.7459	2.61054	2.01922	1.0138		0.33185	0.41825	0.7501	1.26036	0.333834	2		-0.53279	-1.32765	2.49188
IPO7	97.738	77.923	175.661	0.79726	-0.32687		121.6	145.71	267.31	1.19827	0.260957	2		23.862	67.787	2.84079
IPPK	11.368	7.8462	19.2142	0.6902	-0.53491		27.951	22.602	50.553	0.808629	-0.306449	2		16.583	14.7558	0.889815
KBTBD8	13.582	9.2724	22.8544	0.6827	-0.55068		85.308	112.63	197.938	1.32027	0.400838	2		71.726	103.358	1.44101
KCMF1	55.617	56.877	112.494	1.02265	0.03232		65.434	70.393	135.827	1.07579	0.105392	2		9.817	13.516	1.3768
KCNG3	0	0.0303	0.0303	#DIV/0!	#DIV/0!		0	0	0			2		0	-0.0303	#DIV/0!
KCNMB3	4.3553	6.2694	10.6247	1.43949	0.52556		1.7317	1.8163	3.548	1.04885	0.0688135	2		-2.6236	-4.4531	1.69732
KCNN3	0.10055	0.37693	0.47748	3.74868	1.90638		0.64204	0.42935	1.07139	0.668728	-0.580509	2		0.54149	0.05242	0.096807
KCNQ3	0	0.020301	0.020301	#DIV/0!	#DIV/0!		0.12316	0.040748	0.163908	0.330854	-1.59573	2		0.12316	0.020447	0.16602
KIAA0319	0.021394	0.062418	0.083812	2.91755	1.54476		0.33528	0.27894	0.61422	0.831961	-0.265412	2		0.313886	0.216522	0.689811
KIAA0586	16.825	14.82	31.645	0.88083	-0.18306		31.546	35.02	66.566	1.11012	0.150722	2		14.721	20.2	1.37219
KIAA1143	53.261	60.524	113.785	1.13637	0.18443		47.308	44.454	91.762	0.939672	-0.0897709	2		-5.953	-16.07	2.69948
KIAA1217	0.013754	0.0303	0.044054	2.203	1.13947		0.0039914	0.0044724	0.0084638	1.12051	0.164154	2		-0.0097626	-0.0258276	2.64557
KIAA1586	13.642	14.869	28.511	1.08994	0.12425		11.52	12.742	24.262	1.10608	0.145451	2		-2.122	-2.127	1.00236
KIAA2026	87.773	74.046	161.819	0.84361	-0.24536		22.453	28.282	50.735	1.25961	0.332976	2		-65.32	-45.764	0.700612
KIF13A	166.83	163.89	330.72	0.98238	-0.02565		76.224	76.661	152.885	1.00573	0.0082475	2		-90.606	-87.229	0.962729
KIF13B	107.46	100.1	207.56	0.93151	-0.10236		53.619	59.488	113.107	1.10946	0.149854	2		-53.841	-40.612	0.754295
KLF8	0.47007	0.67417	1.14424	1.43419	0.52024		5.031	5.5111	10.5421	1.09543	0.131495	2		4.56093	4.83693	1.06051
KLHDC10	41.603	39.086	80.689	0.9395	-0.09004		51.301	51.239	102.54	0.998791	-0.00174463	2		9.698	12.153	1.25314
KLRD1	0.58804	3.6751	4.26314	6.24974	2.6438		0.063292	0.042902	0.106194	0.677842	-0.560978	2		-0.524748	-3.6322	6.92179
KRT1	0	0	0	#DIV/0!	#DIV/0!		0.065382	0	0.065382	0		2		0.065382	0	0
L1TD1	0.26957	0.71387	0.98344	2.64818	1.405		0.0074125	0.0036442	0.0110567	0.491629	-1.02436	2		-0.262157	-0.710226	2.70916
LATS1	73.495	61.415	134.91	0.83564	-0.25906		29.817	38.895	68.712	1.30446	0.38345	2		-43.678	-22.52	0.515591
LBR	170.82	151.46	322.28	0.88666	-0.17354		108.36	109.33	217.69	1.00895	0.012857	2		-62.46	-42.13	0.674512
LDHA	143.5	139.84	283.34	0.97449	-0.03727		346.55	247.5	594.05	0.714183	-0.485635	2		203.05	107.66	0.530214
LGALS8	230.59	211.39	441.98	0.91674	-0.12542		159.26	163.36	322.62	1.02574	0.0366708	2		-71.33	-48.03	0.673349
LGSN	0.0094747	0.046056	0.0555307	4.86095	2.28124		0.027179	0.013086	0.040265	0.481475	-1.05447	2		0.0177043	-0.03297	-1.86226
LMBRD1	71.762	53.509	125.271	0.74565	-0.42344		91.373	72.666	164.039	0.795268	-0.330487	2		19.611	19.157	0.97685
LMBRD2	17.15	16.575	33.725	0.96647	-0.0492		32.82	44.731	77.551	1.36292	0.4467	2		15.67	28.156	1.79681
LMO4	38.228	37.244	75.472	0.97426	-0.03762		42.772	41.783	84.555	0.976877	-0.0337506	2		4.544	4.539	0.9989
LOC646214	20.567	44.503	65.07	2.16381	1.11357		10.704	12.561	23.265	1.17349	0.230801	2		-9.863	-31.942	3.23857
LPAR4	0.016504	0	0.016504	0	#NUM!		0	0.035779	0.035779			2		-0.016504	0.035779	-2.1679
LPAR5	0.1247	0.1515	0.2762	1.21492	0.28086		0.47041	0.30744	0.77785	0.653558	-0.613614	2		0.34571	0.15594	0.451072
LPGAT1	371.99	383.51	755.5	1.03097	0.044		124.68	144.83	269.51	1.16161	0.21613	2		-247.31	-238.68	0.965105
LPHN3	0	0.0303	0.0303	#DIV/0!	#DIV/0!		0	0	0			2		0	-0.0303	#DIV/0!
LPP	227.78	205.85	433.63	0.90372	-0.14605		119.93	165.03	284.96	1.37605	0.460536	2		-107.85	-40.82	0.378489
LRBA	68.519	55.626	124.145	0.81183	-0.30074		48.599	50.055	98.654	1.02996	0.0425876	2		-19.92	-5.571	0.279669
LRP1B	0.13173	0.01515	0.14688	0.11501	-3.12019		0	0	0			2		-0.13173	-0.01515	0.115008
LRP8	14.94	12.012	26.952	0.80402	-0.3147		37.521	31.737	69.258	0.845846	-0.241533	2		22.581	19.725	0.873522
LRRC19	0.53395	0.60903	1.14298	1.14061	0.18981		0.26096	0.33742	0.59838	1.293	0.370717	2		-0.27299	-0.27161	0.994945
LRRC49	0.041261	0.12847	0.169731	3.11359	1.63858		0.35238	0.035613	0.387993	0.101064	-3.30666	2		0.311119	-0.092857	-0.298461
LRRC8B	41.069	13.829	54.898	0.33673	-1.57035		22.937	18.696	41.633	0.815102	-0.294947	2		-18.132	4.867	-0.26842
LRRCC1	4.0634	4.6659	8.7293	1.14827	0.19947		4.805	9.2686	14.0736	1.92895	0.947815	2		0.7416	4.6027	6.20645
LUZP4	0	0	0	#DIV/0!	#DIV/0!		0	0.035779	0.035779			2		0	0.035779	#DIV/0!
LYST	1158	1144	2302	0.98791	-0.01755		146.09	199.84	345.93	1.36792	0.451988	2		-1011.91	-944.16	0.933047
LYVE1	0.24298	0.18937	0.43235	0.77936	-0.35963		0.034972	0	0.034972	0		2		-0.208008	-0.18937	0.910398
MAL2	0	0	0	#DIV/0!	#DIV/0!		0.0041814	0	0.0041814	0		2		0.0041814	0	0
MAML3	67.898	57.487	125.385	0.84667	-0.24013		5.2977	4.5892	9.8869	0.866263	-0.207123	2		-62.6003	-52.8978	0.845009
MAPK6	168.26	109.14	277.4	0.64864	-0.62451		115.72	119.71	235.43	1.03448	0.0489054	2		-52.54	10.57	-0.20118
MATR3	548.27	469.73	1018	0.85675	-0.22305		274.48	303.36	577.84	1.10522	0.14433	2		-273.79	-166.37	0.607656
MBD5	12.356	11.21	23.566	0.90725	-0.14043		5.3973	6.372	11.7693	1.18059	0.239508	2		-6.9587	-4.838	0.695245
MC2R	0.089857	0.31694	0.406797	3.52716	1.81851		0.052648	0.03727	0.089918	0.707909	-0.498364	2		-0.037209	-0.27967	7.51619
MCTS1	28.101	29.297	57.398	1.04256	0.06013		37.646	38.581	76.227	1.02484	0.035394	2		9.545	9.284	0.972656
MDM4	315.91	296.41	612.32	0.93827	-0.09192		31.231	33.34	64.571	1.06753	0.0942753	2		-284.679	-263.07	0.924093
MED12L	1.2085	1.1338	2.3423	0.93819	-0.09205		0.42632	0.58174	1.00806	1.36456	0.448438	2		-0.78218	-0.55206	0.705797
MED13	228.06	183.47	411.53	0.80448	-0.31387		110.7	138.84	249.54	1.2542	0.326768	2		-117.36	-44.63	0.380283
MFAP3	34.508	31.092	65.6	0.90101	-0.15039		49.737	48.586	98.323	0.976858	-0.0337788	2		15.229	17.494	1.14873
MFSD4	2.1835	1.9468	4.1303	0.8916	-0.16554		2.2371	1.2407	3.4778	0.554602	-0.850475	2		0.0536	-0.7061	-13.1735
MFSD8	12.104	15.032	27.136	1.2419	0.31255		18.365	20.626	38.991	1.12311	0.167505	2		6.261	5.594	0.893467
MINA	36.295	40.593	76.888	1.11842	0.16146		31.32	39.1	70.42	1.2484	0.320084	2		-4.975	-1.493	0.300101
MMRN2	0.11492	0.11453	0.22945	0.99661	-0.0049		0.041054	0.032963	0.074017	0.802918	-0.316675	2		-0.073866	-0.081567	1.10426
MON2	95.748	79.988	175.736	0.8354	-0.25946		34.203	37.53	71.733	1.09727	0.133921	2		-61.545	-42.458	0.689869
MPP6	6.6088	5.7903	12.3991	0.87615	-0.19075		1.3394	2.0098	3.3492	1.50052	0.585465	2		-5.2694	-3.7805	0.717444
MRAS	14.893	11.165	26.058	0.74968	-0.41565		266.98	235.24	502.22	0.881115	-0.182598	2		252.087	224.075	0.88888
MSL3	73.298	71.482	144.78	0.97522	-0.03619		43.59	41.22	84.81	0.94563	-0.0806527	2		-29.708	-30.262	1.01865
MSR1	38.052	15	53.052	0.3942	-1.34301		1104.8	904.97	2009.77	0.819126	-0.287843	2		1066.75	889.97	0.834283
MYO10	2.549	2.2461	4.7951	0.88117	-0.18251		5.9954	3.4149	9.4103	0.569587	-0.812013	2		3.4464	1.1688	0.339136
MYO6	0.068462	0.29755	0.366012	4.34621	2.11976		4.3683	6.5603	10.9286	1.5018	0.58669	2		4.29984	6.26275	1.45651
NACA	795.16	700.48	1495.64	0.88093	-0.1829		322.31	370.08	692.39	1.14821	0.199388	2		-472.85	-330.4	0.698742
NAPB	18.522	20.105	38.627	1.08547	0.11831		9.9661	10.019	19.9851	1.00531	0.00763756	2		-8.5559	-10.086	1.17884
NBEAL1	35.558	28.707	64.265	0.80733	-0.30877		25.653	43.121	68.774	1.68093	0.749263	2		-9.905	14.414	-1.45522
NCOA2	164.76	141.56	306.32	0.85919	-0.21895		35.107	42.221	77.328	1.20264	0.266202	2		-129.653	-99.339	0.766191
NDUFA5	26.932	26.935	53.867	1.00011	0.00016		45.502	62.415	107.917	1.3717	0.455963	2		18.57	35.48	1.91061
NEBL	0.0061127	0.00606	0.0121727	0.99138	-0.01249		0.011404	0	0.011404	0		2		0.0052913	-0.00606	-1.14528
NECAB1	1.0129	0.32482	1.33772	0.32068	-1.64078		0.32064	0.48782	0.80846	1.52139	0.605394	2		-0.69226	0.163	-0.235461
NEGR1	2.7926	0.39966	3.19226	0.14311	-2.80476		0.0019007	0.0013252	0.0032259	0.697217	-0.520321	2		-2.7907	-0.398335	0.142737
NGRN	26.8	23.947	50.747	0.89354	-0.16239		47.107	43.857	90.964	0.931008	-0.103134	2		20.307	19.91	0.98045
NHLRC2	25.739	24.689	50.428	0.95921	-0.06009		25.279	27.819	53.098	1.10048	0.138131	2		-0.46	3.13	-6.80435
NLK	17.843	16.258	34.101	0.91117	-0.13421		27.029	24.913	51.942	0.921714	-0.117609	2		9.186	8.655	0.942195
NPY6R	0	0	0	#DIV/0!	#DIV/0!		0.1167	0.052178	0.168878	0.447112	-1.16129	2		0.1167	0.052178	0.447112
NR1D2	99.862	81.312	181.174	0.81424	-0.29647		18.54	23.919	42.459	1.29013	0.367516	2		-81.322	-57.393	0.70575
NR2C2	102.23	92.004	194.234	0.89997	-0.15205		26.303	36.769	63.072	1.3979	0.483263	2		-75.927	-55.235	0.727475
NR2F2	0	0	0	#DIV/0!	#DIV/0!		0.0076026	0	0.0076026	0		2		0.0076026	0	0
NR3C1	268.06	218.57	486.63	0.81538	-0.29446		144.99	185.22	330.21	1.27747	0.353286	2		-123.07	-33.35	0.270984
NRG4	1.0208	1.4562	2.477	1.42653	0.51251		1.5481	1.7113	3.2594	1.10542	0.144594	2		0.5273	0.2551	0.483785
NRXN3	0.0070296	0.17756	0.18459	25.2589	4.65872		0	0.042405	0.042405			2		-0.0070296	-0.135155	19.2266
NUDCD2	8.9493	7.4926	16.4419	0.83723	-0.25631		13.894	15.377	29.271	1.10674	0.146312	2		4.9447	7.8844	1.59452
NUDT16	83.439	90.555	173.994	1.08528	0.11807		28.2	26.741	54.941	0.948262	-0.0766417	2		-55.239	-63.814	1.15523
NUDT9	5.7842	4.1259	9.9101	0.71331	-0.48741		11.685	11.25	22.935	0.962773	-0.0547327	2		5.9008	7.1241	1.20731
OCLM	1.4457	1.1853	2.631	0.81988	-0.28652		0.32007	0.37071	0.69078	1.15822	0.211904	2		-1.12563	-0.81459	0.723675
OR6N2	0	0	0	#DIV/0!	#DIV/0!		0.041054	0.085969	0.127023	2.09405	1.06629	2		0.041054	0.085969	2.09405
PAIP1	17.009	24.911	41.92	1.46458	0.55048		22.946	20.938	43.884	0.91249	-0.132119	2		5.937	-3.973	-0.669193
PAK2	288.07	221.35	509.42	0.76839	-0.38009		123.01	143.38	266.39	1.1656	0.221068	2		-165.06	-77.97	0.472374
PALM2	0	0.059691	0.059691	#DIV/0!	#DIV/0!		0	0.057478	0.057478			2		0	-0.002213	#DIV/0!
PANK1	0.63358	1.3474	1.98098	2.12665	1.08858		2.9211	4.5572	7.4783	1.5601	0.641636	2		2.28752	3.2098	1.40318
PAPD5	44.709	43.141	87.85	0.96493	-0.05151		24.509	29.701	54.21	1.21184	0.2772	2		-20.2	-13.44	0.665347
PAPSS2	16.087	10.458	26.545	0.65009	-0.62129		22.905	22.437	45.342	0.979568	-0.0297828	2		6.818	11.979	1.75697
PAQR3	10.102	8.2595	18.3615	0.81761	-0.29051		10.298	10.618	20.916	1.03107	0.0441479	2		0.196	2.3585	12.0332
PBOV1	0	0.01515	0.01515	#DIV/0!	#DIV/0!		0	0	0			2		0	-0.01515	#DIV/0!
PCDH12	3.1001	3.5836	6.6837	1.15596	0.20909		3.9024	2.8285	6.7309	0.72481	-0.464324	2		0.8023	-0.7551	-0.941169
PCDH20	0	0.006969	0.006969	#DIV/0!	#DIV/0!		0.0039914	0.0038098	0.0078012	0.954502	-0.0671796	2		0.0039914	-0.0031592	-0.791502
PDCD10	33.941	31.92	65.861	0.94046	-0.08857		63.519	76.919	140.438	1.21096	0.276152	2		29.578	44.999	1.52137
PDE4D	28.361	31.557	59.918	1.11269	0.15405		6.4601	5.8655	12.3256	0.907958	-0.139302	2		-21.9009	-25.6915	1.17308
PFKFB2	25.883	22.869	48.752	0.88355	-0.17861		32.116	37.703	69.819	1.17396	0.231387	2		6.233	14.834	2.37991
PGM2	88.599	59.669	148.268	0.67347	-0.57031		141.64	115.02	256.66	0.812059	-0.300344	2		53.041	55.351	1.04355
PGM3	9.6196	7.9771	17.5967	0.82925	-0.27011		37.916	33.65	71.566	0.887488	-0.1722	2		28.2964	25.6729	0.907285
PHF6	22.448	20.999	43.447	0.93545	-0.09627		34.49	38.827	73.317	1.12575	0.170882	2		12.042	17.828	1.48048
PICALM	534.75	491.13	1025.88	0.91843	-0.12276		331.75	334.49	666.24	1.00826	0.0118666	2		-203	-156.64	0.771626
PIGK	28.289	22.738	51.027	0.80378	-0.31514		58.565	60.183	118.748	1.02763	0.0393173	2		30.276	37.445	1.23679
PIK3C2A	85.868	73.553	159.421	0.85658	-0.22334		53.652	79.827	133.479	1.48787	0.573245	2		-32.216	6.274	-0.194748
PIK3R1	142.11	118.44	260.55	0.83344	-0.26285		35.841	46.746	82.587	1.30426	0.383232	2		-106.269	-71.694	0.674646
PIR	0.12501	0	0.12501	0	#NUM!		8.8447	9.5679	18.4126	1.08177	0.113389	2		8.71969	9.5679	1.09728
PIWIL3	0.0217	0.11908	0.14078	5.48756	2.45616		0.011024	0.022528	0.033552	2.04354	1.03107	2		-0.010676	-0.096552	9.04384
PLCB4	0	0.011211	0.011211	#DIV/0!	#DIV/0!		0.57875	0.91684	1.49559	1.58417	0.66373	2		0.57875	0.905629	1.5648
PLXNC1	491.25	380.55	871.8	0.77466	-0.36837		242.26	227.36	469.62	0.938496	-0.0915778	2		-248.99	-153.19	0.615246
PMEPA1	0.25582	0.1924	0.44822	0.75209	-0.41102		0.17543	0.12738	0.30281	0.726102	-0.461757	2		-0.08039	-0.06502	0.808807
POGZ	45.027	36.913	81.94	0.8198	-0.28666		21.591	24.571	46.162	1.13802	0.186527	2		-23.436	-12.342	0.526626
POLR3G	2.4179	1.6974	4.1153	0.70201	-0.51043		1.4378	1.6188	3.0566	1.12589	0.171062	2		-0.9801	-0.0786	0.0801959
POM121L8P	0.39427	2.0174	2.41167	5.1168	2.35524		0.084199	0.14825	0.232449	1.76071	0.816157	2		-0.310071	-1.86915	6.02814
PPM1A	122.64	109.67	232.31	0.89424	-0.16126		56.894	65.041	121.935	1.1432	0.193073	2		-65.746	-44.629	0.678809
PPP1CC	194.32	169.57	363.89	0.87263	-0.19655		197.2	184.25	381.45	0.934331	-0.0979949	2		2.88	14.68	5.09722
PRG4	2.6282	2.987	5.6152	1.13652	0.18462		1.389	2.2683	3.6573	1.63305	0.707565	2		-1.2392	-0.7187	0.579971
PRH1	0.016199	0	0.016199	0	#NUM!		0	0.026834	0.026834			2		-0.016199	0.026834	-1.65652
PRH2	1.302	1.1384	2.4404	0.87435	-0.19372		0.94443	1.5304	2.47483	1.62045	0.696393	2		-0.35757	0.392	-1.09629
PRICKLE1	4.5457	6.7739	11.3196	1.49018	0.57548		0.72491	0.91717	1.64208	1.26522	0.339387	2		-3.82079	-5.85673	1.53286
PRKAA2	0.013448	0	0.013448	0	#NUM!		0	0.0072883	0.0072883			2		-0.013448	0.0072883	-0.541962
PRLR	19.041	21.007	40.048	1.10325	0.14176		0.45749	0.88338	1.34087	1.93093	0.949294	2		-18.5835	-20.1236	1.08288
PSMD12	44.606	28.623	73.229	0.64168	-0.64006		30.165	25.385	55.55	0.841538	-0.248899	2		-14.441	-3.238	0.224223
PSME4	113.63	84.978	198.608	0.74785	-0.41918		71.895	84.27	156.165	1.17213	0.229128	2		-41.735	-0.708	0.0169642
PTAR1	163.14	168.9	332.04	1.03531	0.05006		65.674	83.769	149.443	1.27553	0.351094	2		-97.466	-85.131	0.873443
PTPN12	135.47	100.71	236.18	0.74341	-0.42777		54.961	67.857	122.818	1.23464	0.304089	2		-80.509	-32.853	0.408066
PTPN13	2.2941	1.9731	4.2672	0.86008	-0.21746		4.396	4.3311	8.7271	0.985237	-0.0214579	2		2.1019	2.358	1.12184
PTPN14	0.28821	0.75447	1.04268	2.61778	1.38834		0.34307	0.42107	0.76414	1.22736	0.295557	2		0.05486	-0.3334	-6.07729
PUM1	118.8	108.21	227.01	0.91086	-0.1347		77.343	73.917	151.26	0.955704	-0.0653645	2		-41.457	-34.293	0.827194
QSER1	94.83	72.279	167.109	0.7622	-0.39177		55.759	73.883	129.642	1.32504	0.406038	2		-39.071	1.604	-0.0410535
QSOX2	9.6275	9.0433	18.6708	0.93932	-0.09031		5.704	5.4812	11.1852	0.96094	-0.0574822	2		-3.9235	-3.5621	0.907888
RAB23	2.7544	2.3785	5.1329	0.86353	-0.21169		21.869	22.601	44.47	1.03347	0.0474994	2		19.1146	20.2225	1.05796
RAB27B	0.12531	0.4545	0.57981	3.62701	1.85878		0	0	0			2		-0.12531	-0.4545	3.62701
RAB31	334.94	290.73	625.67	0.86801	-0.20422		265.31	202.74	468.05	0.764163	-0.388048	2		-69.63	-87.99	1.26368
RAB39B	0.51011	1.2517	1.76181	2.45378	1.29501		0.16422	0.052344	0.216564	0.318743	-1.64953	2		-0.34589	-1.19936	3.46745
RAB5A	62.316	51.346	113.662	0.82396	-0.27935		53.577	58.124	111.701	1.08487	0.11752	2		-8.739	6.778	-0.775604
RABGAP1	40.961	35.148	76.109	0.85808	-0.22081		25.959	28.565	54.524	1.10039	0.138014	2		-15.002	-6.583	0.438808
RANBP2	331.05	293.74	624.79	0.8873	-0.17251		311.6	416.98	728.58	1.33819	0.420283	2		-19.45	123.24	-6.33625
RANBP3L	0.045845	0.01515	0.060995	0.33046	-1.59745		0.21972	0.23969	0.45941	1.09089	0.125504	2		0.173875	0.22454	1.29139
RAP2A	54.253	47.66	101.913	0.87848	-0.18692		260.81	292.92	553.73	1.12312	0.167508	2		206.557	245.26	1.18737
RAP2B	299.65	231.06	530.71	0.7711	-0.37501		190.52	215.68	406.2	1.13206	0.17895	2		-109.13	-15.38	0.140933
RAPH1	19.334	17.603	36.937	0.91047	-0.13532		21.834	45.699	67.533	2.09302	1.06559	2		2.5	28.096	11.2384
RBM26	80.407	70.647	151.054	0.87862	-0.18669		39.206	42.169	81.375	1.07558	0.105108	2		-41.201	-28.478	0.691197
RECK	7.1959	6.1303	13.3262	0.85192	-0.23122		2.6531	3.2832	5.9363	1.2375	0.307424	2		-4.5428	-2.8471	0.626728
RECQL	63.554	61.241	124.795	0.96361	-0.05349		91.958	123.97	215.928	1.34812	0.430944	2		28.404	62.729	2.20846
REL	284.91	218.3	503.21	0.76621	-0.38419		52.04	70.978	123.018	1.36391	0.447751	2		-232.87	-147.322	0.632636
RELN	0	0.00606	0.00606	#DIV/0!	#DIV/0!		0	0.0036442	0.0036442			2		0	-0.0024158	#DIV/0!
RFX5	100.1	97.732	197.832	0.97634	-0.03454		55.294	60.486	115.78	1.0939	0.129478	2		-44.806	-37.246	0.831273
RFX7	48.019	40.842	88.861	0.85054	-0.23355		14.002	16.931	30.933	1.20918	0.274034	2		-34.017	-23.911	0.702913
RHOBTB3	6.3532	5.0252	11.3784	0.79097	-0.3383		18.26	21.497	39.757	1.17727	0.235449	2		11.9068	16.4718	1.38339
RIMS1	0	0.033936	0.033936	#DIV/0!	#DIV/0!		0	0	0			2		0	-0.033936	#DIV/0!
RLIM	376.52	304.83	681.35	0.8096	-0.30472		159.36	178.07	337.43	1.11741	0.160155	2		-217.16	-126.76	0.583717
RNF13	187.24	169.09	356.33	0.90307	-0.1471		283.04	319.03	602.07	1.12716	0.172686	2		95.8	149.94	1.56514
ROCK2	59.848	51.251	111.099	0.85635	-0.22372		41.549	54.671	96.22	1.31582	0.395962	2		-18.299	3.42	-0.186895
RORB	0.066017	0	0.066017	0	#NUM!		0	0	0			2		-0.066017	0	0
RPE	33.45	35.843	69.293	1.07154	0.09969		73.414	81.275	154.689	1.10708	0.146756	2		39.964	45.432	1.13682
RPL23AP53	4.6655	6.7823	11.4478	1.45371	0.53974		8.5773	11.183	19.7603	1.30379	0.382712	2		3.9118	4.4007	1.12498
RPL31P11	0.99118	32.452	33.4432	32.7408	5.03302		0.33737	0.22644	0.56381	0.671192	-0.575203	2		-0.65381	-32.2256	49.2889
RPLP0	284.52	474.77	759.29	1.66867	0.7387		308.95	321.35	630.3	1.04014	0.0567721	2		24.43	-153.42	-6.27998
RPLP0P2	0.38082	4.6635	5.04432	12.2459	3.61423		2.5889	3.5507	6.1396	1.37151	0.455764	2		2.20808	-1.1128	-0.503967
RRM2	0.28057	0.97263	1.2532	3.46662	1.79353		106.52	76.425	182.945	0.717471	-0.479008	2		106.239	75.4524	0.710211
RRM2B	53.295	59.629	112.924	1.11885	0.16201		86.59	103.43	190.02	1.19448	0.256382	2		33.295	43.801	1.31554
RXFP1	0.066017	0.060297	0.126314	0.91336	-0.13075		0	0	0			2		-0.066017	-0.060297	0.913356
SAMD12	0.25001	0.33088	0.58089	1.32347	0.40432		0.082108	0.039092	0.1212	0.476105	-1.07065	2		-0.167902	-0.291788	1.73785
SCAI	11.403	13.385	24.788	1.17381	0.2312		10.264	12.347	22.611	1.20294	0.266567	2		-1.139	-1.038	0.911326
SCN11A	0	0.21361	0.21361	#DIV/0!	#DIV/0!		0.28909	0.36823	0.65732	1.27376	0.349088	2		0.28909	0.15462	0.534851
SELT	112.12	90.746	202.866	0.80936	-0.30514		176.16	156.91	333.07	0.890724	-0.166949	2		64.04	66.164	1.03317
SEMA6A	2.2122	2.1843	4.3965	0.98739	-0.01831		0.74087	1.3743	2.11517	1.85498	0.891405	2		-1.47133	-0.81	0.550522
SERBP1	150.91	167.18	318.09	1.10781	0.14771		148.56	142.6	291.16	0.959882	-0.0590717	2		-2.35	-24.58	10.4596
SERPINB13	0	0	0	#DIV/0!	#DIV/0!		0.019007	0	0.019007	0		2		0.019007	0	0
SFXN4	6.6515	9.4118	16.0633	1.41499	0.50079		20.588	23.3	43.888	1.13173	0.178526	2		13.9365	13.8882	0.996534
SGOL1	0.74972	0.58964	1.33936	0.78648	-0.34652		9.0716	6.7624	15.834	0.745447	-0.423822	2		8.32188	6.17276	0.741751
SHOX	0.19683	0.80052	0.99735	4.06706	2.02399		0.05759	0.046049	0.103639	0.799601	-0.322648	2		-0.13924	-0.754471	5.41849
SKAP2	241.19	264.23	505.42	1.09553	0.13162		184.37	188.71	373.08	1.02354	0.033567	2		-56.82	-75.52	1.32911
SKIL	150.89	92.772	243.662	0.61483	-0.70174		61.201	91.876	153.077	1.50122	0.586133	2		-89.689	-0.896	0.00999008
SLC16A14	0	0.0303	0.0303	#DIV/0!	#DIV/0!		0.041054	0.035779	0.076833	0.871511	-0.19841	2		0.041054	0.005479	0.133458
SLC22A15	38.296	42.877	81.173	1.11962	0.16301		15.429	22.595	38.024	1.46445	0.550359	2		-22.867	-20.282	0.886955
SLC24A5	0.058682	0.083022	0.141704	1.41478	0.50058		0.041814	0.035779	0.077593	0.85567	-0.224873	2		-0.016868	-0.047243	2.80075
SLC26A4	0.19011	0.4642	0.65431	2.44174	1.28791		1.0587	0.80188	1.86058	0.757419	-0.400836	2		0.86859	0.33768	0.388768
SLC39A9	103.48	92.074	195.554	0.88978	-0.16849		154.99	156.84	311.83	1.01194	0.0171184	2		51.51	64.766	1.25735
SLC44A1	121.69	103.84	225.53	0.85332	-0.22885		106.69	109.49	216.18	1.02624	0.0373742	2		-15	5.65	-0.376667
SLC5A3	219.62	97.609	317.229	0.44444	-1.16992		157.03	190.33	347.36	1.21206	0.277463	2		-62.59	92.721	-1.4814
SLC9A9	44.191	36.77	80.961	0.83207	-0.26522		3.4708	3.9935	7.4643	1.1506	0.202385	2		-40.7202	-32.7765	0.80492
SLCO1A2	0	0.07575	0.07575	#DIV/0!	#DIV/0!		0	0	0			2		0	-0.07575	#DIV/0!
SLCO2A1	0	0.096354	0.096354	#DIV/0!	#DIV/0!		0.0039914	0.011264	0.0152554	2.82207	1.49675	2		0.0039914	-0.08509	-21.3183
SLFN14	0.066017	0.16695	0.232967	2.52889	1.33851		0.23891	0.33642	0.57533	1.40815	0.493796	2		0.172893	0.16947	0.980202
SLITRK4	37.794	43.044	80.838	1.13891	0.18765		11.22	12.247	23.467	1.09153	0.126356	2		-26.574	-30.797	1.15891
SMNDC1	43.298	35.655	78.953	0.82348	-0.2802		9.5835	11.729	21.3125	1.22387	0.291455	2		-33.7145	-23.926	0.709665
SNAI1	1.3949	0.77719	2.17209	0.55717	-0.84382		0.12316	0.035779	0.158939	0.290508	-1.78335	2		-1.27174	-0.741411	0.582989
SNAPC1	3.1016	4.0799	7.1815	1.31542	0.39552		4.8404	5.2978	10.1382	1.0945	0.130267	2		1.7388	1.2179	0.700426
SNORA67	17.273	26.036	43.309	1.50732	0.59199		19.686	10.048	29.734	0.510413	-0.970262	2		2.413	-15.988	-6.62578
SNX2	252.43	246.84	499.27	0.97786	-0.03231		246	320.72	566.72	1.30374	0.382656	2		-6.43	73.88	-11.4899
SORBS1	0.49238	0.37481	0.86719	0.76122	-0.39361		17.019	8.4258	25.4448	0.495082	-1.01426	2		16.5266	8.05099	0.487153
SPCS3	399.22	347.8	747.02	0.8712	-0.19893		234.38	263.09	497.47	1.12249	0.166707	2		-164.84	-84.71	0.513892
SPRED1	35.243	21.768	57.011	0.61765	-0.69513		179.11	166.34	345.45	0.928703	-0.106711	2		143.867	144.572	1.0049
SPRY3	10.232	11.793	22.025	1.15256	0.20484		2.6602	2.5188	5.179	0.946846	-0.0787981	2		-7.5718	-9.2742	1.22483
SSR1	351.83	295.24	647.07	0.83916	-0.25299		240.72	233.27	473.99	0.969051	-0.0453552	2		-111.11	-61.97	0.557736
SSX2IP	7.7136	5.018	12.7316	0.65054	-0.62029		15.074	14.298	29.372	0.948521	-0.0762489	2		7.3604	9.28	1.2608
STAM2	51.093	42.327	93.42	0.82843	-0.27155		71.2	76.792	147.992	1.07854	0.109079	2		20.107	34.465	1.71408
STEAP2	0.035148	0.32785	0.362998	9.3277	3.22152		0.024899	0.0086135	0.0335125	0.345938	-1.53142	2		-0.010249	-0.319236	31.1481
STK17B	1212	1289.5	2501.5	1.06394	0.08942		54.128	43.815	97.943	0.80947	-0.30495	2		-1157.87	-1245.68	1.07584
STRADB	9.4603	9.2988	18.7591	0.98293	-0.02484		19.895	17.497	37.392	0.879467	-0.185298	2		10.4347	8.1982	0.785667
STX11	332.05	314.98	647.03	0.94859	-0.07614		31.745	26.573	58.318	0.837077	-0.256568	2		-300.305	-288.407	0.96038
STXBP5	74.878	59.005	133.883	0.78802	-0.3437		39.285	50.957	90.242	1.29711	0.375302	2		-35.593	-8.048	0.226112
TACR1	0.13051	0.4345	0.56501	3.32925	1.7352		0.16384	0.12473	0.28857	0.761292	-0.393479	2		0.03333	-0.30977	-9.29403
TCF4	35.677	25.796	61.473	0.72304	-0.46785		11.154	10.424	21.578	0.934553	-0.0976522	2		-24.523	-15.372	0.62684
TDRD7	28.277	29.116	57.393	1.02967	0.04218		37.008	35.52	72.528	0.959792	-0.0592056	2		8.731	6.404	0.733478
TEAD1	0	0	0	#DIV/0!	#DIV/0!		0.031171	0	0.031171	0		2		0.031171	0	0
TFEC	205.23	227.87	433.1	1.11032	0.15097		195.01	275.82	470.83	1.41439	0.500179	2		-10.22	47.95	-4.69178
TMEM123	487.38	412.59	899.97	0.84655	-0.24034		188.17	204.48	392.65	1.08668	0.119923	2		-299.21	-208.11	0.695532
TMEM135	24.653	20.314	44.967	0.824	-0.27929		37.607	32.208	69.815	0.856436	-0.223582	2		12.954	11.894	0.918172
TMEM154	187.7	155.68	343.38	0.82941	-0.26985		3.971	3.2932	7.2642	0.829313	-0.270012	2		-183.729	-152.387	0.829411
TMEM2	79.374	71.495	150.869	0.90074	-0.15082		75.706	76.787	152.493	1.01428	0.0204544	2		-3.668	5.292	-1.44275
TMEM30A	296.81	251	547.81	0.84566	-0.24185		301.31	331.04	632.35	1.09867	0.135757	2		4.5	80.04	17.7867
TMEM65	42.547	32.048	74.595	0.75324	-0.40882		13.707	16.904	30.611	1.23324	0.302452	2		-28.84	-15.144	0.525104
TMEM68	4.9183	6.2236	11.1419	1.2654	0.33959		18.468	20.501	38.969	1.11008	0.150667	2		13.5497	14.2774	1.05371
TMPRSS11D	0.030564	0.017271	0.047835	0.56508	-0.82348		0.024899	0.29236	0.317259	11.7418	3.55359	2		-0.005665	0.275089	-48.5594
TMTC3	7.3713	7.642	15.0133	1.03672	0.05203		18.417	23.01	41.427	1.24939	0.321223	2		11.0457	15.368	1.39131
TMX1	144.52	140.31	284.83	0.97087	-0.04265		126.51	145.53	272.04	1.15034	0.202065	2		-18.01	5.22	-0.289839
TNKS2	161.46	136.07	297.53	0.84275	-0.24683		75.846	77.573	153.419	1.02277	0.0324815	2		-85.614	-58.497	0.683264
TOMM70A	65.438	55.747	121.185	0.85191	-0.23123		113.9	104	217.9	0.913082	-0.131184	2		48.462	48.253	0.995687
TP53INP1	61.029	76.455	137.484	1.25277	0.32512		35.797	39.951	75.748	1.11604	0.158393	2		-25.232	-36.504	1.44673
TPMT	62.029	51.22	113.249	0.82574	-0.27624		133.21	127.4	260.61	0.956385	-0.0643371	2		71.181	76.18	1.07023
TPPP	0.50124	0.18513	0.68637	0.36934	-1.43696		0.16555	0.22379	0.38934	1.3518	0.434879	2		-0.33569	0.03866	-0.115166
TPT1	1394	1194.5	2588.5	0.85689	-0.22282		749.27	889.38	1638.65	1.187	0.247314	2		-644.73	-305.12	0.473252
TRDMT1	19.169	15.532	34.701	0.81027	-0.30353		6.62	9.3152	15.9352	1.40713	0.492756	2		-12.549	-6.2168	0.495402
TRUB1	9.4344	8.1828	17.6172	0.86734	-0.20534		28.54	35.064	63.604	1.22859	0.297005	2		19.1056	26.8812	1.40698
UBE2J1	354.15	314.51	668.66	0.88807	-0.17125		178.42	201.42	379.84	1.12891	0.17493	2		-175.73	-113.09	0.643544
UBE4A	204.51	174.25	378.76	0.85204	-0.23101		216.17	217.15	433.32	1.00453	0.00652563	2		11.66	42.9	3.67925
UBN2	51.588	49.636	101.224	0.96216	-0.05565		13.792	19.064	32.856	1.38225	0.467019	2		-37.796	-30.572	0.808869
UBQLN1	182.92	163.65	346.57	0.89465	-0.1606		162.95	179.37	342.32	1.10077	0.138509	2		-19.97	15.72	-0.787181
UBXN4	127.28	109.83	237.11	0.8629	-0.21273		120.13	126.48	246.61	1.05286	0.0743128	2		-7.15	16.65	-2.32867
UGGT2	26.324	24.396	50.72	0.92676	-0.10973		23.704	32.274	55.978	1.36154	0.445242	2		-2.62	7.878	-3.00687
UGT2A1	0.00030564	0.000909	0.00121464	2.97409	1.57245		0.0005702	0.00016564	0.00073584	0.290495	-1.78342	2		0.00026456	-0.00074336	-2.8098
UHRF1BP1	53.776	53.652	107.428	0.99769	-0.00333		55.191	57.001	112.192	1.0328	0.0465542	2		1.415	3.349	2.36678
USH2A	0.26101	0.0606	0.32161	0.23218	-2.10672		0.092752	0.55905	0.651802	6.02736	2.59153	2		-0.168258	0.49845	-2.96241
USP15	476.19	523.12	999.31	1.09855	0.1356		115.52	148.94	264.46	1.2893	0.366589	2		-360.67	-374.18	1.03746
USP33	131.64	136.54	268.18	1.03722	0.05273		126.98	136.67	263.65	1.07631	0.106095	2		-4.66	0.13	-0.027897
USP37	17.282	17.035	34.317	0.98571	-0.02077		43.921	47.966	91.887	1.0921	0.127101	2		26.639	30.931	1.16112
USP45	7.8356	9.8005	17.6361	1.25077	0.32281		8.4417	11.607	20.0487	1.37496	0.45939	2		0.6061	1.8065	2.98053
USP54	4.0002	4.4911	8.4913	1.12272	0.167		15.592	15.83	31.422	1.01526	0.0218553	2		11.5918	11.3389	0.978183
UTP15	19.522	17.018	36.54	0.87173	-0.19804		19.078	18.455	37.533	0.967345	-0.0478982	2		-0.444	1.437	-3.23649
VAMP7	174.37	176.77	351.14	1.01376	0.01972		189.03	195.85	384.88	1.03608	0.0511339	2		14.66	19.08	1.3015
VAPB	12.653	13.219	25.872	1.04473	0.06313		11.194	13.685	24.879	1.22253	0.28987	2		-1.459	0.466	-0.319397
VCPIP1	159.89	161.73	321.62	1.01151	0.01651		54.816	68.389	123.205	1.24761	0.319167	2		-105.074	-93.341	0.888336
VKORC1L1	9.8039	12.051	21.8549	1.2292	0.29773		50.69	47.552	98.242	0.938094	-0.0921951	2		40.8861	35.501	0.86829
VPS13A	33.739	27.305	61.044	0.8093	-0.30525		26.12	36.516	62.636	1.39801	0.483374	2		-7.619	9.211	-1.20895
VPS13C	1161.4	900.4	2061.8	0.77527	-0.36723		252.31	397.35	649.66	1.57485	0.655213	2		-909.09	-503.05	0.553356
VPS13D	205.01	180.06	385.07	0.8783	-0.18722		94.977	110.48	205.457	1.16323	0.218135	2		-110.033	-69.58	0.632356
VPS37A	36.283	35.463	71.746	0.9774	-0.03298		46.106	53.962	100.068	1.17039	0.226989	2		9.823	18.499	1.88323
VWA3A	0.13387	0.063024	0.196894	0.47079	-1.08686		0.072415	0.0092761	0.0816911	0.128096	-2.9647	2		-0.061455	-0.0537479	0.87459
WDR17	5.7588	4.0069	9.7657	0.69579	-0.52328		0.24689	0.22859	0.47548	0.925878	-0.111106	2		-5.51191	-3.77831	0.685481
WDR55	22.204	28.233	50.437	1.27153	0.34656		33.621	35.098	68.719	1.04393	0.0620262	2		11.417	6.865	0.601296
WDR64	0	0	0	#DIV/0!	#DIV/0!		0.099784	0.032798	0.132582	0.32869	-1.6052	2		0.099784	0.032798	0.32869
WHSC1	32.465	25.348	57.813	0.78078	-0.35701		66.638	58.998	125.636	0.885351	-0.175679	2		34.173	33.65	0.984696
WIPF2	29.847	23.747	53.594	0.79562	-0.32984		16.887	18.179	35.066	1.07651	0.10636	2		-12.96	-5.568	0.42963
WNK1	322.95	266.26	589.21	0.82446	-0.27848		92.798	123.04	215.838	1.32589	0.406962	2		-230.152	-143.22	0.622284
WWTR1	0	0.02727	0.02727	#DIV/0!	#DIV/0!		30.842	29.154	59.996	0.945269	-0.0812025	2		30.842	29.1267	0.944385
XRCC5	387.6	368.99	756.59	0.95199	-0.07099		483.84	436.54	920.38	0.90224	-0.148416	2		96.24	67.55	0.701891
YES1	0.3038	2.0177	2.3215	6.64154	2.73152		0.60821	0.94334	1.55155	1.55101	0.633208	2		0.30441	-1.07436	-3.52932
YOD1	129.21	114.83	244.04	0.88871	-0.17022		27.215	29.08	56.295	1.06853	0.0956252	2		-101.995	-85.75	0.840727
ZBTB10	47.701	49.516	97.217	1.03805	0.05388		13.345	15.939	29.284	1.19438	0.256262	2		-34.356	-33.577	0.977326
ZBTB2	44.839	45.239	90.078	1.00892	0.01281		21.531	23.304	44.835	1.08235	0.114162	2		-23.308	-21.935	0.941093
ZBTB41	22.386	23.301	45.687	1.04087	0.0578		24.583	43.412	67.995	1.76594	0.820433	2		2.197	20.111	9.15385
ZC3H14	35.884	36.035	71.919	1.00421	0.00606		66.118	72.641	138.759	1.09866	0.135741	2		30.234	36.606	1.21076
ZC3H7B	52.319	50.268	102.587	0.9608	-0.05769		60.485	57.713	118.198	0.95417	-0.0676811	2		8.166	7.445	0.911707
ZDHHC20	433.42	447.78	881.2	1.03313	0.04702		198.62	227.44	426.06	1.1451	0.195475	2		-234.8	-220.34	0.938416
ZDHHC21	28.697	19.817	48.514	0.69056	-0.53416		34.296	49.349	83.645	1.43891	0.524981	2		5.599	29.532	5.27451
ZFHX3	83.684	50.069	133.753	0.59831	-0.74103		11.609	12.846	24.455	1.10656	0.146075	2		-72.075	-37.223	0.516448
ZFHX4	0.030564	0.00606	0.036624	0.19827	-2.33444		0	0.0033129	0.0033129			2		-0.030564	-0.0027471	0.0898803
ZFP3	3.5096	3.236	6.7456	0.92204	-0.1171		10.194	9.4894	19.6834	0.930881	-0.103331	2		6.6844	6.2534	0.935522
ZFR	164.49	154.85	319.34	0.94139	-0.08713		162.19	149.16	311.35	0.919662	-0.120824	2		-2.3	-5.69	2.47391
ZFYVE20	46.347	42.26	88.607	0.91182	-0.13318		40.379	34.512	74.891	0.854702	-0.226507	2		-5.968	-7.748	1.29826
ZNF185	93.308	87.048	180.356	0.93291	-0.10019		47.526	40.956	88.482	0.86176	-0.214642	2		-45.782	-46.092	1.00677
ZNF208	0.096887	2.9173	3.01419	30.1103	4.91219		0.039724	0.54331	0.583034	13.6771	3.77369	2		-0.057163	-2.37399	41.5302
ZNF264	29.098	27.571	56.669	0.94752	-0.07777		28.1	27.139	55.239	0.965801	-0.0502026	2		-0.998	-0.432	0.432866
ZNF449	9.368	9.093	18.461	0.97064	-0.04298		4.2284	5.8317	10.0601	1.37917	0.463805	2		-5.1396	-3.2613	0.634544
ZNF484	20.286	12.809	33.095	0.63142	-0.66333		5.2654	6.4089	11.6743	1.21717	0.283534	2		-15.0206	-6.4001	0.426088
ZNF528	3.994	2.4394	6.4334	0.61077	-0.71131		19.282	16.454	35.736	0.853335	-0.228816	2		15.288	14.0146	0.916706
ZNF534	0.090163	1.0959	1.18606	12.1547	3.60344		0.11803	0.18751	0.30554	1.58866	0.667814	2		0.027867	-0.90839	-32.5973
ZNF561	16.945	16.421	33.366	0.96908	-0.04532		24.188	23.494	47.682	0.971308	-0.0419991	2		7.243	7.073	0.976529
ZNF562	76.476	63.99	140.466	0.83673	-0.25716		69.553	57.191	126.744	0.822265	-0.282325	2		-6.923	-6.799	0.982089
ZNF615	7.3151	6.3781	13.6932	0.87191	-0.19775		10.416	9.2731	19.6891	0.890275	-0.167678	2		3.1009	2.895	0.9336
ZNF624	6.1931	4.5283	10.7214	0.73118	-0.45169		7.9508	10.521	18.4718	1.32326	0.4041	2		1.7577	5.9927	3.4094
ZNF626	0.45723	3.4197	3.87693	7.47917	2.90288		2.0835	4.1606	6.2441	1.99693	0.997782	2		1.62627	0.7409	0.455582
ZNF708	10.965	10.136	21.101	0.9244	-0.11342		6.7295	7.238	13.9675	1.07556	0.105092	2		-4.2355	-2.898	0.684217
ZNF711	0.24543	0.21816	0.46359	0.88889	-0.16993		1.9214	2.3068	4.2282	1.20058	0.263735	2		1.67597	2.08864	1.24623
ZNF812	0.26774	0.99293	1.26067	3.70856	1.89086		0.22523	0.27017	0.4954	1.19953	0.262468	2		-0.04251	-0.72276	17.0021
ZNF85	1.3463	2.6646	4.0109	1.9792	0.98492		3.0808	4.8121	7.8929	1.56196	0.643362	2		1.7345	2.1475	1.23811
A1CF	0	0.050298	0.050298	#DIV/0!	#DIV/0!		0.0085529	0	0.0085529	0		1		0.0085529	-0.050298	-5.88081
AAK1	108.29	107.93	216.22	0.99668	-0.0048		67.2	82.96	150.16	1.23452	0.303955	1		-41.09	-24.97	0.60769
AASDH	13.988	13.831	27.819	0.98878	-0.01628		21.674	23.051	44.725	1.06353	0.0888639	1		7.686	9.22	1.19958
ABCA17P	0	0	0	#DIV/0!	#DIV/0!		0.19976	0.17244	0.3722	0.863236	-0.212173	1		0.19976	0.17244	0.863236
ABCB1	0.33742	1.0302	1.36762	3.05317	1.61031		0.041054	0.22726	0.268314	5.53564	2.46875	1		-0.296366	-0.80294	2.70929
ABCC1	55.97	49.496	105.466	0.88433	-0.17734		45.528	48.338	93.866	1.06172	0.0864037	1		-10.442	-1.158	0.110898
ABCE1	92.25	77.012	169.262	0.83482	-0.26047		138.36	150.43	288.79	1.08724	0.120665	1		46.11	73.418	1.59224
ABCF2	38.335	38.757	77.092	1.01101	0.01579		51.146	45.078	96.224	0.881359	-0.182198	1		12.811	6.321	0.493404
ABHD11	7.5095	11.335	18.8445	1.50942	0.594		8.414	7.7964	16.2104	0.926599	-0.109984	1		0.9045	-3.5386	-3.91222
ABHD3	31.051	27.086	58.137	0.87231	-0.19709		37.641	28.94	66.581	0.768842	-0.37924	1		6.59	1.854	0.281335
ABI1	130.42	126.07	256.49	0.96665	-0.04894		154.62	158.22	312.84	1.02328	0.033205	1		24.2	32.15	1.32851
ABL2	32.827	24.564	57.391	0.74829	-0.41834		156.31	148.57	304.88	0.950483	-0.0732672	1		123.483	124.006	1.00424
ABTB2	1.2724	1.5435	2.8159	1.21306	0.27865		1.4726	0.84528	2.31788	0.574005	-0.800864	1		0.2002	-0.69822	-3.48761
ACAD9	15.594	14.867	30.461	0.95338	-0.06888		38.7	34.95	73.65	0.903101	-0.147041	1		23.106	20.083	0.869168
ACAT2	14.156	14.212	28.368	1.00396	0.0057		366.47	342.83	709.3	0.935493	-0.0962017	1		352.314	328.618	0.932742
ACBD3	68.976	63.264	132.24	0.91719	-0.12471		89.485	102.3	191.785	1.14321	0.193088	1		20.509	39.036	1.90336
ACBD7	0.29005	0.69872	0.98877	2.40896	1.26841		0.17144	0.046877	0.218317	0.273431	-1.87075	1		-0.11861	-0.651843	5.49568
ACO2	72.659	54.464	127.123	0.74958	-0.41584		143.98	138.44	282.42	0.961522	-0.0566076	1		71.321	83.976	1.17744
ACOX1	129.26	127.81	257.07	0.98878	-0.01628		227.42	231.06	458.48	1.01601	0.0229084	1		98.16	103.25	1.05185
ACOX3	10.018	10.351	20.369	1.03324	0.04718		22.632	25.383	48.015	1.12155	0.165499	1		12.614	15.032	1.19169
ACTC1	0.056237	0.07575	0.131987	1.34698	0.42973		0.065192	0.080669	0.145861	1.23741	0.307319	1		0.008955	0.004919	0.549302
ACVR1C	0.24237	0.39572	0.63809	1.63271	0.70727		0	0.10535	0.10535			1		-0.24237	-0.29037	1.19804
ACVR2B	1.5175	2.5037	4.0212	1.64988	0.72237		5.1825	5.3341	10.5166	1.02925	0.0415967	1		3.665	2.8304	0.772278
ADAM17	182.96	140.19	323.15	0.76623	-0.38414		97.641	83.757	181.398	0.857806	-0.221277	1		-85.319	-56.433	0.661435
ADAM22	1.1257	1.9334	3.0591	1.71751	0.78032		0.36359	0.72072	1.08431	1.98223	0.987126	1		-0.76211	-1.21268	1.59121
ADAM28	16.451	14.599	31.05	0.88742	-0.17231		16.685	17.885	34.57	1.07192	0.100198	1		0.234	3.286	14.0427
ADARB2	0	0.050298	0.050298	#DIV/0!	#DIV/0!		0	0	0			1		0	-0.050298	#DIV/0!
ADCY8	0	0	0	#DIV/0!	#DIV/0!		0.022998	0	0.022998	0		1		0.022998	0	0
ADD3	260.5	270.5	531	1.03839	0.05435		79.611	89.214	168.825	1.12062	0.164302	1		-180.889	-181.286	1.00219
ADO	57.688	52.56	110.248	0.91111	-0.13431		164.97	174.28	339.25	1.05643	0.0792033	1		107.282	121.72	1.13458
ADRBK2	245.76	219.23	464.99	0.89205	-0.1648		212.06	246.25	458.31	1.16123	0.215651	1		-33.7	27.02	-0.80178
AFF4	188.16	143.65	331.81	0.76345	-0.3894		112.22	134.61	246.83	1.19952	0.262456	1		-75.94	-9.04	0.119041
AFTPH	167.88	162.41	330.29	0.96742	-0.04779		118.32	134.23	252.55	1.13447	0.182013	1		-49.56	-28.18	0.568604
AGAP1	0.13203	0.61327	0.7453	4.64493	2.21566		0.3062	0.17061	0.47681	0.557185	-0.843772	1		0.17417	-0.44266	-2.54154
AGL	18.542	19.336	37.878	1.04282	0.06049		28.549	43.085	71.634	1.50916	0.593745	1		10.007	23.749	2.37324
AGPAT3	107.92	101.53	209.45	0.94079	-0.08806		91.553	92.465	184.018	1.00996	0.0143002	1		-16.367	-9.065	0.553858
AGPAT5	16.445	11.568	28.013	0.70344	-0.50751		26.963	22.933	49.896	0.850536	-0.233556	1		10.518	11.365	1.08053
AGRN	4.3373	4.1202	8.4575	0.94995	-0.07408		18.407	15.661	34.068	0.850818	-0.233078	1		14.0697	11.5408	0.820259
AHCTF1	80.742	81.887	162.629	1.01418	0.02032		53.455	58.744	112.199	1.09894	0.136117	1		-27.287	-23.143	0.848133
AHCTF1P1	54.717	57.587	112.304	1.05245	0.07375		46.051	48.741	94.792	1.05841	0.0819034	1		-8.666	-8.846	1.02077
AHI1	4.2031	2.364	6.5671	0.56244	-0.83022		22.643	24.591	47.234	1.08603	0.119065	1		18.4399	22.227	1.20538
AK3	16.463	14.768	31.231	0.89704	-0.15675		61.65	57.62	119.27	0.934631	-0.0975312	1		45.187	42.852	0.948326
AKAP11	89.298	78.515	167.813	0.87925	-0.18566		46.455	67.029	113.484	1.44288	0.528952	1		-42.843	-11.486	0.268095
AKR1B10	0	0.08181	0.08181	#DIV/0!	#DIV/0!		0	0	0			1		0	-0.08181	#DIV/0!
AKR1C2	0.19836	0.37875	0.57711	1.90941	0.93312		2.2895	3.567	5.8565	1.55798	0.639679	1		2.09114	3.18825	1.52465
ALAS1	39.845	42.873	82.718	1.07599	0.10567		653.82	830.04	1483.86	1.26952	0.344287	1		613.975	787.167	1.28208
ALDH1A2	0.24604	0.0909	0.33694	0.36945	-1.43654		313.93	206.36	520.29	0.657344	-0.60528	1		313.684	206.269	0.65757
ALDH1A3	0.34384	0.25149	0.59533	0.73142	-0.45124		0.94063	0.60725	1.54788	0.645578	-0.631337	1		0.59679	0.35576	0.596123
ALDH9A1	48.511	53.361	101.872	1.09998	0.13747		113.9	119.62	233.52	1.05022	0.0706909	1		65.389	66.259	1.0133
ALG1	11.423	12.825	24.248	1.12273	0.16702		35.429	35.694	71.123	1.00748	0.0107508	1		24.006	22.869	0.952637
ALG10	5.1872	6.3188	11.506	1.21815	0.28469		9.0785	10.197	19.2755	1.1232	0.167619	1		3.8913	3.8782	0.996634
ALG11	2.2449	1.5859	3.8308	0.70645	-0.50135		2.0981	1.9664	4.0645	0.937229	-0.0935266	1		-0.1468	0.3805	-2.59196
ALKBH2	1.4671	2.9836	4.4507	2.03367	1.02409		2.0352	2.103	4.1382	1.03331	0.0472783	1		0.5681	-0.8806	-1.55008
ALMS1	64.085	49.678	113.763	0.77519	-0.36738		31.806	39.264	71.07	1.23448	0.303908	1		-32.279	-10.414	0.322625
ALS2CR11	0.16779	0.27421	0.442	1.63425	0.70862		0.072225	0	0.072225	0		1		-0.095565	-0.27421	2.86936
AMD1	202.6	193.49	396.09	0.95503	-0.06638		303.52	247.69	551.21	0.816058	-0.293256	1		100.92	54.2	0.537059
AMIGO1	0.18491	0.4545	0.63941	2.45795	1.29746		2.0681	1.2203	3.2884	0.590059	-0.76107	1		1.88319	0.7658	0.40665
AMOT	0.50949	0.85628	1.36577	1.68066	0.74903		0.035352	0.076362	0.111714	2.16005	1.11106	1		-0.474138	-0.779918	1.64492
ANGEL2	40.738	43.016	83.754	1.05592	0.0785		21.854	23.771	45.625	1.08772	0.121305	1		-18.884	-19.245	1.01912
ANGPT1	3.9882	3.1494	7.1376	0.78968	-0.34066		0.02908	0	0.02908	0		1		-3.95912	-3.1494	0.79548
ANGPTL1	1.2375	0.95142	2.18892	0.76882	-0.37927		0.073935	0	0.073935	0		1		-1.16356	-0.95142	0.817677
ANKDD1A	3.3754	2.281	5.6564	0.67577	-0.56539		2.6896	1.4684	4.158	0.545955	-0.873147	1		-0.6858	-0.8126	1.18489
ANKFY1	66.587	53.683	120.27	0.80621	-0.31078		38.261	42.586	80.847	1.11304	0.154505	1		-28.326	-11.097	0.39176
ANKRD26	11.528	10.414	21.942	0.90337	-0.14662		11.422	16.724	28.146	1.46419	0.550105	1		-0.106	6.31	-59.5283
ANKRD28	69.873	40.806	110.679	0.584	-0.77595		101.06	114.9	215.96	1.13695	0.185167	1		31.187	74.094	2.3758
ANKRD32	8.636	12.956	21.592	1.50023	0.58519		16.281	19.62	35.901	1.20509	0.269136	1		7.645	6.664	0.871681
ANKRD34C	0	0.013332	0.013332	#DIV/0!	#DIV/0!		0	0	0			1		0	-0.013332	#DIV/0!
ANKRD40	41.549	37.722	79.271	0.90789	-0.13941		74.811	61.041	135.852	0.815936	-0.293472	1		33.262	23.319	0.70107
ANO5	7.2286	9.2821	16.5107	1.28408	0.36073		21.516	16.152	37.668	0.750697	-0.413697	1		14.2874	6.8699	0.480836
ANXA1	1244.1	1128.4	2372.5	0.907	-0.14082		503.07	542.06	1045.13	1.0775	0.107693	1		-741.03	-586.34	0.79125
ANXA5	416.16	398.11	814.27	0.95663	-0.06397		899.36	1037.1	1936.46	1.15315	0.205584	1		483.2	638.99	1.32241
AP1S2	564.13	587.39	1151.52	1.04123	0.05829		114.01	157.49	271.5	1.38137	0.4661	1		-450.12	-429.9	0.955079
AP1S3	1.4765	1.3477	2.8242	0.91277	-0.13168		2.8548	2.4815	5.3363	0.869238	-0.202177	1		1.3783	1.1338	0.822608
AP4E1	32.891	40.242	73.133	1.2235	0.29101		52.413	67.831	120.244	1.29416	0.37202	1		19.522	27.589	1.41323
APCDD1L	0	0.010908	0.010908	#DIV/0!	#DIV/0!		0.10111	0.071558	0.172668	0.707724	-0.498741	1		0.10111	0.06065	0.599842
APLP1	0.035759	0.0303	0.066059	0.84734	-0.23899		0.082108	0.002319	0.084427	0.0282433	-5.14595	1		0.046349	-0.027981	-0.603702
APOBEC3A	48.826	82.212	131.038	1.68378	0.7517		1.7591	3.5145	5.2736	1.9979	0.998482	1		-47.0669	-78.6975	1.67203
APOBEC3B	21.671	21.892	43.563	1.0102	0.01464		7.9772	6.7056	14.6828	0.840596	-0.250516	1		-13.6938	-15.1864	1.109
APOBEC3G	31.535	35.779	67.314	1.13458	0.18216		20.602	23.425	44.027	1.13703	0.185265	1		-10.933	-12.354	1.12997
APOOL	16.532	12.991	29.523	0.78581	-0.34775		19.388	24.627	44.015	1.27022	0.345077	1		2.856	11.636	4.07423
ARAP2	234.06	217.78	451.84	0.93045	-0.10401		101	122.95	223.95	1.21733	0.283716	1		-133.06	-94.83	0.712686
ARFGEF1	193.08	177.25	370.33	0.91801	-0.12341		110.76	138.41	249.17	1.24964	0.321511	1		-82.32	-38.84	0.471817
ARHGAP1	37.138	45.169	82.307	1.21625	0.28244		20.29	17.076	37.366	0.841597	-0.248799	1		-16.848	-28.093	1.66744
ARHGAP11A	8.0077	10.034	18.0417	1.25304	0.32544		37.235	42.566	79.801	1.14317	0.193042	1		29.2273	32.532	1.11307
ARHGAP11B	1.9524	2.8179	4.7703	1.4433	0.52937		3.3815	3.2344	6.6159	0.956499	-0.0641652	1		1.4291	0.4165	0.291442
ARHGAP12	56.884	52.111	108.995	0.91609	-0.12643		35.568	42.136	77.704	1.18466	0.244474	1		-21.316	-9.975	0.467958
ARHGAP19	35.118	38.371	73.489	1.09263	0.12781		17.878	15.067	32.945	0.842768	-0.246793	1		-17.24	-23.304	1.35174
ARHGAP21	95.869	78.101	173.97	0.81466	-0.29572		49.177	57.196	106.373	1.16306	0.217931	1		-46.692	-20.905	0.447721
ARHGAP29	3.3464	3.2385	6.5849	0.96776	-0.04728		0.20261	0.20325	0.40586	1.00316	0.00454997	1		-3.14379	-3.03525	0.965475
ARHGAP32	25.416	18.175	43.591	0.7151	-0.48378		6.0291	6.4702	12.4993	1.07316	0.101868	1		-19.3869	-11.7048	0.603748
ARHGEF9	8.2088	5.4713	13.6801	0.66652	-0.58529		13.011	13.294	26.305	1.02175	0.0310434	1		4.8022	7.8227	1.62898
ARID1A	102.74	81.874	184.614	0.7969	-0.32752		16.654	17.629	34.283	1.05854	0.0820819	1		-86.086	-64.245	0.746289
ARID1B	58.558	46.421	104.979	0.79274	-0.33509		12.881	16.3	29.181	1.26543	0.339627	1		-45.677	-30.121	0.659435
ARL5A	142.26	128.53	270.79	0.90349	-0.14642		87.448	95.433	182.881	1.09131	0.126063	1		-54.812	-33.097	0.603828
ARL6IP6	14.633	15.759	30.392	1.07695	0.10695		19.027	21.251	40.278	1.11689	0.159483	1		4.394	5.492	1.24989
ARMC2	2.1135	2.7649	4.8784	1.30821	0.38759		1.8446	1.8358	3.6804	0.995229	-0.00689911	1		-0.2689	-0.9291	3.45519
ARMC3	0	0.001818	0.001818	#DIV/0!	#DIV/0!		0	0	0			1		0	-0.001818	#DIV/0!
ARMCX1	3.6744	4.3011	7.9755	1.17056	0.2272		13.352	12.405	25.757	0.929074	-0.106134	1		9.6776	8.1039	0.837387
ARMCX2	0.63603	0.97778	1.61381	1.53732	0.62042		1.871	1.4582	3.3292	0.779369	-0.359621	1		1.23497	0.48042	0.389013
ARMCX3	14.258	18.327	32.585	1.28538	0.3622		46.185	48.804	94.989	1.05671	0.079575	1		31.927	30.477	0.954584
ARRDC3	342.24	154.03	496.27	0.45006	-1.1518		78.997	82.917	161.914	1.04962	0.0698701	1		-263.243	-71.113	0.270142
ARSK	1.7314	1.6632	3.3946	0.96061	-0.05798		5.6179	6.1321	11.75	1.09153	0.12635	1		3.8865	4.4689	1.14985
AS3MT	0.066629	0.14362	0.210249	2.15552	1.10803		0	0	0			1		-0.066629	-0.14362	2.15552
ASAP2	4.4005	4.888	9.2885	1.11078	0.15158		12.007	13.281	25.288	1.1061	0.145488	1		7.6065	8.393	1.1034
ASAP3	0.44103	0.21058	0.65161	0.47747	-1.06651		0.39382	0.35166	0.74548	0.892946	-0.163355	1		-0.04721	0.14108	-2.98835
ASB14	17.414	12.413	29.827	0.71282	-0.4884		9.21	10.77	19.98	1.16938	0.225745	1		-8.204	-1.643	0.200268
ASB9	0.45509	0.40966	0.86475	0.90017	-0.15172		0.32843	0.53255	0.86098	1.6215	0.697331	1		-0.12666	0.12289	-0.970235
ASPN	0.39763	0.33512	0.73275	0.84279	-0.24675		0.25754	0.34222	0.59976	1.3288	0.410128	1		-0.14009	0.0071	-0.0506817
ASXL2	73.127	64.582	137.709	0.88315	-0.17927		50.114	53.062	103.176	1.05883	0.0824654	1		-23.013	-11.52	0.500587
ATAD2	19.759	18.761	38.52	0.94949	-0.07477		92.49	92.605	185.095	1.00124	0.0017927	1		72.731	73.844	1.0153
ATF2	55.855	52.289	108.144	0.93616	-0.09518		59.299	70.763	130.062	1.19333	0.254987	1		3.444	18.474	5.36411
ATF7	33.091	30.927	64.018	0.9346	-0.09757		13.414	12.839	26.253	0.957134	-0.0632067	1		-19.677	-18.088	0.919246
ATF7IP2	11.744	10.02	21.764	0.8532	-0.22904		7.3498	4.6438	11.9936	0.631827	-0.662399	1		-4.3942	-5.3762	1.22348
ATG12	67.972	72.934	140.906	1.073	0.10165		41.042	40.786	81.828	0.993762	-0.00902701	1		-26.93	-32.148	1.19376
ATP11A	90.544	78.063	168.607	0.86216	-0.21398		28.472	28.773	57.245	1.01057	0.0151718	1		-62.072	-49.29	0.794078
ATP13A4	0.030564	0.00606	0.036624	0.19827	-2.33444		0	0.020209	0.020209			1		-0.030564	0.014149	-0.46293
ATP1B2	0.015893	0.14302	0.158913	8.99893	3.16975		0.10207	0.043399	0.145469	0.425189	-1.23383	1		0.086177	-0.099621	-1.156
ATP2A2	162	130.1	292.1	0.80309	-0.31637		191.77	199.02	390.79	1.03781	0.0535364	1		29.77	68.92	2.31508
ATP2B1	908.64	610.58	1519.22	0.67197	-0.57353		84.14	101.44	185.58	1.20561	0.269763	1		-824.5	-509.14	0.617514
ATP9A	0.030564	0.20574	0.236304	6.73145	2.75092		21.035	9.8176	30.8526	0.466727	-1.09935	1		21.0044	9.61186	0.457611
ATRN	65.796	68.041	133.837	1.03412	0.0484		52.807	62.067	114.874	1.17536	0.233097	1		-12.989	-5.974	0.459928
ATXN10	59.687	49.767	109.454	0.8338	-0.26223		28.952	31.765	60.717	1.09716	0.133775	1		-30.735	-18.002	0.585717
AVL9	31.407	31.684	63.091	1.00882	0.01267		50.232	50.716	100.948	1.00964	0.0138342	1		18.825	19.032	1.011
AVPR1A	0.074269	0.15695	0.231219	2.11326	1.07947		0.044285	0.023521	0.067806	0.531128	-0.912869	1		-0.029984	-0.133429	4.45001
B3GALTL	6.5	6.18	12.68	0.95077	-0.07283		40.629	38.603	79.232	0.950134	-0.0737969	1		34.129	32.423	0.950013
BACE1	14.173	24.727	38.9	1.74466	0.80294		46.505	58.893	105.398	1.26638	0.34071	1		32.332	34.166	1.05672
BAHD1	12.482	11.371	23.853	0.91099	-0.13449		17.447	17.529	34.976	1.0047	0.00676471	1		4.965	6.158	1.24028
BANK1	2.755	2.7958	5.5508	1.01481	0.02121		0.40997	0.68063	1.0906	1.66019	0.731352	1		-2.34503	-2.11517	0.90198
BBS1	5.8615	4.0966	9.9581	0.6989	-0.51684		3.6055	3.6798	7.2853	1.02061	0.029428	1		-2.256	-0.4168	0.184752
BBS10	3.5542	2.7612	6.3154	0.77688	-0.36423		19.439	27.077	46.516	1.39292	0.478114	1		15.8848	24.3158	1.53076
BBS12	1.412	1.8453	3.2573	1.30687	0.38612		4.0891	4.9398	9.0289	1.20804	0.272669	1		2.6771	3.0945	1.15591
BBS2	16.893	16.773	33.666	0.9929	-0.01028		38.551	41.617	80.168	1.07953	0.110405	1		21.658	24.844	1.1471
BCL2	5.9642	10.957	16.9212	1.83713	0.87745		16.122	16.126	32.248	1.00025	0.0003579	1		10.1578	5.169	0.50887
BCL2L15	0.64428	1.4235	2.06778	2.20944	1.14368		0.081348	0.068908	0.150256	0.847077	-0.239435	1		-0.562932	-1.35459	2.40632
BCO2	0.82308	0.78992	1.613	0.95971	-0.05933		0.11252	0.15802	0.27054	1.40437	0.489926	1		-0.71056	-0.6319	0.889299
BCOR	65.15	37.019	102.169	0.56821	-0.8155		23.715	27.947	51.662	1.17845	0.236894	1		-41.435	-9.072	0.218945
BDKRB1	0	0.00606	0.00606	#DIV/0!	#DIV/0!		0	0	0			1		0	-0.00606	#DIV/0!
BDNF	0.02659	0	0.02659	0	#NUM!		0.33509	0.34553	0.68062	1.03116	0.0442623	1		0.3085	0.34553	1.12003
BEND4	0	0.1215	0.1215	#DIV/0!	#DIV/0!		0	0	0			1		0	-0.1215	#DIV/0!
BHLHE40	143.08	88.875	231.955	0.62116	-0.68697		148.73	145.55	294.28	0.978619	-0.0311808	1		5.65	56.675	10.031
BICD2	165.41	155.73	321.14	0.94148	-0.087		109.88	118.28	228.16	1.07645	0.106277	1		-55.53	-37.45	0.67441
BIRC3	77.16	69.893	147.053	0.90582	-0.14271		5.8633	6.4508	12.3141	1.1002	0.137765	1		-71.2967	-63.4422	0.889834
BMP2K	85.592	80.306	165.898	0.93824	-0.09197		117.99	152.04	270.03	1.28858	0.365786	1		32.398	71.734	2.21415
BMP3	0.054098	0.11059	0.164688	2.04425	1.03157		0.0045616	0	0.0045616	0		1		-0.0495364	-0.11059	2.2325
BMPER	0	0.006363	0.006363	#DIV/0!	#DIV/0!		0	0	0			1		0	-0.006363	#DIV/0!
BNIP3L	378.5	399.87	778.37	1.05646	0.07924		186.56	185.79	372.35	0.995873	-0.00596684	1		-191.94	-214.08	1.11535
BRCA1	10.36	8.4925	18.8525	0.81974	-0.28676		48.556	51.708	100.264	1.06491	0.0907379	1		38.196	43.2155	1.13141
BRD7	37.397	42.424	79.821	1.13442	0.18196		29.493	31.685	61.178	1.07432	0.103427	1		-7.904	-10.739	1.35868
BRWD3	135.02	112.36	247.38	0.83217	-0.26504		13.769	20.132	33.901	1.46213	0.548067	1		-121.251	-92.228	0.760637
BTBD10	15.766	18.618	34.384	1.1809	0.23988		33.528	36.425	69.953	1.08641	0.119563	1		17.762	17.807	1.00253
BTF3L4	56.774	61.62	118.394	1.08536	0.11817		38.755	33.987	72.742	0.876971	-0.189399	1		-18.019	-27.633	1.53355
BTN3A3	36.722	45.977	82.699	1.25203	0.32427		20.06	14.819	34.879	0.738734	-0.436874	1		-16.662	-31.158	1.87
BTRC	12.377	10.558	22.935	0.85303	-0.22933		21.468	17.036	38.504	0.793553	-0.333601	1		9.091	6.478	0.712573
BUB1	1.9937	1.8834	3.8771	0.94468	-0.08211		66.358	58.673	125.031	0.884189	-0.177574	1		64.3643	56.7896	0.882315
BUB3	48.301	52.47	100.771	1.08631	0.11944		104.02	102.42	206.44	0.984618	-0.0223635	1		55.719	49.95	0.896463
C10orf105	10.228	12.28	22.508	1.20063	0.26379		9.7182	12.38	22.0982	1.2739	0.34925	1		-0.5098	0.1	-0.196155
C10orf54	846.17	846.05	1692.22	0.99986	-0.0002		37.037	33.525	70.562	0.905176	-0.14373	1		-809.133	-812.525	1.00419
C11orf63	1.368	1.5232	2.8912	1.11345	0.15504		8.6014	8.7637	17.3651	1.01887	0.0269686	1		7.2334	7.2405	1.00098
C11orf65	0.096887	0	0.096887	0	#NUM!		0.30677	0.24847	0.55524	0.809955	-0.304086	1		0.209883	0.24847	1.18385
C11orf70	0	0.19513	0.19513	#DIV/0!	#DIV/0!		0	0.0041411	0.0041411			1		0	-0.190989	#DIV/0!
C11orf87	0	0.00606	0.00606	#DIV/0!	#DIV/0!		0	0.035779	0.035779			1		0	0.029719	#DIV/0!
C12orf5	23.853	20.593	44.446	0.86333	-0.21202		111.27	96.297	207.567	0.865435	-0.208502	1		87.417	75.704	0.86601
C14orf93	6.235	6.839	13.074	1.09687	0.1334		5.2177	5.3939	10.6116	1.03377	0.0479148	1		-1.0173	-1.4451	1.42052
C15orf38	59.232	68.552	127.784	1.15735	0.21082		52.469	66.4	118.869	1.26551	0.339718	1		-6.763	-2.152	0.318202
C16orf47	0	0.0606	0.0606	#DIV/0!	#DIV/0!		0.11176	0.073712	0.185472	0.659556	-0.600433	1		0.11176	0.013112	0.117323
C16orf72	127.71	109.32	237.03	0.856	-0.22431		71.158	75.26	146.418	1.05765	0.0808573	1		-56.552	-34.06	0.602278
C17orf67	1.122	1.5938	2.7158	1.4205	0.5064		0.69051	0.69521	1.38572	1.00681	0.00978653	1		-0.43149	-0.89859	2.08253
C18orf54	1.641	2.4101	4.0511	1.46868	0.55452		3.6365	4.4383	8.0748	1.22049	0.287457	1		1.9955	2.0282	1.01639
C1orf116	0.013754	0.07575	0.089504	5.50749	2.46139		0.024708	0.044393	0.069101	1.79671	0.845354	1		0.010954	-0.031357	-2.86261
C1orf192	1.0624	0.86688	1.92928	0.81596	-0.29342		0.84826	1.0606	1.90886	1.25032	0.322302	1		-0.21414	0.19372	-0.904642
C1orf27	34.542	28.5	63.042	0.82508	-0.27739		33.865	41.309	75.174	1.21981	0.286661	1		-0.677	12.809	-18.9202
C1QBP	50.779	42.418	93.197	0.83535	-0.25956		74.51	73.745	148.255	0.989733	-0.0148888	1		23.731	31.327	1.32009
C2orf72	0.0064183	0.038481	0.0448993	5.99551	2.58388		0.16175	0.25228	0.41403	1.55969	0.64126	1		0.155332	0.213799	1.3764
C2orf88	3.0261	2.2007	5.2268	0.72724	-0.4595		1.9086	2.3068	4.2154	1.20863	0.273378	1		-1.1175	0.1061	-0.0949441
C3orf58	119.52	92.679	212.199	0.77543	-0.36694		34.285	32.793	67.078	0.956482	-0.0641896	1		-85.235	-59.886	0.702599
C3orf62	11.691	10.772	22.463	0.92139	-0.11811		4.3289	5.2508	9.5797	1.21296	0.278537	1		-7.3621	-5.5212	0.749949
C4orf29	13.446	14.637	28.083	1.08858	0.12244		9.42	11.507	20.927	1.22155	0.288713	1		-4.026	-3.13	0.777447
C4orf3	88.145	89.758	177.903	1.0183	0.02616		91.174	83.188	174.362	0.912409	-0.132247	1		3.029	-6.57	-2.16903
C4orf32	23.371	19.568	42.939	0.83728	-0.25622		14.963	16.347	31.31	1.09249	0.127626	1		-8.408	-3.221	0.383088
C5orf24	42.658	41.436	84.094	0.97135	-0.04193		26.036	27.432	53.468	1.05362	0.075352	1		-16.622	-14.004	0.842498
C5orf27	0.028424	0.19695	0.225374	6.929	2.79265		0.46566	0.52443	0.99009	1.12621	0.171473	1		0.437236	0.32748	0.748978
C5orf28	3.7291	5.3504	9.0795	1.43477	0.52082		8.7974	10.518	19.3154	1.19558	0.257711	1		5.0683	5.1676	1.01959
C5orf58	3.3794	3.0164	6.3958	0.89258	-0.16394		0.14939	0.4204	0.56979	2.81411	1.49268	1		-3.23001	-2.596	0.803713
C6orf123	0.013754	0.3127	0.326454	22.7352	4.50686		0	0.012092	0.012092			1		-0.013754	-0.300608	21.856
C6orf201	2.9372	2.7167	5.6539	0.92493	-0.11259		5.5742	6.1878	11.762	1.11008	0.150662	1		2.637	3.4711	1.31631
C7orf60	36.557	48.521	85.078	1.32727	0.40846		21.489	25.074	46.563	1.16683	0.222594	1		-15.068	-23.447	1.55608
C8orf37	1.3087	1.3547	2.6634	1.03515	0.04984		3.4537	4.2339	7.6876	1.2259	0.293844	1		2.145	2.8792	1.34228
CA13	3.7887	2.8558	6.6445	0.75377	-0.40781		1.1303	1.29	2.4203	1.14129	0.190665	1		-2.6584	-1.5658	0.589001
CA2	4.4433	6.3894	10.8327	1.43799	0.52405		116.29	123.67	239.96	1.06346	0.0887685	1		111.847	117.281	1.04858
CABP1	0	0.036663	0.036663	#DIV/0!	#DIV/0!		0	0	0			1		0	-0.036663	#DIV/0!
CACHD1	0.37012	0.47904	0.84916	1.29428	0.37215		0.041054	0	0.041054	0		1		-0.329066	-0.47904	1.45576
CACNA1H	0.0070296	0.11787	0.1249	16.7677	4.06761		0	0.0033129	0.0033129			1		-0.0070296	-0.114557	16.2964
CACNB4	5.1756	3.6351	8.8107	0.70235	-0.50973		0.39781	0.43299	0.8308	1.08843	0.122254	1		-4.77779	-3.20211	0.670207
CADM2	0	0.019998	0.019998	#DIV/0!	#DIV/0!		0.068804	0.035448	0.104252	0.515203	-0.956788	1		0.068804	0.01545	0.224551
CALCOCO2	114.15	105.42	219.57	0.92352	-0.11478		38.019	36.931	74.95	0.971383	-0.0418883	1		-76.131	-68.489	0.89962
CALM1	290.54	282.06	572.6	0.97081	-0.04273		592.92	672.24	1265.16	1.13378	0.181139	1		302.38	390.18	1.29036
CALM2	731.04	671.54	1402.58	0.91861	-0.12248		780.1	803.81	1583.91	1.03039	0.0431955	1		49.06	132.27	2.69609
CALM3	109.89	113.19	223.08	1.03003	0.04269		533.48	504.33	1037.81	0.945359	-0.0810661	1		423.59	391.14	0.923393
CALU	73.779	69.987	143.766	0.9486	-0.07612		418.89	361.27	780.16	0.862446	-0.213494	1		345.111	291.283	0.844027
CAMLG	29.13	31.791	60.921	1.09135	0.12611		21.461	21.997	43.458	1.02498	0.0355895	1		-7.669	-9.794	1.27709
CAND1	85.79	79.353	165.143	0.92497	-0.11252		150.69	153.23	303.92	1.01686	0.0241151	1		64.9	73.877	1.13832
CANX	936.72	986.39	1923.11	1.05303	0.07454		1070.9	1200.4	2271.3	1.12093	0.164691	1		134.18	214.01	1.59495
CAPZA2	387.32	323.55	710.87	0.83536	-0.25954		337.86	394.56	732.42	1.16782	0.223819	1		-49.46	71.01	-1.43571
CARKD	16.1	14.875	30.975	0.92391	-0.11417		20.943	20.672	41.615	0.98706	-0.0187901	1		4.843	5.797	1.19699
CASC4	173.52	169.95	343.47	0.97943	-0.02999		87.746	101.2	188.946	1.15333	0.205804	1		-85.774	-68.75	0.801525
CASC5	9.6987	7.3299	17.0286	0.75576	-0.404		45.963	57.223	103.186	1.24498	0.316122	1		36.2643	49.8931	1.37582
CASD1	27.692	25.069	52.761	0.90528	-0.14356		13.151	16.44	29.591	1.2501	0.322038	1		-14.541	-8.629	0.593425
CASK	15.704	12.832	28.536	0.81712	-0.29139		6.5552	9.0486	15.6038	1.38037	0.465055	1		-9.1488	-3.7834	0.413541
CBL	234.22	179.25	413.47	0.76531	-0.38589		97.938	110.29	208.228	1.12612	0.171361	1		-136.282	-68.96	0.50601
CBLL1	41.86	41.918	83.778	1.00139	0.002		29.79	30.965	60.755	1.03944	0.0558103	1		-12.07	-10.953	0.907457
CC2D1B	32.276	33.541	65.817	1.03919	0.05546		78	84.559	162.559	1.08409	0.116484	1		45.724	51.018	1.11578
CCDC112	18.478	22.159	40.637	1.19921	0.26208		7.1065	12.531	19.6375	1.76332	0.81829	1		-11.3715	-9.628	0.846678
CCDC140	0	0	0	#DIV/0!	#DIV/0!		0.019007	0	0.019007	0		1		0.019007	0	0
CCDC148	0	0.079386	0.079386	#DIV/0!	#DIV/0!		0	0	0			1		0	-0.079386	#DIV/0!
CCDC39	4.0252	4.2768	8.302	1.06251	0.08747		1.3497	1.806	3.1557	1.33808	0.420159	1		-2.6755	-2.4708	0.923491
CCDC67	0.31175	0.22452	0.53627	0.72019	-0.47355		0.090851	0.02965	0.120501	0.326359	-1.61547	1		-0.220899	-0.19487	0.882168
CCDC68	0.097803	0.21907	0.316873	2.23991	1.16344		0.176	0.27315	0.44915	1.55199	0.634118	1		0.078197	0.05408	0.691587
CCDC73	45.864	40.157	86.021	0.87557	-0.19171		21.937	21.975	43.912	1.00173	0.00249692	1		-23.927	-18.182	0.759895
CCL18	0	0	0	#DIV/0!	#DIV/0!		5.3119	7.2681	12.58	1.36827	0.45235	1		5.3119	7.2681	1.36827
CCL2	1.2653	0.41602	1.68132	0.32879	-1.60475		26.481	31.55	58.031	1.19142	0.252682	1		25.2157	31.134	1.23471
CCNA1	0.024451	0.0303	0.054751	1.23921	0.30942		13.508	12.771	26.279	0.94544	-0.0809426	1		13.4835	12.7407	0.944907
CCNG1	77.115	80.982	158.097	1.05015	0.07059		129.56	146.37	275.93	1.12975	0.176	1		52.445	65.388	1.24679
CCNJ	27.019	25.117	52.136	0.92961	-0.10531		7.7235	10.576	18.2995	1.36933	0.453467	1		-19.2955	-14.541	0.753595
CCNT1	85.58	79.896	165.476	0.93358	-0.09915		61.877	60.136	122.013	0.971864	-0.0411743	1		-23.703	-19.76	0.83365
CCNT2	132.37	117.79	250.16	0.88985	-0.16836		43.725	53.473	97.198	1.22294	0.290352	1		-88.645	-64.317	0.725557
CCNYL1	6.9703	4.1526	11.1229	0.59576	-0.74721		5.6048	7.5024	13.1072	1.33857	0.420689	1		-1.3655	3.3498	-2.45317
CCT4	63.511	63.512	127.023	1.00002	2e-05		149.62	143.66	293.28	0.960166	-0.0586446	1		86.109	80.148	0.930774
CD109	4.4681	4.0756	8.5437	0.91216	-0.13265		148.7	125.61	274.31	0.844721	-0.243453	1		144.232	121.534	0.842632
CD1B	1.0875	0.82689	1.91439	0.76036	-0.39525		4.1936	4.2057	8.3993	1.00289	0.00415668	1		3.1061	3.37881	1.0878
CD1C	17.867	15.746	33.613	0.88129	-0.18231		2.8996	3.8716	6.7712	1.33522	0.417076	1		-14.9674	-11.8744	0.793351
CD300E	379.24	363.07	742.31	0.95736	-0.06286		0.54758	0.69256	1.24014	1.26476	0.338869	1		-378.692	-362.377	0.956918
CD302	6.0999	9.549	15.6489	1.56544	0.64656		1.1706	1.16	2.3306	0.990945	-0.0131234	1		-4.9293	-8.389	1.70186
CD36	1214.8	1261.9	2476.7	1.03877	0.05488		289.3	306.77	596.07	1.06039	0.0845911	1		-925.5	-955.13	1.03202
CD58	67.88	46.12	114	0.67943	-0.55759		45.335	50.108	95.443	1.10528	0.144416	1		-22.545	3.988	-0.176891
CD59	17.553	16.702	34.255	0.95152	-0.0717		461.54	513.87	975.41	1.11338	0.154948	1		443.987	497.168	1.11978
CD5L	0	0	0	#DIV/0!	#DIV/0!		0.099024	0.12572	0.224744	1.26959	0.344364	1		0.099024	0.12572	1.26959
CD93	942.06	1008.6	1950.66	1.07063	0.09846		4.6408	2.6477	7.2885	0.570527	-0.809634	1		-937.419	-1005.95	1.07311
CDC42BPA	5.1863	3.8914	9.0777	0.75032	-0.41442		12.585	15.057	27.642	1.19642	0.258729	1		7.3987	11.1656	1.50913
CDC42EP3	805.48	837.8	1643.28	1.04013	0.05676		101.12	147.62	248.74	1.45985	0.54582	1		-704.36	-690.18	0.979868
CDC42SE2	237.59	221.32	458.91	0.93152	-0.10234		85.488	81.302	166.79	0.951034	-0.0724311	1		-152.102	-140.018	0.920553
CDH1	0.13173	0.1012	0.23293	0.76824	-0.38037		0.79542	0	0.79542	0		1		0.66369	-0.1012	-0.152481
CDH17	0.0082522	0.27118	0.279432	32.8615	5.03833		0	0	0			1		-0.0082522	-0.27118	32.8615
CDH26	1.6465	1.3708	3.0173	0.83255	-0.26438		0.77832	0.99188	1.7702	1.27439	0.349802	1		-0.86818	-0.37892	0.436453
CDH3	0.0076409	0.011514	0.0191549	1.50689	0.59157		0	0	0			1		-0.0076409	-0.011514	1.50689
CDHR2	0.20905	0.23301	0.44206	1.11461	0.15654		0.076406	0.15272	0.229126	1.9988	0.999131	1		-0.132644	-0.08029	0.605304
CDK13	108.33	91.059	199.389	0.84057	-0.25056		55.276	58.659	113.935	1.0612	0.0856993	1		-53.054	-32.4	0.610699
CDK15	0	0.014544	0.014544	#DIV/0!	#DIV/0!		0.084959	0	0.084959	0		1		0.084959	-0.014544	-0.171188
CDK6	64.25	58.457	122.707	0.90984	-0.13632		22.498	35.845	58.343	1.59325	0.671975	1		-41.752	-22.612	0.541579
CDK8	9.298	8.3831	17.6811	0.9016	-0.14944		11.1	12.315	23.415	1.10946	0.149857	1		1.802	3.9319	2.18196
CDKL2	0.066017	0	0.066017	0	#NUM!		0.080968	0.052344	0.133312	0.646478	-0.629328	1		0.014951	0.052344	3.50104
CDKL3	0.36004	0.52995	0.88999	1.47192	0.5577		1.814	2.1085	3.9225	1.16235	0.217043	1		1.45396	1.57855	1.08569
CDNF	0.37196	0.22301	0.59497	0.59955	-0.73804		0.45388	0.51432	0.9682	1.13316	0.180355	1		0.08192	0.29131	3.55603
CDON	0	0.11302	0.11302	#DIV/0!	#DIV/0!		0.045426	0.14312	0.188546	3.15062	1.65564	1		0.045426	0.0301	0.662616
CDS2	82.978	68.289	151.267	0.82298	-0.28108		91.845	107.38	199.225	1.16914	0.225452	1		8.867	39.091	4.40859
CDV3	437.88	406.38	844.26	0.92806	-0.10771		236.43	243.75	480.18	1.03096	0.0439891	1		-201.45	-162.63	0.807297
CDYL	38.011	34.986	72.997	0.92042	-0.11964		40.946	39.427	80.373	0.962902	-0.0545386	1		2.935	4.441	1.51312
CEACAM6	0.12348	0.060297	0.183777	0.48831	-1.03412		0.0024708	0.0021534	0.0046242	0.87154	-0.198362	1		-0.121009	-0.0581436	0.480489
CEACAM8	0.14609	0.14483	0.29092	0.99138	-0.0125		2.2038	13.147	15.3508	5.9656	2.57667	1		2.05771	13.0022	6.31876
CENPE	3.7651	2.84	6.6051	0.7543	-0.4068		28.877	51.591	80.468	1.78658	0.837199	1		25.1119	48.751	1.94135
CENPF	1.1067	0.99475	2.10145	0.89884	-0.15386		86.986	115.93	202.916	1.33274	0.414399	1		85.8793	114.935	1.33833
CENPL	1.5352	1.7977	3.3329	1.17099	0.22773		18.841	16.418	35.259	0.871397	-0.198597	1		17.3058	14.6203	0.844821
CENPP	3.3207	2.7646	6.0853	0.83254	-0.26442		15.974	14.074	30.048	0.881057	-0.182693	1		12.6533	11.3094	0.893791
CEP120	35.818	34.692	70.51	0.96856	-0.04608		24.105	27.796	51.901	1.15312	0.205545	1		-11.713	-6.896	0.588748
CEP290	13.097	13.302	26.399	1.01565	0.02241		9.6397	17.401	27.0407	1.80514	0.85211	1		-3.4573	4.099	-1.18561
CEP63	29.194	30.438	59.632	1.04261	0.0602		16.609	19.955	36.564	1.20146	0.264785	1		-12.585	-10.483	0.832976
CEP76	2.4961	2.6488	5.1449	1.06118	0.08566		10.836	11.781	22.617	1.08721	0.12063	1		8.3399	9.1322	1.095
CEP78	3.2144	3.6166	6.831	1.12512	0.17008		17.827	18.058	35.885	1.01296	0.0185742	1		14.6126	14.4414	0.988284
CFH	0.38938	0.55207	0.94145	1.41782	0.50367		1.9719	1.9521	3.924	0.989959	-0.0145594	1		1.58252	1.40003	0.884684
CGRRF1	6.8603	7.9462	14.8065	1.15829	0.21199		13.163	14.274	27.437	1.0844	0.116901	1		6.3027	6.3278	1.00398
CHD8	100.8	86.82	187.62	0.86131	-0.2154		99.681	108.23	207.911	1.08576	0.11871	1		-1.119	21.41	-19.1332
CHIC1	3.6744	5.3095	8.9839	1.445	0.53107		0.041054	0.08746	0.128514	2.13036	1.0911	1		-3.63335	-5.22204	1.43725
CHL1	0.14426	0.00606	0.15032	0.04201	-4.57321		0	0	0			1		-0.14426	-0.00606	0.0420075
CHM	31.74	29.758	61.498	0.93756	-0.09302		70.439	79.738	150.177	1.13201	0.178893	1		38.699	49.98	1.29151
CHMP5	27.39	26.137	53.527	0.95425	-0.06756		74.832	80.584	155.416	1.07687	0.106838	1		47.442	54.447	1.14765
CHODL	0	0	0	#DIV/0!	#DIV/0!		0.041054	0	0.041054	0		1		0.041054	0	0
CHPT1	44.272	53.719	97.991	1.21339	0.27904		35.181	34.848	70.029	0.990535	-0.0137206	1		-9.091	-18.871	2.07579
CHRM5	0.066017	0.21604	0.282057	3.27249	1.71039		0.060061	0.088123	0.148184	1.46722	0.55309	1		-0.005956	-0.127917	21.477
CHRNA3	0.22006	0.25119	0.47125	1.14146	0.19088		0.48733	1.1529	1.64023	2.36575	1.2423	1		0.26727	0.90171	3.37378
CHRNA5	0.42178	0.63691	1.05869	1.51005	0.5946		1.1028	1.4449	2.5477	1.31021	0.389798	1		0.68102	0.80799	1.18644
CHST1	0	0.091506	0.091506	#DIV/0!	#DIV/0!		0.0043715	0	0.0043715	0		1		0.0043715	-0.091506	-20.9324
CHST11	82.976	80.158	163.134	0.96604	-0.04985		303.45	321.46	624.91	1.05935	0.0831804	1		220.474	241.302	1.09447
CHURC1	85.596	104.92	190.516	1.22576	0.29367		69.074	84.234	153.308	1.21947	0.28626	1		-16.522	-20.686	1.25203
CIB1	37.444	31.74	69.184	0.84767	-0.23843		40.624	39.852	80.476	0.980996	-0.0276802	1		3.18	8.112	2.55094
CIDEB	66.578	66.125	132.703	0.9932	-0.00985		21.477	18.934	40.411	0.881594	-0.181813	1		-45.101	-47.191	1.04634
CISD2	9.6795	12.499	22.1785	1.29129	0.36881		51.902	54.028	105.93	1.04096	0.0579171	1		42.2225	41.529	0.983575
CLCA2	0.030564	0	0.030564	0	#NUM!		0.039724	0.0028159	0.0425399	0.0708866	-3.81834	1		0.00916	0.0028159	0.307413
CLCN5	45.903	35.885	81.788	0.78176	-0.35521		47.627	56.377	104.004	1.18372	0.243327	1		1.724	20.492	11.8863
CLCN6	20.117	17.967	38.084	0.89313	-0.16307		8.5012	8.5688	17.07	1.00795	0.0114267	1		-11.6158	-9.3982	0.809088
CLDN18	0	0.044844	0.044844	#DIV/0!	#DIV/0!		0.35656	0.54017	0.89673	1.51495	0.599269	1		0.35656	0.495326	1.38918
CLEC12A	81.938	97.563	179.501	1.19069	0.2518		29.908	41.011	70.919	1.37124	0.455479	1		-52.03	-56.552	1.08691
CLEC12B	10.641	12.338	22.979	1.15948	0.21347		2.3502	2.2889	4.6391	0.973917	-0.0381291	1		-8.2908	-10.0491	1.21208
CLEC2D	42.544	80.54	123.084	1.8931	0.92075		47.892	55.571	103.463	1.16034	0.214548	1		5.348	-24.969	-4.66885
CLIP4	81.738	58.475	140.213	0.7154	-0.48319		242.1	259.64	501.74	1.07245	0.10091	1		160.362	201.165	1.25444
CLN8	47.322	45.748	93.07	0.96674	-0.0488		95.62	82.3	177.92	0.860699	-0.21642	1		48.298	36.552	0.756802
CLP1	27.744	24.498	52.242	0.883	-0.17951		22.921	18.608	41.529	0.811832	-0.300747	1		-4.823	-5.89	1.22123
CLRN1	0.066017	0.010302	0.076319	0.15605	-2.67991		0	0	0			1		-0.066017	-0.010302	0.156051
CLVS1	3.2743	3.4103	6.6846	1.04154	0.05871		15.432	14.991	30.423	0.971423	-0.0418284	1		12.1577	11.5807	0.95254
CLVS2	0	0	0	#DIV/0!	#DIV/0!		0	0.0033129	0.0033129			1		0	0.0033129	#DIV/0!
CMYA5	1.8931	2.0816	3.9747	1.09957	0.13694		1.3696	1.9196	3.2892	1.40158	0.487051	1		-0.5235	-0.162	0.309456
CNGB3	0	0.0606	0.0606	#DIV/0!	#DIV/0!		0	0	0			1		0	-0.0606	#DIV/0!
CNKSR2	0.15068	0.3436	0.49428	2.28033	1.18924		0.014065	0.012589	0.026654	0.895059	-0.159946	1		-0.136615	-0.331011	2.42295
CNOT6	55.286	47.439	102.725	0.85807	-0.22084		23.038	28.955	51.993	1.25684	0.329797	1		-32.248	-18.484	0.573183
CNOT6L	121.09	112.44	233.53	0.92857	-0.10692		50.216	54.048	104.264	1.07631	0.106094	1		-70.874	-58.392	0.823885
CNTD1	32.472	32.04	64.512	0.9867	-0.01932		31.498	28.935	60.433	0.91863	-0.122445	1		-0.974	-3.105	3.18789
COL25A1	0.066017	0	0.066017	0	#NUM!		0	0.087129	0.087129			1		-0.066017	0.087129	-1.3198
COL4A3	0.13845	0.17816	0.31661	1.28682	0.36381		0.18113	0.21451	0.39564	1.18429	0.244019	1		0.04268	0.03635	0.851687
COL4A6	0.086495	0	0.086495	0	#NUM!		0.041054	0.26321	0.304264	6.41131	2.68062	1		-0.045441	0.26321	-5.79235
COPS2	113.18	100	213.18	0.88355	-0.17862		41.849	52.754	94.603	1.26058	0.334087	1		-71.331	-47.246	0.662349
COX6C	57.082	50.747	107.829	0.88902	-0.16971		156.29	165.89	322.18	1.06142	0.0860014	1		99.208	115.143	1.16062
CP	10.085	7.8895	17.9745	0.7823	-0.35421		11.541	12.501	24.042	1.08318	0.115275	1		1.456	4.6115	3.16724
CPNE1	37.991	54.418	92.409	1.43239	0.51843		18.95	29.226	48.176	1.54227	0.625055	1		-19.041	-25.192	1.32304
CPNE3	133.88	121.79	255.67	0.9097	-0.13654		90.721	79.623	170.344	0.877669	-0.188251	1		-43.159	-42.167	0.977015
CPSF2	79.26	84.291	163.551	1.06347	0.08879		129.66	155.21	284.87	1.19705	0.259488	1		50.4	70.919	1.40712
CPT1B	0.28821	0.31754	0.60575	1.10177	0.13982		0.3731	0.19894	0.57204	0.533208	-0.907229	1		0.08489	-0.1186	-1.3971
CR1	922.12	1025.4	1947.52	1.112	0.15316		767.83	602.89	1370.72	0.785187	-0.348892	1		-154.29	-422.51	2.73841
CRK	65.469	54.101	119.57	0.82636	-0.27516		72.346	75.803	148.149	1.04778	0.0673417	1		6.877	21.702	3.15574
CRTC3	40.948	39.307	80.255	0.95992	-0.05901		23.928	27.706	51.634	1.15789	0.211499	1		-17.02	-11.601	0.68161
CRYBG3	143.86	143.98	287.84	1.00083	0.0012		98.092	129.88	227.972	1.32406	0.404972	1		-45.768	-14.1	0.308076
CSAD	14.939	16.693	31.632	1.11741	0.16016		3.8572	5.0144	8.8716	1.30001	0.378523	1		-11.0818	-11.6786	1.05385
CSMD1	10.016	3.7993	13.8153	0.37932	-1.3985		1.2073	2.1819	3.3892	1.80726	0.853801	1		-8.8087	-1.6174	0.183614
CSNK1G3	77.166	71.993	149.159	0.93296	-0.10011		26.782	26.599	53.381	0.993167	-0.00989169	1		-50.384	-45.394	0.900961
CSPP1	17.559	17.889	35.448	1.01879	0.02686		6.8883	8.5184	15.4067	1.23665	0.306434	1		-10.6707	-9.3706	0.878162
CTAGE1	3.5824	8.2995	11.8819	2.31674	1.2121		3.4259	3.4297	6.8556	1.00111	0.00159935	1		-0.1565	-4.8698	31.1169
CTNNAL1	1.1923	0.47935	1.67165	0.40204	-1.3146		57.134	49.739	106.873	0.870567	-0.199972	1		55.9417	49.2597	0.880553
CTNND1	4.8214	3.6466	8.468	0.75634	-0.4029		6.4318	5.6071	12.0389	0.871778	-0.197968	1		1.6104	1.9605	1.2174
CTSO	59.788	56.201	115.989	0.94	-0.08926		31.779	33.148	64.927	1.04308	0.0608481	1		-28.009	-23.053	0.823057
CTTNBP2NL	3.899	3.3921	7.2911	0.86999	-0.20093		33.293	34.394	67.687	1.03307	0.046938	1		29.394	31.0019	1.0547
CUL4B	73.647	66.318	139.965	0.90048	-0.15123		35.456	35.581	71.037	1.00353	0.00507727	1		-38.191	-30.737	0.804823
CUL5	102.78	93.012	195.792	0.90496	-0.14407		65.976	87.32	153.296	1.32351	0.404371	1		-36.804	-5.692	0.154657
CUX1	206.87	164.18	371.05	0.79364	-0.33345		52.945	50.301	103.246	0.950061	-0.0739074	1		-153.925	-113.879	0.739834
CWC27	13.215	13.442	26.657	1.01718	0.02457		9.999	11.595	21.594	1.15962	0.213647	1		-3.216	-1.847	0.574316
CXCR1	1.3396	2.0389	3.3785	1.52202	0.60599		1.53	1.5781	3.1081	1.03144	0.044657	1		0.1904	-0.4608	-2.42017
CXorf38	69.265	108.88	178.145	1.57193	0.65254		37.618	39.282	76.9	1.04423	0.0624452	1		-31.647	-69.598	2.1992
CXorf58	0	0.019392	0.019392	#DIV/0!	#DIV/0!		0.096173	0.23488	0.331053	2.44227	1.28822	1		0.096173	0.215488	2.24063
CYB5R2	1.1486	0.72417	1.87277	0.63048	-0.66548		2.4853	1.6119	4.0972	0.648574	-0.624658	1		1.3367	0.88773	0.664121
CYBB	3405.9	3298.3	6704.2	0.96841	-0.04631		4098.3	4694.7	8793	1.14552	0.196007	1		692.4	1396.4	2.01675
CYP19A1	0.0061127	0	0.0061127	0	#NUM!		1.6859	2.9922	4.6781	1.77484	0.827688	1		1.67979	2.9922	1.7813
CYP20A1	51.164	75.061	126.225	1.46707	0.55293		55.924	66.896	122.82	1.19619	0.258452	1		4.76	-8.165	-1.71534
CYP2U1	5.0812	7.5292	12.6104	1.48178	0.56733		1.0621	3.1154	4.1775	2.93325	1.5525	1		-4.0191	-4.4138	1.09821
CYP4X1	0	0	0	#DIV/0!	#DIV/0!		0.081918	0.035779	0.117697	0.436766	-1.19507	1		0.081918	0.035779	0.436766
CYTL1	0.19805	0.2121	0.41015	1.07094	0.09888		28.269	30.52	58.789	1.07963	0.110534	1		28.0709	30.3079	1.07969
DACH1	4.3969	3.2294	7.6263	0.73447	-0.44522		0	0.049362	0.049362			1		-4.3969	-3.18004	0.723245
DARS	56.472	61.018	117.49	1.0805	0.1117		113.11	130.6	243.71	1.15463	0.207428	1		56.638	69.582	1.22854
DARS2	12.158	10.591	22.749	0.87111	-0.19907		59.967	58.132	118.099	0.9694	-0.0448363	1		47.809	47.541	0.994394
DBF4	12.417	9.3433	21.7603	0.75246	-0.41031		20.593	24.25	44.843	1.17758	0.235831	1		8.176	14.9067	1.82323
DCAF10	29.241	35.974	65.215	1.23026	0.29896		22.59	26.414	49.004	1.16928	0.225619	1		-6.651	-9.56	1.43738
DCAF16	70.141	74.699	144.84	1.06498	0.09083		16.512	20.022	36.534	1.21257	0.278071	1		-53.629	-54.677	1.01954
DCHS2	0	0.03636	0.03636	#DIV/0!	#DIV/0!		0	0	0			1		0	-0.03636	#DIV/0!
DCP1A	74.105	63.765	137.87	0.86047	-0.21681		33.595	35.233	68.828	1.04876	0.0686808	1		-40.51	-28.532	0.70432
DCT	0.0039733	0.0606	0.0645733	15.2518	3.93091		0.005702	0	0.005702	0		1		0.0017287	-0.0606	-35.0552
DCTN6	19.803	18.895	38.698	0.95415	-0.06771		29.59	28.399	57.989	0.95975	-0.0592696	1		9.787	9.504	0.971084
DCX	0.014059	0.00606	0.020119	0.43104	-1.2141		0	0	0			1		-0.014059	-0.00606	0.431041
DDX43	0.57735	0.73477	1.31212	1.27266	0.34785		0.24404	0.35282	0.59686	1.44575	0.531815	1		-0.33331	-0.38195	1.14593
DDX47	34.902	29.543	64.445	0.84646	-0.24049		47.455	44.327	91.782	0.934085	-0.0983744	1		12.553	14.784	1.17773
DDX56	40.04	40.1	80.14	1.0015	0.00216		42.486	38.451	80.937	0.905028	-0.143966	1		2.446	-1.649	-0.674162
DDX6	289.89	211.57	501.46	0.72983	-0.45437		122.43	131.27	253.7	1.0722	0.10058	1		-167.46	-80.3	0.479517
DENND5A	252.87	211.19	464.06	0.83517	-0.25985		104.08	106.3	210.38	1.02133	0.0304487	1		-148.79	-104.89	0.704953
DERL2	25.075	21.568	46.643	0.86014	-0.21736		37.15	37.004	74.154	0.99607	-0.00568098	1		12.075	15.436	1.27834
DET1	1.6841	2.3216	4.0057	1.37854	0.46314		4.8155	4.1133	8.9288	0.854179	-0.227389	1		3.1314	1.7917	0.572172
DGKB	0	0.32663	0.32663	#DIV/0!	#DIV/0!		0	0	0			1		0	-0.32663	#DIV/0!
DGKE	17.041	18.376	35.417	1.07834	0.10881		5.5315	5.4979	11.0294	0.993926	-0.00879009	1		-11.5095	-12.8781	1.11891
DGKK	0.0061127	0	0.0061127	0	#NUM!		0	0	0			1		-0.0061127	0	0
DHRS7	79.588	80.359	159.947	1.00969	0.01391		90.441	74.835	165.276	0.827446	-0.273264	1		10.853	-5.524	-0.508984
DHTKD1	27.862	31.517	59.379	1.13118	0.17783		17.657	18.453	36.11	1.04508	0.0636151	1		-10.205	-13.064	1.28016
DHX15	167.86	144.41	312.27	0.8603	-0.21709		192.35	196.74	389.09	1.02282	0.0325565	1		24.49	52.33	2.13679
DHX33	12.795	11.461	24.256	0.89574	-0.15885		10.088	10.727	20.815	1.06334	0.0886065	1		-2.707	-0.734	0.271149
DIP2B	137.39	134.65	272.04	0.98006	-0.02906		91.034	89.761	180.795	0.986016	-0.0203167	1		-46.356	-44.889	0.968354
DIXDC1	0.38052	0.39875	0.77927	1.04791	0.06751		20.914	18.029	38.943	0.862054	-0.21415	1		20.5335	17.6303	0.85861
DLG2	0.095358	0	0.095358	0	#NUM!		0.10187	0.18585	0.28772	1.82438	0.867409	1		0.006512	0.18585	28.5396
DLGAP1	0.066017	0	0.066017	0	#NUM!		0.27198	0.52691	0.79889	1.93731	0.954056	1		0.205963	0.52691	2.55828
DMBX1	0	0.089385	0.089385	#DIV/0!	#DIV/0!		0.0020907	0.019215	0.0213057	9.1907	3.20018	1		0.0020907	-0.07017	-33.5629
DMD	0	0.066963	0.066963	#DIV/0!	#DIV/0!		2.2536	3.5498	5.8034	1.57517	0.655506	1		2.2536	3.48284	1.54545
DMXL1	212.25	190.7	402.95	0.89847	-0.15446		254.76	404.94	659.7	1.5895	0.668569	1		42.51	214.24	5.03976
DNAH10	0.63236	0.15241	0.78477	0.24102	-2.05279		0.53237	0.3192	0.85157	0.599583	-0.737969	1		-0.09999	0.16679	-1.66807
DNAH12	0.14426	0.16756	0.31182	1.16151	0.21601		0.049607	0.014245	0.063852	0.287157	-1.80009	1		-0.094653	-0.153315	1.61976
DNAH14	1.8998	1.8274	3.7272	0.96189	-0.05606		2.9863	2.0064	4.9927	0.671868	-0.57375	1		1.0865	0.179	0.164749
DNAH17	4.9736	5.4264	10.4	1.09104	0.1257		1.6433	2.5937	4.237	1.57835	0.658416	1		-3.3303	-2.8327	0.850584
DNAH7	0.47496	0.7675	1.24246	1.61593	0.69236		0.68366	0.40252	1.08618	0.588772	-0.764219	1		0.2087	-0.36498	-1.74883
DNAJC16	17.396	18.111	35.507	1.0411	0.05811		18.324	19.59	37.914	1.06909	0.0963829	1		0.928	1.479	1.59375
DNAJC21	46.562	39.556	86.118	0.84953	-0.23526		33.546	38.773	72.319	1.15582	0.208912	1		-13.016	-0.783	0.0601567
DNAJC24	6.2579	6.8893	13.1472	1.1009	0.13868		17.984	16.945	34.929	0.942226	-0.0858543	1		11.7261	10.0557	0.857549
DNAJC27	7.4438	6.2436	13.6874	0.83877	-0.25366		6.1112	5.9488	12.06	0.973426	-0.038857	1		-1.3326	-0.2948	0.221222
DNTTIP2	81.276	76.318	157.594	0.939	-0.09081		48.018	59.622	107.64	1.24166	0.312269	1		-33.258	-16.696	0.502015
DOCK11	386.09	279.6	665.69	0.72418	-0.46557		146.72	190.67	337.39	1.29955	0.378012	1		-239.37	-88.93	0.371517
DONSON	4.2236	3.9835	8.2071	0.94315	-0.08444		17.403	20.081	37.484	1.15388	0.206495	1		13.1794	16.0975	1.22141
DPP4	0.70694	2.3625	3.06944	3.34187	1.74065		4.1221	5.9448	10.0669	1.44218	0.528249	1		3.41516	3.5823	1.04894
DPP6	0.052569	0.12181	0.174379	2.31715	1.21235		0.035732	0.053006	0.088738	1.48343	0.568939	1		-0.016837	-0.068804	4.08648
DPY19L2	0.69716	0.63842	1.33558	0.91574	-0.12698		0.041054	0.066755	0.107809	1.62603	0.701353	1		-0.656106	-0.571665	0.8713
DPY19L2P4	0	0.0303	0.0303	#DIV/0!	#DIV/0!		0	0	0			1		0	-0.0303	#DIV/0!
DRAM1	39.714	40.83	80.544	1.0281	0.03998		112.59	116.14	228.73	1.03153	0.0447862	1		72.876	75.31	1.0334
DSTN	18.438	18.096	36.534	0.98145	-0.02701		63.497	55.318	118.815	0.871191	-0.198939	1		45.059	37.222	0.826072
DTWD2	9.3152	8.7631	18.0783	0.94073	-0.08815		32.69	36.502	69.192	1.11661	0.159126	1		23.3748	27.7389	1.1867
DUSP4	0.091691	0.35936	0.451051	3.91925	1.97058		0.32634	0.10353	0.42987	0.317246	-1.65633	1		0.234649	-0.25583	-1.09027
DVL3	34.135	29.611	63.746	0.86747	-0.20512		27.823	23.927	51.75	0.859972	-0.217638	1		-6.312	-5.684	0.900507
DYNC1I1	0.083744	0	0.083744	0	#NUM!		1.2333	0.54447	1.77777	0.441474	-1.1796	1		1.14956	0.54447	0.473635
DYNC2H1	9.8075	7.4135	17.221	0.7559	-0.40373		1.1145	1.8983	3.0128	1.70328	0.768311	1		-8.693	-5.5152	0.634442
DYRK2	48.757	45.809	94.566	0.93954	-0.08998		66.919	77.029	143.948	1.15108	0.202986	1		18.162	31.22	1.71897
EBF1	0.36218	0.081204	0.443384	0.22421	-2.15708		0.050177	0.046546	0.096723	0.927636	-0.108369	1		-0.312003	-0.034658	0.111082
ECM2	0.44531	0.36966	0.81497	0.83012	-0.26861		0.74068	0.7449	1.48558	1.0057	0.00819638	1		0.29537	0.37524	1.27041
EDC4	50.13	41.667	91.797	0.83118	-0.26677		43.081	43.122	86.203	1.00095	0.00137235	1		-7.049	1.455	-0.206412
EDIL3	0.073353	0.0303	0.103653	0.41307	-1.27554		0	0	0			1		-0.073353	-0.0303	0.413071
EEF1A1	7848.9	14340	22188.9	1.82701	0.86948		3451.3	3695	7146.3	1.07061	0.0984345	1		-4397.6	-10645	2.42064
EEF1E1	3.2309	3.1654	6.3963	0.97973	-0.02955		7.0896	7.4528	14.5424	1.05123	0.0720783	1		3.8587	4.2874	1.1111
EEF2	2030.9	1859.2	3890.1	0.91546	-0.12744		755.47	736.14	1491.61	0.974413	-0.0373943	1		-1275.43	-1123.06	0.880534
EFCAB6	0.12867	0	0.12867	0	#NUM!		0.50462	0.32317	0.82779	0.640422	-0.642904	1		0.37595	0.32317	0.859609
EIF2A	192.02	176.3	368.32	0.91813	-0.12322		115.62	127.12	242.74	1.09946	0.1368	1		-76.4	-49.18	0.643717
EIF2AK2	88.123	71.416	159.539	0.81041	-0.30327		42.651	35.445	78.096	0.831047	-0.266997	1		-45.472	-35.971	0.791058
EIF2S1	48.124	45.305	93.429	0.94142	-0.08709		124.24	119.27	243.51	0.959997	-0.0588985	1		76.116	73.965	0.971741
EIF4E3	118.66	127.82	246.48	1.0772	0.10728		15.971	15.854	31.825	0.992674	-0.0106078	1		-102.689	-111.966	1.09034
ELF1	260.3	207.2	467.5	0.796	-0.32915		69.33	76.449	145.779	1.10268	0.141018	1		-190.97	-130.751	0.684668
ELOVL2	0.13203	0	0.13203	0	#NUM!		0	0.035613	0.035613			1		-0.13203	0.035613	-0.269734
ELOVL5	119.82	104.59	224.41	0.87289	-0.19612		111.33	83.828	195.158	0.752969	-0.409338	1		-8.49	-20.762	2.44547
ELOVL6	0.13265	0.14362	0.27627	1.0827	0.11463		0.62474	0.29418	0.91892	0.470884	-1.08656	1		0.49209	0.15056	0.30596
EMCN	0.035759	0.092718	0.128477	2.59286	1.37454		0.036683	0.028822	0.065505	0.785705	-0.347941	1		0.000924	-0.063896	-69.1515
EML5	1.2482	0.81537	2.06357	0.65324	-0.61432		0.78725	1.1814	1.96865	1.50067	0.585604	1		-0.46095	0.36603	-0.794077
EMX2OS	0.013142	0.51055	0.523692	38.8487	5.2798		0.019767	0.007454	0.027221	0.377093	-1.40701	1		0.006625	-0.503096	-75.939
ENDOD1	8.9707	7.4059	16.3766	0.82557	-0.27655		11.597	10.812	22.409	0.93231	-0.101118	1		2.6263	3.4061	1.29692
ENGASE	41.445	34.147	75.592	0.82391	-0.27944		13.204	11.387	24.591	0.86239	-0.213587	1		-28.241	-22.76	0.80592
ENPEP	0	0.16544	0.16544	#DIV/0!	#DIV/0!		0	0.0084478	0.0084478			1		0	-0.156992	#DIV/0!
ENPP2	0.35393	0.13574	0.48967	0.38352	-1.38262		13.82	19.623	33.443	1.4199	0.505788	1		13.4661	19.4873	1.44714
ENPP4	3.3015	4.6577	7.9592	1.41078	0.4965		40.782	53.456	94.238	1.31077	0.390419	1		37.4805	48.7983	1.30197
ENPP5	0	0.1212	0.1212	#DIV/0!	#DIV/0!		0.041054	0	0.041054	0		1		0.041054	-0.1212	-2.95221
ENPP6	0	0.07575	0.07575	#DIV/0!	#DIV/0!		0.55062	0.78764	1.33826	1.43046	0.516479	1		0.55062	0.71189	1.29289
ENTPD1	309.37	368.14	677.51	1.18997	0.25092		128.72	130.2	258.92	1.0115	0.0164932	1		-180.65	-237.94	1.31713
ENTPD7	25.241	18.678	43.919	0.73999	-0.43443		66.139	59.028	125.167	0.892484	-0.164102	1		40.898	40.35	0.986601
EP300	294.62	206.74	501.36	0.70172	-0.51104		47.829	56.961	104.79	1.19093	0.252089	1		-246.791	-149.779	0.606906
EPB41	168.4	172.13	340.53	1.02215	0.03161		86.471	101.05	187.521	1.1686	0.224781	1		-81.929	-71.08	0.86758
EPB41L5	1.4362	2.5564	3.9926	1.77997	0.83186		0.11822	0.16084	0.27906	1.36051	0.444152	1		-1.31798	-2.39556	1.8176
EPC1	76.587	73.789	150.376	0.96347	-0.05369		24.495	23.558	48.053	0.961747	-0.0562702	1		-52.092	-50.231	0.964275
EPHA3	0.77845	0.32512	1.10357	0.41765	-1.25963		0.34706	0.2758	0.62286	0.794675	-0.331563	1		-0.43139	-0.04932	0.114328
EPHA4	0.58162	1.3765	1.95812	2.36667	1.24286		0.041054	0.21467	0.255724	5.22897	2.38653	1		-0.540566	-1.16183	2.14928
EPT1	30.955	33.515	64.47	1.0827	0.11463		66.35	72.706	139.056	1.0958	0.131978	1		35.395	39.191	1.10725
ERAP1	341.55	206.33	547.88	0.6041	-0.72714		264.17	178.11	442.28	0.674225	-0.568698	1		-77.38	-28.22	0.364694
ERBB2IP	411.34	364.91	776.25	0.88713	-0.17279		153.13	203.71	356.84	1.33031	0.41176	1		-258.21	-161.2	0.624298
ERCC6	11.27	11.923	23.193	1.05794	0.08126		8.5273	10.227	18.7543	1.19932	0.262222	1		-2.7427	-1.696	0.618369
ERI1	10.915	11.298	22.213	1.03509	0.04976		35.747	36.57	72.317	1.02302	0.0328385	1		24.832	25.272	1.01772
ERMN	15.552	15.352	30.904	0.98714	-0.01867		0.16194	0.28623	0.44817	1.76751	0.821716	1		-15.3901	-15.0658	0.978929
ESR1	0.64581	0.84688	1.49269	1.31135	0.39105		8.4826	15.226	23.7086	1.79497	0.843959	1		7.83679	14.3791	1.83482
ESYT3	0.044317	0	0.044317	0	#NUM!		1.845	1.1903	3.0353	0.645149	-0.632296	1		1.80068	1.1903	0.661027
ETFDH	16.46	11.232	27.692	0.68238	-0.55135		34.181	34.13	68.311	0.998508	-0.00215419	1		17.721	22.898	1.29214
ETV6	114.68	107.85	222.53	0.94044	-0.08859		49.52	45.985	95.505	0.928615	-0.106848	1		-65.16	-61.865	0.949432
EXD2	5.8022	4.6832	10.4854	0.80714	-0.30911		29.736	22.162	51.898	0.745292	-0.424123	1		23.9338	17.4788	0.730298
EXOC4	95.861	77.452	173.313	0.80796	-0.30764		147.85	123.29	271.14	0.833886	-0.262078	1		51.989	45.838	0.881687
EXOC5	72.658	68.318	140.976	0.94027	-0.08886		110.52	147.11	257.63	1.33107	0.412588	1		37.862	78.792	2.08103
EXOC6B	7.2393	6.5372	13.7765	0.90302	-0.14718		2.6892	3.1665	5.8557	1.17749	0.235712	1		-4.5501	-3.3707	0.740797
EXOC8	61.33	62.471	123.801	1.0186	0.02659		33.857	37.418	71.275	1.10518	0.144278	1		-27.473	-25.053	0.911914
EYA1	0	0.057873	0.057873	#DIV/0!	#DIV/0!		0.012164	0.0099386	0.0221026	0.81705	-0.291503	1		0.012164	-0.0479344	-3.94068
F11R	75.665	103.52	179.185	1.36814	0.45221		154.13	143.56	297.69	0.931422	-0.102494	1		78.465	40.04	0.510291
F2RL2	1.6538	1.5095	3.1633	0.91275	-0.13171		0.19235	0.48799	0.68034	2.53699	1.34312	1		-1.46145	-1.02151	0.69897
F3	1.2195	0.44056	1.66006	0.36126	-1.46888		39.785	30.136	69.921	0.757471	-0.400737	1		38.5655	29.6954	0.77
FAM134B	10.169	13.76	23.929	1.35313	0.4363		56.921	56.921	113.842	1	0	1		46.752	43.161	0.92319
FAM135B	0	0.006969	0.006969	#DIV/0!	#DIV/0!		1.0142	1.5726	2.5868	1.55058	0.63281	1		1.0142	1.56563	1.54371
FAM160B1	79.641	76.491	156.132	0.96045	-0.05822		36.791	35.662	72.453	0.969313	-0.0449653	1		-42.85	-40.829	0.952835
FAM161A	0.3524	1.0302	1.3826	2.92338	1.54764		1.7969	1.6125	3.4094	0.897379	-0.156211	1		1.4445	0.5823	0.403115
FAM167A	0.65192	0.35451	1.00643	0.54379	-0.87887		0.1587	0.22246	0.38116	1.40176	0.487244	1		-0.49322	-0.13205	0.26773
FAM169A	2.5328	3.3936	5.9264	1.33986	0.42208		0.9241	1.0701	1.9942	1.15799	0.211625	1		-1.6087	-2.3235	1.44433
FAM175B	35.212	30.236	65.448	0.85868	-0.2198		41.627	37.038	78.665	0.889759	-0.168513	1		6.415	6.802	1.06033
FAM196A	0.16902	0	0.16902	0	#NUM!		0.60213	0.61868	1.22081	1.02749	0.0391184	1		0.43311	0.61868	1.42846
FAM200B	28.367	38.165	66.532	1.3454	0.42804		28.423	33.076	61.499	1.16371	0.218726	1		0.056	-5.089	-90.875
FAM20A	3.9247	3.1227	7.0474	0.79565	-0.32979		8.4264	7.994	16.4204	0.948685	-0.0759988	1		4.5017	4.8713	1.0821
FAM3C	13.151	12.409	25.56	0.94358	-0.08379		17.37	21.093	38.463	1.21434	0.280167	1		4.219	8.684	2.05831
FAM46C	1.9066	2.8067	4.7133	1.4721	0.55787		0.0041814	0.10568	0.109861	25.2738	4.65957	1		-1.90242	-2.70102	1.41978
FAM49B	332.98	262.24	595.22	0.78755	-0.34455		199.41	154.02	353.43	0.772379	-0.37262	1		-133.57	-108.22	0.810212
FAM72B	6.9929	9.3387	16.3316	1.33545	0.41733		8.115	5.7734	13.8884	0.711448	-0.49117	1		1.1221	-3.5653	-3.17735
FAM81A	0.13203	0.16665	0.29868	1.26221	0.33596		6.5763	9.4699	16.0462	1.44	0.526073	1		6.44427	9.30325	1.44365
FAM83H	1.8665	1.1456	3.0121	0.61377	-0.70423		5.4992	4.047	9.5462	0.735925	-0.442369	1		3.6327	2.9014	0.79869
FAM91A1	184.18	155.25	339.43	0.84293	-0.24652		114.64	118.59	233.23	1.03446	0.0488718	1		-69.54	-36.66	0.527179
FAM96B	17.61	14.296	31.906	0.81181	-0.30078		27.211	24.646	51.857	0.905737	-0.142836	1		9.601	10.35	1.07801
FANCB	9.0942	8.0916	17.1858	0.88975	-0.16852		5.8479	6.0945	11.9424	1.04217	0.0595892	1		-3.2463	-1.9971	0.615193
FANCG	3.2293	1.795	5.0243	0.55585	-0.84724		13.073	12.359	25.432	0.945384	-0.0810282	1		9.8437	10.564	1.07317
FANCL	21.494	23.715	45.209	1.10333	0.14187		18.719	20.8	39.519	1.11117	0.15208	1		-2.775	-2.915	1.05045
FANCM	7.9691	6.6414	14.6105	0.83339	-0.26293		13.175	17.197	30.372	1.30528	0.384354	1		5.2059	10.5556	2.02762
FAR2	39.648	35.764	75.412	0.90204	-0.14874		37.583	56.01	93.593	1.4903	0.575604	1		-2.065	20.246	-9.80436
FASTKD5	56.452	51.834	108.286	0.9182	-0.12313		43.018	41.876	84.894	0.973453	-0.0388168	1		-13.434	-9.958	0.741254
FAT1	0	0	0	#DIV/0!	#DIV/0!		0.037823	0.052344	0.090167	1.38392	0.46876	1		0.037823	0.052344	1.38392
FAT4	0	0.2424	0.2424	#DIV/0!	#DIV/0!		0	0	0			1		0	-0.2424	#DIV/0!
FBXL20	54.855	57.095	111.95	1.04083	0.05774		30.715	30.222	60.937	0.983949	-0.0233442	1		-24.14	-26.873	1.11321
FBXL5	793.94	815.85	1609.79	1.0276	0.03927		202.66	217.08	419.74	1.07115	0.0991654	1		-591.28	-598.77	1.01267
FBXO11	128.77	100.21	228.98	0.77821	-0.36177		25.697	33.958	59.655	1.32148	0.402152	1		-103.073	-66.252	0.642768
FBXO22	11.229	10.998	22.227	0.97943	-0.02999		30.583	33.276	63.859	1.08806	0.121752	1		19.354	22.278	1.15108
FBXO3	20.84	21.561	42.401	1.0346	0.04907		17.135	19.403	36.538	1.13236	0.179334	1		-3.705	-2.158	0.582456
FBXO40	1.4151	0.91294	2.32804	0.64514	-0.63231		0.28757	0.13997	0.42754	0.486734	-1.0388	1		-1.12753	-0.77297	0.685543
FBXO42	33.527	33.618	67.145	1.00271	0.00391		28.207	26.246	54.453	0.930478	-0.103956	1		-5.32	-7.372	1.38571
FBXO9	59.509	74.252	133.761	1.24774	0.31932		43.154	42.802	85.956	0.991843	-0.0118161	1		-16.355	-31.45	1.92296
FCHSD2	80.226	78.46	158.686	0.97799	-0.03211		19.274	22.752	42.026	1.18045	0.239337	1		-60.952	-55.708	0.913965
FDX1	21.955	19.082	41.037	0.86914	-0.20234		284.76	393.24	678	1.38095	0.465664	1		262.805	374.158	1.42371
FERMT1	0.066017	0	0.066017	0	#NUM!		0.68081	0.52045	1.20126	0.764457	-0.387493	1		0.614793	0.52045	0.846545
FGB	0.032092	0.323	0.355092	10.0648	3.33125		0	0.0072883	0.0072883			1		-0.032092	-0.315712	9.83771
FGD5	0.066017	0.049086	0.115103	0.74354	-0.42753		23.457	21.074	44.531	0.89841	-0.154554	1		23.391	21.0249	0.898847
FGF2	0.60883	0.56661	1.17544	0.93065	-0.10368		3.592	3.8403	7.4323	1.06913	0.0964317	1		2.98317	3.27369	1.09739
FGF7	0.030564	0.04545	0.076014	1.48704	0.57245		0.082108	0.035779	0.117887	0.435755	-1.19841	1		0.051544	-0.009671	-0.187626
FGF9	0.015893	0.041814	0.057707	2.63097	1.39559		0.010073	0	0.010073	0		1		-0.00582	-0.041814	7.18454
FGL2	2401.4	2312.9	4714.3	0.96315	-0.05417		32.802	40.936	73.738	1.24797	0.319586	1		-2368.6	-2271.96	0.959202
FHL1	1.9906	0.83567	2.82627	0.41981	-1.2522		28.53	14.325	42.855	0.502103	-0.993945	1		26.5394	13.4893	0.508276
FIGN	0.0073353	0	0.0073353	0	#NUM!		0	0	0			1		-0.0073353	0	0
FKBP3	20.217	19.14	39.357	0.94673	-0.07898		29.398	27.52	56.918	0.936118	-0.0952375	1		9.181	8.38	0.912755
FLJ37201	0	0	0	#DIV/0!	#DIV/0!		0.22447	0.50389	0.72836	2.2448	1.16659	1		0.22447	0.50389	2.2448
FLJ42393	2.2608	1.8898	4.1506	0.8359	-0.2586		0.27255	0.4108	0.68335	1.50725	0.591915	1		-1.98825	-1.479	0.74387
FLJ42627	12.019	13.624	25.643	1.13354	0.18083		2.4543	2.2021	4.6564	0.897242	-0.156432	1		-9.5647	-11.4219	1.19417
FLJ44635	6.0207	146.3	152.321	24.2995	4.60285		1.78	2.1802	3.9602	1.22483	0.292583	1		-4.2407	-144.12	33.9849
FLT1	0.7974	0.70629	1.50369	0.88574	-0.17504		206.14	201.69	407.83	0.978413	-0.0314849	1		205.343	200.984	0.978773
FMO5	26.556	27.119	53.675	1.0212	0.03027		5.7299	7.236	12.9659	1.26285	0.336682	1		-20.8261	-19.883	0.954715
FNBP1L	1.9451	1.7513	3.6964	0.90037	-0.15142		8.0628	5.4455	13.5083	0.675386	-0.566216	1		6.1177	3.6942	0.603854
FNBP4	84.347	81.189	165.536	0.96256	-0.05505		23.587	29.185	52.772	1.23733	0.307235	1		-60.76	-52.004	0.855892
FNIP1	138.61	108.52	247.13	0.78292	-0.35307		91.791	103.94	195.731	1.13236	0.179326	1		-46.819	-4.58	0.0978235
FNIP2	95.301	71.242	166.543	0.74755	-0.41976		231.91	244.01	475.92	1.05218	0.0733752	1		136.609	172.768	1.26469
FNTA	41.536	36.091	77.627	0.86891	-0.20272		68.574	66.449	135.023	0.969012	-0.0454142	1		27.038	30.358	1.12279
FOLH1	0	0	0	#DIV/0!	#DIV/0!		0	0.052344	0.052344			1		0	0.052344	#DIV/0!
FOXM1	1.0706	1.4326	2.5032	1.33813	0.42022		16.433	13.84	30.273	0.842208	-0.247752	1		15.3624	12.4074	0.807647
FOXP2	0	0.032724	0.032724	#DIV/0!	#DIV/0!		0.024899	0.026503	0.051402	1.06442	0.0900679	1		0.024899	-0.006221	-0.249849
FPR2	33.907	35.032	68.939	1.03318	0.04709		4.4968	3.5022	7.999	0.77882	-0.360637	1		-29.4102	-31.5298	1.07207
FRAS1	0	0.0303	0.0303	#DIV/0!	#DIV/0!		0	0.031307	0.031307			1		0	0.001007	#DIV/0!
FREM2	0.0061127	0.071811	0.0779237	11.7478	3.55432		0	0	0			1		-0.0061127	-0.071811	11.7478
FREM3	0.051041	0.05151	0.102551	1.00919	0.0132		0.040104	0	0.040104	0		1		-0.010937	-0.05151	4.7097
FRYL	200.28	170.61	370.89	0.85186	-0.23132		101.21	120.51	221.72	1.19069	0.251801	1		-99.07	-50.1	0.505703
FSD2	1.9561	4.3714	6.3275	2.23475	1.16012		1.9436	2.838	4.7816	1.46018	0.546143	1		-0.0125	-1.5334	122.672
FUT10	5.7628	6.3715	12.1343	1.10563	0.14486		13.771	13.816	27.587	1.00327	0.00470666	1		8.0082	7.4445	0.92961
FUT4	110.5	112.77	223.27	1.02054	0.02934		33.442	34.381	67.823	1.02808	0.0399504	1		-77.058	-78.389	1.01727
FUT8	8.5816	7.4702	16.0518	0.87049	-0.2001		8.4744	5.5883	14.0627	0.659433	-0.600702	1		-0.1072	-1.8819	17.555
FYCO1	38.777	39.724	78.501	1.02442	0.03481		27.342	29.933	57.275	1.09476	0.130618	1		-11.435	-9.791	0.856231
FZD3	2.6202	2.2298	4.85	0.851	-0.23276		0.85643	0.95543	1.81186	1.1156	0.157815	1		-1.76377	-1.27437	0.722526
FZD5	5.1872	5.6052	10.7924	1.08058	0.11181		14.159	15.077	29.236	1.06484	0.09063	1		8.9718	9.4718	1.05573
G2E3	28.348	19.741	48.089	0.69638	-0.52205		23.71	28.039	51.749	1.18258	0.241939	1		-4.638	8.298	-1.78913
G3BP2	139.54	122	261.54	0.8743	-0.1938		189.47	172.34	361.81	0.90959	-0.136712	1		49.93	50.34	1.00821
GAB1	25.704	23.839	49.543	0.92744	-0.10867		12.151	13.95	26.101	1.14805	0.19919	1		-13.553	-9.889	0.729654
GABPA	77.627	73.867	151.494	0.95156	-0.07163		37.68	46.191	83.871	1.22588	0.293813	1		-39.947	-27.676	0.692818
GABRB2	0.0088634	0	0.0088634	0	#NUM!		0	0.0036442	0.0036442			1		-0.0088634	0.0036442	-0.411151
GABRR1	0.066017	0.034542	0.100559	0.52323	-0.93449		0.081918	0	0.081918	0		1		0.015901	-0.034542	-2.17232
GALNT1	161.81	138.43	300.24	0.85551	-0.22514		299.05	328.47	627.52	1.09838	0.135375	1		137.24	190.04	1.38473
GALNT12	0.33864	0.35451	0.69315	1.04686	0.06607		226.84	184.04	410.88	0.811321	-0.301656	1		226.501	183.685	0.810969
GALNT5	0.11492	0.046056	0.160976	0.40077	-1.31917		0	0.0039755	0.0039755			1		-0.11492	-0.0420805	0.366172
GATAD2A	62.081	51.728	113.809	0.83323	-0.26321		57.74	51.556	109.296	0.892899	-0.163431	1		-4.341	-0.172	0.0396222
GATM	0.94044	1.3117	2.25214	1.39477	0.48003		13.364	15.514	28.878	1.16088	0.215219	1		12.4236	14.2023	1.14317
GBP3	41.2	39.565	80.765	0.96032	-0.05842		26.495	30.419	56.914	1.1481	0.199253	1		-14.705	-9.146	0.621965
GBP4	98.533	90.762	189.295	0.92113	-0.11852		7.2067	7.4929	14.6996	1.03971	0.0561854	1		-91.3263	-83.2691	0.911776
GCC1	23.108	26.831	49.939	1.16111	0.21551		31.568	25.215	56.783	0.798752	-0.324181	1		8.46	-1.616	-0.191017
GCC2	60.633	60.077	120.71	0.99083	-0.01329		38.873	50.712	89.585	1.30456	0.383559	1		-21.76	-9.365	0.430377
GCLM	2.9796	4.871	7.8506	1.63478	0.7091		14.972	17.511	32.483	1.16958	0.225995	1		11.9924	12.64	1.054
GCNT2	25.548	18.302	43.85	0.71638	-0.48121		28.274	25.002	53.276	0.884275	-0.177432	1		2.726	6.7	2.45781
GDA	0	0.00909	0.00909	#DIV/0!	#DIV/0!		0.98131	0.92628	1.90759	0.943922	-0.0832606	1		0.98131	0.91719	0.934659
GDAP1	6.8166	4.8286	11.6452	0.70836	-0.49745		9.6209	8.9087	18.5296	0.925974	-0.110957	1		2.8043	4.0801	1.45494
GEMIN8P4	0.48015	0.61479	1.09494	1.28041	0.35661		0.815	0.5622	1.3772	0.689816	-0.535717	1		0.33485	-0.05259	-0.157055
GGPS1	11.781	16.823	28.604	1.42798	0.51397		15.36	18.604	33.964	1.2112	0.276435	1		3.579	1.781	0.497625
GINS4	0.70907	0.82325	1.53232	1.16103	0.2154		19.858	14.985	34.843	0.754608	-0.406201	1		19.1489	14.1617	0.739558
GIPC2	0.01681	0.037875	0.054685	2.25312	1.17193		0.045996	0.035779	0.081775	0.777872	-0.362395	1		0.029186	-0.002096	-0.0718153
GLDN	0.48474	0.1515	0.63624	0.31254	-1.67789		0.838	0.95593	1.79393	1.14073	0.189955	1		0.35326	0.80443	2.27716
GLIPR1	733.85	674.39	1408.24	0.91898	-0.1219		458.56	398.01	856.57	0.867956	-0.204306	1		-275.29	-276.38	1.00396
GLRX	46.943	62.678	109.621	1.33519	0.41705		198.44	225.35	423.79	1.13561	0.183465	1		151.497	162.672	1.07376
GLUL	405.86	474.49	880.35	1.1691	0.2254		2040.5	2085.7	4126.2	1.02215	0.0316089	1		1634.64	1611.21	0.985667
GLYAT	0	0	0	#DIV/0!	#DIV/0!		0.3788	0.12655	0.50535	0.334081	-1.58173	1		0.3788	0.12655	0.334081
GNA12	13.277	9.6702	22.9472	0.72834	-0.45731		19.541	17.701	37.242	0.905839	-0.142673	1		6.264	8.0308	1.28206
GNAI1	1.3772	1.588	2.9652	1.15306	0.20547		0.12316	0.37767	0.50083	3.0665	1.61659	1		-1.25404	-1.21033	0.965145
GNAI3	234.59	185.25	419.84	0.78968	-0.34067		185.52	190.49	376.01	1.02679	0.0381405	1		-49.07	5.24	-0.106786
GNE	34.173	37.01	71.183	1.08302	0.11506		39.128	39.889	79.017	1.01945	0.0277896	1		4.955	2.879	0.581029
GNRH1	2.5187	1.688	4.2067	0.67019	-0.57736		1.2558	1.2826	2.5384	1.02134	0.0304646	1		-1.2629	-0.4054	0.321007
GNRHR	0.06235	0.2221	0.28445	3.56215	1.83275		0.44589	1.3662	1.81209	3.06398	1.61541	1		0.38354	1.1441	2.983
GOLGA6L6	0	0.22725	0.22725	#DIV/0!	#DIV/0!		0	0	0			1		0	-0.22725	#DIV/0!
GOLGA7	58.025	55.574	113.599	0.95776	-0.06226		60.163	49.095	109.258	0.816033	-0.2933	1		2.138	-6.479	-3.0304
GPR116	0	0	0	#DIV/0!	#DIV/0!		0	0.0049693	0.0049693			1		0	0.0049693	#DIV/0!
GPR12	0.010086	0.07575	0.085836	7.51041	2.90889		0	0.0094417	0.0094417			1		-0.010086	-0.0663083	6.57429
GPR126	0.46059	0.63085	1.09144	1.36966	0.45381		2.1401	2.2443	4.3844	1.04869	0.0685873	1		1.67951	1.61345	0.960667
GPR180	7.728	5.5516	13.2796	0.71837	-0.47719		26.6	25.728	52.328	0.967218	-0.0480869	1		18.872	20.1764	1.06912
GPR22	6.2521	4.2777	10.5298	0.6842	-0.54751		0.4535	0.91353	1.36703	2.0144	1.01035	1		-5.7986	-3.36417	0.580169
GPR85	0.062044	0.09999	0.162034	1.6116	0.68849		5.361	19.233	24.594	3.58758	1.84301	1		5.29896	19.133	3.61071
GPR88	0.066017	0.23907	0.305087	3.62134	1.85652		0	0	0			1		-0.066017	-0.23907	3.62134
GPR89A	14.464	25.829	40.293	1.78574	0.83653		33.678	27.849	61.527	0.82692	-0.274181	1		19.214	2.02	0.105132
GPR89B	13.805	25.168	38.973	1.82311	0.8664		32.14	26.719	58.859	0.831332	-0.266504	1		18.335	1.551	0.0845923
GPRASP1	1.615	2.3898	4.0048	1.47975	0.56536		0.67036	0.62597	1.29633	0.933782	-0.0988426	1		-0.94464	-1.76383	1.8672
GPRIN3	56.06	30.258	86.318	0.53974	-0.88966		209.1	237.25	446.35	1.13462	0.182215	1		153.04	206.992	1.35254
GPX8	0.0091691	0.2021	0.211269	22.0414	4.46215		0.45844	0.11131	0.56975	0.242802	-2.04215	1		0.449271	-0.09079	-0.202083
GREB1L	0.62013	0.59691	1.21704	0.96256	-0.05506		0.37158	0.75236	1.12394	2.02476	1.01775	1		-0.24855	0.15545	-0.625427
GREM1	0	0	0	#DIV/0!	#DIV/0!		36.174	14.998	51.172	0.414607	-1.27018	1		36.174	14.998	0.414607
GRIA3	0.11614	0.10575	0.22189	0.91054	-0.13521		0.017676	0.035779	0.053455	2.02416	1.01732	1		-0.098464	-0.069971	0.710625
GSG1L	0.0073353	0.023331	0.0306663	3.18065	1.66932		0	0.043067	0.043067			1		-0.0073353	0.019736	-2.69055
GSTM5	0.10025	0.28664	0.38689	2.85925	1.51564		2.5575	1.7562	4.3137	0.686686	-0.542277	1		2.45725	1.46956	0.598051
GTF2A1	38.351	37.19	75.541	0.96973	-0.04435		52.512	57.46	109.972	1.09423	0.129911	1		14.161	20.27	1.4314
GTF2H2	26.993	49.921	76.914	1.84941	0.88706		38.071	36.695	74.766	0.963857	-0.053109	1		11.078	-13.226	-1.1939
GTF2H2B	40.351	73.808	114.159	1.82915	0.87117		37.731	36.72	74.451	0.973205	-0.0391843	1		-2.62	-37.088	14.1557
GTF2H3	18.1	20.221	38.321	1.11718	0.15986		56.828	59.309	116.137	1.04366	0.0616491	1		38.728	39.088	1.0093
GTF3C5	27.47	25.865	53.335	0.94157	-0.08686		42.477	39.291	81.768	0.924995	-0.112483	1		15.007	13.426	0.894649
GUCY1A2	0.015282	0.020907	0.036189	1.36808	0.45215		0.0076026	0.035779	0.0433816	4.70615	2.23455	1		-0.0076794	0.014872	-1.93661
GUCY2F	0	0.01515	0.01515	#DIV/0!	#DIV/0!		0.20812	0.34885	0.55697	1.6762	0.745191	1		0.20812	0.3337	1.6034
H2AFJ	15.458	17.308	32.766	1.11968	0.16309		23.325	23.528	46.853	1.0087	0.0125016	1		7.867	6.22	0.790644
HACE1	13.713	13.783	27.496	1.0051	0.00735		13.183	13.629	26.812	1.03383	0.048001	1		-0.53	-0.154	0.290566
HCFC2	14.674	13.863	28.537	0.94473	-0.08202		26.595	30.469	57.064	1.14567	0.196187	1		11.921	16.606	1.393
HCN1	0.047985	0.02121	0.069195	0.44201	-1.17784		0.02832	0.035945	0.064265	1.26924	0.34397	1		-0.019665	0.014735	-0.749301
HDDC2	10.019	9.2872	19.3062	0.92696	-0.10942		31.863	33.784	65.647	1.06029	0.084458	1		21.844	24.4968	1.12144
HDHD2	15.471	13	28.471	0.84028	-0.25105		24.021	18.153	42.174	0.755714	-0.404088	1		8.55	5.153	0.60269
HDX	7.3551	7.0987	14.4538	0.96514	-0.05119		1.036	1.5996	2.6356	1.54402	0.626687	1		-6.3191	-5.4991	0.870235
HEATR5A	46.822	42.048	88.87	0.89804	-0.15515		135.07	122.63	257.7	0.9079	-0.139395	1		88.248	80.582	0.913131
HECTD2	0.95542	0.6057	1.56112	0.63396	-0.65753		3.2246	1.2339	4.4585	0.382652	-1.38589	1		2.26918	0.6282	0.27684
HELZ	294.92	253.1	548.02	0.8582	-0.22062		68.796	86.369	155.165	1.25544	0.328189	1		-226.124	-166.731	0.737343
HERC6	11.397	10.58	21.977	0.92831	-0.10731		12.682	13.913	26.595	1.09707	0.133651	1		1.285	3.333	2.59377
HHLA2	0	0.11211	0.11211	#DIV/0!	#DIV/0!		0.21192	0.092429	0.304349	0.43615	-1.1971	1		0.21192	-0.019681	-0.09287
HIGD1A	39.987	39.285	79.272	0.98244	-0.02555		104.73	104.66	209.39	0.999332	-0.000964599	1		64.743	65.375	1.00976
HIP1	57.409	48.394	105.803	0.84297	-0.24645		51.944	65.073	117.017	1.25275	0.325102	1		-5.465	16.679	-3.05197
HLCS	7.0718	7.8441	14.9159	1.10921	0.14953		15.184	12.525	27.709	0.824881	-0.277741	1		8.1122	4.6809	0.57702
HM13	51.496	48.836	100.332	0.94835	-0.07652		89.442	92.049	181.491	1.02915	0.0414496	1		37.946	43.213	1.1388
HMCN1	0	0.007878	0.007878	#DIV/0!	#DIV/0!		0.33318	0.2435	0.57668	0.730836	-0.45238	1		0.33318	0.235622	0.707191
HNMT	73.129	68.902	142.031	0.9422	-0.0859		97.967	118.51	216.477	1.20969	0.274641	1		24.838	49.608	1.99726
HNRNPA1	2.0047	2.6285	4.6332	1.31117	0.39085		0.41605	0.34885	0.7649	0.838481	-0.25415	1		-1.58865	-2.27965	1.43496
HNRNPA1L2	44.464	102.64	147.104	2.30838	1.20688		27.378	21.163	48.541	0.772993	-0.371473	1		-17.086	-81.477	4.76864
HNRNPA2B1	368.75	344.07	712.82	0.93307	-0.09994		184.9	174	358.9	0.941049	-0.0876579	1		-183.85	-170.07	0.925048
HNRNPA3	150.4	142.13	292.53	0.94501	-0.08159		25.373	30.087	55.46	1.18579	0.245846	1		-125.027	-112.043	0.89615
HOMER1	0.22862	0.42268	0.6513	1.84883	0.88661		21.439	21.117	42.556	0.984981	-0.0218327	1		21.2104	20.6943	0.975669
HOMEZ	5.9816	7.8016	13.7832	1.30427	0.38324		28.881	29.881	58.762	1.03462	0.0491077	1		22.8994	22.0794	0.964191
HP1BP3	214.41	256.78	471.19	1.19761	0.26016		138.97	142.11	281.08	1.02259	0.0322346	1		-75.44	-114.67	1.52002
HS6ST2	0	0.0303	0.0303	#DIV/0!	#DIV/0!		0	0.0066258	0.0066258			1		0	-0.0236742	#DIV/0!
HSD17B12	41.424	34.107	75.531	0.82336	-0.2804		155.56	148.53	304.09	0.954808	-0.0667168	1		114.136	114.423	1.00251
HSDL2	35.084	25.921	61.005	0.73883	-0.43669		57.358	43.142	100.5	0.752153	-0.410902	1		22.274	17.221	0.773144
HSF2	16.041	15.246	31.287	0.95044	-0.07333		8.9819	9.7788	18.7607	1.08872	0.122637	1		-7.0591	-5.4672	0.77449
HSPE1	2.336	4.1584	6.4944	1.78014	0.83199		7.8822	7.3872	15.2694	0.9372	-0.0935707	1		5.5462	3.2288	0.582164
HTT	106.86	79.1	185.96	0.74022	-0.43397		104.41	108.05	212.46	1.03486	0.0494392	1		-2.45	28.95	-11.8163
IAPP	0	0.15998	0.15998	#DIV/0!	#DIV/0!		0.0064622	0	0.0064622	0		1		0.0064622	-0.15998	-24.7563
ID4	0	0.00606	0.00606	#DIV/0!	#DIV/0!		0	0	0			1		0	-0.00606	#DIV/0!
IDO1	0.98537	0.71629	1.70166	0.72692	-0.46012		0.12449	0.067251	0.191741	0.540212	-0.888402	1		-0.86088	-0.649039	0.753925
IFI44L	66.392	81.187	147.579	1.22284	0.29024		1.4738	0.90823	2.38203	0.616251	-0.698411	1		-64.9182	-80.2788	1.23661
IFIT3	34.406	39.381	73.787	1.1446	0.19484		63.443	53.46	116.903	0.842646	-0.247001	1		29.037	14.079	0.484864
IFT88	12.342	6.8145	19.1565	0.55214	-0.8569		5.1956	6.1378	11.3334	1.18135	0.240431	1		-7.1464	-0.6767	0.094691
IGF2	0	0.006363	0.006363	#DIV/0!	#DIV/0!		0	0	0			1		0	-0.006363	#DIV/0!
IGF2BP3	5.5072	4.4365	9.9437	0.80558	-0.3119		11.917	14.836	26.753	1.24494	0.316081	1		6.4098	10.3995	1.62244
IGSF11	0.0055014	0	0.0055014	0	#NUM!		0	0	0			1		-0.0055014	0	0
IL12B	0.0079465	0.006363	0.0143095	0.80073	-0.32061		0	0	0			1		-0.0079465	-0.006363	0.80073
IL13RA1	314.81	339.43	654.24	1.07821	0.10863		141.56	149.63	291.19	1.05701	0.0799858	1		-173.25	-189.8	1.09553
IL17RD	0.10544	1.1781	1.28354	11.1732	3.48197		0.15357	0.16101	0.31458	1.04845	0.0682539	1		0.04813	-1.01709	-21.1321
IL2RA	0.070602	0.35602	0.426622	5.04263	2.33418		0.060061	0	0.060061	0		1		-0.010541	-0.35602	33.7748
IL2RG	20.868	18.952	39.82	0.90818	-0.13894		30.314	25.107	55.421	0.828231	-0.271895	1		9.446	6.155	0.651599
IL6R	276.12	251.16	527.28	0.9096	-0.13669		86.875	77.144	164.019	0.887988	-0.171387	1		-189.245	-174.016	0.919528
IL6ST	223.72	261.25	484.97	1.16775	0.22374		128.37	140.77	269.14	1.0966	0.133032	1		-95.35	-120.48	1.26356
IMPA1	19.374	14.502	33.876	0.74853	-0.41787		37.29	37.832	75.122	1.01453	0.0208182	1		17.916	23.33	1.30219
INTS4	40.058	47.549	87.607	1.187	0.24732		46.301	44.176	90.477	0.954105	-0.0677806	1		6.243	-3.373	-0.540285
INTS6	53.836	58.406	112.242	1.08489	0.11755		75.855	77.982	153.837	1.02804	0.0398969	1		22.019	19.576	0.88905
IPCEF1	87.219	106.02	193.239	1.21556	0.28162		21.056	27.579	48.635	1.30979	0.389339	1		-66.163	-78.441	1.18557
IPO5	106.64	84.258	190.898	0.79012	-0.33986		78.139	71.099	149.238	0.909904	-0.136214	1		-28.501	-13.159	0.461703
IQSEC1	238.89	164.68	403.57	0.68935	-0.53668		52.696	48.063	100.759	0.912081	-0.132767	1		-186.194	-116.617	0.62632
IQSEC3	0	0	0	#DIV/0!	#DIV/0!		0.041054	0.1345	0.175554	3.27617	1.71201	1		0.041054	0.1345	3.27617
IRAK3	153.45	158.89	312.34	1.03545	0.05026		17.887	19.005	36.892	1.0625	0.0874676	1		-135.563	-139.885	1.03188
IRAK4	54.9	61.751	116.651	1.12479	0.16966		28.656	31.691	60.347	1.10591	0.145236	1		-26.244	-30.06	1.1454
ITGA6	7.7977	11.974	19.7717	1.53558	0.61878		505.39	798.66	1304.05	1.58028	0.660184	1		497.592	786.686	1.58099
ITM2B	596.61	517.76	1114.37	0.86784	-0.2045		294.57	274	568.57	0.930169	-0.104435	1		-302.04	-243.76	0.807045
ITPR3	6.4517	6.1485	12.6002	0.953	-0.06944		3.5154	4.1212	7.6366	1.17233	0.229376	1		-2.9363	-2.0273	0.690427
ITPRIP	76.956	60.62	137.576	0.78772	-0.34424		23.359	19.245	42.604	0.823879	-0.279495	1		-53.597	-41.375	0.771965
IVNS1ABP	249.73	271.66	521.39	1.08781	0.12143		261.73	239.21	500.94	0.913957	-0.129802	1		12	-32.45	-2.70417
IYD	0	0.1212	0.1212	#DIV/0!	#DIV/0!		0	0	0			1		0	-0.1212	#DIV/0!
JAM2	0.11217	0.15604	0.26821	1.3911	0.47623		0.30962	0.08862	0.39824	0.286222	-1.80479	1		0.19745	-0.06742	-0.341454
JAM3	0.93127	0.80749	1.73876	0.86708	-0.20576		0.46452	0.48534	0.94986	1.04482	0.0632551	1		-0.46675	-0.32215	0.690198
JAZF1	79.257	56.724	135.981	0.7157	-0.48258		9.3489	9.5489	18.8978	1.02139	0.0305379	1		-69.9081	-47.1751	0.674816
JPH1	0	0	0	#DIV/0!	#DIV/0!		0.041054	0	0.041054	0		1		0.041054	0	0
JRKL	2.6792	3.0385	5.7177	1.13411	0.18156		5.0578	5.8229	10.8807	1.15127	0.203228	1		2.3786	2.7844	1.1706
KAT2B	77.123	70.358	147.481	0.91228	-0.13245		36.933	45.884	82.817	1.24236	0.313081	1		-40.19	-24.474	0.608957
KCNA2	0.066017	0.01515	0.081167	0.22949	-2.12352		3.8026	4.4343	8.2369	1.16612	0.22172	1		3.73658	4.41915	1.18267
KCNC2	0.0064183	0	0.0064183	0	#NUM!		0	0	0			1		-0.0064183	0	0
KCNIP3	0	0	0	#DIV/0!	#DIV/0!		0.002851	0.10204	0.104891	35.791	5.16152	1		0.002851	0.10204	35.791
KCNJ10	0.29066	0.15241	0.44307	0.52436	-0.93137		0.010834	0	0.010834	0		1		-0.279826	-0.15241	0.54466
KCNJ11	0.19836	0.12726	0.32562	0.64156	-0.64034		0.29213	0.50008	0.79221	1.71184	0.775548	1		0.09377	0.37282	3.9759
KCNJ3	0.021394	0.04545	0.066844	2.12443	1.08707		0.019007	0	0.019007	0		1		-0.002387	-0.04545	19.0406
KCNK10	0	0.19301	0.19301	#DIV/0!	#DIV/0!		0.014445	0.035117	0.049562	2.43108	1.2816	1		0.014445	-0.157893	-10.9306
KCTD12	960.83	692.96	1653.79	0.72121	-0.47151		266.6	288.97	555.57	1.08391	0.116243	1		-694.23	-403.99	0.581925
KCTD21	4.8605	5.8879	10.7484	1.21138	0.27665		13.12	11.834	24.954	0.901982	-0.14883	1		8.2595	5.9461	0.71991
KDM3B	200.01	166.88	366.89	0.83436	-0.26126		97.914	97.961	195.875	1.00048	0.000692346	1		-102.096	-68.919	0.675041
KDM6A	132.68	117.35	250.03	0.88446	-0.17713		35.266	35.487	70.753	1.00627	0.00901267	1		-97.414	-81.863	0.840362
KGFLP1	0.50705	1.3229	1.82995	2.60901	1.3835		0.60042	0.62862	1.22904	1.04697	0.0662161	1		0.09337	-0.69428	-7.43579
KHDRBS2	1.0358	1.7901	2.8259	1.72823	0.78929		0.0091231	0.035779	0.0449021	3.9218	1.97152	1		-1.02668	-1.75432	1.70874
KIAA0087	0.019255	0.1418	0.161055	7.36432	2.88055		0.014825	0.01027	0.025095	0.692749	-0.529596	1		-0.00443	-0.13153	29.6907
KIAA0101	0.57949	0.73568	1.31517	1.26953	0.34429		31.85	28.169	60.019	0.884427	-0.177185	1		31.2705	27.4333	0.87729
KIAA0355	16.83	14.977	31.807	0.8899	-0.16829		16.658	14.259	30.917	0.855985	-0.224342	1		-0.172	-0.718	4.17442
KIAA0408	0	0	0	#DIV/0!	#DIV/0!		0.041054	0	0.041054	0		1		0.041054	0	0
KIAA0922	114.7	105.83	220.53	0.92267	-0.11612		17.156	18.898	36.054	1.10154	0.13952	1		-97.544	-86.932	0.891208
KIAA1107	2.3127	2.7609	5.0736	1.1938	0.25556		5.2758	3.8323	9.1081	0.726392	-0.461179	1		2.9631	1.0714	0.361581
KIAA1147	54.803	50.684	105.487	0.92484	-0.11272		148.43	120.96	269.39	0.81493	-0.295253	1		93.627	70.276	0.750595
KIAA1328	8.3961	5.6825	14.0786	0.6768	-0.56319		3.8629	3.1136	6.9765	0.806027	-0.311101	1		-4.5332	-2.5689	0.566686
KIAA1524	5.9602	5.2949	11.2551	0.88838	-0.17076		23.092	27.047	50.139	1.17127	0.228075	1		17.1318	21.7521	1.26969
KIF21A	0.53364	0.68266	1.2163	1.27925	0.3553		5.1451	6.6587	11.8038	1.29418	0.372041	1		4.61146	5.97604	1.29591
KIF27	7.2916	8.1407	15.4323	1.11645	0.15892		3.0397	2.5302	5.5699	0.832385	-0.264678	1		-4.2519	-5.6105	1.31953
KIF2A	35.484	40.305	75.789	1.13586	0.18379		48.822	48.865	97.687	1.00088	0.0012701	1		13.338	8.56	0.641775
KIF3A	2.2214	1.9144	4.1358	0.8618	-0.21458		2.6142	2.1161	4.7303	0.809464	-0.304962	1		0.3928	0.2017	0.513493
KIF5B	333.3	261	594.3	0.78308	-0.35277		242.82	300.54	543.36	1.23771	0.30767	1		-90.48	39.54	-0.437003
KIFAP3	7.4526	5.1983	12.6509	0.69751	-0.5197		13.24	9.2504	22.4904	0.698671	-0.517315	1		5.7874	4.0521	0.700159
KIFC3	0.1953	0.23513	0.43043	1.20394	0.26777		38.531	35.967	74.498	0.933456	-0.0993458	1		38.3357	35.7319	0.932078
KITLG	0.46212	0.15059	0.61271	0.32587	-1.61764		3.2526	3.3844	6.637	1.04052	0.0573067	1		2.79048	3.23381	1.15887
KLF17	0.0073353	0	0.0073353	0	#NUM!		0	0.0033129	0.0033129			1		-0.0073353	0.0033129	-0.451638
KLF3	169.46	121.79	291.25	0.71869	-0.47655		21.253	27.646	48.899	1.3008	0.379404	1		-148.207	-94.144	0.63522
KLF6	338.44	304.68	643.12	0.90025	-0.15161		37.73	33.672	71.402	0.892446	-0.164163	1		-300.71	-271.008	0.901227
KLHDC2	30.426	32.719	63.145	1.07536	0.10482		22.484	25.23	47.714	1.12213	0.166241	1		-7.942	-7.489	0.942961
KLHL12	30.667	29.174	59.841	0.95132	-0.072		52.947	57.623	110.57	1.08831	0.122096	1		22.28	28.449	1.27689
KLHL13	0.15893	0.36299	0.52192	2.28396	1.19154		0.096173	0.11976	0.215933	1.24526	0.316442	1		-0.062757	-0.24323	3.87574
KLHL20	15.778	14.918	30.696	0.94549	-0.08086		22.949	20.544	43.493	0.895202	-0.159714	1		7.171	5.626	0.784549
KLHL24	77.028	93.706	170.734	1.21652	0.28276		40.664	54.219	94.883	1.33334	0.415046	1		-36.364	-39.487	1.08588
KLHL31	0.21272	0.066357	0.279077	0.31195	-1.68064		0.064432	0.23389	0.298322	3.63003	1.85998	1		-0.148288	0.167533	-1.12978
KLHL32	0.055626	0.0606	0.116226	1.08942	0.12356		1.4226	1.0179	2.4405	0.715521	-0.482934	1		1.36697	0.9573	0.700306
KLRF1	1.7385	2.7082	4.4467	1.55778	0.63949		0.62037	0.63856	1.25893	1.02932	0.0416933	1		-1.11813	-2.06964	1.85098
KLRK1	0.12073	0.24088	0.36161	1.9952	0.99653		0	0	0			1		-0.12073	-0.24088	1.9952
KNG1	0	0.14362	0.14362	#DIV/0!	#DIV/0!		0.10606	0.0049693	0.111029	0.0468537	-4.41569	1		0.10606	-0.138651	-1.30729
KPNA4	149.17	108.39	257.56	0.72662	-0.46073		112.25	117.19	229.44	1.04401	0.062134	1		-36.92	8.8	-0.238353
KRAS	73.002	58.463	131.465	0.80084	-0.32041		24.062	28.066	52.128	1.1664	0.222067	1		-48.94	-30.397	0.621107
KRT10	4.1181	3.6411	7.7592	0.88417	-0.1776		4.5357	3.1835	7.7192	0.701876	-0.510711	1		0.4176	-0.4576	-1.09579
KYNU	80.418	77.797	158.215	0.96741	-0.0478		219.44	195.96	415.4	0.893	-0.163267	1		139.022	118.163	0.849959
L2HGDH	0.92485	1.9237	2.84855	2.08001	1.05659		9.2233	7.985	17.2083	0.865742	-0.207991	1		8.29845	6.0613	0.730414
LAMA2	0.44134	0.31391	0.75525	0.71127	-0.49154		2.2405	2.3162	4.5567	1.03379	0.0479391	1		1.79916	2.00229	1.1129
LAMB4	0	0	0	#DIV/0!	#DIV/0!		0	0.016564	0.016564			1		0	0.016564	#DIV/0!
LANCL3	0	0.070902	0.070902	#DIV/0!	#DIV/0!		0.35922	0.23124	0.59046	0.643728	-0.635477	1		0.35922	0.160338	0.44635
LARP4	27.331	21.513	48.844	0.78713	-0.34533		69.035	90.165	159.2	1.30608	0.38524	1		41.704	68.652	1.64617
LBP	0	0.01515	0.01515	#DIV/0!	#DIV/0!		0	0.035779	0.035779			1		0	0.020629	#DIV/0!
LDOC1L	29.916	19.866	49.782	0.66406	-0.59062		17.938	15.352	33.29	0.855837	-0.224592	1		-11.978	-4.514	0.376858
LEMD3	64.746	67.718	132.464	1.0459	0.06475		50.981	53.22	104.201	1.04392	0.0620088	1		-13.765	-14.498	1.05325
LGALS14	0	0	0	#DIV/0!	#DIV/0!		0.022048	0	0.022048	0		1		0.022048	0	0
LIG3	31.021	26.437	57.458	0.85223	-0.23069		31.842	33.511	65.353	1.05242	0.0737038	1		0.821	7.074	8.61632
LILRB1	105.2	102.59	207.79	0.97519	-0.03624		18.701	25.021	43.722	1.33795	0.420024	1		-86.499	-77.569	0.896762
LILRB2	224.88	212.85	437.73	0.9465	-0.07932		9.8798	14.723	24.6028	1.49021	0.575518	1		-215	-198.127	0.92152
LIPF	0.0021394	0.069387	0.0715264	32.4329	5.01939		0.012354	0.02054	0.032894	1.66262	0.733458	1		0.0102146	-0.048847	-4.78208
LMO7	3.472	3.866	7.338	1.11348	0.15507		1.9677	2.0919	4.0596	1.06312	0.0883036	1		-1.5043	-1.7741	1.17935
LMOD1	0	0.0303	0.0303	#DIV/0!	#DIV/0!		0	0.016564	0.016564			1		0	-0.013736	#DIV/0!
LNPEP	168.13	129.87	298	0.77244	-0.37251		145.51	176.61	322.12	1.21373	0.279449	1		-22.62	46.74	-2.06631
LOC100128239	0	0	0	#DIV/0!	#DIV/0!		0.038393	0	0.038393	0		1		0.038393	0	0
LOC100129550	45.715	57.295	103.01	1.25331	0.32574		9.3179	14.171	23.4889	1.52084	0.604865	1		-36.3971	-43.124	1.18482
LOC100130331	0.39947	16.212	16.6115	40.5838	5.34283		0.53484	0.54878	1.08362	1.02606	0.0371205	1		0.13537	-15.6632	-115.707
LOC100190986	60.981	72.304	133.285	1.18568	0.24572		6.0042	10.41	16.4142	1.73379	0.793926	1		-54.9768	-61.894	1.12582
LOC150381	8.9133	6.9508	15.8641	0.77982	-0.35878		2.9103	3.1159	6.0262	1.07065	0.0984811	1		-6.003	-3.8349	0.638831
LOC285696	0.066017	0.10332	0.169337	1.56505	0.64621		0.0062722	0.0033129	0.0095851	0.528188	-0.920877	1		-0.0597448	-0.100007	1.6739
LOC285847	0.25246	0.18695	0.43941	0.74051	-0.4334		0	0	0			1		-0.25246	-0.18695	0.740513
LOC645166	2.9521	12.066	15.0181	4.08726	2.03113		8.4539	6.9511	15.405	0.822236	-0.282376	1		5.5018	-5.1149	-0.929678
LOC647859	0.67851	0.59752	1.27603	0.88064	-0.18338		0.053218	0.035448	0.088666	0.66609	-0.58621	1		-0.625292	-0.562072	0.898895
LOC653653	153.42	176.6	330.02	1.15109	0.203		35.119	48.147	83.266	1.37097	0.455194	1		-118.301	-128.453	1.08581
LOC654342	0.58865	8.6085	9.19715	14.6241	3.87028		2.3201	2.5721	4.8922	1.10862	0.14876	1		1.73145	-6.0364	-3.48633
LOC728323	3.3265	8.2758	11.6023	2.48784	1.31489		1.3567	1.965	3.3217	1.44837	0.534428	1		-1.9698	-6.3108	3.20378
LOH12CR2	0.15343	0.93748	1.09091	6.11015	2.61121		0.71864	0.17177	0.89041	0.239021	-2.06479	1		0.56521	-0.76571	-1.35474
LONRF3	38.459	26.341	64.8	0.68491	-0.54601		39.498	38.909	78.407	0.985088	-0.0216757	1		1.039	12.568	12.0962
LPL	1.9735	2.0407	4.0142	1.03405	0.04831		953.15	631.92	1585.07	0.662981	-0.592961	1		951.177	629.879	0.662211
LPPR1	0.0073353	0.006363	0.0136983	0.86745	-0.20515		0	0	0			1		-0.0073353	-0.006363	0.867449
LRAT	0.075492	0.57237	0.647862	7.58186	2.92255		0.034022	0.028656	0.062678	0.842279	-0.247631	1		-0.04147	-0.543714	13.111
LRCH1	29.81	28.401	58.211	0.95273	-0.06985		42.883	45.743	88.626	1.06669	0.0931451	1		13.073	17.342	1.32655
LRIG2	24.104	24.383	48.487	1.01157	0.0166		14.315	13.783	28.098	0.962836	-0.0546377	1		-9.789	-10.6	1.08285
LRP2BP	0.2601	0.26634	0.52644	1.02399	0.0342		0.18588	0.24234	0.42822	1.30374	0.382661	1		-0.07422	-0.024	0.323363
LRRC37B	12.456	23.978	36.434	1.92502	0.94487		5.8398	5.3766	11.2164	0.920682	-0.119225	1		-6.6162	-18.6014	2.81149
LRRC40	29.682	23.325	53.007	0.78583	-0.34771		17.938	22.733	40.671	1.26731	0.341769	1		-11.744	-0.592	0.0504087
LRRC57	17.924	21.289	39.213	1.18774	0.24822		17.601	18.236	35.837	1.03608	0.0511319	1		-0.323	-3.053	9.45201
LRRIQ3	0.087717	0.0606	0.148317	0.69086	-0.53354		0.082108	0	0.082108	0		1		-0.005609	-0.0606	10.8041
LRRN1	1.0893	0.62115	1.71045	0.57023	-0.81039		0.060061	0.13053	0.190591	2.17329	1.11988	1		-1.02924	-0.49062	0.476682
LRRTM2	4.7212	2.4225	7.1437	0.51311	-0.96266		0.25982	0.69372	0.95354	2.67	1.41684	1		-4.46138	-1.72878	0.387499
LSM14B	36.512	35.959	72.471	0.98485	-0.02202		26.221	27.54	53.761	1.0503	0.0708059	1		-10.291	-8.419	0.818093
LTF	0.2659	0.323	0.5889	1.21474	0.28065		0.041054	0.02319	0.064244	0.564866	-0.82402	1		-0.224846	-0.29981	1.3334
LY75	30.472	27.912	58.384	0.91599	-0.1266		14.519	14.221	28.74	0.979475	-0.0299192	1		-15.953	-13.691	0.858208
LYRM5	12.038	10.379	22.417	0.86219	-0.21393		12.867	10.978	23.845	0.85319	-0.22906	1		0.829	0.599	0.722557
LYSMD3	26.792	29.201	55.993	1.08991	0.12422		17.801	26.858	44.659	1.50879	0.593394	1		-8.991	-2.343	0.260594
MAGI3	1.2103	1.1614	2.3717	0.9596	-0.0595		0.61695	0.39755	1.0145	0.64438	-0.634017	1		-0.59335	-0.76385	1.28735
MAGIX	1.0966	1.4729	2.5695	1.34315	0.42562		1.5954	1.3871	2.9825	0.869437	-0.201846	1		0.4988	-0.0858	-0.172013
MAGT1	147.16	144.37	291.53	0.98104	-0.02761		161.21	152.44	313.65	0.945599	-0.0806997	1		14.05	8.07	0.574377
MAML2	57.172	56.725	113.897	0.99218	-0.01132		47.87	45.66	93.53	0.953833	-0.0681909	1		-9.302	-11.065	1.18953
MAN1C1	10.213	9.4042	19.6172	0.92081	-0.11903		9.0593	9.229	18.2883	1.01873	0.0267748	1		-1.1537	-0.1752	0.151859
MAN2A2	101.37	98.984	200.354	0.97646	-0.03436		31.395	46.429	77.824	1.47887	0.564491	1		-69.975	-52.555	0.751054
MAP1LC3B	59.854	43.353	103.207	0.72431	-0.46532		36.159	36.756	72.915	1.01651	0.023625	1		-23.695	-6.597	0.278413
MAP2	0	0	0	#DIV/0!	#DIV/0!		0.095603	0.10684	0.202443	1.11754	0.160324	1		0.095603	0.10684	1.11754
MAP3K1	1039	932.67	1971.67	0.89766	-0.15576		108.88	123.36	232.24	1.13299	0.180136	1		-930.12	-809.31	0.870114
MAP4K5	34.173	32.347	66.52	0.94657	-0.07922		26.174	33.23	59.404	1.26958	0.344352	1		-7.999	0.883	-0.110389
MAP6D1	1.6984	1.5208	3.2192	0.89543	-0.15935		6.0597	4.4156	10.4753	0.728683	-0.456637	1		4.3613	2.8948	0.663747
MAP9	0.22678	0.20089	0.42767	0.88584	-0.17489		0.12316	0.10734	0.2305	0.871549	-0.198346	1		-0.10362	-0.09355	0.902818
MAPK1IP1L	112.57	98.5	211.07	0.87501	-0.19263		105.71	121.47	227.18	1.14909	0.200488	1		-6.86	22.97	-3.3484
MAPK8	42.943	38.367	81.31	0.89344	-0.16256		30.271	32.889	63.16	1.08649	0.119669	1		-12.672	-5.478	0.432292
MARCKS	292.95	232.82	525.77	0.79474	-0.33144		48.072	70.134	118.206	1.45894	0.544917	1		-244.878	-162.686	0.664355
MARK3	82.649	77.897	160.546	0.9425	-0.08543		58.74	58.713	117.453	0.99954	-0.000663291	1		-23.909	-19.184	0.802376
MASP1	0.0021394	0.00606	0.0081994	2.83257	1.50211		0	0	0			1		-0.0021394	-0.00606	2.83257
MAST4	2.5811	2.1449	4.726	0.831	-0.26708		5.9728	7.9701	13.9429	1.3344	0.41619	1		3.3917	5.8252	1.71749
MAT2B	53.569	63.171	116.74	1.17925	0.23786		93.443	85.833	179.276	0.91856	-0.122554	1		39.874	22.662	0.56834
MATN3	0.0085578	0	0.0085578	0	#NUM!		0.041054	0	0.041054	0		1		0.0324962	0	0
MBTD1	40.733	39.686	80.419	0.9743	-0.03757		18.459	20.303	38.762	1.0999	0.137369	1		-22.274	-19.383	0.870207
MCCC1	24.758	24.125	48.883	0.97443	-0.03737		51.143	45.462	96.605	0.888919	-0.169876	1		26.385	21.337	0.808679
MCFD2	96.242	124.71	220.952	1.2958	0.37384		145.09	145.19	290.28	1.00069	0.000994002	1		48.848	20.48	0.41926
MCM8	4.2331	3.7075	7.9406	0.87584	-0.19127		38.654	34.324	72.978	0.887981	-0.1714	1		34.4209	30.6165	0.889474
MCM9	42.359	40.021	82.38	0.94481	-0.08191		33.666	35.259	68.925	1.04732	0.0666992	1		-8.693	-4.762	0.547797
MDFIC	74.21	85.231	159.441	1.14851	0.19976		142.47	160.76	303.23	1.12838	0.17425	1		68.26	75.529	1.10649
MED29	56.097	57.348	113.445	1.0223	0.03182		27.633	27.773	55.406	1.00507	0.00729083	1		-28.464	-29.575	1.03903
MFAP5	0.027202	0.22695	0.254152	8.34314	3.06059		0.15946	0.55955	0.71901	3.50903	1.81107	1		0.132258	0.3326	2.51478
MGA	114.2	111.52	225.72	0.97653	-0.03426		90.694	108.63	199.324	1.19776	0.260344	1		-23.506	-2.89	0.122947
MGEA5	179.89	164.22	344.11	0.91289	-0.13149		69.593	78.758	148.351	1.13169	0.178484	1		-110.297	-85.462	0.774835
MIB1	141.38	127.6	268.98	0.90253	-0.14795		73.626	91.837	165.463	1.24734	0.31886	1		-67.754	-35.763	0.527836
MIER1	140.06	119.71	259.77	0.85471	-0.2265		45.154	54.957	100.111	1.2171	0.283449	1		-94.906	-64.753	0.682286
MIPOL1	0	0.029391	0.029391	#DIV/0!	#DIV/0!		0	0	0			1		0	-0.029391	#DIV/0!
MKL2	3.1453	3.2888	6.4341	1.04562	0.06436		9.1342	11.871	21.0052	1.29962	0.378091	1		5.9889	8.5822	1.43302
MLF1	0.22434	0.2121	0.43644	0.94544	-0.08094		0.38697	0.26387	0.65084	0.681887	-0.552394	1		0.16263	0.05177	0.31833
MMAA	6.2072	5.534	11.7412	0.89155	-0.16562		14.165	12.704	26.869	0.896858	-0.157048	1		7.9578	7.17	0.901003
MMADHC	53.16	45.704	98.864	0.85974	-0.21802		120.88	119.45	240.33	0.98817	-0.0171687	1		67.72	73.746	1.08898
MMD	6.9337	5.7991	12.7328	0.83636	-0.2578		42.725	27.388	70.113	0.64103	-0.641537	1		35.7913	21.5889	0.603188
MOCOS	0.26376	0.25664	0.5204	0.97301	-0.03948		0.81443	1.108	1.92243	1.36046	0.444095	1		0.55067	0.85136	1.54604
MPHOSPH9	32.832	33.282	66.114	1.01371	0.01964		35.732	48.532	84.264	1.35822	0.44172	1		2.9	15.25	5.25862
MPRIP	60.5	65.764	126.264	1.08701	0.12036		41.182	36.67	77.852	0.890438	-0.167414	1		-19.318	-29.094	1.50606
MPV17L	1.7421	0.72144	2.46354	0.41412	-1.27188		4.0609	1.8131	5.874	0.446477	-1.16334	1		2.3188	1.09166	0.470787
MPZL1	43.981	42.173	86.154	0.95889	-0.06056		73.613	76.407	150.02	1.03796	0.0537442	1		29.632	34.234	1.15531
MRE11A	41.073	37.742	78.815	0.9189	-0.12202		29.115	31.587	60.702	1.0849	0.117568	1		-11.958	-6.155	0.514718
MRPL1	6.4966	6.2388	12.7354	0.96032	-0.05842		21.253	22.731	43.984	1.06954	0.0969947	1		14.7564	16.4922	1.11763
MRPL53	19.056	17.176	36.232	0.90134	-0.14985		26.054	22.885	48.939	0.878368	-0.187103	1		6.998	5.709	0.815805
MS4A14	11.397	14.233	25.63	1.24884	0.32059		5.0004	5.2928	10.2932	1.05848	0.0819876	1		-6.3966	-8.9402	1.39765
MT1B	0	0.006363	0.006363	#DIV/0!	#DIV/0!		0	0.0044724	0.0044724			1		0	-0.0018906	#DIV/0!
MTAP	18.064	24.386	42.45	1.34998	0.43294		46.926	51.038	97.964	1.08763	0.121184	1		28.862	26.652	0.923429
MTIF2	30.472	32.159	62.631	1.05536	0.07774		50.084	59.428	109.512	1.18657	0.246793	1		19.612	27.269	1.39042
MTMR1	14.913	13.344	28.257	0.89479	-0.16038		69.214	68.895	138.109	0.995391	-0.0066646	1		54.301	55.551	1.02302
MTMR10	128.09	100.59	228.68	0.78531	-0.34867		104.72	108.63	213.35	1.03734	0.0528856	1		-23.37	8.04	-0.344031
MTMR2	12.353	8.481	20.834	0.68655	-0.54256		36.588	38.215	74.803	1.04447	0.0627685	1		24.235	29.734	1.2269
MTR	63.839	57.285	121.124	0.89734	-0.15628		81.369	92.545	173.914	1.13735	0.185676	1		17.53	35.26	2.01141
MUC16	0	0.054843	0.054843	#DIV/0!	#DIV/0!		0	0	0			1		0	-0.054843	#DIV/0!
MUC17	0.034842	0.04242	0.077262	1.2175	0.28392		0.0076026	0.0033129	0.0109155	0.435759	-1.1984	1		-0.0272394	-0.0391071	1.43568
MXRA5	0	0	0	#DIV/0!	#DIV/0!		0.041054	0	0.041054	0		1		0.041054	0	0
MYH15	0	0.0303	0.0303	#DIV/0!	#DIV/0!		0.10111	0.098061	0.199171	0.969845	-0.0441743	1		0.10111	0.067761	0.670171
MYL10	0	0.014241	0.014241	#DIV/0!	#DIV/0!		0	0.0044724	0.0044724			1		0	-0.0097686	#DIV/0!
MYLK3	0.018338	1.1829	1.20124	64.5054	6.01135		0.32064	0.47474	0.79538	1.4806	0.566183	1		0.302302	-0.70816	-2.34256
MYLK4	2.4552	3.1139	5.5691	1.26829	0.34288		1.2904	2.6801	3.9705	2.07695	1.05447	1		-1.1648	-0.4338	0.372424
MYO1F	515.62	488.57	1004.19	0.94754	-0.07774		234.77	229.07	463.84	0.975721	-0.0354595	1		-280.85	-259.5	0.923981
MYO5A	288.14	228.24	516.38	0.79211	-0.33622		218.02	240.85	458.87	1.10472	0.143674	1		-70.12	12.61	-0.179835
MYO5C	0.63847	0.7775	1.41597	1.21775	0.28422		0.3693	0.35531	0.72461	0.962118	-0.055715	1		-0.26917	-0.42219	1.56849
MYOM1	2.233	1.9322	4.1652	0.86529	-0.20874		2.0088	2.0346	4.0434	1.01284	0.0184113	1		-0.2242	0.1024	-0.456735
MYOZ2	0	0	0	#DIV/0!	#DIV/0!		0	0.032798	0.032798			1		0	0.032798	#DIV/0!
NAA16	39.609	38.389	77.998	0.9692	-0.04514		21.969	25.581	47.55	1.16441	0.219603	1		-17.64	-12.808	0.726077
NAA50	147.7	127.41	275.11	0.86263	-0.21319		207.25	196.23	403.48	0.946828	-0.0788265	1		59.55	68.82	1.15567
NADK	174.75	191.93	366.68	1.09831	0.13529		80.896	95.471	176.367	1.18017	0.238994	1		-93.854	-96.459	1.02776
NANOS1	7.9319	8.4846	16.4165	1.06968	0.09718		5.2511	5.8499	11.101	1.11403	0.155792	1		-2.6808	-2.6347	0.982804
NAT2	0.014671	0.019089	0.03376	1.30114	0.37977		0.11556	0.12523	0.24079	1.08368	0.115938	1		0.100889	0.106141	1.05206
NCAPH2	106.07	104.28	210.35	0.98312	-0.02455		53.597	55.545	109.142	1.03635	0.0515048	1		-52.473	-48.735	0.928763
NCOA1	231.69	196.49	428.18	0.84807	-0.23774		62.697	63.398	126.095	1.01118	0.0160409	1		-168.993	-133.092	0.787559
NCRNA00185	0	0	0	#DIV/0!	#DIV/0!		0.0049417	0	0.0049417	0		1		0.0049417	0	0
NDFIP1	98.677	104.58	203.257	1.05982	0.08382		97.739	93.038	190.777	0.951903	-0.0711143	1		-0.938	-11.542	12.3049
NDRG3	28.969	39.731	68.7	1.3715	0.45576		40.897	36.531	77.428	0.893244	-0.162874	1		11.928	-3.2	-0.268276
NDST1	66.168	85.916	152.084	1.29845	0.37679		84.536	101.38	185.916	1.19925	0.262135	1		18.368	15.464	0.841899
NDST3	0	0.0909	0.0909	#DIV/0!	#DIV/0!		0	0	0			1		0	-0.0909	#DIV/0!
NDUFB6	14.301	12.228	26.529	0.85505	-0.22593		83.815	66.154	149.969	0.789286	-0.34138	1		69.514	53.926	0.775757
NEB	9.873	8.6828	18.5558	0.87945	-0.18533		2.8116	5.6228	8.4344	1.99986	0.999897	1		-7.0614	-3.06	0.433342
NEDD1	20.855	19.636	40.491	0.94155	-0.08689		38.962	43.174	82.136	1.10811	0.148095	1		18.107	23.538	1.29994
NEIL3	14.948	16.124	31.072	1.07867	0.10926		7.7556	7.4379	15.1935	0.959036	-0.060343	1		-7.1924	-8.6861	1.20768
NEO1	0.30319	0.71084	1.01403	2.34454	1.2293		0.21439	0.17244	0.38683	0.804329	-0.314143	1		-0.0888	-0.5384	6.06306
NES	0.059905	0	0.059905	0	#NUM!		33.582	26.896	60.478	0.800905	-0.320297	1		33.5221	26.896	0.802336
NEUROD1	0.018033	0.006969	0.025002	0.38646	-1.37162		0.0051318	0	0.0051318	0		1		-0.0129012	-0.006969	0.540182
NFAT5	84.991	55.029	140.02	0.64747	-0.62712		18.032	23.216	41.248	1.28749	0.36456	1		-66.959	-31.813	0.475112
NFATC2	2.7895	2.278	5.0675	0.81663	-0.29224		0.25811	0.17625	0.43436	0.682848	-0.550363	1		-2.53139	-2.10175	0.830275
NFATC3	114.78	105.7	220.48	0.92089	-0.1189		142.32	152.36	294.68	1.07055	0.0983458	1		27.54	46.66	1.69426
NFKBIZ	241.41	310.65	552.06	1.28681	0.3638		19.075	25.67	44.745	1.34574	0.4284	1		-222.335	-284.98	1.28176
NFYB	16.406	14.775	31.181	0.90059	-0.15107		18.008	19.146	37.154	1.06319	0.0884051	1		1.602	4.371	2.72846
NIPAL2	18.623	15.276	33.899	0.82028	-0.28582		16.556	16.241	32.797	0.980974	-0.0277137	1		-2.067	0.965	-0.46686
NIPBL	233.37	194.07	427.44	0.8316	-0.26604		42.465	58.47	100.935	1.3769	0.461422	1		-190.905	-135.6	0.710301
NIPSNAP3B	1.8751	2.55	4.4251	1.35993	0.44353		2.3104	3.3046	5.615	1.43032	0.516333	1		0.4353	0.7546	1.73352
NKPD1	0.31756	0.26997	0.58753	0.85014	-0.23423		0.68823	0.3235	1.01173	0.470046	-1.08913	1		0.37067	0.05353	0.144414
NLRP2	1.4753	0.56964	2.04494	0.38612	-1.37289		115.5	76.895	192.395	0.665758	-0.586931	1		114.025	76.3254	0.669376
NMI	42.067	37.756	79.823	0.89752	-0.15598		22	24.528	46.528	1.11491	0.156926	1		-20.067	-13.228	0.659192
NOL4	0	0	0	#DIV/0!	#DIV/0!		0	0.0048037	0.0048037			1		0	0.0048037	#DIV/0!
NOS1	0.014059	0.22573	0.239789	16.0559	4.00503		0.016726	0.0043067	0.0210327	0.257485	-1.95744	1		0.002667	-0.221423	-83.0234
NOS1AP	0	0.072417	0.072417	#DIV/0!	#DIV/0!		0.44342	0.21948	0.6629	0.494971	-1.01458	1		0.44342	0.147063	0.331656
NOTCH2	1325.7	1112.1	2437.8	0.83888	-0.25347		304.69	328.3	632.99	1.07749	0.107673	1		-1021.01	-783.8	0.767671
NOX1	0	0.01515	0.01515	#DIV/0!	#DIV/0!		0.072795	0	0.072795	0		1		0.072795	-0.01515	-0.208119
NOX4	0.056848	0.14423	0.201078	2.53712	1.34319		0.017296	0.010933	0.028229	0.632111	-0.661749	1		-0.039552	-0.133297	3.37017
NPAS3	0	0	0	#DIV/0!	#DIV/0!		0.0081728	0.007454	0.0156268	0.91205	-0.132816	1		0.0081728	0.007454	0.91205
NR2F1	0.013754	0.026058	0.039812	1.89458	0.92188		0.016536	0.0034785	0.0200145	0.210359	-2.24907	1		0.002782	-0.0225795	-8.11628
NR4A3	0.32122	0.76629	1.08751	2.38556	1.25433		13.057	12.493	25.55	0.956805	-0.0637035	1		12.7358	11.7267	0.920769
NR5A2	0.13203	0.1921	0.32413	1.45497	0.54099		0	0	0			1		-0.13203	-0.1921	1.45497
NRBP1	68.84	61.195	130.035	0.88895	-0.16983		210.63	193.88	404.51	0.920477	-0.119547	1		141.79	132.685	0.935785
NRD1	149.74	125.19	274.93	0.83605	-0.25834		99.775	103.98	203.755	1.04214	0.0595558	1		-49.965	-21.21	0.424497
NRIP1	330.32	275.76	606.08	0.83483	-0.26045		118.65	173.1	291.75	1.45891	0.544894	1		-211.67	-102.66	0.485
NSF	78.666	113.27	191.936	1.43989	0.52595		177.38	156.52	333.9	0.882399	-0.180496	1		98.714	43.25	0.438134
NSL1	43.055	40.054	83.109	0.9303	-0.10423		43.844	41.042	84.886	0.936092	-0.0952784	1		0.789	0.988	1.25222
NSUN3	14.646	12.155	26.801	0.82992	-0.26896		12.724	13.244	25.968	1.04087	0.0577866	1		-1.922	1.089	-0.566597
NUCKS1	130.48	112.07	242.55	0.85891	-0.21943		313.28	312.81	626.09	0.9985	-0.00216604	1		182.8	200.74	1.09814
NUDT12	1.5432	2.8809	4.4241	1.86684	0.90059		23.849	29.67	53.519	1.24408	0.315076	1		22.3058	26.7891	1.20099
NUFIP1	3.4629	2.943	6.4059	0.84987	-0.23469		3.573	2.965	6.538	0.829835	-0.269104	1		0.1101	0.022	0.199818
NUMB	112.29	100.37	212.66	0.89385	-0.1619		160.33	109	269.33	0.679848	-0.556716	1		48.04	8.63	0.179642
NUP107	27.974	25.276	53.25	0.90355	-0.14632		56.594	58.879	115.473	1.04038	0.0571041	1		28.62	33.603	1.17411
NUP153	111.47	89.688	201.158	0.80459	-0.31367		78.59	77.762	156.352	0.989464	-0.0152804	1		-32.88	-11.926	0.362713
NUP43	17.781	21.226	39.007	1.19375	0.2555		51.225	52.595	103.82	1.02674	0.0380776	1		33.444	31.369	0.937956
NUP88	29.833	30.84	60.673	1.03375	0.04789		39.44	35.081	74.521	0.889478	-0.16897	1		9.607	4.241	0.441449
NUPL2	17.43	18.939	36.369	1.08657	0.11979		27.782	25.471	53.253	0.916817	-0.125295	1		10.352	6.532	0.630989
NWD1	0.26162	0.65751	0.91913	2.51323	1.32954		1.4253	1.4047	2.83	0.985547	-0.0210036	1		1.16368	0.74719	0.642092
OCLN	1.8512	3.6108	5.462	1.95052	0.96386		0.58122	0.61537	1.19659	1.05876	0.0823698	1		-1.26998	-2.99543	2.35864
ODF2	40.782	37.898	78.68	0.92928	-0.10581		30.136	29.139	59.275	0.966917	-0.0485366	1		-10.646	-8.759	0.82275
OGN	0.66017	0.3942	1.05437	0.59712	-0.74391		0.43886	0.4532	0.89206	1.03268	0.0463871	1		-0.22131	0.059	-0.266594
OIP5	1.0181	1.1166	2.1347	1.09675	0.13323		8.3051	8.0829	16.388	0.973245	-0.0391245	1		7.287	6.9663	0.95599
OLFML2A	1.5254	2.6591	4.1845	1.74321	0.80175		0.27464	0.12324	0.39788	0.448733	-1.15607	1		-1.25076	-2.53586	2.02746
OPRM1	1.9689	2.5143	4.4832	1.27701	0.35277		0.43924	0.65247	1.09171	1.48545	0.570902	1		-1.52966	-1.86183	1.21715
OR8B2	0	0	0	#DIV/0!	#DIV/0!		0.39781	0.48103	0.87884	1.2092	0.274047	1		0.39781	0.48103	1.2092
OR8B3	0	0	0	#DIV/0!	#DIV/0!		0.287	0.52774	0.81474	1.83882	0.878777	1		0.287	0.52774	1.83882
ORMDL1	60.455	75.171	135.626	1.24342	0.31431		45.321	53.341	98.662	1.17696	0.235065	1		-15.134	-21.83	1.44245
OSBPL8	515.73	390.97	906.7	0.75809	-0.39956		324.55	407.47	732.02	1.25549	0.328253	1		-191.18	16.5	-0.0863061
OSGEP	19.703	22.663	42.366	1.15023	0.20192		23.353	24.872	48.225	1.06505	0.0909146	1		3.65	2.209	0.605205
OSM	9.2751	6.3618	15.6369	0.6859	-0.54393		2.0514	3.4623	5.5137	1.68777	0.755122	1		-7.2237	-2.8995	0.401387
OSTF1	116.29	112.11	228.4	0.96406	-0.05281		159.31	159.24	318.55	0.999561	-0.000634052	1		43.02	47.13	1.09554
OSTM1	83.622	74.683	158.305	0.8931	-0.1631		162.42	178.6	341.02	1.09962	0.137003	1		78.798	103.917	1.31878
OTOF	0.17543	0.28179	0.45722	1.60628	0.68372		0	0.01408	0.01408			1		-0.17543	-0.26771	1.52602
OTUD1	73.702	70.563	144.265	0.95741	-0.06279		7.4777	9.7028	17.1805	1.29756	0.375807	1		-66.2243	-60.8602	0.919001
OTUD3	15.419	13.829	29.248	0.89688	-0.15701		6.845	6.4402	13.2852	0.940862	-0.087945	1		-8.574	-7.3888	0.861768
OTUD6B	22.544	19.195	41.739	0.85145	-0.23201		15.071	16.254	31.325	1.0785	0.10902	1		-7.473	-2.941	0.39355
OXCT1	4.5124	6.2033	10.7157	1.37472	0.45914		8.2207	7.7477	15.9684	0.942462	-0.0854932	1		3.7083	1.5444	0.416471
OXNAD1	16.37	19.717	36.087	1.20446	0.26839		23.685	27.777	51.462	1.17277	0.229917	1		7.315	8.06	1.10185
OXR1	100.4	116.55	216.95	1.16086	0.21519		69.382	85.99	155.372	1.23937	0.309607	1		-31.018	-30.56	0.985234
OXSR1	69.132	56.266	125.398	0.81389	-0.29709		80.717	75.565	156.282	0.936172	-0.0951544	1		11.585	19.299	1.66586
P2RY10	0.91599	1.731	2.64699	1.88976	0.9182		0.060061	0.13782	0.197881	2.29467	1.19828	1		-0.855929	-1.59318	1.86135
P2RY13	162.84	197.41	360.25	1.21229	0.27774		32.668	36.576	69.244	1.11963	0.163019	1		-130.172	-160.834	1.23555
P2RY14	0.91141	0.61721	1.52862	0.6772	-0.56234		0.88152	0.87294	1.75446	0.990267	-0.0141108	1		-0.02989	0.25573	-8.5557
PA2G4	55.936	66.743	122.679	1.1932	0.25484		73.992	70.851	144.843	0.957549	-0.0625811	1		18.056	4.108	0.227514
PA2G4P4	22.897	22.249	45.146	0.9717	-0.04142		36.366	34.469	70.835	0.947836	-0.0772908	1		13.469	12.22	0.907269
PACS1	34.612	27.519	62.131	0.79507	-0.33084		13.46	11.664	25.124	0.866568	-0.206616	1		-21.152	-15.855	0.749575
PAICS	13.033	12.566	25.599	0.96417	-0.05264		51.376	42.02	93.396	0.817892	-0.290018	1		38.343	29.454	0.768172
PAN3	139.78	129.2	268.98	0.92431	-0.11355		25.274	26.877	52.151	1.06342	0.0887181	1		-114.506	-102.323	0.893604
PAPD4	132.6	134.54	267.14	1.01463	0.02095		100.25	116.79	217.04	1.16499	0.220315	1		-32.35	-17.75	0.548686
PAPD7	22.346	17.575	39.921	0.78649	-0.34649		8.7949	7.9218	16.7167	0.900727	-0.150839	1		-13.5511	-9.6532	0.712355
PAPPA	0	0.012726	0.012726	#DIV/0!	#DIV/0!		0.082108	0.035779	0.117887	0.435755	-1.19841	1		0.082108	0.023053	0.280764
PAQR6	4.6093	1.6392	6.2485	0.35563	-1.49156		0.58977	0.31886	0.90863	0.540651	-0.887229	1		-4.01953	-1.32034	0.328481
PAQR8	8.9444	8.197	17.1414	0.91644	-0.12589		45.25	44.657	89.907	0.986895	-0.0190315	1		36.3056	36.46	1.00425
PARM1	0.77295	0.62539	1.39834	0.8091	-0.30562		0.26837	0	0.26837	0		1		-0.50458	-0.62539	1.23943
PARP15	2.5047	3.0767	5.5814	1.22837	0.29675		3.4025	6.2219	9.6244	1.82863	0.87076	1		0.8978	3.1452	3.50323
PBX1	0.072741	0.10393	0.176671	1.42877	0.51477		0.0083629	0.031307	0.0396699	3.74356	1.90441	1		-0.0643781	-0.072623	1.12807
PCCA	11.541	8.634	20.175	0.74812	-0.41867		8.6164	8.2938	16.9102	0.96256	-0.055052	1		-2.9246	-0.3402	0.116324
PCDH19	0	0.021816	0.021816	#DIV/0!	#DIV/0!		0.019197	0	0.019197	0		1		0.019197	-0.021816	-1.13643
PCDH7	0.0064183	0.011211	0.0176293	1.74672	0.80465		0	0	0			1		-0.0064183	-0.011211	1.74672
PCDH9	0.29066	0.067872	0.358532	0.23351	-2.09844		0.049417	0.071558	0.120975	1.44804	0.534106	1		-0.241243	0.003686	-0.0152792
PCDHB11	0.019255	0.03333	0.052585	1.73098	0.79159		0.0041814	0.0089448	0.0131262	2.13919	1.09706	1		-0.0150736	-0.0243852	1.61774
PCM1	210.61	178.59	389.2	0.84797	-0.23792		273.88	324.67	598.55	1.18545	0.24543	1		63.27	146.08	2.30884
PCMTD2	74.721	66.789	141.51	0.89385	-0.1619		20.035	21.676	41.711	1.08191	0.113576	1		-54.686	-45.113	0.824946
PCNP	92.373	81.309	173.682	0.88022	-0.18406		42.685	47.272	89.957	1.10746	0.147257	1		-49.688	-34.037	0.685014
PCP4L1	0.088329	0.045147	0.133476	0.51112	-0.96826		0	0.035779	0.035779			1		-0.088329	-0.009368	0.106058
PDE3A	0.10606	0.048783	0.154843	0.45996	-1.12043		0	0.013748	0.013748			1		-0.10606	-0.035035	0.330332
PDE3B	52.134	46.444	98.578	0.89086	-0.16673		206.08	227.26	433.34	1.10278	0.141139	1		153.946	180.816	1.17454
PDE5A	6.967	5.9049	12.8719	0.84755	-0.23862		1.9183	2.295	4.2133	1.19637	0.258666	1		-5.0487	-3.6099	0.715016
PDE7A	34.838	35.209	70.047	1.01065	0.01528		39.537	54.444	93.981	1.37704	0.46157	1		4.699	19.235	4.09342
PDGFD	0.066017	0.51055	0.576567	7.73361	2.95114		0.041054	0.070896	0.11195	1.7269	0.788181	1		-0.024963	-0.439654	17.6122
PDGFRA	0	0	0	#DIV/0!	#DIV/0!		6.6504	4.2455	10.8959	0.638383	-0.647507	1		6.6504	4.2455	0.638383
PDHA1	32.67	28.839	61.509	0.88274	-0.17995		84.226	79.82	164.046	0.947688	-0.0775154	1		51.556	50.981	0.988847
PDIA3	85.602	108.09	193.692	1.2627	0.33652		121.82	112.69	234.51	0.925053	-0.112392	1		36.218	4.6	0.127009
PDK3	109.12	96.179	205.299	0.88141	-0.18212		53.17	55.896	109.066	1.05127	0.0721326	1		-55.95	-40.283	0.719982
PDLIM5	95.458	113.6	209.058	1.19005	0.25102		97.256	103.13	200.386	1.0604	0.0846049	1		1.798	-10.47	-5.82314
PEA15	92.402	46.134	138.536	0.49927	-1.00209		188.93	103.32	292.25	0.546869	-0.870732	1		96.528	57.186	0.592429
PECAM1	279.66	205.38	485.04	0.73439	-0.44538		153.42	128.23	281.65	0.83581	-0.258753	1		-126.24	-77.15	0.611138
PELI2	217.06	202.72	419.78	0.93394	-0.09861		6.6903	6.8479	13.5382	1.02356	0.0335907	1		-210.37	-195.872	0.931085
PERP	0.14548	0.13635	0.28183	0.93724	-0.09351		0.38317	0.22875	0.61192	0.596994	-0.744213	1		0.23769	0.0924	0.388742
PEX13	26.796	29.334	56.13	1.09472	0.13056		44.399	45.664	90.063	1.02849	0.0405301	1		17.603	16.33	0.927683
PFKM	7.9233	7.2856	15.2089	0.91952	-0.12105		8.2026	7.7218	15.9244	0.941384	-0.0871441	1		0.2793	0.4362	1.56176
PGAP1	7.7671	5.0219	12.789	0.64656	-0.62914		2.582	2.1188	4.7008	0.820604	-0.285242	1		-5.1851	-2.9031	0.559893
PGGT1B	76.058	69.718	145.776	0.91664	-0.12557		23.008	29.647	52.655	1.28855	0.365751	1		-53.05	-40.071	0.755344
PGM2L1	6.246	5.1722	11.4182	0.82808	-0.27215		16.068	17.222	33.29	1.07182	0.100062	1		9.822	12.0498	1.22682
PGR	0	0	0	#DIV/0!	#DIV/0!		0.0039914	0.0066258	0.0106172	1.66002	0.7312	1		0.0039914	0.0066258	1.66002
PGRMC1	36.308	37.078	73.386	1.02121	0.03028		69.936	67.288	137.224	0.962137	-0.055686	1		33.628	30.21	0.898359
PHACTR4	22.904	22.436	45.34	0.97957	-0.02978		13.058	10.333	23.391	0.791316	-0.337675	1		-9.846	-12.103	1.22923
PHC3	148.94	151.07	300.01	1.0143	0.02049		47.647	69.393	117.04	1.4564	0.542405	1		-101.293	-81.677	0.806344
PHKB	125.62	110.32	235.94	0.8782	-0.18737		56.316	66.769	123.085	1.18561	0.245634	1		-69.304	-43.551	0.628405
PHLDA1	6.8453	2.3101	9.1554	0.33747	-1.56716		84.709	78.041	162.75	0.921283	-0.118283	1		77.8637	75.7309	0.972609
PHLPP2	8.3231	10.35	18.6731	1.24353	0.31444		15.691	17.911	33.602	1.14148	0.190909	1		7.3679	7.561	1.02621
PHYH	7.5147	8.5258	16.0405	1.13455	0.18212		31.285	34.046	65.331	1.08825	0.122014	1		23.7703	25.5202	1.07362
PI4K2A	70.633	52.523	123.156	0.7436	-0.42739		309.28	305.59	614.87	0.988069	-0.0173162	1		238.647	253.067	1.06042
PICK1	14.33	12.954	27.284	0.90398	-0.14564		19.823	22.29	42.113	1.12445	0.169221	1		5.493	9.336	1.69962
PID1	38.424	52.568	90.992	1.3681	0.45218		0	0	0			1		-38.424	-52.568	1.3681
PIGM	10.3	11.323	21.623	1.09932	0.13661		7.7431	7.7023	15.4454	0.994731	-0.00762196	1		-2.5569	-3.6207	1.41605
PIK3R5	167.94	170.02	337.96	1.01239	0.01776		59.99	69.297	129.287	1.15514	0.208071	1		-107.95	-100.723	0.933052
PIP5KL1	0.28118	0.1821	0.46328	0.64763	-0.62676		0.64641	0.10303	0.74944	0.159388	-2.64939	1		0.36523	-0.07907	-0.216494
PIPSL	22.631	42.978	65.609	1.89908	0.9253		26.386	27.125	53.511	1.02801	0.0398505	1		3.755	-15.853	-4.22184
PITPNC1	28.46	29.086	57.546	1.022	0.03139		20.437	19.593	40.03	0.958702	-0.0608451	1		-8.023	-9.493	1.18322
PKD1L3	0.8298	0.78144	1.61124	0.94172	-0.08663		0.51736	0.8158	1.33316	1.57685	0.657047	1		-0.31244	0.03436	-0.109973
PKD2	23.231	23.138	46.369	0.996	-0.00579		50.301	48.06	98.361	0.955448	-0.0657504	1		27.07	24.922	0.92065
PKDREJ	0.31572	0.5454	0.86112	1.72748	0.78867		0.23853	0.37999	0.61852	1.59305	0.671791	1		-0.07719	-0.16541	2.14289
PKN2	145.12	126.69	271.81	0.873	-0.19594		20.589	25.411	46	1.2342	0.303579	1		-124.531	-101.279	0.813283
PLA2G12A	4.2052	3.5787	7.7839	0.85102	-0.23274		11.882	9.3481	21.2301	0.786745	-0.346033	1		7.6768	5.7694	0.751537
PLA2G4A	22.605	22.443	45.048	0.99283	-0.01038		45.476	43.148	88.624	0.948808	-0.0758117	1		22.871	20.705	0.905295
PLAA	46.74	38.583	85.323	0.82548	-0.27669		31.324	32.784	64.108	1.04661	0.0657234	1		-15.416	-5.799	0.376168
PLAC4	0	0.04545	0.04545	#DIV/0!	#DIV/0!		0.082108	0.18486	0.266968	2.25142	1.17084	1		0.082108	0.13941	1.69789
PLAG1	1.8124	2.561	4.3734	1.41304	0.49881		2.1844	1.995	4.1794	0.913294	-0.130848	1		0.372	-0.566	-1.52151
PLCB1	79.241	75.209	154.45	0.94912	-0.07534		0.80417	0.93937	1.74354	1.16812	0.224193	1		-78.4368	-74.2696	0.946872
PLCB2	253.66	247.76	501.42	0.97674	-0.03395		167.11	165.96	333.07	0.993118	-0.00996251	1		-86.55	-81.8	0.945118
PLCB3	37.011	31.515	68.526	0.8515	-0.23192		40.612	46.043	86.655	1.13373	0.181076	1		3.601	14.528	4.03443
PLCD4	0.68493	0.72841	1.41334	1.06348	0.08879		0.17087	0.22826	0.39913	1.33587	0.417779	1		-0.51406	-0.50015	0.972941
PLCL1	8.3824	5.3022	13.6846	0.63254	-0.66077		13.877	10.557	24.434	0.760755	-0.394496	1		5.4946	5.2548	0.956357
PLCL2	129.09	129.28	258.37	1.00147	0.00212		38.902	43.063	81.965	1.10696	0.146605	1		-90.188	-86.217	0.95597
PLD2	24.543	23.272	47.815	0.94821	-0.07672		10.443	11.092	21.535	1.06215	0.0869833	1		-14.1	-12.18	0.86383
PLEC	718.53	496.37	1214.9	0.69081	-0.53363		116.51	121.61	238.12	1.04377	0.0618081	1		-602.02	-374.76	0.622504
PLEKHG1	0.50338	0.13635	0.63973	0.27087	-1.88433		0.041054	0.039258	0.080312	0.956253	-0.0645361	1		-0.462326	-0.097092	0.210008
PLEKHG4B	0	0.28391	0.28391	#DIV/0!	#DIV/0!		0	0	0			1		0	-0.28391	#DIV/0!
PLEKHG7	0.096581	0.38178	0.478361	3.95295	1.98293		0.52857	1.0454	1.57397	1.97779	0.983889	1		0.431989	0.66362	1.5362
PLEKHH1	2.1489	2.684	4.8329	1.24901	0.32079		1.3023	1.43	2.7323	1.09806	0.134953	1		-0.8466	-1.254	1.48122
PLSCR4	0.066017	0	0.066017	0	#NUM!		0.10111	0.071558	0.172668	0.707724	-0.498741	1		0.035093	0.071558	2.0391
PLXDC1	0.29891	1.1553	1.45421	3.86504	1.95048		0.2564	0.098393	0.354793	0.383748	-1.38177	1		-0.04251	-1.05691	24.8625
PLXDC2	717.65	695.09	1412.74	0.96856	-0.04608		626.08	761.45	1387.53	1.21622	0.282402	1		-91.57	66.36	-0.724691
PMP22	0.88084	1.0032	1.88404	1.13891	0.18766		39.776	56.359	96.135	1.41691	0.502748	1		38.8952	55.3558	1.42321
PMS2	11.649	19.254	30.903	1.65285	0.72495		14.816	13.757	28.573	0.928523	-0.10699	1		3.167	-5.497	-1.73571
PNPT1	27.957	22.464	50.421	0.80352	-0.31559		35.633	35.582	71.215	0.998569	-0.00206635	1		7.676	13.118	1.70896
POLA1	19.373	13.933	33.306	0.7192	-0.47554		30.565	26.991	57.556	0.883069	-0.179402	1		11.192	13.058	1.16673
POLD4	31.009	34.645	65.654	1.11726	0.15996		45.051	47.294	92.345	1.04979	0.070098	1		14.042	12.649	0.900798
POLG	74.983	70.726	145.709	0.94323	-0.08432		65.234	68.503	133.737	1.05011	0.0705431	1		-9.749	-2.223	0.228023
POLI	27.861	25.224	53.085	0.90535	-0.14345		7.2833	7.0453	14.3286	0.967323	-0.0479311	1		-20.5777	-18.1787	0.883417
POLR2K	29.924	27.497	57.421	0.91889	-0.12203		48.602	47.308	95.91	0.973376	-0.0389315	1		18.678	19.811	1.06066
POM121L9P	0.38021	1.8795	2.25971	4.94332	2.30548		0.068233	0.14212	0.210353	2.08286	1.05857	1		-0.311977	-1.73738	5.56894
PON2	8.6437	9.5378	18.1815	1.10344	0.14201		27.168	21.859	49.027	0.804586	-0.313681	1		18.5243	12.3212	0.665137
POT1	17.032	14.504	31.536	0.85157	-0.2318		25.57	26.361	51.931	1.03093	0.0439529	1		8.538	11.857	1.38873
POU3F1	0.0061127	0.007878	0.0139907	1.28879	0.36602		0.50519	0.50505	1.01024	0.999723	-0.00039986	1		0.499077	0.497172	0.996182
PPARGC1B	44.51	46.576	91.086	1.04642	0.06546		31.046	34.416	65.462	1.10855	0.148672	1		-13.464	-12.16	0.903149
PPIL6	1.9258	2.8761	4.8019	1.49346	0.57866		3.1501	3.0455	6.1956	0.966795	-0.0487185	1		1.2243	0.1694	0.138365
PPM1E	0.065712	0.55207	0.617782	8.40136	3.07062		2.2327	1.4888	3.7215	0.666816	-0.584639	1		2.16699	0.93673	0.432273
PPP1R15B	254.25	232.06	486.31	0.91272	-0.13175		99.203	102.93	202.133	1.03757	0.0532079	1		-155.047	-129.13	0.832844
PPP2CB	23.646	15.511	39.157	0.65597	-0.6083		47.95	36.965	84.915	0.770907	-0.375371	1		24.304	21.454	0.882735
PPP2R5A	115.68	123.5	239.18	1.0676	0.09437		88.928	99.582	188.51	1.1198	0.163247	1		-26.752	-23.918	0.894064
PPP3CA	102.13	88.789	190.919	0.86937	-0.20195		31.52	37.496	69.016	1.18959	0.250469	1		-70.61	-51.293	0.726427
PPP4R4	0.093219	0.10605	0.199269	1.13764	0.18605		0.041054	0.088123	0.129177	2.14651	1.102	1		-0.052165	-0.017927	0.34366
PPP6C	130.03	111.76	241.79	0.85949	-0.21844		94.185	94.293	188.478	1.00115	0.00165336	1		-35.845	-17.467	0.487293
PPRC1	26.15	17.568	43.718	0.67182	-0.57386		12.139	13.46	25.599	1.10882	0.149029	1		-14.011	-4.108	0.293198
PPT1	492.95	424.02	916.97	0.86017	-0.21731		1220.8	1061.7	2282.5	0.869676	-0.201451	1		727.85	637.68	0.876115
PRDM15	9.4029	12.977	22.3799	1.38011	0.46478		6.872	10.149	17.021	1.47686	0.562536	1		-2.5309	-2.828	1.11739
PRDM6	0.17696	0.26088	0.43784	1.47423	0.55996		0.073745	0.28772	0.361465	3.90155	1.96405	1		-0.103215	0.02684	-0.26004
PRKAB2	30.063	34.385	64.448	1.14376	0.19379		16.282	21.116	37.398	1.29689	0.375059	1		-13.781	-13.269	0.962847
PRKAR2B	17.76	25.147	42.907	1.41593	0.50175		22.018	26.697	48.715	1.21251	0.277994	1		4.258	1.55	0.364021
PRKCB	493.03	522.17	1015.2	1.0591	0.08284		178.45	200.83	379.28	1.12541	0.170455	1		-314.58	-321.34	1.02149
PRKCG	0	0.1721	0.1721	#DIV/0!	#DIV/0!		0.013685	0.027994	0.041679	2.0456	1.03252	1		0.013685	-0.144106	-10.5302
PRKD1	0	0	0	#DIV/0!	#DIV/0!		0	0.0034785	0.0034785			1		0	0.0034785	#DIV/0!
PROSC	57.591	54.586	112.177	0.94782	-0.07731		59.418	63.466	122.884	1.06813	0.0950839	1		1.827	8.88	4.86043
PROX1	0.02384	0.003333	0.027173	0.13981	-2.83849		0.019007	0.035779	0.054786	1.88241	0.912582	1		-0.004833	0.032446	-6.71343
PRPF19	43.251	45.886	89.137	1.06092	0.08532		49.494	50.1	99.594	1.01224	0.017557	1		6.243	4.214	0.674996
PRPF40A	240.17	213.42	453.59	0.88862	-0.17036		150.56	183.16	333.72	1.21652	0.282766	1		-89.61	-30.26	0.337686
PRPF4B	204.87	188.59	393.46	0.92053	-0.11946		105.42	117.35	222.77	1.11317	0.154669	1		-99.45	-71.24	0.71634
PRTG	0.0070296	0.044844	0.0518736	6.37931	2.6734		0.02813	0.039423	0.067553	1.40146	0.486928	1		0.0211004	-0.005421	-0.256915
PRUNE2	9.7088	3.5218	13.2306	0.36274	-1.46298		13.887	0.75285	14.6399	0.0542126	-4.20523	1		4.1782	-2.76895	-0.662714
PRX	2.3024	3.0485	5.3509	1.32405	0.40496		1.4926	1.7143	3.2069	1.14853	0.199792	1		-0.8098	-1.3342	1.64757
PSIP1	45.758	56.431	102.189	1.23325	0.30246		18.27	18.353	36.623	1.00454	0.00653927	1		-27.488	-38.078	1.38526
PSMA4	123.68	120.92	244.6	0.97768	-0.03256		139.89	150.01	289.9	1.07234	0.100766	1		16.21	29.09	1.79457
PSMA5	52.402	50.548	102.95	0.96462	-0.05197		117.21	105.49	222.7	0.900009	-0.151989	1		64.808	54.942	0.847766
PSMB2	52.115	45.288	97.403	0.869	-0.20257		64.014	54.785	118.799	0.855828	-0.224607	1		11.899	9.497	0.798134
PSMD5	19.158	17.828	36.986	0.93058	-0.1038		33.779	30.587	64.366	0.905503	-0.143208	1		14.621	12.759	0.872649
PSMD6	69.535	64.853	134.388	0.93267	-0.10057		78.754	75.881	154.635	0.963519	-0.0536145	1		9.219	11.028	1.19623
PTBP1	105.59	91.657	197.247	0.86805	-0.20416		83.587	85.498	169.085	1.02286	0.0326121	1		-22.003	-6.159	0.279916
PTCH1	0.066017	0.23846	0.304477	3.6121	1.85284		0.019007	0.075037	0.094044	3.94786	1.98107	1		-0.04701	-0.163423	3.47635
PTER	19.525	17.161	36.686	0.87892	-0.18619		42.039	48.13	90.169	1.14489	0.195208	1		22.514	30.969	1.37554
PTGER3	0.076715	0.2424	0.319115	3.15975	1.65981		0	0.035779	0.035779			1		-0.076715	-0.206621	2.69336
PTGER4	56.934	71.075	128.009	1.24838	0.32005		54.664	59.829	114.493	1.09449	0.130254	1		-2.27	-11.246	4.95419
PTP4A2	505.54	558.38	1063.92	1.10452	0.14342		185.51	207.5	393.01	1.11854	0.161614	1		-320.03	-350.88	1.0964
PTPN1	103.14	83.637	186.777	0.81091	-0.30239		111.4	112.48	223.88	1.00969	0.0139193	1		8.26	28.843	3.49189
PTPN11	130.95	111.94	242.89	0.85483	-0.22629		130.79	134.57	265.36	1.0289	0.0411046	1		-0.16	22.63	-141.438
PTPRA	54.299	56.39	110.689	1.03851	0.05451		103.14	68.094	171.234	0.660209	-0.599004	1		48.841	11.704	0.239635
PTPRF	0	0.007272	0.007272	#DIV/0!	#DIV/0!		0.33337	0.30959	0.64296	0.928668	-0.106765	1		0.33337	0.302318	0.906854
PTPRZ1	0	0.016362	0.016362	#DIV/0!	#DIV/0!		0.044855	0.019215	0.06407	0.42838	-1.22304	1		0.044855	0.002853	0.0636049
PTTG1IP	168.85	165.15	334	0.97809	-0.03197		191.54	206.4	397.94	1.07758	0.107797	1		22.69	41.25	1.81798
PTX3	18.579	13.363	31.942	0.71925	-0.47543		18.401	15.108	33.509	0.821042	-0.284471	1		-0.178	1.745	-9.80337
PURA	21.242	17.988	39.23	0.84681	-0.23988		16.19	21.527	37.717	1.32965	0.411044	1		-5.052	3.539	-0.700515
PYHIN1	1.0083	2.231	3.2393	2.21264	1.14577		2.1175	2.2841	4.4016	1.07868	0.109264	1		1.1092	0.0531	0.0478723
RAB12	34.472	36.132	70.604	1.04816	0.06785		36.288	36.395	72.683	1.00295	0.00424772	1		1.816	0.263	0.144824
RAB3B	0.19408	0.45208	0.64616	2.32935	1.21993		0.016536	0.12705	0.143586	7.68324	2.94171	1		-0.177544	-0.32503	1.8307
RAB3D	201.95	225.11	427.06	1.11468	0.15663		21.955	24.748	46.703	1.12721	0.172762	1		-179.995	-200.362	1.11315
RAB4A	19.913	20.235	40.148	1.01617	0.02314		23.216	27.079	50.295	1.16639	0.222055	1		3.303	6.844	2.07206
RABEPK	5.8557	5.2761	11.1318	0.90102	-0.15037		20.832	22.088	42.92	1.06029	0.0844614	1		14.9763	16.8119	1.12257
RACGAP1	4.4876	3.7778	8.2654	0.84183	-0.2484		84.133	74.275	158.408	0.882828	-0.179795	1		79.6454	70.4972	0.885138
RACGAP1P	0.030564	0.50025	0.530814	16.3673	4.03274		0.28548	0.189	0.47448	0.662043	-0.595003	1		0.254916	-0.31125	-1.22099
RAD1	12.395	14.613	27.008	1.17894	0.23749		28.611	31.59	60.201	1.10412	0.142898	1		16.216	16.977	1.04693
RAD50	42.666	40.976	83.642	0.96039	-0.05831		38.765	50.279	89.044	1.29702	0.375201	1		-3.901	9.303	-2.38477
RAD51	0.60455	0.74053	1.34508	1.22493	0.2927		10.751	10.791	21.542	1.00372	0.00535771	1		10.1464	10.0505	0.990541
RAD9B	3.9146	3.6172	7.5318	0.92403	-0.11399		3.4366	3.9639	7.4005	1.15344	0.205939	1		-0.478	0.3467	-0.725314
RAG1	0.16015	0.0909	0.25105	0.56759	-0.81707		0.72263	0.52095	1.24358	0.720908	-0.472112	1		0.56248	0.43005	0.764561
RAG2	0	0.0303	0.0303	#DIV/0!	#DIV/0!		0.053408	0.19198	0.245388	3.59459	1.84583	1		0.053408	0.16168	3.02726
RALA	9.9185	8.6167	18.5352	0.86875	-0.20299		19.434	20.652	40.086	1.06267	0.0876986	1		9.5155	12.0353	1.26481
RALGPS2	20.475	15.261	35.736	0.74535	-0.42401		3.8559	3.2251	7.081	0.836407	-0.257724	1		-16.6191	-12.0359	0.724221
RAPGEF6	72.479	58.615	131.094	0.80872	-0.30629		58.653	65.187	123.84	1.1114	0.152379	1		-13.826	6.572	-0.475336
RARRES1	0.40405	0.3836	0.78765	0.94939	-0.07493		23.373	25.174	48.547	1.07705	0.107092	1		22.9689	24.7904	1.0793
RASA1	56.662	50.857	107.519	0.89755	-0.15594		51.487	48.349	99.836	0.939053	-0.0907222	1		-5.175	-2.508	0.484638
RB1CC1	141.86	133.88	275.74	0.94375	-0.08353		58.079	77.299	135.378	1.33093	0.412433	1		-83.781	-56.581	0.675344
RBL1	15.676	12.479	28.155	0.79606	-0.32906		51.415	54.067	105.482	1.05158	0.072559	1		35.739	41.588	1.16366
RBM12B	19.964	20.352	40.316	1.01943	0.02777		15.676	18.07	33.746	1.15272	0.205039	1		-4.288	-2.282	0.532183
RBM17	44.103	42.259	86.362	0.95819	-0.06162		26.39	28.206	54.596	1.06881	0.0960107	1		-17.713	-14.053	0.793372
RBM19	40.407	38.571	78.978	0.95456	-0.06709		41.402	38.322	79.724	0.925607	-0.111528	1		0.995	-0.249	-0.250251
RBM20	0	0	0	#DIV/0!	#DIV/0!		0.082108	0.058804	0.140912	0.716179	-0.481609	1		0.082108	0.058804	0.716179
RBM25	154.28	145.98	300.26	0.9462	-0.07978		64.702	71.52	136.222	1.10538	0.144536	1		-89.578	-74.46	0.831231
RBM33	114.53	105.77	220.3	0.92351	-0.1148		22.038	23.705	45.743	1.07564	0.105198	1		-92.492	-82.065	0.887266
RBM41	20.908	25.934	46.842	1.24039	0.31079		14.463	18.502	32.965	1.27926	0.355314	1		-6.445	-7.432	1.15314
RBP3	0	0	0	#DIV/0!	#DIV/0!		0.041054	0	0.041054	0		1		0.041054	0	0
RBPJ	311.82	275.09	586.91	0.88221	-0.18081		372.19	424.93	797.12	1.1417	0.191186	1		60.37	149.84	2.48203
RCAN2	0	0.0303	0.0303	#DIV/0!	#DIV/0!		0	0	0			1		0	-0.0303	#DIV/0!
RCOR3	42.223	42.739	84.962	1.01222	0.01752		10.895	14.192	25.087	1.30262	0.381412	1		-31.328	-28.547	0.91123
RDH10	4.9348	7.3226	12.2574	1.48387	0.56936		28.671	29.509	58.18	1.02923	0.0415628	1		23.7362	22.1864	0.934707
RELL1	148.69	171.28	319.97	1.15193	0.20405		74.806	77.26	152.066	1.0328	0.0465677	1		-73.884	-94.02	1.27254
RERE	29.83	29.455	59.285	0.98743	-0.01825		7.0976	8.021	15.1186	1.1301	0.176451	1		-22.7324	-21.434	0.942883
RETSAT	14.761	15.118	29.879	1.02419	0.03448		34.467	33.14	67.607	0.961499	-0.0566421	1		19.706	18.022	0.914544
REV1	62.553	54.592	117.145	0.87273	-0.19639		26.088	30.653	56.741	1.17498	0.232642	1		-36.465	-23.939	0.656493
RFC1	72.041	73.428	145.469	1.01925	0.02751		72.739	72.027	144.766	0.990212	-0.0141913	1		0.698	-1.401	-2.00716
RFT1	12.369	13.01	25.379	1.05182	0.07289		25.261	20.606	45.867	0.815724	-0.293847	1		12.892	7.596	0.589203
RFWD3	21.201	24.186	45.387	1.1408	0.19004		57.823	55.976	113.799	0.968058	-0.0468351	1		36.622	31.79	0.868057
RGS17	0.011309	0.085446	0.096755	7.55558	2.91754		0.093322	0.17409	0.267412	1.86548	0.899544	1		0.082013	0.088644	1.08085
RGS18	79.577	76.31	155.887	0.95895	-0.06048		18.707	21.188	39.895	1.13262	0.179669	1		-60.87	-55.122	0.905569
RGS5	0.83683	0.76477	1.6016	0.91389	-0.12991		1.305	1.8517	3.1567	1.41893	0.504801	1		0.46817	1.08693	2.32166
RGS7BP	0	0.0303	0.0303	#DIV/0!	#DIV/0!		0	0	0			1		0	-0.0303	#DIV/0!
RIC8B	3.9241	4.1875	8.1116	1.06712	0.09373		4.8412	4.7879	9.6291	0.98899	-0.0159717	1		0.9171	0.6004	0.654672
RIF1	134.86	129.65	264.51	0.96137	-0.05684		86	121.73	207.73	1.41547	0.501276	1		-48.86	-7.92	0.162096
RIMKLA	0.034231	0.15817	0.192401	4.62067	2.2081		0.12449	0.033957	0.158447	0.272769	-1.87425	1		0.090259	-0.124213	-1.37618
RIMKLB	10.607	16.169	26.776	1.52437	0.60821		6.4394	10.925	17.3644	1.69659	0.762635	1		-4.1676	-5.244	1.25828
RIOK3	238.17	231.71	469.88	0.97288	-0.03967		121.22	107.82	229.04	0.889457	-0.169003	1		-116.95	-123.89	1.05934
RIPK1	30.468	28.568	59.036	0.93764	-0.09289		32.902	30.249	63.151	0.919367	-0.121288	1		2.434	1.681	0.690633
RLBP1	0.36126	0.19665	0.55791	0.54434	-0.87741		0.22713	0.13417	0.3613	0.590719	-0.759456	1		-0.13413	-0.06248	0.465817
RNF139	114.7	106.24	220.94	0.92624	-0.11054		65.282	62.845	128.127	0.96267	-0.0548873	1		-49.418	-43.395	0.878121
RNF17	0.96611	0.01515	0.98126	0.01568	-5.9948		0.36321	0	0.36321	0		1		-0.6029	-0.01515	0.0251285
RNF222	0.023228	2.5134	2.53663	108.206	6.75763		0.0068423	0.040252	0.0470943	5.88282	2.55651	1		-0.0163857	-2.47315	150.933
RNF41	74.86	79.177	154.037	1.05767	0.08089		61.753	69.255	131.008	1.12148	0.165409	1		-13.107	-9.922	0.757
RNF6	82.76	76.965	159.725	0.92998	-0.10473		86.888	111.04	197.928	1.27797	0.353851	1		4.128	34.075	8.2546
RNLS	2.8314	2.3992	5.2306	0.84735	-0.23896		8.4621	8.8875	17.3496	1.05027	0.0707619	1		5.6307	6.4883	1.15231
RORA	5.8273	15.197	21.0243	2.6079	1.38289		2.4058	3.9687	6.3745	1.64964	0.72215	1		-3.4215	-11.2283	3.28169
RP2	169.18	134	303.18	0.79206	-0.33633		100.52	96.387	196.907	0.958884	-0.0605721	1		-68.66	-37.613	0.547815
RPL13AP17	0.02659	0.04545	0.07204	1.70929	0.7734		0	0.010436	0.010436			1		-0.02659	-0.035014	1.31681
RPL19	768.41	868.05	1636.46	1.12967	0.1759		416.18	413.2	829.38	0.99284	-0.0103674	1		-352.23	-454.85	1.29134
RPL19P12	10.878	144.46	155.338	13.28	3.73118		4.7609	5.7884	10.5493	1.21582	0.28193	1		-6.1171	-138.672	22.6695
RPL35A	466.04	423.72	889.76	0.90919	-0.13734		223.09	213.62	436.71	0.957551	-0.0625791	1		-242.95	-210.1	0.864787
RPP40	1.0236	1.272	2.2956	1.24267	0.31345		2.2399	2.4825	4.7224	1.10831	0.148359	1		1.2163	1.2105	0.995231
RPRD1A	42.871	38.986	81.857	0.90938	-0.13705		48.526	42.121	90.647	0.868009	-0.204218	1		5.655	3.135	0.554377
RPRD1B	27.603	20.534	48.137	0.7439	-0.42681		25.648	24.223	49.871	0.94444	-0.0824688	1		-1.955	3.689	-1.88696
RPS5	185.68	173.31	358.99	0.93338	-0.09946		176.52	177.66	354.18	1.00646	0.00928724	1		-9.16	4.35	-0.474891
RPS6KA3	341.89	324.65	666.54	0.94957	-0.07465		204.06	245.35	449.41	1.20234	0.265848	1		-137.83	-79.3	0.575346
RPS6KA6	0.033314	0.15817	0.191484	4.74785	2.24728		0.008743	0.01408	0.022823	1.61043	0.687447	1		-0.024571	-0.14409	5.86423
RPS6KC1	56.458	53.38	109.838	0.94548	-0.08088		32.653	34.846	67.499	1.06716	0.0937775	1		-23.805	-18.534	0.778576
RRH	0.044317	0.0303	0.074617	0.68371	-0.54854		0.05911	0	0.05911	0		1		0.014793	-0.0303	-2.04827
RRM1	12.756	11.799	24.555	0.92498	-0.11251		145.77	131.73	277.5	0.903684	-0.14611	1		133.014	119.931	0.901642
RUFY2	22.435	22.356	44.791	0.99648	-0.00509		12.444	12.166	24.61	0.97766	-0.0325954	1		-9.991	-10.19	1.01992
RYBP	57.263	39.067	96.33	0.68224	-0.55165		28.147	27.201	55.348	0.966391	-0.0493215	1		-29.116	-11.866	0.407542
RYK	33.524	30.395	63.919	0.90666	-0.14136		40.909	39.969	80.878	0.977022	-0.0335368	1		7.385	9.574	1.29641
SALL1	0	0.00909	0.00909	#DIV/0!	#DIV/0!		0.005892	0.011761	0.017653	1.9961	0.997181	1		0.005892	0.002671	0.453327
SAMD9	125.01	93.106	218.116	0.74479	-0.4251		38.059	47.147	85.206	1.23879	0.308928	1		-86.951	-45.959	0.528562
SAP30	8.9481	15.243	24.1911	1.70349	0.76849		15.386	15.268	30.654	0.992331	-0.0111071	1		6.4379	0.025	0.00388325
SAP30L	29.283	28.521	57.804	0.97398	-0.03804		17.418	17.756	35.174	1.01941	0.0277276	1		-11.865	-10.765	0.90729
SASS6	7.9367	6.3969	14.3336	0.80599	-0.31117		9.7473	15.076	24.8233	1.54668	0.629179	1		1.8106	8.6791	4.79349
SCAPER	28.966	25.36	54.326	0.87551	-0.19181		12.924	13.428	26.352	1.039	0.0551918	1		-16.042	-11.932	0.743798
SCD	8.2852	3.7427	12.0279	0.45173	-1.14646		1545.8	1003	2548.8	0.648855	-0.624032	1		1537.51	999.257	0.649917
SCG3	0.26621	0.5857	0.85191	2.20014	1.1376		0.041054	0.20772	0.248774	5.05968	2.33905	1		-0.225156	-0.37798	1.67875
SCLT1	96.309	93.548	189.857	0.97133	-0.04196		14.793	16.323	31.116	1.10343	0.141992	1		-81.516	-77.225	0.94736
SCML4	1.0196	1.7589	2.7785	1.72509	0.78667		0	0.081828	0.081828			1		-1.0196	-1.67707	1.64483
SCN3A	0.2766	0.43117	0.70777	1.55882	0.64046		0	0.13102	0.13102			1		-0.2766	-0.30015	1.08514
SCN7A	0.0073353	0.054237	0.0615723	7.39397	2.88635		0.082108	0.039423	0.121531	0.480136	-1.05849	1		0.0747727	-0.014814	-0.19812
SEC11A	158.35	139.7	298.05	0.88222	-0.18078		118.87	107.63	226.5	0.905443	-0.143304	1		-39.48	-32.07	0.81231
SEC13	60.143	59.519	119.662	0.98962	-0.01505		99.003	90.826	189.829	0.917407	-0.124367	1		38.86	31.307	0.805636
SEC14L2	1.7183	2.5622	4.2805	1.49112	0.5764		5.4961	3.8966	9.3927	0.708975	-0.496192	1		3.7778	1.3344	0.353221
SEC16A	74.791	57.671	132.462	0.7711	-0.37502		25.297	28.123	53.42	1.11171	0.152784	1		-49.494	-29.548	0.597002
SEC24A	50.879	43.11	93.989	0.8473	-0.23905		58.835	64.217	123.052	1.09148	0.126281	1		7.956	21.107	2.65297
SEC24B	71.914	61.481	133.395	0.85492	-0.22613		35.008	36.187	71.195	1.03368	0.0477869	1		-36.906	-25.294	0.685363
SEC62	79.267	73.653	152.92	0.92918	-0.10598		72.81	85.754	158.564	1.17778	0.236067	1		-6.457	12.101	-1.87409
SECISBP2L	103.1	96.655	199.755	0.93749	-0.09313		123.13	130.13	253.26	1.05685	0.0797713	1		20.03	33.475	1.67124
SEMA3C	47.987	69.675	117.662	1.45196	0.538		110.8	165.02	275.82	1.48935	0.574683	1		62.813	95.345	1.51792
SERPINA1	884	997.25	1881.25	1.12811	0.17391		153.7	192.7	346.4	1.25374	0.326239	1		-730.3	-804.55	1.10167
SERPINA5	0	0.05757	0.05757	#DIV/0!	#DIV/0!		0	0	0			1		0	-0.05757	#DIV/0!
SERPINI2	1.8292	1.1035	2.9327	0.60327	-0.72913		0.019007	0.041245	0.060252	2.16999	1.11769	1		-1.81019	-1.06225	0.586819
SESN3	105.77	102.37	208.14	0.96785	-0.04714		27.203	28.777	55.98	1.05786	0.0811504	1		-78.567	-73.593	0.936691
SETD7	152.31	149.07	301.38	0.97873	-0.03102		109.41	116.83	226.24	1.06782	0.0946662	1		-42.9	-32.24	0.751515
SFTPB	0.45693	0.44632	0.90325	0.97678	-0.03389		0.099974	0.10055	0.200524	1.00576	0.00828823	1		-0.356956	-0.34577	0.968663
SFXN5	44.254	47.31	91.564	1.06906	0.09634		26.717	27.807	54.524	1.0408	0.0576901	1		-17.537	-19.503	1.11211
SGK1	423	259.79	682.79	0.61416	-0.70331		700.91	775.18	1476.09	1.10596	0.145302	1		277.91	515.39	1.85452
SGMS2	141.11	113.37	254.48	0.80342	-0.31578		44.67	46.636	91.306	1.04401	0.0621378	1		-96.44	-66.734	0.691974
SGTB	66.696	67.432	134.128	1.01104	0.01583		77.352	84.682	162.034	1.09476	0.130617	1		10.656	17.25	1.61881
SH2B3	289.17	227.88	517.05	0.78805	-0.34364		190.94	164.24	355.18	0.860165	-0.217314	1		-98.23	-63.64	0.647867
SH2D1A	0.79404	1.1311	1.92514	1.42449	0.51044		0.041054	0.1302	0.171254	3.17143	1.66513	1		-0.752986	-1.0009	1.32924
SH3BP2	397.67	333.62	731.29	0.83894	-0.25337		112.45	98.424	210.874	0.875269	-0.192202	1		-285.22	-235.196	0.824613
SHE	1.0969	0.49328	1.59018	0.4497	-1.15295		0.87107	0.49378	1.36485	0.566866	-0.81892	1		-0.22583	0.0005	-0.00221405
SHOC2	180.8	149.82	330.62	0.82865	-0.27116		67.39	74.068	141.458	1.09909	0.136316	1		-113.41	-75.752	0.667948
SHROOM4	0.04829	0.23361	0.2819	4.83765	2.27431		1.2273	1.0942	2.3215	0.891551	-0.165611	1		1.17901	0.86059	0.729926
SIAH1	35.048	31.21	66.258	0.89049	-0.16732		14.726	17.502	32.228	1.18851	0.249154	1		-20.322	-13.708	0.67454
SIDT1	2.6441	2.7282	5.3723	1.03181	0.04517		2.4477	5.2272	7.6749	2.13556	1.09461	1		-0.1964	2.499	-12.724
SIPA1L1	96.978	96.664	193.642	0.99676	-0.00468		11.031	8.7954	19.8264	0.797335	-0.326742	1		-85.947	-87.8686	1.02236
SIX4	0.091996	0.42238	0.514376	4.59129	2.1989		0.063292	0.031141	0.094433	0.492021	-1.02321	1		-0.028704	-0.391239	13.6301
SKI	14.753	11.264	26.017	0.76351	-0.38929		5.1152	6.4831	11.5983	1.26742	0.341893	1		-9.6378	-4.7809	0.496057
SLAIN1	3.2669	4.0499	7.3168	1.23968	0.30996		1.4232	0.62448	2.04768	0.438786	-1.18841	1		-1.8437	-3.42542	1.85791
SLAIN2	66.134	55.241	121.375	0.83529	-0.25965		51.848	48.704	100.552	0.939361	-0.0902481	1		-14.286	-6.537	0.457581
SLC10A1	9.0425	7.9471	16.9896	0.87886	-0.18629		0.64736	0.53983	1.18719	0.833895	-0.262063	1		-8.39514	-7.40727	0.882328
SLC18A1	0.39733	0.66569	1.06302	1.67541	0.74451		0.085149	0.10634	0.191489	1.24887	0.320623	1		-0.312181	-0.55935	1.79175
SLC19A2	6.9752	8.4182	15.3934	1.20688	0.27128		19.004	22.329	41.333	1.17496	0.232616	1		12.0288	13.9108	1.15646
SLC1A2	2.5686	2.1549	4.7235	0.83894	-0.25336		1.8239	1.3144	3.1383	0.720654	-0.472622	1		-0.7447	-0.8405	1.12864
SLC22A25	0	0.006363	0.006363	#DIV/0!	#DIV/0!		0	0	0			1		0	-0.006363	#DIV/0!
SLC23A1	1.8573	1.5741	3.4314	0.84752	-0.23868		0.24785	0.079012	0.326862	0.31879	-1.64932	1		-1.60945	-1.49509	0.928943
SLC23A2	67.891	59.192	127.083	0.87187	-0.19782		95.415	87.765	183.18	0.919824	-0.12057	1		27.524	28.573	1.03811
SLC24A4	140.12	115.17	255.29	0.82194	-0.2829		4.642	2.4126	7.0546	0.519733	-0.944158	1		-135.478	-112.757	0.832293
SLC25A15	1.2296	0.63842	1.86802	0.51921	-0.94561		1.4078	1.3768	2.7846	0.97798	-0.0321234	1		0.1782	0.73838	4.14355
SLC25A28	22.027	18.821	40.848	0.85445	-0.22693		9.593	9.8162	19.4092	1.02327	0.0331826	1		-12.434	-9.0048	0.724208
SLC25A46	52.934	54.267	107.201	1.02518	0.03588		101.31	115.29	216.6	1.13799	0.186491	1		48.376	61.023	1.26143
SLC2A13	15.544	15.115	30.659	0.9724	-0.04038		21.85	28.761	50.611	1.31629	0.396481	1		6.306	13.646	2.16397
SLC30A6	23.263	22.383	45.646	0.96217	-0.05563		51.317	55.38	106.697	1.07917	0.109928	1		28.054	32.997	1.1762
SLC30A7	100.9	102.16	203.06	1.01249	0.0179		115.53	140.46	255.99	1.21579	0.281892	1		14.63	38.3	2.61791
SLC31A1	87.452	89.224	176.676	1.02026	0.02894		308.29	264.92	573.21	0.859321	-0.218731	1		220.838	175.696	0.795588
SLC35A3	43.32	41.792	85.112	0.96473	-0.05181		25.223	33.615	58.838	1.33271	0.414365	1		-18.097	-8.177	0.451843
SLC35B3	12.464	10.665	23.129	0.85566	-0.22488		16.263	16.831	33.094	1.03493	0.0495275	1		3.799	6.166	1.62306
SLC35E3	7.8698	11.283	19.1528	1.43371	0.51975		13.735	16.64	30.375	1.2115	0.276799	1		5.8652	5.357	0.913353
SLC35F1	0.18094	0.3839	0.56484	2.1217	1.08522		0.051698	0.048368	0.100066	0.935587	-0.0960556	1		-0.129242	-0.335532	2.59615
SLC36A3	1.6682	1.2853	2.9535	0.77047	-0.37619		0.93113	1.0979	2.02903	1.1791	0.237692	1		-0.73707	-0.1874	0.25425
SLC38A11	0.0091691	0.015453	0.0246221	1.68533	0.75303		0	0	0			1		-0.0091691	-0.015453	1.68533
SLC38A2	371.34	378.57	749.91	1.01947	0.02782		282.1	262.95	545.05	0.932116	-0.101418	1		-89.24	-115.62	1.29561
SLC39A6	51.662	49.067	100.729	0.94977	-0.07435		60.888	62.038	122.926	1.01889	0.0269943	1		9.226	12.971	1.40592
SLC44A5	0	0	0	#DIV/0!	#DIV/0!		0	0.071558	0.071558			1		0	0.071558	#DIV/0!
SLC45A4	9.9341	9.4193	19.3534	0.94818	-0.07677		10.149	12.249	22.398	1.20692	0.271326	1		0.2149	2.8297	13.1675
SLC46A3	20.867	22.423	43.29	1.07457	0.10376		33.041	39.609	72.65	1.19878	0.261571	1		12.174	17.186	1.4117
SLC4A10	0.89796	2.8079	3.70586	3.12698	1.64477		0.056259	0.10618	0.162439	1.88734	0.916356	1		-0.841701	-2.70172	3.20983
SLC4A4	0.19805	0.53358	0.73163	2.69417	1.42984		0.041054	0.016564	0.057618	0.403469	-1.30947	1		-0.156996	-0.517016	3.29318
[truncated: 19,729 more rows]
