# Supplementary material for: Quaking promotes monocyte differentiation into pro-atherogenic macrophages by controlling pre-mRNA splicing and gene expression
Source: Nat Commun. 2016 Mar 31;7:10846. doi: 10.1038/ncomms10846 (PMC4821877; doi:10.1038/ncomms10846)
Supplement: Supplementary Data 3 — RNA-seq profiling of alternative splicing events in Sib-QKI+/+ and Pat-QKI+/- PB monocytes and macrophages. [file ncomms10846-s6.xlsx]

## Sheet: Casette exons
#id	symbol	position	exonPosition	notes	ABS Sum	Mono pat vs sib	Macro pat vs sib	Mono pat vs sib delta	Macro Pat vs Sib delta	Mono pat vs sib IR1	Mono pat vs sib IR2	Mono pat vs sib p-value	Macro pat vs sib IR1	Macro pat vs sib IR2	Macro pat vs sib p-value
CA-CA-5-96076448-96076487.0	CAST	chr5:96075741-96077062	chr5:96076448-96076487	downreg in all patient samples	2	1	1	0.568	0.63	0.001	0.569	4.991e-106	0.005	0.635	9.211e-190
CA-CA-19-54871628-54871679.0	LAIR1	chr19:54868536-54872813	chr19:54871628-54871679	top macrophage change	2	-1	-1	-0.553	-0.579	0.999	0.446	6.005e-101	0.992	0.413	8.537e-160
CA-CA-6-145148483-145148522.0	UTRN	chr6:145142017-145148812	chr6:145148483-145148522	top macrophage change	2	1	1	0.227	0.423	0.478	0.705	2.294e-16	0.169	0.592	3.455e-85
CA-CA-10-111892062-111892158.0	ADD3	chr10:111890120-111893349	chr10:111892062-111892158	top macrophage change	2	-1	-1	-0.181	-0.379	0.797	0.616	4.088e-10	0.623	0.244	7.761e-68
CA-CA-14-51223209-51225348.0	NIN	chr14:51221459-51227077	chr14:51223209-51225348	down in many	2	1	1	0.259	0.337	0.462	0.721	1.8e-21	0.645	0.982	8.632e-54
CA-CA-2-9616115-9616168.1	IAH1	chr2:9614691-9618499	chr2:9616115-9616168	top macrophage change	2	1	1	0.333	0.239	0.666	0.999	7.719e-36	0.634	0.873	1.029e-26
CA-CA-6-3264442-3264559.0	PSMG4	chr6:3263917-3268015	chr6:3264442-3264559	slightly down in many	2	1	1	0.138	0.314	0.174	0.312	8.16e-06	0.153	0.467	1.442e-46
CA-CA-X-95990756-95990789.0	DIAPH2	chrX:95939661-95993761	chrX:95990756-95990789	top macrophage change	2	1	1	0.2	0.293	0.432	0.632	1.297e-12	0.398	0.691	1.894e-40
CA-CA-3-4695525-4695570.0	ITPR1	chr3:4693806-4699962	chr3:4695525-4695570		2	-1	-1	-0.109	-0.106	0.921	0.812	0.001566	0.987	0.881	8.239e-05
CA-CA-1-155034379-155034451.1	ADAM15	chr1:155033893-155034845	chr1:155034379-155034451	top macrophage change	2	-1	-1	-0.247	-0.27	0.521	0.274	2.796e-19	0.522	0.252	8.625e-34
CA-CA-X-123155216-123155281.2	STAG2	chrX:123095588-123156521	chrX:123155216-123155281	top macrophage change	2	-1	-1	-0.193	-0.251	0.661	0.468	1.566e-11	0.628	0.377	3.918e-29
CA-CA-1-1255835-1256473.0	CPSF3L	chr1:1254675-1260038	chr1:1255835-1256473		2	1	-1	0.242	-0.176	0.405	0.647	1.173e-18	0.588	0.412	5.405e-14
CA-CA-2-55805382-55805478.0	SMEK2	chr2:55804450-55806917	chr2:55805382-55805478		2	1	-1	0.126	-0.163	0.719	0.845	8.831e-05	0.8	0.637	6.568e-12
CA-CA-2-128913965-128913989.0	UGGT1	chr2:128913062-128914920	chr2:128913965-128913989		2	1	1	0.216	0.113	0.124	0.34	8.669e-15	0.602	0.715	1.507e-05
CA-CA-1-231092166-231092306.0	TTC13	chr1:231090078-231094045	chr1:231092166-231092306	slightly down in many	2	1	1	0.102	0.128	0.1	0.202	0.004642	0.161	0.289	2.908e-07
CA-CA-21-48056350-48056459.0	PRMT2	chr21:48055585-48056902	chr21:48056350-48056459	exon AA AD	2	1	1	0.195	0.17	0.39	0.585	5.755e-12	0.441	0.611	3.548e-13
CA-CA-13-49098794-49098893.0	RCBTB2	chr13:49089721-49107216	chr13:49098794-49098893		2	1	1	0.186	0.189	0.593	0.779	7.576e-11	0.516	0.705	2.041e-16
CA-CA-10-27060003-27060018.0	ABI1	chr10:27059173-27066170	chr10:27060003-27060018		2	1	1	0.177	0.185	0.167	0.344	8.698e-10	0.299	0.484	1.037e-15
CA-CA-18-5394675-5394792.0	EPB41L3	chr18:5393269-5395146	chr18:5394675-5394792		2	1	-1	0.118	-0.185	0.625	0.743	0.0003676	0.975	0.79	1.586e-15
CA-CA-10-119793492-119793552.0	RAB11FIP2	chr10:119774575-119798951	chr10:119793492-119793552		2	1	-1	0.103	-0.166	0.295	0.398	0.003977	0.278	0.112	2.209e-12
CA-CA-12-132249000-132249231.0	SFSWAP	chr12:132241017-132250853	chr12:132249000-132249231		2	-1	1	-0.159	0.15	0.882	0.723	9.662e-08	0.832	0.982	3.912e-10
CA-CA-10-114186545-114186617.1	ACSL5	chr10:114186015-114187192	chr10:114186545-114186617		2	1	1	0.151	0.101	0.848	0.999	4.897e-07	0.895	0.996	0.0002373
CA-CA-10-75898563-75898689.0	AP3M1	chr10:75897864-75910826	chr10:75898563-75898689		2	1	1	0.132	0.151	0.531	0.663	2.769e-05	0.53	0.681	2.816e-10
CA-CA-1-156941488-156941608.0	ARHGEF11	chr1:156939789-156946846	chr1:156941488-156941608		2	-1	-1	-0.15	-0.102	0.874	0.724	7.375e-07	0.723	0.621	0.0001957
CA-CA-5-134686512-134686603.1	H2AFY	chr5:134681657-134696294	chr5:134686512-134686603		2	1	1	0.146	0.149	0.599	0.745	1.491e-06	0.692	0.841	5.401e-10
CA-CA-9-6433913-6434173.0	UHRF2	chr9:6420911-6460791	chr9:6433913-6434173		2	1	-1	0.115	-0.142	0.798	0.913	0.000608	0.984	0.842	6.098e-09
CA-CA-4-26364067-26364250.0	RBPJ	chr4:26322635-26388013	chr4:26364067-26364250		2	-1	-1	-0.141	-0.122	0.384	0.243	4.958e-06	0.559	0.437	1.749e-06
CA-CA-19-19144939-19145047.2	ARMC6	chr19:19144470-19153686	chr19:19144939-19145047		2	-1	1	-0.102	0.102	0.308	0.206	0.004471	0.129	0.231	0.0001925
CA-CA-1-243456700-243456796.0	SDCCAG8	chr1:243456392-243468079	chr1:243456700-243456796		2	-1	1	-0.104	0.135	0.428	0.324	0.003374	0.253	0.388	4.036e-08
CA-CA-5-6631985-6632090.0	NSUN2	chr5:6625676-6632869	chr5:6631985-6632090		2	1	1	0.135	0.105	0.864	0.999	1.525e-05	0.879	0.984	9.855e-05
CA-CA-22-37421042-37421168.0	MPST	chr22:37420232-37425863	chr22:37421042-37421168		2	1	-1	0.111	-0.121	0.168	0.279	0.001159	0.164	0.043	2.245e-06
CA-CA-15-34549842-34549989.0	SLC12A6	chr15:34548429-34551145	chr15:34549842-34549989		2	-1	1	-0.113	0.102	0.587	0.474	0.0008448	0.879	0.981	0.0001925
CA-CA-14-91614124-91614202.1	C14orf159	chr14:91580416-91624034	chr14:91614124-91614202		2	-1	-1	-0.111	-0.101	0.421	0.31	0.001152	0.341	0.24	0.0002433
CA-CA-11-130750516-130750701.0	SNX19	chr11:130749518-130773279	chr11:130750516-130750701	top macrophage change	1	0	1	na	0.379	na	na	na	0.62	0.999	3.097e-68
CA-CA-1-23650048-23650225.1	HNRNPR	chr1:23648020-23664354	chr1:23650048-23650225		1	0	-1	na	-0.111	na	na	na	0.863	0.752	2.603e-05
CA-CA-3-100064428-100065099.0	NIT2	chr3:100059916-100067725	chr3:100064428-100065099		1	1	0	0.345	na	0.654	0.999	1.949e-38	na	na	na
CA-CA-1-79093590-79093745.0	IFI44L	chr1:79086132-79094684	chr1:79093590-79093745	exon AA AD	1	-1	0	-0.222	na	0.593	0.371	1.969e-15	na	na	na
CA-CA-17-38287789-38287837.0	MSL1	chr17:38285497-38288351	chr17:38287789-38287837		1	1	0	0.171	na	0.819	0.99	4.213e-09	na	na	na
CA-CA-19-19603114-19603247.0	GATAD2A	chr19:19576148-19603521	chr19:19603114-19603247	top macrophage change	1	0	1	na	0.27	na	na	na	0.729	0.999	3.008e-34
CA-CA-5-93294481-93294673.0	FAM172A	chr5:93217175-93300228	chr5:93294481-93294673	top macrophage change; slightly down in Tcell, macrophage?	1	0	1	na	0.301	na	na	na	0.698	0.999	9.805e-43
CA-CA-14-31097414-31097485.1	SCFD1	chr14:31091524-31099771	chr14:31097414-31097485		1	-1	0	-0.144	na	0.984	0.84	2.652e-06	na	na	na
CA-CA-X-96018098-96018119.0	DIAPH2	chrX:96013152-96136717	chrX:96018098-96018119		1	-1	0	-0.289	na	0.893	0.604	1.259e-26	na	na	na
CA-CA-1-161645046-161645103.0	FCGR2B	chr1:161643749-161647155	chr1:161645046-161645103	top macrophage change	1	0	-1	na	-0.288	na	na	na	0.673	0.385	1.257e-38
CA-CA-6-4125483-4126471.0	ECI2	chr6:4119419-4128065	chr6:4125483-4126471		1	0	-1	na	-0.186	na	na	na	0.748	0.562	1.062e-15
CA-CA-9-34647488-34647958.0	GALT	chr9:34647085-34648168	chr9:34647488-34647958		1	0	-1	na	-0.122	na	na	na	0.999	0.877	1.749e-06
CA-CA-17-5329290-5329619.0	RPAIN	chr17:5326088-5331531	chr17:5329290-5329619	top macrophage change	1	0	1	na	0.261	na	na	na	0.738	0.999	5.644e-32
CA-CA-17-36872619-36873234.0	MLLT6	chr17:36871864-36873866	chr17:36872619-36873234		1	1	0	0.192	na	0.807	0.999	1.378e-11	na	na	na
CA-CA-X-152088871-152088955.0	ZNF185	chrX:152087526-152089292	chrX:152088871-152088955	top macrophage change	1	0	-1	na	-0.256	na	na	na	0.989	0.733	2.508e-30
CA-CA-4-160265187-160265211.0	RAPGEF2	chr4:160264432-160266481	chr4:160265187-160265211	top macrophage change	1	0	1	na	0.249	na	na	na	0.184	0.433	4.683e-29
CA-CA-3-48562997-48563102.0	PFKFB4	chr3:48561133-48573091	chr3:48562997-48563102		1	1	0	0.249	na	0.734	0.983	8.964e-20	na	na	na
CA-CA-1-20072024-20072144.0	TMCO4	chr1:20067269-20073092	chr1:20072024-20072144	top macrophage change	1	0	1	na	0.248	na	na	na	0.751	0.999	8.09e-29
CA-CA-19-45973886-45974207.0	FOSB	chr19:45971252-45975964	chr19:45973886-45974207		1	1	0	0.248	na	0.751	0.999	1.282e-19	na	na	na
CA-CA-10-73403617-73403623.0	CDH23	chr10:73376961-73405737	chr10:73403617-73403623	top macrophage change	1	0	1	na	0.247	na	na	na	0.164	0.411	1.38e-28
CA-CA-22-30419445-30419472.0	MTMR3	chr22:30418597-30426857	chr22:30419445-30419472		1	-1	0	-0.247	na	0.517	0.27	2.796e-19	na	na	na
CA-CA-3-9962608-9962653.0	IL17RC	chr3:9962174-9965704	chr3:9962608-9962653	top macrophage change	1	0	-1	na	-0.245	na	na	na	0.303	0.058	1.011e-27
CA-CA-7-128587283-128587589.0	IRF5	chr7:128587076-128588175	chr7:128587283-128587589	top macrophage change	1	0	1	na	0.245	na	na	na	0.754	0.999	4.074e-28
CA-CA-7-91671359-91671500.0	AKAP9	chr7:91669987-91672085	chr7:91671359-91671500		1	-1	0	-0.203	na	0.79	0.587	7.998e-13	na	na	na
CA-CA-16-69810091-69810144.0	WWP2	chr16:69796264-69820983	chr16:69810091-69810144		1	-1	0	-0.24	na	0.544	0.304	3.528e-18	na	na	na
CA-CA-5-153832015-153832059.0	SAP30L	chr5:153830650-153833060	chr5:153832015-153832059	exon AA AD	1	-1	0	-0.188	na	0.478	0.29	6.117e-11	na	na	na
CA-CA-6-127637594-127637647.0	ECHDC1	chr6:127635960-127648289	chr6:127637594-127637647		1	0	1	na	0.113	na	na	na	0.691	0.804	1.507e-05
CA-CA-19-9268655-9268751.0	ZNF317	chr19:9267943-9269584	chr19:9268655-9268751	exon AA AD	1	0	-1	na	-0.101	na	na	na	0.841	0.74	0.0002433
CA-CA-1-155033238-155033308.1	ADAM15	chr1:155032680-155033965	chr1:155033238-155033308	top macrophage change	1	0	-1	na	-0.234	na	na	na	0.999	0.765	3.37e-25
CA-CA-X-110929364-110929402.0	ALG13	chrX:110928192-110933623	chrX:110929364-110929402	top macrophage change	1	0	-1	na	-0.233	na	na	na	0.234	0.001	5.492e-25
CA-CA-10-79799961-79799983.0	RPS24	chr10:79796951-79800454	chr10:79799961-79799983		1	1	0	0.233	na	0.314	0.547	3.04e-17	na	na	na
CA-CA-1-29476614-29476704.0	SRSF4	chr1:29475680-29481422	chr1:29476614-29476704	top macrophage change	1	0	1	na	0.232	na	na	na	0.767	0.999	3.968e-25
CA-CA-11-2970456-2970494.0	NAP1L4	chr11:2965659-2972545	chr11:2970456-2970494	top macrophage change	1	0	1	na	0.23	na	na	na	0.398	0.628	1.11e-24
CA-CA-19-55179088-55179244.0	LILRB4	chr19:55178147-55179848	chr19:55179088-55179244		1	1	0	0.23	na	0.769	0.999	8.696e-17	na	na	na
CA-CA-14-23374814-23374868.0	RBM23	chr14:23374544-23375577	chr14:23374814-23374868		1	1	0	0.127	na	0.865	0.992	7.263e-05	na	na	na
CA-CA-1-207941123-207941168.1	CD46	chr1:207940357-207943707	chr1:207941123-207941168		1	0	-1	na	-0.104	na	na	na	0.935	0.831	0.000126
CA-CA-9-131586025-131586173.0	C9orf114	chr9:131584344-131586453	chr9:131586025-131586173	top macrophage change	1	0	1	na	0.226	na	na	na	0.773	0.999	8.373e-24
CA-CA-6-136588166-136588313.0	BCLAF1	chr6:136582402-136589477	chr6:136588166-136588313		1	1	0	0.109	na	0.509	0.618	0.001603	na	na	na
CA-CA-6-26373124-26373325.0	BTN3A2	chr6:26370549-26373524	chr6:26373124-26373325		1	1	0	0.127	na	0.618	0.745	7.263e-05	na	na	na
CA-CA-19-36709023-36709097.2	ZNF146	chr19:36706037-36719721	chr19:36709023-36709097		1	0	1	na	0.187	na	na	na	0.504	0.691	4.667e-16
CA-CA-7-55629546-55629744.0	VOPP1	chr7:55588764-55640147	chr7:55629546-55629744		1	1	0	0.218	na	0.192	0.41	4.553e-15	na	na	na
CA-CA-6-88304244-88304331.0	ORC3	chr6:88304070-88311599	chr6:88304244-88304331	exon AA AD	1	0	-1	na	-0.171	na	na	na	0.251	0.08	3.565e-13
CA-CA-21-34921781-34927697.0	SON	chr21:34918518-34929622	chr21:34921781-34927697	top macrophage change	1	0	-1	na	-0.216	na	na	na	0.999	0.783	2.103e-21
CA-CA-2-74717151-74717254.1	TTC31	chr2:74710448-74717600	chr2:74717151-74717254		1	1	0	0.216	na	0.783	0.999	8.669e-15	na	na	na
CA-CA-9-74978385-74978522.1	ZFAND5	chr9:74975543-74979453	chr9:74978385-74978522	top macrophage change	1	0	-1	na	-0.215	na	na	na	0.931	0.716	3.326e-21
CA-CA-6-3015763-3015877.0	NQO2	chr6:3012777-3017219	chr6:3015763-3015877		1	1	0	0.215	na	0.784	0.999	1.183e-14	na	na	na
CA-CA-2-74177711-74177859.0	DGUOK	chr2:74173845-74184367	chr2:74177711-74177859	top macrophage change	1	0	1	na	0.214	na	na	na	0.636	0.85	2.899e-21
CA-CA-15-60689456-60689537.1	ANXA2	chr15:60688478-60690185	chr15:60689456-60689537		1	-1	0	-0.212	na	0.883	0.671	4.948e-14	na	na	na
CA-CA-2-170425693-170425762.0	FASTKD1	chr2:170419734-170428681	chr2:170425693-170425762	top macrophage change	1	0	-1	na	-0.211	na	na	na	0.871	0.66	2.171e-20
CA-CA-2-24050667-24050730.0	ATAD2B	chr2:24046127-24051809	chr2:24050667-24050730		1	-1	0	-0.211	na	0.525	0.314	6.56e-14	na	na	na
CA-CA-7-104678572-104678646.0	MLL5	chr7:104654643-104681470	chr7:104678572-104678646		1	1	0	0.209	na	0.497	0.706	8.28e-14	na	na	na
CA-CA-1-153614721-153614905.0	CHTOP	chr1:153610770-153617947	chr1:153614721-153614905		1	1	0	0.208	na	0.791	0.999	1.13e-13	na	na	na
CA-CA-19-42720831-42721197.0	DEDD2	chr19:42719284-42721813	chr19:42720831-42721197	top macrophage change	1	0	-1	na	-0.207	na	na	na	0.527	0.32	1.402e-19
CA-CA-22-29946716-29946832.2	THOC5	chr22:29945040-29949687	chr22:29946716-29946832	exon AA AD	1	-1	0	-0.207	na	0.47	0.263	2.41e-13	na	na	na
CA-CA-2-160287373-160287667.0	BAZ2B	chr2:160285710-160289874	chr2:160287373-160287667		1	1	0	0.206	na	0.763	0.969	2.079e-13	na	na	na
CA-CA-2-64140958-64141059.0	VPS54	chr2:64140356-64141421	chr2:64140958-64141059		1	-1	0	-0.206	na	0.263	0.057	3.232e-13	na	na	na
CA-CA-7-100485877-100486004.0	SRRT	chr7:100485662-100486285	chr7:100485877-100486004		1	-1	0	-0.176	na	0.999	0.823	1.521e-09	na	na	na
CA-CA-8-134267512-134267643.0	NDRG1	chr8:134266781-134269106	chr8:134267512-134267643		1	1	0	0.205	na	0.11	0.315	2.827e-13	na	na	na
CA-CA-X-102939608-102939657.2	MORF4L2	chrX:102933426-102940188	chrX:102939608-102939657		1	1	0	0.205	na	0.37	0.575	2.827e-13	na	na	na
CA-CA-2-175986171-175986268.0	ATF2	chr2:175982978-175994935	chr2:175986171-175986268	top macrophage change; exon AA AD	1	0	-1	na	-0.203	na	na	na	0.683	0.48	8.174e-19
CA-CA-11-111753859-111753926.0	C11orf1	chr11:111753091-111754798	chr11:111753859-111753926		1	0	1	na	0.142	na	na	na	0.71	0.852	4.842e-09
CA-CA-8-90775056-90775210.0	RIPK2	chr8:90770070-90777724	chr8:90775056-90775210	top macrophage change	1	0	1	na	0.202	na	na	na	0.529	0.731	7.42e-19
CA-CA-3-134266176-134266314.0	CEP63	chr3:134264990-134268018	chr3:134266176-134266314		1	1	0	0.202	na	0.105	0.307	7.156e-13	na	na	na
CA-CA-14-103800725-103800934.0	EIF5	chr14:103800492-103802269	chr14:103800725-103800934		1	-1	0	-0.201	na	0.677	0.476	1.448e-12	na	na	na
CA-CA-14-74388768-74388909.0	ZNF410	chr14:74387682-74390225	chr14:74388768-74388909		1	0	-1	na	-0.165	na	na	na	0.68	0.515	3.17e-12
CA-CA-1-78434705-78434768.0	FUBP1	chr1:78433848-78435699	chr1:78434705-78434768		1	-1	0	-0.132	na	0.459	0.327	2.967e-05	na	na	na
CA-CA-5-78913352-78913422.0	PAPD4	chr5:78908833-78915608	chr5:78913352-78913422	down slightly in Tcells and monocytes	1	1	0	0.18	na	0.496	0.676	3.901e-10	na	na	na
CA-CA-2-201724847-201724938.0	CLK1	chr2:201724402-201726189	chr2:201724847-201724938		1	0	1	na	0.142	na	na	na	0.442	0.584	4.842e-09
CA-CA-11-32623624-32623660.0	EIF3M	chr11:32623307-32624019	chr11:32623624-32623660	36bp EST exon up in Tcells and monocytes	1	-1	0	-0.104	na	0.129	0.025	0.003374	na	na	na
CA-CA-1-78167053-78167156.0	USP33	chr1:78163547-78177540	chr1:78167053-78167156		1	1	0	0.148	na	0.662	0.81	9.494e-07	na	na	na
CA-CA-10-81940696-81940779.0	ANXA11	chr10:81935862-81965293	chr10:81940696-81940779	exon AA AD	1	1	0	0.195	na	0.062	0.257	5.755e-12	na	na	na
CA-CA-10-81940696-81940892.0	ANXA11	chr10:81935862-81965293	chr10:81940696-81940892	exon AA AD	1	1	0	0.195	na	0.106	0.301	5.755e-12	na	na	na
CA-CA-6-17790102-17790141.0	KIF13A	chr6:17788006-17794626	chr6:17790102-17790141		1	-1	0	-0.195	na	0.745	0.55	8.704e-12	na	na	na
CA-CA-20-13775483-13775587.1	C20orf7	chr20:13773825-13779146	chr20:13775483-13775587		1	1	0	0.105	na	0.88	0.985	0.002942	na	na	na
CA-CA-19-18542162-18542228.0	SSBP4	chr19:18541650-18542516	chr19:18542162-18542228		1	0	-1	na	-0.193	na	na	na	0.504	0.311	6.256e-17
CA-CA-10-129913191-129914271.0	MKI67	chr10:129911690-129914800	chr10:129913191-129914271		1	0	1	na	0.192	na	na	na	0.456	0.648	5.829e-17
CA-CA-20-54963742-54963840.0	AURKA	chr20:54963211-54967351	chr20:54963742-54963840	flank AA AD	1	0	-1	na	-0.192	na	na	na	0.345	0.153	9.553e-17
CA-CA-12-49580092-49580241.0	TUBA1A	chr12:49579697-49580616	chr12:49580092-49580241		1	0	-1	na	-0.191	na	na	na	0.71	0.519	1.456e-16
CA-CA-5-65454636-65454760.0	SREK1	chr5:65449290-65455162	chr5:65454636-65454760		1	1	0	0.19	na	0.682	0.872	2.435e-11	na	na	na
CA-CA-11-18339297-18339454.1	HPS5	chr11:18333460-18343687	chr11:18339297-18339454	flank AA AD	1	0	-1	na	-0.189	na	na	na	0.705	0.516	3.267e-16
CA-CA-4-77057338-77057565.0	NUP54	chr4:77055327-77065445	chr4:77057338-77057565		1	-1	0	-0.128	na	0.802	0.674	6.297e-05	na	na	na
CA-CA-8-144902835-144902886.0	PUF60	chr8:144900542-144903856	chr8:144902835-144902886		1	1	0	0.189	na	0.539	0.728	3.221e-11	na	na	na
CA-CA-X-152091263-152091353.0	ZNF185	chrX:152090716-152097205	chrX:152091263-152091353		1	1	0	0.189	na	0.539	0.728	3.221e-11	na	na	na
CA-CA-5-65370851-65371058.0	ERBB2IP	chr5:65349233-65372236	chr5:65370851-65371058	QK parclip sites; up in all but monocytes	1	0	-1	na	-0.188	na	na	na	0.613	0.425	4.86e-16
CA-CA-6-26368217-26368495.0	BTN3A2	chr6:26365458-26369140	chr6:26368217-26368495		1	0	-1	na	-0.122	na	na	na	0.649	0.527	1.749e-06
CA-CA-12-42745686-42745851.0	PPHLN1	chr12:42729684-42749024	chr12:42745686-42745851		1	0	-1	na	-0.185	na	na	na	0.355	0.17	1.586e-15
CA-CA-20-2928627-2928670.0	PTPRA	chr20:2903852-2944996	chr20:2928627-2928670		1	1	0	0.185	na	0.654	0.839	9.793e-11	na	na	na
CA-CA-20-45027335-45027410.2	ELMO2	chr20:45023043-45035231	chr20:45027335-45027410		1	0	1	na	0.185	na	na	na	0.736	0.921	1.037e-15
CA-CA-2-175986240-175986268.0	ATF2	chr2:175982978-175994935	chr2:175986240-175986268	exon AA AD	1	0	-1	na	-0.159	na	na	na	0.366	0.207	2.58e-11
CA-CA-19-9678323-9678381.0	ZNF121	chr19:9676397-9678851	chr19:9678323-9678381		1	0	1	na	0.183	na	na	na	0.131	0.314	2.335e-15
CA-CA-17-8113494-8113567.0	AURKB	chr17:8111055-8113893	chr17:8113494-8113567		1	0	-1	na	-0.181	na	na	na	0.863	0.682	7.797e-15
CA-CA-8-62594997-62595042.0	ASPH	chr8:62593526-62596747	chr8:62594997-62595042		1	-1	0	-0.111	na	0.445	0.334	0.001152	na	na	na
CA-CA-1-171560290-171560343.0	PRRC2C	chr1:171557517-171560879	chr1:171560290-171560343		1	0	-1	na	-0.114	na	na	na	0.702	0.588	1.283e-05
CA-CA-17-78075609-78075689.0	GAA	chr17:78075354-78078931	chr17:78075609-78075689		1	0	-1	na	-0.178	na	na	na	0.714	0.536	2.544e-14
CA-CA-4-169919352-169919436.0	CBR4	chr4:169911142-169923356	chr4:169919352-169919436		1	0	1	na	0.178	na	na	na	0.198	0.376	1.683e-14
CA-CA-7-21951234-21951369.1	CDCA7L	chr7:21947747-21956512	chr7:21951234-21951369	exon AA AD	1	0	-1	na	-0.178	na	na	na	0.801	0.623	2.544e-14
CA-CA-11-2338573-2338755.1	TSPAN32	chr11:2337805-2339372	chr11:2338573-2338755		1	0	-1	na	-0.177	na	na	na	0.88	0.703	3.711e-14
CA-CA-2-209169569-209169737.0	PIKFYVE	chr2:209168894-209177019	chr2:209169569-209169737		1	0	-1	na	-0.177	na	na	na	0.572	0.395	3.711e-14
CA-CA-5-139892412-139892508.0	ANKHD1-EIF4EBP3	chr5:139889603-139893064	chr5:139892412-139892508		1	-1	0	-0.177	na	0.961	0.784	1.224e-09	na	na	na
CA-CA-10-100190887-100191048.0	HPS1	chr10:100190327-100193848	chr10:100190887-100191048		1	1	0	0.175	na	0.808	0.983	1.508e-09	na	na	na
CA-CA-1-150814899-150814944.0	ARNT	chr1:150811916-150818783	chr1:150814899-150814944		1	0	1	na	0.175	na	na	na	0.6	0.775	5.309e-14
CA-CA-12-27461271-27461394.0	STK38L	chr12:27455069-27462130	chr12:27461271-27461394		1	0	1	na	0.175	na	na	na	0.816	0.991	5.309e-14
CA-CA-19-36504415-36504490.0	ALKBH6	chr19:36504245-36505115	chr19:36504415-36504490		1	0	1	na	0.124	na	na	na	0.088	0.212	8.848e-07
CA-CA-12-27113447-27113561.0	FGFR1OP2	chr12:27110533-27116388	chr12:27113447-27113561		1	0	1	na	0.173	na	na	na	0.464	0.637	1.127e-13
CA-CA-17-41368467-41368608.0	TMEM106A	chr17:41367806-41368759	chr17:41368467-41368608		1	0	-1	na	-0.173	na	na	na	0.933	0.76	1.687e-13
CA-CA-19-8548041-8548095.0	HNRNPM	chr19:8539050-8551289	chr19:8548041-8548095		1	0	1	na	0.173	na	na	na	0.804	0.977	1.127e-13
CA-CA-2-32660563-32660653.0	BIRC6	chr2:32658711-32661252	chr2:32660563-32660653		1	0	1	na	0.173	na	na	na	0.72	0.893	1.127e-13
CA-CA-2-64806619-64806680.0	AFTPH	chr2:64800079-64812679	chr2:64806619-64806680		1	0	-1	na	-0.104	na	na	na	0.915	0.811	0.000126
CA-CA-6-86248555-86248582.0	SNX14	chr6:86246509-86251761	chr6:86248555-86248582		1	-1	0	-0.114	na	0.25	0.136	0.0007136	na	na	na
CA-CA-20-34328446-34328519.0	RBM39	chr20:34326889-34328809	chr20:34328446-34328519		1	0	-1	na	-0.106	na	na	na	0.466	0.36	8.239e-05
CA-CA-3-57857362-57857425.1	SLMAP	chr3:57850968-57875827	chr3:57857362-57857425		1	1	0	0.172	na	0.681	0.853	3.277e-09	na	na	na
CA-CA-12-15713126-15713210.0	PTPRO	chr12:15710388-15718562	chr12:15713126-15713210		1	0	-1	na	-0.171	na	na	na	0.358	0.187	3.565e-13
CA-CA-12-50526744-50526847.0	CERS5	chr12:50523580-50528485	chr12:50526744-50526847		1	-1	0	-0.171	na	0.211	0.04	5.632e-09	na	na	na
CA-CA-14-50300140-50300214.0	NEMF	chr14:50298924-50301167	chr14:50300140-50300214		1	0	-1	na	-0.171	na	na	na	0.985	0.814	3.565e-13
CA-CA-14-58878624-58878689.0	TIMM9	chr14:58877560-58890813	chr14:58878624-58878689		1	-1	0	-0.171	na	0.973	0.802	5.632e-09	na	na	na
CA-CA-5-138941828-138941992.0	UBE2D2	chr5:138940750-138980020	chr5:138941828-138941992		1	1	0	0.171	na	0.339	0.51	4.213e-09	na	na	na
CA-CA-14-23419522-23419619.0	HAUS4	chr14:23416809-23421668	chr14:23419522-23419619		1	1	0	0.17	na	0.6	0.77	5.357e-09	na	na	na
CA-CA-1-78097534-78099090.0	ZZZ3	chr1:78050201-78105287	chr1:78097534-78099090		1	0	1	na	0.101	na	na	na	0.652	0.753	0.0002373
CA-CA-5-118542528-118542591.0	DMXL1	chr5:118539013-118552682	chr5:118542528-118542591		1	-1	0	-0.17	na	0.405	0.235	7.207e-09	na	na	na
CA-CA-7-128626782-128626974.0	TNPO3	chr7:128624221-128630154	chr7:128626782-128626974		1	-1	0	-0.17	na	0.999	0.829	7.207e-09	na	na	na
CA-CA-7-27138716-27138985.0	HOTAIRM1	chr7:27135712-27139877	chr7:27138716-27138985		1	0	-1	na	-0.17	na	na	na	0.337	0.167	5.203e-13
CA-CA-15-86201767-86201821.0	AKAP13	chr15:86198647-86207986	chr15:86201767-86201821		1	0	-1	na	-0.169	na	na	na	0.795	0.626	7.477e-13
CA-CA-2-135703458-135703545.0	CCNT2	chr2:135700181-135703716	chr2:135703458-135703545		1	1	0	0.169	na	0.428	0.597	6.84e-09	na	na	na
CA-CA-2-233599126-233599196.1	GIGYF2	chr2:233568133-233599948	chr2:233599126-233599196		1	0	-1	na	-0.169	na	na	na	0.357	0.188	7.477e-13
CA-CA-8-104433202-104433310.0	DCAF13	chr8:104432491-104438373	chr8:104433202-104433310		1	1	0	0.169	na	0.768	0.937	6.84e-09	na	na	na
CA-CA-9-115477794-115477884.0	C9orf80	chr9:115456410-115478821	chr9:115477794-115477884		1	-1	0	-0.169	na	0.381	0.212	9.143e-09	na	na	na
CA-CA-12-110937339-110937351.0	VPS29	chr12:110933816-110939916	chr12:110937339-110937351	exon AA AD	1	0	-1	na	-0.168	na	na	na	0.496	0.328	1.066e-12
CA-CA-19-55967002-55967212.0	ISOC2	chr19:55966626-55967856	chr19:55967002-55967212		1	0	-1	na	-0.168	na	na	na	0.531	0.363	1.066e-12
CA-CA-2-233565294-233565368.0	GIGYF2	chr2:233562040-233568199	chr2:233565294-233565368	exon AA AD	1	-1	0	-0.168	na	0.412	0.244	1.186e-08	na	na	na
CA-CA-22-40797596-40797679.0	SGSM3	chr22:40796699-40798209	chr22:40797596-40797679		1	0	1	na	0.168	na	na	na	0.586	0.754	7.261e-13
CA-CA-19-36709023-36709097.0	ZNF146	chr19:36705503-36719721	chr19:36709023-36709097	flank AA AD	1	0	1	na	0.151	na	na	na	0.615	0.766	2.816e-10
CA-CA-10-79799958-79799983.0	RPS24	chr10:79796951-79800473	chr10:79799958-79799983	exon AA AD	1	1	0	0.166	na	0.191	0.357	1.441e-08	na	na	na
CA-CA-19-18700222-18700493.0	C19orf60	chr19:18699804-18701743	chr19:18700222-18700493		1	-1	0	-0.166	na	0.923	0.757	1.971e-08	na	na	na
CA-CA-2-97267852-97268075.0	KANSL3	chr2:97267379-97268599	chr2:97267852-97268075		1	0	1	na	0.166	na	na	na	0.793	0.959	1.522e-12
CA-CA-6-79911772-79911872.0	HMGN3	chr6:79911158-79912106	chr6:79911772-79911872		1	-1	0	-0.166	na	0.393	0.227	1.971e-08	na	na	na
CA-CA-17-74555026-74555125.0	LOC100507246	chr17:74553845-74557480	chr17:74555026-74555125		1	0	1	na	0.115	na	na	na	0.417	0.532	9.161e-06
CA-CA-17-73239143-73239247.0	GGA3	chr17:73238911-73239651	chr17:73239143-73239247		1	-1	0	-0.164	na	0.874	0.71	3.234e-08	na	na	na
CA-CA-8-144906482-144906566.0	PUF60	chr8:144903987-144911485	chr8:144906482-144906566	exon AA AD	1	0	-1	na	-0.164	na	na	na	0.791	0.627	4.568e-12
CA-CA-9-34220905-34220946.1	UBAP1	chr9:34179043-34234338	chr9:34220905-34220946		1	0	1	na	0.164	na	na	na	0.8	0.964	3.117e-12
CA-CA-2-148655809-148655899.0	ACVR2A	chr2:148653869-148657136	chr2:148655809-148655899		1	1	0	0.163	na	0.215	0.378	3e-08	na	na	na
CA-CA-3-9985585-9985779.0	CRELD1	chr3:9985064-9987090	chr3:9985585-9985779		1	0	-1	na	-0.114	na	na	na	0.214	0.1	1.283e-05
CA-CA-4-83372195-83372398.0	ENOPH1	chr4:83369072-83376007	chr4:83372195-83372398		1	-1	0	-0.163	na	0.89	0.727	4.077e-08	na	na	na
CA-CA-12-1919708-1919753.0	CACNA2D4	chr12:1919443-1920889	chr12:1919708-1919753		1	-1	0	-0.162	na	0.73	0.568	4.9e-08	na	na	na
CA-CA-14-24470592-24470726.2	DHRS4	chr14:24464240-24473601	chr14:24470592-24470726		1	0	-1	na	-0.162	na	na	na	0.539	0.377	9.312e-12
CA-CA-16-50100277-50100450.0	HEATR3	chr16:50099880-50102778	chr16:50100277-50100450		1	0	1	na	0.162	na	na	na	0.837	0.999	6.302e-12
CA-CA-17-74555026-74555125.2	LOC100507246	chr17:74553856-74557480	chr17:74555026-74555125		1	0	1	na	0.114	na	na	na	0.41	0.524	1.175e-05
CA-CA-2-71740369-71740462.0	DYSF	chr2:71738936-71741051	chr2:71740369-71740462		1	1	0	0.162	na	0.737	0.899	3.8e-08	na	na	na
CA-CA-6-161519309-161519459.0	MAP3K4	chr6:161518111-161523024	chr6:161519309-161519459		1	0	-1	na	-0.162	na	na	na	0.219	0.057	9.312e-12
CA-CA-1-156264549-156264807.0	C1orf85	chr1:156264155-156265449	chr1:156264549-156264807		1	-1	0	-0.161	na	0.916	0.755	6.214e-08	na	na	na
CA-CA-14-56118004-56118093.0	KTN1	chr14:56117286-56118645	chr14:56118004-56118093		1	-1	0	-0.161	na	0.422	0.261	6.214e-08	na	na	na
CA-CA-22-30823157-30823390.0	SEC14L2	chr22:30822704-30825041	chr22:30823157-30823390		1	0	-1	na	-0.161	na	na	na	0.955	0.794	1.302e-11
CA-CA-6-161586608-161586745.0	AGPAT4	chr6:161575180-161587449	chr6:161586608-161586745		1	0	-1	na	-0.161	na	na	na	0.353	0.192	1.302e-11
CA-CA-10-71880847-71880967.0	AIFM2	chr10:71880262-71883276	chr10:71880847-71880967		1	0	1	na	0.16	na	na	na	0.839	0.999	1.27e-11
CA-CA-12-44197978-44198043.0	TWF1	chr12:44196088-44198375	chr12:44197978-44198043		1	-1	0	-0.122	na	0.263	0.141	0.0001853	na	na	na
CA-CA-18-11897524-11897619.0	MPPE1	chr18:11896982-11906308	chr18:11897524-11897619		1	0	1	na	0.16	na	na	na	0.08	0.24	1.27e-11
CA-CA-20-43577370-43577518.0	TOMM34	chr20:43572093-43580643	chr20:43577370-43577518		1	0	1	na	0.16	na	na	na	0.793	0.953	1.27e-11
CA-CA-3-48962150-48962272.1	ARIH2	chr3:48960180-48965246	chr3:48962150-48962272		1	0	-1	na	-0.16	na	na	na	0.375	0.215	1.85e-11
CA-CA-4-185569618-185569785.0	CASP3	chr4:185559554-185570601	chr4:185569618-185569785	exon AA AD	1	0	-1	na	-0.16	na	na	na	0.416	0.256	1.85e-11
CA-CA-6-16754273-16754322.1	ATXN1	chr6:16753463-16761694	chr6:16754273-16754322		1	1	0	0.16	na	0.168	0.328	6.175e-08	na	na	na
CA-CA-8-42211934-42212039.0	POLB	chr8:42210036-42213085	chr8:42211934-42212039		1	-1	0	-0.16	na	0.296	0.136	7.726e-08	na	na	na
CA-CA-14-23377541-23377589.0	RBM23	chr14:23375403-23378804	chr14:23377541-23377589		1	1	0	0.159	na	0.454	0.613	7.793e-08	na	na	na
CA-CA-6-88304259-88304331.0	ORC3	chr6:88304070-88311599	chr6:88304259-88304331	exon AA AD	1	0	-1	na	-0.125	na	na	na	0.223	0.098	8.001e-07
CA-CA-4-38805926-38806003.0	TLR1	chr4:38802477-38806412	chr4:38805926-38806003		1	1	0	0.158	na	0.712	0.87	9.902e-08	na	na	na
CA-CA-19-51647662-51647941.0	SIGLEC7	chr19:51645557-51648216	chr19:51647662-51647941		1	0	-1	na	-0.157	na	na	na	0.755	0.598	5.185e-11
CA-CA-21-17181127-17181204.0	USP25	chr21:17177439-17183529	chr21:17181127-17181204	exon AA AD	1	-1	0	-0.157	na	0.868	0.711	1.525e-07	na	na	na
CA-CA-2-202137620-202137665.1	CASP8	chr2:202137360-202139676	chr2:202137620-202137665		1	0	-1	na	-0.157	na	na	na	0.703	0.546	5.185e-11
CA-CA-1-31452908-31453010.0	PUM1	chr1:31447497-31454252	chr1:31452908-31453010		1	-1	0	-0.126	na	0.901	0.775	9.033e-05	na	na	na
CA-CA-10-126450868-126451127.0	METTL10	chr10:126448522-126454177	chr10:126450868-126451127		1	1	0	0.155	na	0.337	0.492	1.969e-07	na	na	na
CA-CA-5-177658669-177658867.0	AGXT2L2	chr5:177658405-177659786	chr5:177658669-177658867		1	0	-1	na	-0.155	na	na	na	0.308	0.153	9.905e-11
CA-CA-7-48141420-48141467.0	UPP1	chr7:48134359-48146679	chr7:48141420-48141467		1	1	0	0.155	na	0.287	0.442	1.969e-07	na	na	na
CA-CA-9-32988080-32988122.1	APTX	chr9:32987541-32989893	chr9:32988080-32988122		1	0	-1	na	-0.155	na	na	na	0.919	0.764	9.905e-11
CA-CA-1-154986490-154986569.0	ZBTB7B	chr1:154975318-154988290	chr1:154986490-154986569		1	-1	0	-0.154	na	0.238	0.084	2.987e-07	na	na	na
CA-CA-1-155033890-155033965.2	ADAM15	chr1:155033238-155034845	chr1:155033890-155033965		1	0	-1	na	-0.154	na	na	na	0.454	0.3	1.349e-10
CA-CA-1-78211105-78211284.1	USP33	chr1:78207301-78225496	chr1:78211105-78211284		1	0	-1	na	-0.115	na	na	na	0.394	0.279	1.008e-05
CA-CA-20-54965611-54965721.2	AURKA	chr20:54963211-54967271	chr20:54965611-54965721		1	0	-1	na	-0.154	na	na	na	0.558	0.404	1.349e-10
CA-CA-3-33450181-33450289.0	UBP1	chr3:33444292-33450838	chr3:33450181-33450289		1	-1	0	-0.12	na	0.666	0.546	0.0002592	na	na	na
CA-CA-7-50455042-50455168.0	IKZF1	chr7:50450237-50459531	chr7:50455042-50455168		1	-1	0	-0.154	na	0.659	0.505	2.987e-07	na	na	na
CA-CA-10-102016018-102016233.0	CWF19L1	chr10:102013177-102020076	chr10:102016018-102016233		1	1	0	0.153	na	0.824	0.977	3.097e-07	na	na	na
CA-CA-11-71723446-71723488.0	NUMA1	chr11:71721831-71727306	chr11:71723446-71723488		1	0	1	na	0.153	na	na	na	0.228	0.381	1.424e-10
CA-CA-16-69375082-69375223.0	NIP7	chr16:69374096-69375794	chr16:69375082-69375223		1	0	-1	na	-0.153	na	na	na	0.983	0.83	1.855e-10
CA-CA-17-49109041-49109083.0	SPAG9	chr17:49098518-49119012	chr17:49109041-49109083		1	1	0	0.153	na	0.172	0.325	3.097e-07	na	na	na
CA-CA-13-77703290-77703365.0	MYCBP2	chr13:77700452-77713471	chr13:77703290-77703365		1	1	0	0.152	na	0.319	0.471	3.89e-07	na	na	na
CA-CA-3-51708286-51708578.0	TEX264	chr3:51705221-51718650	chr3:51708286-51708578		1	1	0	0.152	na	0.847	0.999	3.89e-07	na	na	na
CA-CA-2-71298815-71298957.0	NAGK	chr2:71297870-71299881	chr2:71298815-71298957		1	-1	0	-0.151	na	0.991	0.84	6.008e-07	na	na	na
CA-CA-2-8889500-8889551.0	KIDINS220	chr2:8888016-8890465	chr2:8889500-8889551		1	1	0	0.134	na	0.237	0.371	1.859e-05	na	na	na
CA-CA-17-41105740-41105795.0	AARSD1	chr17:41103816-41106984	chr17:41105740-41105795		1	0	-1	na	-0.15	na	na	na	0.906	0.756	5.044e-10
CA-CA-18-47018105-47018203.3	RPL17-C18ORF32	chr18:47017901-47018834	chr18:47018105-47018203	flank AA AD	1	0	1	na	0.108	na	na	na	0.082	0.19	5.032e-05
CA-CA-4-2746423-2746672.0	TNIP2	chr4:2746113-2747262	chr4:2746423-2746672		1	0	1	na	0.11	na	na	na	0.777	0.887	3.128e-05
CA-CA-6-31612083-31612191.0	BAG6	chr6:31611858-31612379	chr6:31612083-31612191		1	0	-1	na	-0.15	na	na	na	0.554	0.404	5.044e-10
CA-CA-1-109202485-109202584.1	HENMT1	chr1:109200072-109203725	chr1:109202485-109202584		1	0	1	na	0.149	na	na	na	0.761	0.91	5.401e-10
CA-CA-17-27464033-27464102.0	MYO18A	chr17:27449183-27467407	chr17:27464033-27464102		1	-1	0	-0.149	na	0.382	0.233	9.227e-07	na	na	na
CA-CA-3-167415638-167415766.0	PDCD10	chr3:167414796-167422683	chr3:167415638-167415766		1	1	0	0.149	na	0.249	0.398	7.701e-07	na	na	na
CA-CA-12-6443010-6443031.0	TNFRSF1A	chr12:6442532-6443410	chr12:6443010-6443031		1	0	1	na	0.148	na	na	na	0.676	0.824	7.351e-10
CA-CA-14-65392727-65392798.2	CHURC1-FNTB	chr14:65390708-65399037	chr14:65392727-65392798		1	1	0	0.148	na	0.79	0.938	9.494e-07	na	na	na
CA-CA-2-32422412-32422461.0	SLC30A6	chr2:32418957-32422895	chr2:32422412-32422461		1	0	1	na	0.148	na	na	na	0.705	0.853	7.351e-10
CA-CA-4-726188-726287.0	PCGF3	chr4:724758-727578	chr4:726188-726287	exon AA AD	1	-1	0	-0.115	na	0.328	0.213	0.0006062	na	na	na
CA-CA-5-131562778-131562914.0	P4HA2	chr5:131554237-131563541	chr5:131562778-131562914		1	0	1	na	0.148	na	na	na	0.191	0.339	7.351e-10
CA-CA-7-48142893-48143008.0	UPP1	chr7:48141420-48146679	chr7:48142893-48143008	flank AA AD	1	1	0	0.148	na	0.442	0.59	9.494e-07	na	na	na
CA-CA-11-104822622-104822790.0	CASP4	chr11:104821651-104825728	chr11:104822622-104822790		1	0	-1	na	-0.147	na	na	na	0.744	0.597	1.31e-09
CA-CA-1-242012410-242012518.0	EXO1	chr1:242012074-242013888	chr1:242012410-242012518	exon AA AD	1	0	-1	na	-0.147	na	na	na	0.498	0.351	1.31e-09
CA-CA-14-75151156-75151383.0	KIAA0317	chr14:75149998-75152363	chr14:75151156-75151383		1	-1	0	-0.147	na	0.76	0.613	1.432e-06	na	na	na
CA-CA-16-18871394-18871532.0	SMG1	chr16:18870877-18872098	chr16:18871394-18871532		1	-1	0	-0.105	na	0.231	0.126	0.002917	na	na	na
CA-CA-17-3626581-3626677.0	ITGAE	chr17:3623600-3627038	chr17:3626581-3626677		1	0	1	na	0.147	na	na	na	0.443	0.59	1.007e-09
CA-CA-17-5329290-5329402.3	RPAIN	chr17:5326088-5329619	chr17:5329290-5329402		1	0	-1	na	-0.106	na	na	na	0.92	0.814	8.239e-05
CA-CA-X-102509532-102509605.1	TCEAL8	chrX:102508595-102510097	chrX:102509532-102509605		1	0	1	na	0.147	na	na	na	0.73	0.877	1.007e-09
CA-CA-12-57867385-57867491.1	ARHGAP9	chr12:57866046-57867959	chr12:57867385-57867491		1	0	-1	na	-0.12	na	na	na	0.766	0.646	2.902e-06
CA-CA-1-70696777-70696886.0	SRSF11	chr1:70694104-70698060	chr1:70696777-70696886		1	-1	0	-0.104	na	0.615	0.511	0.003374	na	na	na
CA-CA-X-18969221-18969390.0	PHKA2	chrX:18966861-18970659	chrX:18969221-18969390		1	-1	0	-0.146	na	0.937	0.791	1.776e-06	na	na	na
CA-CA-11-59423428-59423518.0	PATL1	chr11:59422995-59424073	chr11:59423428-59423518		1	0	-1	na	-0.145	na	na	na	0.891	0.746	2.423e-09
CA-CA-13-77700452-77700677.0	MYCBP2	chr13:77699466-77713471	chr13:77700452-77700677		1	0	-1	na	-0.121	na	na	na	0.959	0.838	2.245e-06
CA-CA-14-70855186-70855323.1	SYNJ2BP-COX16	chr14:70842392-70883754	chr14:70855186-70855323		1	0	1	na	0.108	na	na	na	0.825	0.933	5.032e-05
CA-CA-5-141316762-141316922.0	KIAA0141	chr5:141314058-141318325	chr5:141316762-141316922		1	0	-1	na	-0.145	na	na	na	0.985	0.84	2.423e-09
CA-CA-6-79911779-79911872.0	HMGN3	chr6:79910961-79912106	chr6:79911779-79911872		1	-1	0	-0.145	na	0.321	0.176	2.171e-06	na	na	na
CA-CA-11-125497501-125497725.0	CHEK1	chr11:125496643-125499191	chr11:125497501-125497725		1	0	1	na	0.144	na	na	na	0.855	0.999	2.624e-09
CA-CA-17-47491603-47491695.0	PHB	chr17:47490538-47492242	chr17:47491603-47491695		1	-1	0	-0.144	na	0.146	0.002	2.652e-06	na	na	na
CA-CA-19-53119970-53120068.1	ZNF83	chr19:53115617-53122315	chr19:53119970-53120068		1	0	1	na	0.144	na	na	na	0.284	0.428	2.624e-09
CA-CA-21-34632901-34633032.2	IFNAR2	chr21:34624966-34635160	chr21:34632901-34633032		1	-1	0	-0.129	na	0.633	0.504	5.217e-05	na	na	na
CA-CA-20-3841978-3842151.0	MAVS	chr20:3838281-3843060	chr20:3841978-3842151		1	0	-1	na	-0.143	na	na	na	0.949	0.806	4.522e-09
CA-CA-7-130686955-130687079.0	FLJ43663	chr7:130668811-130737314	chr7:130686955-130687079		1	1	0	0.143	na	0.251	0.394	2.844e-06	na	na	na
CA-CA-1-231881149-231881245.0	DISC1	chr1:231837700-231885822	chr1:231881149-231881245		1	-1	0	-0.142	na	0.236	0.094	4.069e-06	na	na	na
CA-CA-4-48712535-48712715.0	FRYL	chr4:48686689-48782316	chr4:48712535-48712715		1	1	0	0.142	na	0.835	0.977	3.525e-06	na	na	na
CA-CA-10-13633767-13633888.0	PRPF18	chr10:13628964-13639535	chr10:13633767-13633888		1	0	-1	na	-0.141	na	na	na	0.181	0.04	8.275e-09
CA-CA-16-69154955-69155073.1	CHTF8	chr16:69154233-69155396	chr16:69154955-69155073		1	-1	0	-0.141	na	0.795	0.654	4.958e-06	na	na	na
CA-CA-17-42757952-42758011.0	CCDC43	chr17:42756267-42759506	chr17:42757952-42758011		1	1	0	0.141	na	0.746	0.887	4.35e-06	na	na	na
CA-CA-19-11618516-11618665.0	ECSIT	chr19:11618271-11618863	chr19:11618516-11618665		1	1	0	0.141	na	0.858	0.999	4.35e-06	na	na	na
CA-CA-5-137281916-137282000.0	FAM13B	chr5:137281590-137284873	chr5:137281916-137282000		1	-1	0	-0.141	na	0.749	0.608	4.958e-06	na	na	na
CA-CA-5-7886727-7886816.0	MTRR	chr5:7885813-7889388	chr5:7886727-7886816		1	0	1	na	0.141	na	na	na	0.846	0.987	6.56e-09
CA-CA-7-26230612-26230748.0	HNRNPA2B1	chr7:26229790-26232197	chr7:26230612-26230748		1	0	-1	na	-0.141	na	na	na	0.485	0.344	8.275e-09
CA-CA-9-96210650-96210771.0	FAM120AOS	chr9:96209186-96212881	chr9:96210650-96210771		1	0	-1	na	-0.141	na	na	na	0.526	0.385	8.275e-09
CA-CA-1-31414844-31414970.0	PUM1	chr1:31413997-31418330	chr1:31414844-31414970		1	0	-1	na	-0.108	na	na	na	0.993	0.885	5.258e-05
CA-CA-5-154173359-154173560.0	LARP1	chr5:154173154-154173822	chr5:154173359-154173560		1	0	1	na	0.14	na	na	na	0.804	0.944	8.84e-09
CA-CA-X-153788621-153788774.0	IKBKG	chrX:153786746-153789999	chrX:153788621-153788774		1	0	1	na	0.14	na	na	na	0.859	0.999	8.84e-09
CA-CA-10-915952-916023.0	LARP4B	chr10:910062-930446	chr10:915952-916023		1	-1	0	-0.139	na	0.358	0.219	7.673e-06	na	na	na
CA-CA-12-121592587-121592756.0	P2RX7	chr12:121570630-121593950	chr12:121592587-121592756		1	0	1	na	0.139	na	na	na	0.852	0.991	1.193e-08
CA-CA-14-45719233-45719341.0	MIS18BP1	chr14:45715945-45722401	chr14:45719233-45719341		1	0	-1	na	-0.139	na	na	na	0.299	0.16	1.533e-08
CA-CA-17-79977385-79977570.0	STRA13	chr17:79977168-79977785	chr17:79977385-79977570	exon AA AD	1	0	1	na	0.139	na	na	na	0.265	0.404	1.193e-08
CA-CA-2-10548687-10548860.0	HPCAL1	chr2:10536960-10560261	chr2:10548687-10548860		1	-1	0	-0.139	na	0.261	0.122	7.673e-06	na	na	na
CA-CA-6-153312319-153312456.0	MTRF1L	chr6:153308496-153314109	chr6:153312319-153312456		1	0	1	na	0.139	na	na	na	0.793	0.932	1.193e-08
CA-CA-15-25219457-25219603.0	SNRPN	chr15:25213078-25220656	chr15:25219457-25219603		1	1	0	0.138	na	0.834	0.972	8.16e-06	na	na	na
CA-CA-17-47809641-47809739.0	FAM117A	chr17:47799860-47810082	chr17:47809641-47809739		1	1	0	0.101	na	0.174	0.275	0.005419	na	na	na
CA-CA-19-18536718-18536893.0	SSBP4	chr19:18530238-18538233	chr19:18536718-18536893		1	1	0	0.138	na	0.048	0.186	8.16e-06	na	na	na
CA-CA-20-3783376-3783455.0	CDC25B	chr20:3782927-3783619	chr20:3783376-3783455		1	0	1	na	0.138	na	na	na	0.001	0.139	1.631e-08
CA-CA-12-121660749-121660765.0	P2RX4	chr12:121659896-121666416	chr12:121660749-121660765		1	0	-1	na	-0.137	na	na	na	0.744	0.607	2.815e-08
CA-CA-17-40174582-40174658.0	NKIRAS2	chr17:40174416-40175725	chr17:40174582-40174658	exon AA AD	1	1	0	0.137	na	0.862	0.999	1.01e-05	na	na	na
CA-CA-2-209142260-209142432.0	PIKFYVE	chr2:209141435-209150657	chr2:209142260-209142432		1	-1	0	-0.137	na	0.782	0.645	1.157e-05	na	na	na
CA-CA-3-176878658-176878776.0	TBL1XR1	chr3:176816253-176915013	chr3:176878658-176878776		1	0	-1	na	-0.137	na	na	na	0.266	0.129	2.815e-08
CA-CA-12-53858543-53858636.1	PCBP2	chr12:53856276-53859757	chr12:53858543-53858636		1	0	-1	na	-0.115	na	na	na	0.774	0.659	1.008e-05
CA-CA-11-57505384-57505498.0	TMX2	chr11:57505079-57505902	chr11:57505384-57505498	exon AA AD	1	-1	0	-0.135	na	0.867	0.732	1.723e-05	na	na	na
CA-CA-22-24381699-24381787.3	GSTT1	chr22:24379360-24384255	chr22:24381699-24381787		1	0	-1	na	-0.135	na	na	na	0.903	0.768	5.07e-08
CA-CA-2-233565294-233565364.0	GIGYF2	chr2:233562040-233568199	chr2:233565294-233565364	exon AA AD	1	-1	0	-0.135	na	0.491	0.356	1.723e-05	na	na	na
CA-CA-22-47072496-47072565.0	GRAMD4	chr22:47071364-47075688	chr22:47072496-47072565		1	-1	0	-0.135	na	0.971	0.836	1.723e-05	na	na	na
CA-CA-5-65367996-65368119.0	ERBB2IP	chr5:65349233-65371058	chr5:65367996-65368119		1	1	0	0.122	na	0.304	0.426	0.0001831	na	na	na
CA-CA-5-93410350-93410474.0	FAM172A	chr5:93388830-93447309	chr5:93410350-93410474		1	1	0	0.135	na	0.75	0.885	1.525e-05	na	na	na
CA-CA-1-169551668-169551760.0	F5	chr1:169541458-169555719	chr1:169551668-169551760		1	1	0	0.134	na	0.855	0.989	1.859e-05	na	na	na
CA-CA-18-47799703-47799841.0	MBD1	chr18:47799193-47800233	chr18:47799703-47799841		1	0	1	na	0.134	na	na	na	0.829	0.963	5.394e-08
CA-CA-2-220044831-220044888.0	FAM134A	chr2:220044454-220044967	chr2:220044831-220044888		1	0	1	na	0.134	na	na	na	0.791	0.925	5.394e-08
CA-CA-2-242256913-242257014.4	SEPT2	chr2:242255360-242263656	chr2:242256913-242257014		1	-1	0	-0.134	na	0.506	0.372	2.084e-05	na	na	na
CA-CA-2-68280192-68280269.1	C1D	chr2:68274304-68290131	chr2:68280192-68280269		1	0	1	na	0.134	na	na	na	0.313	0.447	5.394e-08
CA-CA-7-75643059-75643205.0	STYXL1	chr7:75634576-75651310	chr7:75643059-75643205		1	0	1	na	0.134	na	na	na	0.702	0.836	5.394e-08
CA-CA-X-13721932-13722021.0	RAB9A	chrX:13707340-13727764	chrX:13721932-13722021		1	1	0	0.102	na	0.508	0.61	0.004642	na	na	na
CA-CA-11-57556508-57556627.3	CTNND1	chr11:57529268-57559145	chr11:57556508-57556627		1	0	1	na	0.133	na	na	na	0.599	0.732	7.147e-08
CA-CA-11-893426-893519.0	CHID1	chr11:884067-899401	chr11:893426-893519		1	0	1	na	0.133	na	na	na	0.812	0.945	7.147e-08
CA-CA-11-9164268-9165032.0	DENND5A	chr11:9163486-9165825	chr11:9164268-9165032		1	0	1	na	0.116	na	na	na	0.43	0.546	7.15e-06
CA-CA-14-35255331-35255427.0	BAZ1A	chr14:35254982-35262127	chr14:35255331-35255427		1	0	1	na	0.133	na	na	na	0.609	0.742	7.147e-08
CA-CA-14-91611564-91611657.3	C14orf159	chr14:91580416-91624034	chr14:91611564-91611657		1	-1	0	-0.133	na	0.451	0.318	2.483e-05	na	na	na
CA-CA-16-4881979-4882222.0	GLYR1	chr16:4873821-4882913	chr16:4881979-4882222		1	-1	0	-0.133	na	0.808	0.675	2.483e-05	na	na	na
CA-CA-22-39150646-39150711.0	SUN2	chr22:39148511-39151982	chr22:39150646-39150711		1	1	0	0.133	na	0.509	0.642	2.258e-05	na	na	na
CA-CA-3-12647699-12647798.0	RAF1	chr3:12645634-12650422	chr3:12647699-12647798		1	-1	0	-0.133	na	0.798	0.665	2.483e-05	na	na	na
CA-CA-1-109236211-109236264.0	PRPF38B	chr1:109234931-109238392	chr1:109236211-109236264		1	-1	0	-0.132	na	0.479	0.347	2.967e-05	na	na	na
CA-CA-1-231386706-231386889.1	GNPAT	chr1:231376955-231396429	chr1:231386706-231386889		1	-1	0	-0.132	na	0.962	0.83	2.967e-05	na	na	na
CA-CA-2-242092890-242093019.1	PPP1R7	chr2:242089901-242097277	chr2:242092890-242093019		1	0	1	na	0.102	na	na	na	0.828	0.93	0.0001925
CA-CA-5-153832015-153832055.0	SAP30L	chr5:153830650-153833060	chr5:153832015-153832055	exon AA AD	1	-1	0	-0.11	na	0.392	0.282	0.001337	na	na	na
CA-CA-9-138754312-138754454.0	CAMSAP1	chr9:138742167-138758382	chr9:138754312-138754454		1	0	1	na	0.132	na	na	na	0.857	0.989	9.486e-08
CA-CA-11-85981124-85981199.0	EED	chr11:85979497-85988180	chr11:85981124-85981199		1	0	-1	na	-0.131	na	na	na	0.159	0.028	1.579e-07
CA-CA-1-236706214-236706340.0	LGALS8	chr1:236706060-236706948	chr1:236706214-236706340		1	0	-1	na	-0.131	na	na	na	0.512	0.381	1.579e-07
CA-CA-16-685611-685774.3	C16orf13	chr16:685280-686278	chr16:685611-685774		1	0	-1	na	-0.131	na	na	na	0.799	0.668	1.579e-07
CA-CA-17-80010250-80010335.0	GPS1	chr17:80009772-80011242	chr17:80010250-80010335		1	-1	0	-0.131	na	0.227	0.096	3.581e-05	na	na	na
CA-CA-6-136943985-136944119.0	MAP3K5	chr6:136935296-136958544	chr6:136943985-136944119		1	1	0	0.131	na	0.868	0.999	3.363e-05	na	na	na
CA-CA-8-67627035-67627091.0	SGK3	chr8:67625017-67706067	chr8:67627035-67627091		1	0	-1	na	-0.131	na	na	na	0.554	0.423	1.579e-07
CA-CA-9-34336226-34336339.0	NUDT2	chr9:34329566-34338845	chr9:34336226-34336339		1	-1	0	-0.131	na	0.27	0.139	3.581e-05	na	na	na
CA-CA-10-104940941-104941089.0	NT5C2	chr10:104934614-104953029	chr10:104940941-104941089	exon AA AD	1	0	1	na	0.109	na	na	na	0.383	0.492	3.952e-05
CA-CA-1-160231074-160231148.0	DCAF8	chr1:160213749-160232241	chr1:160231074-160231148	flank AA AD	1	0	1	na	0.124	na	na	na	0.698	0.822	8.848e-07
CA-CA-1-192989436-192989511.0	UCHL5	chr1:192984888-192990325	chr1:192989436-192989511		1	0	-1	na	-0.13	na	na	na	0.168	0.038	2.083e-07
CA-CA-15-78443145-78443302.0	IDH3A	chr15:78441718-78447617	chr15:78443145-78443302		1	1	0	0.105	na	0.283	0.388	0.002942	na	na	na
CA-CA-4-103455001-103455042.0	NFKB1	chr4:103450992-103459113	chr4:103455001-103455042		1	-1	0	-0.13	na	0.923	0.793	4.332e-05	na	na	na
CA-CA-10-267134-267296.0	ZMYND11	chr10:255828-282855	chr10:267134-267296		1	0	1	na	0.129	na	na	na	0.641	0.77	2.187e-07
CA-CA-12-48073275-48073377.0	RPAP3	chr12:48063889-48073557	chr12:48073275-48073377		1	0	-1	na	-0.129	na	na	na	0.953	0.824	2.725e-07
CA-CA-1-28857034-28857085.0	RCC1	chr1:28856369-28858502	chr1:28857034-28857085		1	0	-1	na	-0.129	na	na	na	0.375	0.246	2.725e-07
CA-CA-3-9960018-9960093.0	IL17RC	chr3:9959606-9960293	chr3:9960018-9960093		1	0	-1	na	-0.129	na	na	na	0.937	0.808	2.725e-07
CA-CA-6-26388240-26388522.0	BTN2A2	chr6:26385242-26390439	chr6:26388240-26388522		1	0	1	na	0.129	na	na	na	0.775	0.904	2.187e-07
CA-CA-16-2258210-2258335.0	MLST8	chr16:2257193-2258614	chr16:2258210-2258335		1	0	-1	na	-0.128	na	na	na	0.924	0.796	3.605e-07
CA-CA-2-208425842-208425884.0	CREB1	chr2:208424949-208432287	chr2:208425842-208425884		1	0	1	na	0.128	na	na	na	0.289	0.417	2.908e-07
CA-CA-9-5944870-5944960.0	KIAA2026	chr9:5929043-5954095	chr9:5944870-5944960		1	1	0	0.128	na	0.817	0.945	6.026e-05	na	na	na
CA-CA-10-112677878-112677971.1	BBIP1	chr10:112661295-112678951	chr10:112677878-112677971		1	0	1	na	0.127	na	na	na	0.84	0.967	3.87e-07
CA-CA-11-12270730-12270793.1	MICAL2	chr11:12260982-12278518	chr11:12270730-12270793		1	0	1	na	0.127	na	na	na	0.215	0.342	3.87e-07
CA-CA-1-160252206-160252292.0	DCAF8	chr1:160251828-160252899	chr1:160252206-160252292		1	1	0	0.127	na	0.832	0.959	7.263e-05	na	na	na
CA-CA-12-121654757-121654805.0	P2RX4	chr12:121647663-121655084	chr12:121654757-121654805		1	-1	0	-0.127	na	0.229	0.102	7.568e-05	na	na	na
CA-CA-17-30534530-30534582.0	RHOT1	chr17:30533928-30535328	chr17:30534530-30534582		1	-1	0	-0.105	na	0.256	0.151	0.002917	na	na	na
CA-CA-19-38905487-38905763.1	RASGRP4	chr19:38904033-38907808	chr19:38905487-38905763		1	1	0	0.127	na	0.767	0.894	7.263e-05	na	na	na
CA-CA-6-71501391-71501472.0	SMAP1	chr6:71483052-71508440	chr6:71501391-71501472		1	1	0	0.123	na	0.246	0.369	0.0001529	na	na	na
CA-CA-15-50223315-50223504.0	ATP8B4	chr15:50215575-50226379	chr15:50223315-50223504		1	0	1	na	0.126	na	na	na	0.746	0.872	5.093e-07
CA-CA-16-68355328-68355365.0	PRMT7	chr16:68349799-68358735	chr16:68355328-68355365		1	0	-1	na	-0.102	na	na	na	0.975	0.873	0.0001957
CA-CA-17-28942913-28942998.0	LRRC37BP1	chr17:28937906-28958997	chr17:28942913-28942998		1	0	-1	na	-0.126	na	na	na	0.127	0.001	6.157e-07
CA-CA-3-27420739-27420847.0	SLC4A7	chr3:27418096-27424741	chr3:27420739-27420847		1	0	-1	na	-0.126	na	na	na	0.992	0.866	6.157e-07
CA-CA-9-91077410-91077664.0	SPIN1	chr9:91063855-91083520	chr9:91077410-91077664		1	0	1	na	0.126	na	na	na	0.786	0.912	5.093e-07
CA-CA-11-3382972-3383119.0	ZNF195	chr11:3380010-3392300	chr11:3382972-3383119		1	0	-1	na	-0.125	na	na	na	0.48	0.355	8.001e-07
CA-CA-12-95692637-95692719.1	VEZT	chr12:95689826-95694948	chr12:95692637-95692719		1	1	0	0.125	na	0.107	0.232	0.0001064	na	na	na
CA-CA-12-9809163-9809245.0	LOC374443	chr12:9808468-9811008	chr12:9809163-9809245	exon AA AD	1	0	-1	na	-0.125	na	na	na	0.477	0.352	8.001e-07
CA-CA-3-14209756-14209880.0	XPC	chr3:14208668-14212050	chr3:14209756-14209880		1	1	0	0.105	na	0.894	0.999	0.002942	na	na	na
CA-CA-3-186502217-186502266.0	EIF4A2	chr3:186501365-186502485	chr3:186502217-186502266	exon AA AD	1	-1	0	-0.11	na	0.859	0.749	0.001337	na	na	na
CA-CA-3-47082849-47082973.0	SETD2	chr3:47079155-47084190	chr3:47082849-47082973		1	1	0	0.125	na	0.15	0.275	0.0001064	na	na	na
CA-CA-10-79797719-79797740.0	RPS24	chr10:79796951-79799983	chr10:79797719-79797740		1	-1	0	-0.124	na	0.297	0.173	0.0001306	na	na	na
CA-CA-1-16047823-16047883.0	PLEKHM2	chr1:16046228-16052040	chr1:16047823-16047883		1	0	1	na	0.124	na	na	na	0.358	0.482	8.848e-07
CA-CA-12-42726461-42726504.2	PPHLN1	chr12:42719979-42729776	chr12:42726461-42726504		1	1	0	0.124	na	0.344	0.468	0.0001284	na	na	na
CA-CA-14-24629072-24629169.0	RNF31	chr14:24627350-24629616	chr14:24629072-24629169		1	-1	0	-0.124	na	0.956	0.832	0.0001306	na	na	na
CA-CA-17-79865079-79865133.0	PCYT2	chr17:79864635-79865474	chr17:79865079-79865133		1	0	-1	na	-0.124	na	na	na	0.273	0.149	1.05e-06
CA-CA-17-80407306-80407356.4	C17orf62	chr17:80407045-80408694	chr17:80407306-80407356		1	-1	0	-0.124	na	0.214	0.09	0.0001306	na	na	na
CA-CA-4-99300167-99300314.0	RAP1GDS1	chr4:99273626-99313231	chr4:99300167-99300314		1	-1	0	-0.124	na	0.946	0.822	0.0001306	na	na	na
CA-CA-1-167745300-167745403.0	MPZL1	chr1:167742472-167761156	chr1:167745300-167745403		1	1	0	0.123	na	0.163	0.286	0.0001529	na	na	na
CA-CA-1-76255636-76255742.0	RABGGTB	chr1:76254843-76255959	chr1:76255636-76255742		1	-1	0	-0.123	na	0.923	0.8	0.0001554	na	na	na
CA-CA-22-51020457-51020524.0	CHKB	chr22:51020177-51020786	chr22:51020457-51020524		1	-1	0	-0.123	na	0.394	0.271	0.0001554	na	na	na
CA-CA-3-12944272-12944322.0	IQSEC1	chr3:12942078-12950025	chr3:12944272-12944322		1	-1	0	-0.123	na	0.169	0.046	0.0001554	na	na	na
CA-CA-3-160227587-160227659.0	KPNA4	chr3:160225894-160231969	chr3:160227587-160227659		1	1	0	0.123	na	0.789	0.912	0.0001529	na	na	na
CA-CA-8-145536313-145536397.0	HSF1	chr8:145535648-145537302	chr8:145536313-145536397		1	-1	0	-0.123	na	0.269	0.146	0.0001554	na	na	na
CA-CA-11-86168407-86168801.0	ME3	chr11:86161342-86176242	chr11:86168407-86168801		1	0	-1	na	-0.122	na	na	na	0.327	0.205	1.749e-06
CA-CA-1-28075578-28075665.0	FAM76A	chr1:28071164-28081841	chr1:28075578-28075665		1	0	-1	na	-0.122	na	na	na	0.788	0.666	1.749e-06
CA-CA-14-59953430-59953522.0	JKAMP	chr14:59951234-59954546	chr14:59953430-59953522		1	1	0	0.122	na	0.758	0.88	0.0001831	na	na	na
CA-CA-2-228194321-228194499.0	MFF	chr2:228193393-228195562	chr2:228194321-228194499		1	1	0	0.122	na	0.086	0.208	0.0001831	na	na	na
CA-CA-2-47136161-47136316.4	MCFD2	chr2:47134948-47168994	chr2:47136161-47136316		1	-1	0	-0.122	na	0.999	0.877	0.0001853	na	na	na
CA-CA-2-70455475-70455594.0	TIA1	chr2:70454866-70456223	chr2:70455475-70455594		1	-1	0	-0.104	na	0.274	0.17	0.003374	na	na	na
CA-CA-4-79584071-79584165.2	LOC100505702	chr4:79570754-79604337	chr4:79584071-79584165		1	0	-1	na	-0.122	na	na	na	0.688	0.566	1.749e-06
CA-CA-5-171341346-171341409.0	FBXW11	chr5:171337575-171424055	chr5:171341346-171341409		1	0	1	na	0.122	na	na	na	0.739	0.861	1.516e-06
CA-CA-8-28906806-28906911.0	HMBOX1	chr8:28906470-28909417	chr8:28906806-28906911		1	-1	0	-0.122	na	0.56	0.438	0.0001853	na	na	na
CA-CA-10-135077191-135077269.0	ADAM8	chr10:135075919-135080921	chr10:135077191-135077269		1	-1	0	-0.121	na	0.946	0.825	0.0002183	na	na	na
CA-CA-11-71779150-71779277.0	NUMA1	chr11:71746947-71780957	chr11:71779150-71779277	exon AA AD	1	0	-1	na	-0.121	na	na	na	0.222	0.101	2.245e-06
CA-CA-16-56969315-56969387.0	HERPUD1	chr16:56969146-56970729	chr16:56969315-56969387		1	-1	0	-0.121	na	0.937	0.816	0.0002183	na	na	na
CA-CA-17-79530946-79531005.1	NPLOC4	chr17:79523914-79532633	chr17:79530946-79531005		1	-1	0	-0.121	na	0.218	0.097	0.0002183	na	na	na
CA-CA-19-48735709-48735750.0	CARD8	chr19:48734916-48737800	chr19:48735709-48735750		1	1	0	0.121	na	0.851	0.972	0.0002201	na	na	na
CA-CA-22-36872779-36872903.0	TXN2	chr22:36863440-36876884	chr22:36872779-36872903		1	-1	0	-0.121	na	0.867	0.746	0.0002183	na	na	na
CA-CA-7-86793569-86793647.0	DMTF1	chr7:86792197-86794366	chr7:86793569-86793647		1	1	0	0.121	na	0.105	0.226	0.0002201	na	na	na
CA-CA-8-142173431-142173528.0	DENND3	chr8:142170730-142175388	chr8:142173431-142173528		1	-1	0	-0.121	na	0.931	0.81	0.0002183	na	na	na
CA-CA-15-43430771-43430817.0	TMEM62	chr15:43427709-43438832	chr15:43430771-43430817		1	0	1	na	0.12	na	na	na	0.867	0.987	2.583e-06
CA-CA-16-1836757-1836956.0	NUBP2	chr16:1836537-1837832	chr16:1836757-1836956		1	0	-1	na	-0.12	na	na	na	0.841	0.721	2.902e-06
CA-CA-22-31685300-31685379.2	PIK3IP1	chr22:31679104-31685685	chr22:31685300-31685379		1	-1	0	-0.12	na	0.839	0.719	0.0002592	na	na	na
CA-CA-2-99787805-99787892.0	MITD1	chr2:99786999-99788109	chr2:99787805-99787892		1	0	-1	na	-0.12	na	na	na	0.968	0.848	2.902e-06
CA-CA-4-89589042-89589232.0	HERC3	chr4:89588527-89591174	chr4:89589042-89589232		1	1	0	0.12	na	0.873	0.993	0.0002636	na	na	na
CA-CA-10-70497601-70497646.0	CCAR1	chr10:70496632-70500418	chr10:70497601-70497646		1	1	0	0.119	na	0.88	0.999	0.0003111	na	na	na
CA-CA-12-7084390-7084540.0	EMG1	chr12:7084251-7085139	chr12:7084390-7084540		1	1	0	0.119	na	0.86	0.979	0.0003111	na	na	na
CA-CA-18-33620769-33620828.0	RPRD1A	chr18:33613670-33647373	chr18:33620769-33620828		1	-1	0	-0.105	na	0.267	0.162	0.002917	na	na	na
CA-CA-9-133510053-133510125.0	FUBP3	chr9:133507588-133511513	chr9:133510053-133510125		1	0	-1	na	-0.119	na	na	na	0.883	0.764	3.734e-06
CA-CA-9-19336683-19336830.0	DENND4C	chr9:19336267-19341112	chr9:19336683-19336830		1	0	-1	na	-0.119	na	na	na	0.733	0.614	3.734e-06
CA-CA-11-35227658-35227790.1	CD44	chr11:35226058-35229753	chr11:35227658-35227790		1	1	0	0.118	na	0.657	0.775	0.0003676	na	na	na
CA-CA-1-160231074-160231148.5	DCAF8	chr1:160213749-160231979	chr1:160231074-160231148		1	0	1	na	0.102	na	na	na	0.7	0.802	0.0001925
CA-CA-12-27453486-27453534.0	STK38L	chr12:27450642-27455121	chr12:27453486-27453534		1	-1	0	-0.118	na	0.32	0.202	0.0003615	na	na	na
CA-CA-1-2324708-2324794.0	RER1	chr1:2323320-2327310	chr1:2324708-2324794		1	-1	0	-0.118	na	0.47	0.352	0.0003615	na	na	na
CA-CA-17-46134393-46134483.0	NFE2L1	chr17:46133747-46134864	chr17:46134393-46134483		1	0	-1	na	-0.118	na	na	na	0.36	0.242	4.771e-06
CA-CA-20-57234678-57234690.2	STX16	chr20:57226327-57242653	chr20:57234678-57234690		1	-1	0	-0.118	na	0.249	0.131	0.0003615	na	na	na
CA-CA-2-175986241-175986268.0	ATF2	chr2:175982978-175994935	chr2:175986241-175986268	exon AA AD	1	0	-1	na	-0.118	na	na	na	0.275	0.157	4.771e-06
CA-CA-2-20939730-20939965.0	C2orf43	chr2:20901329-20974739	chr2:20939730-20939965		1	0	-1	na	-0.118	na	na	na	0.993	0.875	4.771e-06
CA-CA-8-134487961-134488843.0	ST3GAL1	chr8:134478136-134511432	chr8:134487961-134488843		1	1	0	0.118	na	0.868	0.986	0.0003676	na	na	na
CA-CA-20-57244346-57244509.0	STX16	chr20:57243042-57245659	chr20:57244346-57244509		1	-1	0	-0.117	na	0.61	0.493	0.0004279	na	na	na
CA-CA-2-233589283-233589401.1	GIGYF2	chr2:233568133-233599948	chr2:233589283-233589401		1	0	-1	na	-0.117	na	na	na	0.37	0.253	6.134e-06
CA-CA-22-50875416-50875497.0	PPP6R2	chr22:50874795-50876032	chr22:50875416-50875497		1	0	-1	na	-0.117	na	na	na	0.534	0.417	6.134e-06
CA-CA-2-85571121-85571288.0	RETSAT	chr2:85570761-85571471	chr2:85571121-85571288		1	0	1	na	0.117	na	na	na	0.882	0.999	5.555e-06
CA-CA-6-86275049-86275137.0	SNX14	chr6:86267693-86281933	chr6:86275049-86275137		1	0	-1	na	-0.117	na	na	na	0.764	0.647	6.134e-06
CA-CA-7-104766228-104766321.0	SRPK2	chr7:104756822-104766787	chr7:104766228-104766321		1	1	0	0.117	na	0.166	0.283	0.000434	na	na	na
CA-CA-13-37621482-37621545.0	FAM48A	chr13:37619383-37621738	chr13:37621482-37621545		1	0	-1	na	-0.116	na	na	na	0.152	0.036	7.91e-06
CA-CA-19-19031642-19031718.0	DDX49	chr19:19031388-19032557	chr19:19031642-19031718		1	1	0	0.116	na	0.155	0.271	0.0005118	na	na	na
CA-CA-2-36785580-36785656.0	FEZ2	chr2:36782825-36806008	chr2:36785580-36785656		1	1	0	0.116	na	0.873	0.989	0.0005118	na	na	na
CA-CA-11-13376772-13376843.0	ARNTL	chr11:13375847-13378324	chr11:13376772-13376843		1	0	-1	na	-0.105	na	na	na	0.246	0.141	0.0001026
CA-CA-14-56130672-56130759.0	KTN1	chr14:56128239-56134048	chr14:56130672-56130759	exon AA AD	1	0	-1	na	-0.115	na	na	na	0.559	0.444	1.008e-05
CA-CA-15-43478017-43478431.1	CCNDBP1	chr15:43477580-43481478	chr15:43478017-43478431		1	-1	0	-0.115	na	0.962	0.847	0.0006062	na	na	na
CA-CA-19-50430950-50431072.2	NUP62	chr19:50410081-50432786	chr19:50430950-50431072		1	0	-1	na	-0.115	na	na	na	0.582	0.467	1.008e-05
CA-CA-3-57893610-57893733.0	SLMAP	chr3:57882599-57894877	chr3:57893610-57893733		1	0	-1	na	-0.115	na	na	na	0.999	0.884	1.008e-05
CA-CA-5-145889629-145889723.0	TCERG1	chr5:145888707-145891069	chr5:145889629-145889723		1	-1	0	-0.103	na	0.231	0.128	0.003858	na	na	na
CA-CA-5-173359452-173359503.0	CPEB4	chr5:173337525-173372143	chr5:173359452-173359503		1	0	1	na	0.115	na	na	na	0.606	0.721	9.161e-06
CA-CA-9-100444481-100444712.0	XPA	chr9:100437190-100447322	chr9:100444481-100444712		1	0	-1	na	-0.115	na	na	na	0.224	0.109	1.008e-05
CA-CA-10-14984112-14984239.0	DCLRE1C	chr10:14981808-14987188	chr10:14984112-14984239		1	-1	0	-0.114	na	0.335	0.221	0.0007136	na	na	na
CA-CA-16-72131575-72131680.0	DHX38	chr16:72130720-72132691	chr16:72131575-72131680		1	-1	0	-0.114	na	0.952	0.838	0.0007136	na	na	na
CA-CA-20-44472165-44472360.1	ACOT8	chr20:44470360-44473059	chr20:44472165-44472360		1	0	-1	na	-0.105	na	na	na	0.999	0.894	0.0001026
CA-CA-4-119200098-119200292.0	SNHG8	chr4:119199916-119200586	chr4:119200098-119200292		1	0	1	na	0.114	na	na	na	0.502	0.616	1.175e-05
CA-CA-8-19796798-19797039.0	LPL	chr8:19796439-19805851	chr8:19796798-19797039		1	0	-1	na	-0.114	na	na	na	0.999	0.885	1.283e-05
CA-CA-9-128724380-128724493.0	PBX3	chr9:128722962-128725380	chr9:128724380-128724493		1	0	1	na	0.114	na	na	na	0.327	0.441	1.175e-05
CA-CA-9-94877203-94877348.0	SPTLC1	chr9:94874736-94877656	chr9:94877203-94877348		1	-1	0	-0.114	na	0.223	0.109	0.0007136	na	na	na
CA-CA-14-23559190-23559310.0	ACIN1	chr14:23550956-23559842	chr14:23559190-23559310		1	0	-1	na	-0.113	na	na	na	0.538	0.425	1.622e-05
CA-CA-1-95006127-95006622.0	F3	chr1:95005812-95007315	chr1:95006127-95006622		1	0	-1	na	-0.113	na	na	na	0.351	0.238	1.622e-05
CA-CA-3-152173330-152173366.0	MBNL1	chr3:152165408-152177134	chr3:152173330-152173366		1	0	-1	na	-0.113	na	na	na	0.819	0.706	1.622e-05
CA-CA-9-131269494-131269619.0	GLE1	chr9:131266997-131271376	chr9:131269494-131269619		1	0	1	na	0.113	na	na	na	0.243	0.356	1.507e-05
CA-CA-11-110135503-110135599.0	RDX	chr11:110134684-110143344	chr11:110135503-110135599		1	1	0	0.112	na	0.887	0.999	0.0009901	na	na	na
CA-CA-12-25219298-25219446.0	LRMP	chr12:25216656-25222365	chr12:25219298-25219446		1	0	-1	na	-0.112	na	na	na	0.954	0.842	2.066e-05
CA-CA-14-50262950-50263046.0	NEMF	chr14:50262508-50266242	chr14:50262950-50263046		1	-1	0	-0.111	na	0.27	0.159	0.001152	na	na	na
CA-CA-19-54684489-54684850.0	MBOAT7	chr19:54682481-54687563	chr19:54684489-54684850		1	-1	0	-0.112	na	0.999	0.887	0.0009815	na	na	na
CA-CA-20-33513907-33514084.0	ACSS2	chr20:33513500-33514754	chr20:33513907-33514084		1	1	0	0.112	na	0.804	0.916	0.0009901	na	na	na
CA-CA-2-24106463-24106505.0	ATAD2B	chr2:24103508-24107743	chr2:24106463-24106505		1	1	0	0.112	na	0.041	0.153	0.0009901	na	na	na
CA-CA-3-44974398-44974482.0	ZDHHC3	chr3:44970797-44974691	chr3:44974398-44974482		1	1	0	0.112	na	0.188	0.3	0.0009901	na	na	na
CA-CA-4-169397146-169397271.0	DDX60L	chr4:169393846-169401638	chr4:169397146-169397271		1	1	0	0.112	na	0.247	0.359	0.0009901	na	na	na
CA-CA-4-2656784-2656856.0	FAM193A	chr4:2648411-2659607	chr4:2656784-2656856		1	-1	0	-0.112	na	0.164	0.052	0.0009815	na	na	na
CA-CA-5-102360834-102361038.2	PAM	chr5:102355493-102363942	chr5:102360834-102361038		1	0	-1	na	-0.112	na	na	na	0.815	0.703	2.066e-05
CA-CA-5-150413168-150413360.0	TNIP1	chr5:150411847-150414628	chr5:150413168-150413360		1	-1	0	-0.112	na	0.921	0.809	0.0009815	na	na	na
CA-CA-11-95615537-95615660.0	MTMR2	chr11:95598764-95621425	chr11:95615537-95615660		1	0	-1	na	-0.111	na	na	na	0.155	0.044	2.603e-05
CA-CA-17-34136975-34137067.0	TAF15	chr17:34136487-34144759	chr17:34136975-34137067		1	-1	0	-0.111	na	0.238	0.127	0.001152	na	na	na
CA-CA-2-64808323-64808407.0	AFTPH	chr2:64806619-64812679	chr2:64808323-64808407		1	1	0	0.111	na	0.06	0.171	0.001159	na	na	na
CA-CA-3-43341245-43341307.1	SNRK	chr3:43328074-43345284	chr3:43341245-43341307		1	-1	0	-0.111	na	0.925	0.814	0.001152	na	na	na
CA-CA-6-335113-335163.0	DUSP22	chr6:311879-345928	chr6:335113-335163		1	1	0	0.111	na	0.747	0.858	0.001159	na	na	na
CA-CA-6-76332466-76332574.0	SENP6	chr6:76331247-76333676	chr6:76332466-76332574		1	1	0	0.111	na	0.475	0.586	0.001159	na	na	na
CA-CA-X-80457935-80458075.3	SH3BGRL	chrX:80457637-80492779	chrX:80457935-80458075		1	0	-1	na	-0.111	na	na	na	0.913	0.802	2.603e-05
CA-CA-10-99946223-99946320.0	C10orf28	chr10:99923049-99969656	chr10:99946223-99946320		1	1	0	0.11	na	0.222	0.332	0.001366	na	na	na
CA-CA-1-234529107-234529232.0	TARBP1	chr1:234528161-234529583	chr1:234529107-234529232		1	0	1	na	0.11	na	na	na	0.889	0.999	3.128e-05
CA-CA-1-244613291-244613473.0	ADSS	chr1:244600967-244615413	chr1:244613291-244613473		1	1	0	0.11	na	0.206	0.316	0.001366	na	na	na
CA-CA-12-56536068-56536209.0	ESYT1	chr12:56532710-56536516	chr12:56536068-56536209		1	-1	0	-0.11	na	0.845	0.735	0.001337	na	na	na
CA-CA-14-21161705-21161809.1	RNASE4	chr14:21152371-21168761	chr14:21161705-21161809		1	-1	0	-0.11	na	0.372	0.262	0.001337	na	na	na
CA-CA-5-98195675-98195772.0	CHD1	chr5:98194667-98199290	chr5:98195675-98195772		1	-1	0	-0.11	na	0.999	0.889	0.001337	na	na	na
CA-CA-7-107542769-107542838.0	DLD	chr7:107542182-107543992	chr7:107542769-107542838		1	-1	0	-0.11	na	0.927	0.817	0.001337	na	na	na
CA-CA-12-44199633-44199688.0	TWF1	chr12:44198297-44200178	chr12:44199633-44199688		1	0	1	na	0.109	na	na	na	0.041	0.15	3.952e-05
CA-CA-19-48741639-48741789.0	CARD8	chr19:48737659-48744320	chr19:48741639-48741789		1	0	-1	na	-0.109	na	na	na	0.858	0.749	4.185e-05
CA-CA-20-32661624-32661672.0	RALY	chr20:32661368-32663846	chr20:32661624-32661672		1	1	0	0.109	na	0.757	0.866	0.001603	na	na	na
CA-CA-22-42997975-42998062.0	POLDIP3	chr22:42995703-42999166	chr22:42997975-42998062		1	0	-1	na	-0.109	na	na	na	0.919	0.81	4.185e-05
CA-CA-10-27512135-27512168.0	ACBD5	chr10:27508651-27512381	chr10:27512135-27512168		1	1	0	0.105	na	0.093	0.198	0.002942	na	na	na
CA-CA-1-161480623-161480746.0	FCGR2A	chr1:161479609-161483722	chr1:161480623-161480746		1	0	-1	na	-0.108	na	na	na	0.839	0.731	5.258e-05
CA-CA-15-23027800-23027922.0	NIPA2	chr15:23021197-23033413	chr15:23027800-23027922		1	0	-1	na	-0.108	na	na	na	0.471	0.363	5.258e-05
CA-CA-1-54354916-54355136.0	YIPF1	chr1:54354579-54355453	chr1:54354916-54355136		1	0	1	na	0.108	na	na	na	0.461	0.569	5.032e-05
CA-CA-20-30125981-30126064.0	HM13	chr20:30115286-30132838	chr20:30125981-30126064		1	-1	0	-0.108	na	0.996	0.888	0.00184	na	na	na
CA-CA-2-114490941-114490980.0	SLC35F5	chr2:114489160-114492250	chr2:114490941-114490980		1	-1	0	-0.108	na	0.25	0.142	0.00184	na	na	na
CA-CA-8-87497100-87497190.0	FAM82B	chr8:87492505-87498872	chr8:87497100-87497190		1	0	-1	na	-0.108	na	na	na	0.829	0.721	5.258e-05
CA-CA-10-31199288-31199369.0	ZNF438	chr10:31197861-31230580	chr10:31199288-31199369		1	0	-1	na	-0.107	na	na	na	0.248	0.141	6.608e-05
CA-CA-11-124496368-124496505.0	TBRG1	chr11:124495566-124496946	chr11:124496368-124496505		1	0	1	na	0.107	na	na	na	0.434	0.541	6.363e-05
CA-CA-11-35219667-35219793.0	CD44	chr11:35211381-35222742	chr11:35219667-35219793		1	1	0	0.107	na	0.247	0.354	0.002196	na	na	na
CA-CA-1-43773466-43773595.0	TIE1	chr1:43773102-43774802	chr1:43773466-43773595		1	0	1	na	0.107	na	na	na	0.666	0.773	6.363e-05
CA-CA-14-89952912-89953015.0	FOXN3	chr14:89878277-90085494	chr14:89952912-89953015		1	1	0	0.107	na	0.892	0.999	0.002196	na	na	na
CA-CA-18-12819212-12819281.0	PTPN2	chr18:12817154-12825943	chr18:12819212-12819281		1	1	0	0.107	na	0.305	0.412	0.002196	na	na	na
CA-CA-18-54293392-54293497.0	TXNL1	chr18:54291518-54293688	chr18:54293392-54293497		1	1	0	0.107	na	0.275	0.382	0.002196	na	na	na
CA-CA-19-15479877-15480035.0	AKAP8	chr19:15479045-15480990	chr19:15479877-15480035		1	0	-1	na	-0.107	na	na	na	0.15	0.043	6.608e-05
CA-CA-2-38570409-38570654.1	ATL2	chr2:38546026-38604415	chr2:38570409-38570654		1	-1	0	-0.107	na	0.999	0.892	0.002151	na	na	na
CA-CA-3-50389439-50389477.0	CYB561D2	chr3:50388839-50391500	chr3:50389439-50389477		1	1	0	0.107	na	0.77	0.877	0.002196	na	na	na
CA-CA-5-55250637-55250820.0	IL6ST	chr5:55248077-55252063	chr5:55250637-55250820		1	-1	0	-0.107	na	0.957	0.85	0.002151	na	na	na
CA-CA-6-37342395-37342485.0	RNF8	chr6:37339287-37344809	chr6:37342395-37342485		1	0	-1	na	-0.107	na	na	na	0.957	0.85	6.608e-05
CA-CA-6-99328428-99328500.0	FBXL4	chr6:99323290-99347357	chr6:99328428-99328500		1	0	1	na	0.107	na	na	na	0.766	0.873	6.363e-05
CA-CA-8-42720558-42720632.0	RNF170	chr8:42716887-42725255	chr8:42720558-42720632		1	0	-1	na	-0.107	na	na	na	0.964	0.857	6.608e-05
CA-CA-12-120653362-120653464.0	PXN	chr12:120652905-120659561	chr12:120653362-120653464		1	-1	0	-0.106	na	0.279	0.173	0.002521	na	na	na
CA-CA-12-121017576-121017726.0	POP5	chr12:121017316-121019060	chr12:121017576-121017726		1	0	1	na	0.101	na	na	na	0.893	0.994	0.0002373
CA-CA-14-65568263-65568290.0	MAX	chr14:65560425-65569227	chr14:65568263-65568290		1	1	0	0.106	na	0.553	0.659	0.002554	na	na	na
CA-CA-17-74087223-74087316.0	EXOC7	chr17:74086409-74090662	chr17:74087223-74087316		1	0	-1	na	-0.106	na	na	na	0.587	0.481	8.239e-05
CA-CA-19-11215895-11216276.0	LDLR	chr19:11213339-11217363	chr19:11215895-11216276		1	0	1	na	0.106	na	na	na	0.881	0.987	7.89e-05
CA-CA-19-41289682-41289745.0	RAB4B	chr19:41286289-41289980	chr19:41289682-41289745		1	0	1	na	0.106	na	na	na	0.893	0.999	7.89e-05
CA-CA-2-61022424-61022471.0	PAPOLG	chr2:61022098-61025601	chr2:61022424-61022471		1	0	1	na	0.106	na	na	na	0.001	0.107	7.89e-05
CA-CA-4-148601473-148601622.1	PRMT10	chr4:148594788-148605280	chr4:148601473-148601622		1	0	1	na	0.106	na	na	na	0.88	0.986	7.89e-05
CA-CA-6-28875268-28875340.0	TRIM27	chr6:28875012-28876617	chr6:28875268-28875340		1	0	-1	na	-0.106	na	na	na	0.148	0.042	8.239e-05
CA-CA-X-48935301-48935406.0	WDR45	chrX:48934303-48935570	chrX:48935301-48935406		1	-1	0	-0.106	na	0.843	0.737	0.002521	na	na	na
CA-CA-1-160720093-160720213.0	SLAMF7	chr1:160719610-160721238	chr1:160720093-160720213		1	0	1	na	0.105	na	na	na	0.888	0.993	9.855e-05
CA-CA-11-67946936-67947004.0	SUV420H1	chr11:67942484-67947667	chr11:67946936-67947004		1	-1	0	-0.105	na	0.236	0.131	0.002917	na	na	na
CA-CA-1-209953814-209953951.0	TRAF3IP3	chr1:209952659-209954803	chr1:209953814-209953951		1	-1	0	-0.105	na	0.735	0.63	0.002917	na	na	na
CA-CA-1-38046942-38047146.0	GNL2	chr1:38042028-38047937	chr1:38046942-38047146		1	1	0	0.105	na	0.184	0.289	0.002942	na	na	na
CA-CA-14-103931893-103932130.0	MARK3	chr14:103928741-103932428	chr14:103931893-103932130		1	1	0	0.105	na	0.798	0.903	0.002942	na	na	na
CA-CA-1-53715051-53715228.1	LRP8	chr1:53708041-53716534	chr1:53715051-53715228		1	0	1	na	0.105	na	na	na	0.247	0.352	9.855e-05
CA-CA-19-50311371-50311416.0	FUZ	chr19:50310148-50311745	chr19:50311371-50311416		1	0	-1	na	-0.105	na	na	na	0.146	0.041	0.0001026
CA-CA-8-43051572-43051683.0	HGSNAT	chr8:43048899-43052168	chr8:43051572-43051683		1	-1	0	-0.105	na	0.19	0.085	0.002917	na	na	na
CA-CA-1-197616184-197616244.0	DENND1B	chr1:197614819-197621445	chr1:197616184-197616244		1	0	-1	na	-0.104	na	na	na	0.415	0.311	0.000126
CA-CA-12-110937261-110937351.1	VPS29	chr12:110933816-110939907	chr12:110937261-110937351		1	0	-1	na	-0.104	na	na	na	0.17	0.066	0.000126
CA-CA-15-52641014-52641023.0	MYO5A	chr15:52638557-52643678	chr15:52641014-52641023		1	0	-1	na	-0.104	na	na	na	0.575	0.471	0.000126
CA-CA-2-182785323-182785389.0	SSFA2	chr2:182784022-182787139	chr2:182785323-182785389		1	-1	0	-0.104	na	0.419	0.315	0.003374	na	na	na
CA-CA-10-1123846-1123943.1	WDR37	chr10:1118055-1126046	chr10:1123846-1123943		1	1	0	0.103	na	0.724	0.827	0.003977	na	na	na
CA-CA-10-70500385-70500418.0	CCAR1	chr10:70496632-70502326	chr10:70500385-70500418		1	0	-1	na	-0.103	na	na	na	0.999	0.896	0.000157
CA-CA-11-2329965-2330040.0	TSPAN32	chr11:2325336-2334985	chr11:2329965-2330040		1	-1	0	-0.103	na	0.907	0.804	0.003858	na	na	na
CA-CA-13-103419622-103419828.0	C13orf27	chr13:103418459-103420661	chr13:103419622-103419828		1	0	1	na	0.103	na	na	na	0.744	0.847	0.0001556
CA-CA-15-40324369-40324438.0	EIF2AK4	chr15:40322559-40325002	chr15:40324369-40324438		1	-1	0	-0.103	na	0.954	0.851	0.003858	na	na	na
CA-CA-17-5283658-5283757.0	RABEP1	chr17:5281471-5284800	chr17:5283658-5283757		1	0	1	na	0.103	na	na	na	0.896	0.999	0.0001556
CA-CA-17-61803997-61804055.0	STRADA	chr17:61791365-61805773	chr17:61803997-61804055		1	0	-1	na	-0.103	na	na	na	0.333	0.23	0.000157
CA-CA-3-37196104-37196147.0	LRRFIP2	chr3:37190384-37216096	chr3:37196104-37196147		1	-1	0	-0.103	na	0.262	0.159	0.003858	na	na	na
CA-CA-4-39357496-39357617.0	RFC1	chr4:39352967-39367995	chr4:39357496-39357617		1	1	0	0.103	na	0.104	0.207	0.003977	na	na	na
CA-CA-5-162866262-162866526.0	CCNG1	chr5:162864764-162868337	chr5:162866262-162866526		1	1	0	0.103	na	0.896	0.999	0.003977	na	na	na
CA-CA-5-88057085-88057145.0	MEF2C	chr5:88056804-88100618	chr5:88057085-88057145		1	-1	0	-0.103	na	0.856	0.753	0.003858	na	na	na
CA-CA-8-95746857-95746982.0	DPY19L4	chr8:95738558-95750687	chr8:95746857-95746982		1	0	-1	na	-0.103	na	na	na	0.678	0.575	0.000157
CA-CA-10-15863654-15863725.0	FAM188A	chr10:15858833-15875708	chr10:15863654-15863725		1	-1	0	-0.102	na	0.909	0.807	0.004471	na	na	na
CA-CA-10-21846549-21846753.0	MLLT10	chr10:21827761-21875277	chr10:21846549-21846753		1	0	-1	na	-0.102	na	na	na	0.231	0.129	0.0001957
CA-CA-1-192997004-192997085.0	UCHL5	chr1:192992973-192997278	chr1:192997004-192997085		1	-1	0	-0.102	na	0.157	0.055	0.004471	na	na	na
CA-CA-12-109495730-109495913.0	USP30	chr12:109494486-109505432	chr12:109495730-109495913		1	0	-1	na	-0.102	na	na	na	0.856	0.754	0.0001957
CA-CA-16-3304157-3304790.1	MEFV	chr16:3299430-3306627	chr16:3304157-3304790		1	-1	0	-0.102	na	0.95	0.848	0.004471	na	na	na
CA-CA-17-76120969-76121066.0	TMC6	chr17:76120604-76121344	chr17:76120969-76121066		1	1	0	0.102	na	0.815	0.917	0.004642	na	na	na
CA-CA-18-55226376-55226475.0	FECH	chr18:55222076-55230212	chr18:55226376-55226475		1	0	1	na	0.102	na	na	na	0.842	0.944	0.0001925
CA-CA-1-93128976-93129009.0	EVI5	chr1:93101758-93131549	chr1:93128976-93129009		1	1	0	0.102	na	0.226	0.328	0.004642	na	na	na
CA-CA-8-42218613-42218720.0	POLB	chr8:42214837-42218883	chr8:42218613-42218720		1	0	1	na	0.102	na	na	na	0.018	0.12	0.0001925
CA-CA-11-117234144-117234222.0	CEP164	chr11:117233119-117242182	chr11:117234144-117234222		1	0	-1	na	-0.101	na	na	na	0.444	0.343	0.0002433
CA-CA-1-192989436-192989586.0	UCHL5	chr1:192984898-192990325	chr1:192989436-192989586		1	0	-1	na	-0.101	na	na	na	0.14	0.039	0.0002433
CA-CA-14-92959170-92959268.0	SLC24A4	chr14:92958518-92962596	chr14:92959170-92959268		1	-1	0	-0.101	na	0.17	0.069	0.00522	na	na	na
CA-CA-8-74876721-74876864.0	TCEB1	chr8:74871999-74884522	chr8:74876721-74876864		1	0	-1	na	-0.101	na	na	na	0.422	0.321	0.0002433

## Sheet: Retained introns
#id	symbol	position	exonPosition	notes	ABS SUM	Mono pat vs sib	Macro pat vs sib	Mono pat vs sib delta	Macro Pat vs Sib delta	Mono pat vs sib IR1	Mono pat vs sib IR2	Mono pat vs sib p-value	Macro pat vs sib IR1	Macro pat vs sib IR2	Macro pat vs sib p-value
IR-IR-16-2012657-2012736.1	RPS2	chr16:2012497-2012910	chr16:2012657-2012736		2	-1	1	-0.144	0.133	0.613	0.469	0.0589	0.167	0.3	0.004873
IR-IR-18-47017954-47018115.0	RPL17-C18ORF32	chr18:47017901-47018203	chr18:47017954-47018115		2	1	1	0.178	0.2	0.322	0.5	0.001713	0.269	0.469	1.172e-06
IR-IR-X-153626735-153626837.0	RPL10	chrX:153626717-153626883	chrX:153626735-153626837		2	1	1	0.186	0.18	0.465	0.651	0.001326	0.6	0.78	2.048e-05
IR-IR-6-33385472-33385645.0	CUTA	chr6:33385257-33386065	chr6:33385472-33385645	exon AA AD	2	-1	-1	-0.147	-0.119	0.44	0.293	0.0589	0.459	0.34	0.04322
IR-IR-17-7480014-7480373.0	EIF4A1	chr17:7479841-7480483	chr17:7480014-7480373	exon AA AD	2	-1	1	-0.146	0.123	0.604	0.458	0.0589	0.289	0.412	0.01336
IR-IR-17-42266667-42266778.0	TMUB2	chr17:42266389-42266956	chr17:42266667-42266778		2	-1	-1	-0.139	-0.107	0.875	0.736	0.0769	0.933	0.826	0.09302
IR-IR-16-2012910-2013149.1	RPS2	chr16:2012736-2013257	chr16:2012910-2013149		1	0	1	na	0.136	na	na	na	0.232	0.368	0.00359
IR-IR-1-207510595-207510673.0	CD55	chr1:207510037-207510754	chr1:207510595-207510673	exon AA AD	1	-1	0	-0.36	na	0.925	0.565	2.103e-14	na	na	na
IR-IR-17-7481234-7481544.0	SNORA67	chr17:7481144-7481562	chr17:7481234-7481544		1	-1	0	-0.106	na	0.569	0.463	0.4611	na	na	na
IR-IR-12-57911378-57911488.0	DDIT3	chr12:57911051-57911536	chr12:57911378-57911488	exon AA AD	1	1	0	0.117	na	0.877	0.994	0.1608	na	na	na
IR-IR-12-57911302-57911488.0	DDIT3	chr12:57911051-57911536	chr12:57911302-57911488	exon AA AD	1	0	1	na	0.138	na	na	na	0.662	0.8	0.003224
IR-IR-12-57911325-57911488.0	DDIT3	chr12:57911051-57911536	chr12:57911325-57911488	exon AA AD	1	0	1	na	0.16	na	na	na	0.743	0.903	0.0002685
IR-IR-2-198283675-198285151.0	SF3B1	chr2:198283519-198285266	chr2:198283675-198285151		1	-1	0	-0.243	na	0.756	0.513	5.355e-06	na	na	na
IR-IR-8-144641669-144641978.0	GSDMD	chr8:144641501-144642139	chr8:144641669-144641978	exon AA AD	1	1	0	0.235	na	0.514	0.749	1.245e-05	na	na	na
IR-IR-11-62621305-62621489.0	SNHG1	chr11:62621272-62621536	chr11:62621305-62621489		1	0	-1	na	-0.235	na	na	na	0.635	0.4	1.864e-08
IR-IR-12-57905886-57906085.0	MARS	chr12:57905790-57906136	chr12:57905886-57906085		1	0	1	na	0.231	na	na	na	0.588	0.819	9.839e-09
IR-IR-20-48713071-48713208.0	TMEM189-UBE2V1	chr20:48713019-48713357	chr20:48713071-48713208		1	1	0	0.121	na	0.401	0.522	0.1374	na	na	na
IR-IR-6-139694439-139694607.0	CITED2	chr6:139694268-139695081	chr6:139694439-139694607		1	-1	0	-0.228	na	0.956	0.728	2.702e-05	na	na	na
IR-IR-14-105476970-105477496.1	CDCA4	chr14:105476274-105478272	chr14:105476970-105477496		1	0	-1	na	-0.225	na	na	na	0.847	0.622	6.44e-08
IR-IR-14-50246393-50246465.0	KLHDC2	chr14:50246312-50246524	chr14:50246393-50246465		1	1	0	0.218	na	0.537	0.755	6.052e-05	na	na	na
IR-IR-5-176729179-176729397.0	RAB24	chr5:176729128-176729497	chr5:176729179-176729397		1	0	-1	na	-0.207	na	na	na	0.354	0.147	9.068e-07
IR-IR-7-86974549-86974620.0	TP53TG1	chr7:86974358-86974831	chr7:86974549-86974620		1	0	-1	na	-0.204	na	na	na	0.999	0.795	1.228e-06
IR-IR-12-49580241-49580393.0	TUBA1A	chr12:49580092-49580616	chr12:49580241-49580393		1	-1	0	-0.201	na	0.95	0.749	0.0005679	na	na	na
IR-IR-9-135977149-135977324.0	RALGDS	chr9:135975038-135977526	chr9:135977149-135977324		1	1	0	0.134	na	0.526	0.66	0.06119	na	na	na
IR-IR-5-172197669-172197750.0	DUSP1	chr5:172197588-172198198	chr5:172197669-172197750		1	-1	0	-0.194	na	0.382	0.188	0.00101	na	na	na
IR-IR-12-57911221-57911488.0	DDIT3	chr12:57911051-57911536	chr12:57911221-57911488	exon AA AD	1	1	0	0.112	na	0.704	0.816	0.2044	na	na	na
IR-IR-20-34542261-34542369.0	SCAND1	chr20:34541545-34542428	chr20:34542261-34542369		1	0	1	na	0.192	na	na	na	0.305	0.497	3.522e-06
IR-IR-14-35871740-35871976.0	NFKBIA	chr14:35871599-35872065	chr14:35871740-35871976		1	0	-1	na	-0.19	na	na	na	0.999	0.809	1.082e-05
IR-IR-17-7480010-7480373.0	EIF4A1	chr17:7479841-7480483	chr17:7480010-7480373	exon AA AD	1	-1	0	-0.112	na	0.498	0.386	0.3618	na	na	na
IR-IR-17-79780783-79781084.1	FAM195B	chr17:79780292-79781158	chr17:79780783-79781084		1	1	0	0.188	na	0.682	0.87	0.001326	na	na	na
IR-IR-1-1688047-1688177.0	NADK	chr1:1687941-1688321	chr1:1688047-1688177		1	1	0	0.183	na	0.398	0.581	0.001326	na	na	na
IR-IR-16-721000-721082.0	RHOT2	chr16:720891-721203	chr16:721000-721082		1	1	0	0.183	na	0.615	0.798	0.001326	na	na	na
IR-IR-8-144641671-144642100.0	GSDMD	chr8:144641501-144642139	chr8:144641671-144642100	exon AA AD	1	0	-1	na	-0.18	na	na	na	0.999	0.819	4.528e-05
IR-IR-16-2578560-2578650.0	AMDHD2	chr16:2578452-2578719	chr16:2578560-2578650		1	0	1	na	0.176	na	na	na	0.341	0.517	3.22e-05
IR-IR-2-99785933-99786012.0	MITD1	chr2:99785725-99786073	chr2:99785933-99786012		1	0	-1	na	-0.174	na	na	na	0.387	0.213	9.863e-05
IR-IR-11-124972198-124972629.0	TMEM218	chr11:124972027-124972705	chr11:124972198-124972629		1	0	1	na	0.174	na	na	na	0.593	0.767	3.773e-05
IR-IR-12-21654149-21654414.0	RECQL	chr12:21654103-21654529	chr12:21654149-21654414		1	0	1	na	0.132	na	na	na	0.867	0.999	0.00518
IR-IR-17-18149167-18149253.0	FLII	chr17:18149057-18149376	chr17:18149167-18149253		1	1	0	0.171	na	0.162	0.333	0.002867	na	na	na
IR-IR-19-19767575-19767655.0	ATP13A1	chr19:19767468-19767725	chr19:19767575-19767655		1	0	-1	na	-0.17	na	na	na	0.203	0.033	0.0001426
IR-IR-17-8192906-8193130.0	RANGRF	chr17:8192820-8193409	chr17:8192906-8193130		1	0	1	na	0.125	na	na	na	0.519	0.644	0.01121
IR-IR-2-97215542-97215924.0	ARID5A	chr2:97215489-97216022	chr2:97215542-97215924		1	-1	0	-0.169	na	0.491	0.322	0.01178	na	na	na
IR-IR-1-203770767-203772084.0	ZC3H11A	chr1:203770702-203772144	chr1:203770767-203772084		1	1	0	0.167	na	0.739	0.906	0.003928	na	na	na
IR-IR-6-79911443-79911992.0	HMGN3	chr6:79910961-79912106	chr6:79911443-79911992		1	-1	0	-0.165	na	0.42	0.255	0.01492	na	na	na
IR-IR-17-37561561-37566833.0	MED1	chr17:37560537-37566974	chr17:37561561-37566833		1	1	0	0.164	na	0.826	0.99	0.004869	na	na	na
IR-IR-12-57911281-57911477.0	DDIT3	chr12:57911051-57911536	chr12:57911281-57911477		1	0	1	na	0.153	na	na	na	0.659	0.812	0.000641
IR-IR-1-76255742-76255836.0	RABGGTB	chr1:76255636-76255959	chr1:76255742-76255836		1	1	0	0.155	na	0.593	0.748	0.0108	na	na	na
IR-IR-10-75560517-75560774.0	KIAA0913	chr10:75560397-75560953	chr10:75560517-75560774		1	-1	0	-0.154	na	0.293	0.139	0.03661	na	na	na
IR-IR-16-28986421-28986508.0	SPNS1	chr16:28986095-28986713	chr16:28986421-28986508		1	0	-1	na	-0.154	na	na	na	0.935	0.781	0.001213
IR-IR-12-121756227-121756348.0	ANAPC5	chr12:121756079-121756411	chr12:121756227-121756348		1	1	0	0.116	na	0.728	0.844	0.1657	na	na	na
IR-IR-1-32258971-32259400.0	SPOCD1	chr1:32258878-32259498	chr1:32258971-32259400		1	0	1	na	0.151	na	na	na	0.794	0.945	0.0007595
IR-IR-9-139619391-139619506.0	SNHG7	chr9:139619045-139619562	chr9:139619391-139619506		1	0	1	na	0.144	na	na	na	0.802	0.946	0.001615
IR-IR-17-46051814-46052537.0	CDK5RAP3	chr17:46051765-46052703	chr17:46051814-46052537		1	0	-1	na	-0.142	na	na	na	0.586	0.444	0.005194
IR-IR-14-21967281-21967635.0	METTL3	chr14:21967168-21967744	chr14:21967281-21967635		1	-1	0	-0.142	na	0.92	0.778	0.06444	na	na	na
IR-IR-11-9302588-9304917.0	TMEM41B	chr11:9302200-9305140	chr11:9302588-9304917		1	0	-1	na	-0.139	na	na	na	0.926	0.787	0.00692
IR-IR-4-119199947-119200098.0	SNHG8	chr4:119199916-119200292	chr4:119199947-119200098		1	0	1	na	0.137	na	na	na	0.514	0.651	0.003395
IR-IR-11-63993899-63994106.0	NUDT22	chr11:63993761-63994604	chr11:63993899-63994106		1	0	-1	na	-0.135	na	na	na	0.355	0.22	0.01037
IR-IR-22-51018700-51018786.0	CPT1B	chr22:51018618-51018845	chr22:51018700-51018786		1	0	-1	na	-0.133	na	na	na	0.385	0.252	0.01223
IR-IR-1-45270173-45270321.0	PLK3	chr1:45270010-45270451	chr1:45270173-45270321		1	-1	0	-0.133	na	0.545	0.412	0.1095	na	na	na
IR-IR-22-29192111-29192137.0	XBP1	chr22:29192034-29192180	chr22:29192111-29192137		1	-1	0	-0.133	na	0.595	0.462	0.1095	na	na	na
IR-IR-19-9267424-9267943.0	ZNF317	chr19:9267287-9268070	chr19:9267424-9267943	exon AA AD	1	-1	0	-0.132	na	0.572	0.44	0.1116	na	na	na
IR-IR-12-30783891-30784828.0	IPO8	chr12:30781922-30784945	chr12:30783891-30784828		1	-1	0	-0.131	na	0.418	0.287	0.1141	na	na	na
IR-IR-3-42661535-42662920.0	NKTR	chr3:42661507-42663008	chr3:42661535-42662920		1	1	0	0.131	na	0.815	0.946	0.07359	na	na	na
IR-IR-7-92761298-92764832.0	SAMD9L	chr7:92760529-92765284	chr7:92761298-92764832		1	0	-1	na	-0.13	na	na	na	0.996	0.866	0.01619
IR-IR-1-43220661-43220835.0	LEPRE1	chr1:43220539-43220888	chr1:43220661-43220835		1	0	-1	na	-0.126	na	na	na	0.28	0.154	0.02389
IR-IR-8-134488317-134488520.0	ST3GAL1	chr8:134487961-134488843	chr8:134488317-134488520		1	1	0	0.126	na	0.751	0.877	0.1038	na	na	na
IR-IR-9-95475743-95477534.0	BICD2	chr9:95473644-95477745	chr9:95475743-95477534		1	-1	0	-0.125	na	0.675	0.55	0.1716	na	na	na
IR-IR-4-2826457-2826852.0	SH3BP2	chr4:2826339-2826923	chr4:2826457-2826852		1	1	0	0.123	na	0.372	0.495	0.1242	na	na	na
IR-IR-2-113418149-113418718.0	SLC20A1	chr2:113417963-113418803	chr2:113418149-113418718		1	-1	0	-0.122	na	0.245	0.123	0.1942	na	na	na
IR-IR-2-190647328-190647739.0	ORMDL1	chr2:190647147-190647849	chr2:190647328-190647739		1	-1	0	-0.121	na	0.529	0.408	0.1995	na	na	na
IR-IR-12-31256665-31256740.0	DDX11	chr12:31256510-31257725	chr12:31256665-31256740		1	0	-1	na	-0.12	na	na	na	0.157	0.037	0.04321
IR-IR-11-6502785-6502986.0	FXC1	chr11:6502730-6503082	chr11:6502785-6502986		1	1	0	0.12	na	0.231	0.351	0.1409	na	na	na
IR-IR-20-40126141-40126807.0	CHD6	chr20:40125448-40126866	chr20:40126141-40126807		1	1	0	0.104	na	0.223	0.327	0.2987	na	na	na
IR-IR-X-48780187-48780413.0	OTUD5	chrX:48779304-48780572	chrX:48780187-48780413		1	0	-1	na	-0.119	na	na	na	0.883	0.764	0.04322
IR-IR-1-145608507-145608620.0	POLR3C	chr1:145608403-145608659	chr1:145608507-145608620		1	1	0	0.119	na	0.831	0.95	0.1448	na	na	na
IR-IR-1-153963278-153963389.0	RPS27	chr1:153963238-153963510	chr1:153963278-153963389		1	0	-1	na	-0.118	na	na	na	0.959	0.841	0.04363
IR-IR-11-62370361-62370620.0	EML3	chr11:62370230-62370719	chr11:62370361-62370620		1	0	1	na	0.112	na	na	na	0.136	0.248	0.04242
IR-IR-17-46053019-46053234.0	CDK5RAP3	chr17:46052879-46053379	chr17:46053019-46053234		1	0	-1	na	-0.111	na	na	na	0.387	0.276	0.07702
IR-IR-7-100174400-100174524.0	LRCH4	chr7:100174316-100174628	chr7:100174400-100174524		1	-1	0	-0.111	na	0.291	0.18	0.3712	na	na	na
IR-IR-17-74734247-74734363.0	MFSD11	chr17:74733582-74734530	chr17:74734247-74734363		1	0	-1	na	-0.111	na	na	na	0.713	0.602	0.07702
IR-IR-17-4844021-4844217.0	RNF167	chr17:4843781-4844288	chr17:4844021-4844217		1	0	-1	na	-0.111	na	na	na	0.999	0.888	0.07702
IR-IR-14-20923487-20923736.0	APEX1	chr14:20923384-20923862	chr14:20923487-20923736		1	0	1	na	0.11	na	na	na	0.331	0.441	0.04753
IR-IR-1-1326245-1328058.0	CCNL2	chr1:1326145-1328183	chr1:1326245-1328058		1	1	0	0.11	na	0.734	0.844	0.2185	na	na	na
IR-IR-2-232672332-232673130.0	COPS7B	chr2:232672196-232673434	chr2:232672332-232673130		1	0	-1	na	-0.11	na	na	na	0.999	0.889	0.07702
IR-IR-11-61109967-61110045.0	DAK	chr11:61109932-61110130	chr11:61109967-61110045		1	0	-1	na	-0.11	na	na	na	0.399	0.289	0.07702
IR-IR-11-93463878-93464315.0	SNORA8	chr11:93463842-93464382	chr11:93463878-93464315		1	0	-1	na	-0.11	na	na	na	0.497	0.387	0.07702
IR-IR-11-62446215-62446336.1	UBXN1	chr11:62446161-62446530	chr11:62446215-62446336		1	1	0	0.109	na	0.114	0.223	0.2262	na	na	na
IR-IR-11-67057684-67057778.0	ANKRD13D	chr11:67057548-67057917	chr11:67057684-67057778		1	1	0	0.108	na	0.296	0.404	0.2343	na	na	na
IR-IR-11-823587-823693.0	PNPLA2	chr11:823526-824130	chr11:823587-823693		1	-1	0	-0.108	na	0.306	0.198	0.4363	na	na	na
IR-IR-1-173834420-173834608.0	SNORD79	chr1:173834366-173834685	chr1:173834420-173834608		1	0	-1	na	-0.108	na	na	na	0.353	0.245	0.09033
IR-IR-9-116152956-116153077.0	ALAD	chr9:116152872-116153213	chr9:116152956-116153077		1	0	-1	na	-0.107	na	na	na	0.248	0.141	0.09302
IR-IR-14-94521530-94524167.0	DDX24	chr14:94521341-94524243	chr14:94521530-94524167		1	-1	0	-0.107	na	0.378	0.271	0.4483	na	na	na
IR-IR-19-54598622-54599136.1	OSCAR	chr19:54597934-54599418	chr19:54598622-54599136		1	0	1	na	0.107	na	na	na	0.427	0.534	0.05926
IR-IR-12-21654149-21654346.0	RECQL	chr12:21654103-21654603	chr12:21654149-21654346	exon AA AD	1	0	1	na	0.107	na	na	na	0.636	0.743	0.05926
IR-IR-19-40871492-40871624.0	PLD3	chr19:40871459-40871837	chr19:40871492-40871624		1	0	1	na	0.104	na	na	na	0.369	0.473	0.07387
IR-IR-1-28906099-28906453.0	SNHG12	chr1:28906044-28906493	chr1:28906099-28906453	exon AA AD	1	0	1	na	0.104	na	na	na	0.852	0.956	0.07387
IR-IR-11-124955914-124958014.0	SLC37A2	chr11:124955849-124959131	chr11:124955914-124958014		1	-1	0	-0.102	na	0.247	0.145	0.5725	na	na	na
IR-IR-4-80827326-80828558.0	ANTXR2	chr4:80826724-80828621	chr4:80827326-80828558		1	0	1	na	0.101	na	na	na	0.898	0.999	0.09538
IR-IR-3-48667144-48667304.0	CELSR3	chr3:48667074-48667411	chr3:48667144-48667304		1	0	-1	na	-0.101	na	na	na	0.134	0.033	0.153

## Sheet: Alt acceptor
#id	symbol	position	exonPosition	notes	ABS Sum	Mono pat vs sib	Macro pat vs sib	Mono pat vs sib delta	Macro Pat vs Sib delta	Mono pat vs sib IR1	Mono pat vs sib IR2	Mono pat vs sib p-value	Macro pat vs sib IR1	Macro pat vs sib IR2	Macro pat vs sib p-value
AA-AA-1-179858444-179858447.0	TOR1AIP1	chr1:179853826-179858504	chr1:179858444-179858447		2	1	1	0.427	0.387	0.001	0.428	2.886e-16	0.001	0.388	9.219e-15
AA-AA-12-9098983-9099001.0	M6PR	chr12:9098824-9102241	chr12:9098983-9099001		2	-1	-1	-0.458	-0.427	0.767	0.309	1.213e-18	0.838	0.411	1.807e-18
AA-AA-11-64000172-64000175.0	DNAJC4	chr11:63999901-64000337	chr11:64000172-64000175		2	-1	-1	-0.29	-0.162	0.291	0.001	5.64e-07	0.195	0.033	0.0263
AA-AA-2-55791612-55791633.0	SMEK2	chr2:55791448-55792177	chr2:55791612-55791633		2	1	-1	0.106	-0.241	0.699	0.805	0.4349	0.933	0.692	2.97e-05
AA-AA-16-29841794-29841850.0	C16orf53	chr16:29831793-29841995	chr16:29841794-29841850		2	1	1	0.193	0.208	0.806	0.999	0.01296	0.791	0.999	0.00178
AA-AA-19-41811580-41811736.0	HNRNPUL1	chr19:41809876-41811772	chr19:41811580-41811736		2	-1	1	-0.18	0.145	0.82	0.64	0.01629	0.687	0.832	0.05284
AA-AA-6-163986977-163987752.0	QKI	chr6:163984451-163987827	chr6:163986977-163987752		2	1	1	0.111	0.11	0.424	0.535	0.3698	0.502	0.612	0.2731
AA-AA-10-79799958-79799961.0	RPS24	chr10:79796951-79799983	chr10:79799958-79799961		2	-1	-1	-0.197	-0.146	0.467	0.27	0.006893	0.799	0.653	0.07448
AA-AA-12-93862964-93862967.0	MRPL42	chr12:93861293-93863131	chr12:93862964-93862967		2	-1	1	-0.145	0.115	0.345	0.2	0.122	0.227	0.342	0.2295
AA-AA-1-26603623-26603626.0	CEP85	chr1:26603025-26605298	chr1:26603623-26603626		2	-1	-1	-0.14	-0.179	0.233	0.093	0.1531	0.337	0.158	0.008835
AA-AA-11-6625409-6625455.0	ILK	chr11:6625011-6625590	chr11:6625409-6625455		2	-1	1	-0.168	0.157	0.502	0.334	0.03498	0.286	0.443	0.04545
AA-AA-7-5781275-5781446.0	RNF216	chr7:5780603-5792610	chr7:5781275-5781446		2	1	-1	0.129	-0.151	0.576	0.705	0.1982	0.558	0.407	0.05198
AA-AA-19-9768811-9768866.0	ZNF562	chr19:9768684-9770143	chr19:9768811-9768866		2	-1	-1	-0.117	-0.13	0.237	0.12	0.3964	0.217	0.087	0.1745
AA-AA-18-47017954-47018203.2	RPL17-C18ORF32	chr18:47017901-47018812	chr18:47017954-47018203		2	1	1	0.11	0.103	0.17	0.28	0.3717	0.134	0.237	0.3769
AA-AA-6-31556273-31556295.0	LST1	chr6:31555720-31556686	chr6:31556273-31556295		2	-1	1	-0.112	0.121	0.346	0.234	0.4771	0.218	0.339	0.2021
AA-AA-11-71822327-71822332.0	C11orf51	chr11:71822202-71822542	chr11:71822327-71822332		2	-1	1	-0.116	0.116	0.671	0.555	0.3964	0.674	0.79	0.2245
AA-AA-17-40500535-40500538.0	STAT3	chr17:40500406-40540492	chr17:40500535-40500538		1	0	-1	na	-0.47	na	na	na	0.629	0.159	3.681e-22
AA-AA-12-49580197-49580241.0	TUBA1A	chr12:49580092-49580616	chr12:49580197-49580241		1	0	-1	na	-0.428	na	na	na	0.999	0.571	1.807e-18
AA-AA-1-11073772-11073989.0	TARDBP	chr1:11072710-11074022	chr1:11073772-11073989		1	-1	0	-0.276	na	0.768	0.492	2.509e-06	na	na	na
AA-AA-X-102933528-102933548.1	MORF4L2	chrX:102933426-102940188	chrX:102933528-102933548		1	1	0	0.128	na	0.113	0.241	0.2001	na	na	na
AA-AA-4-114430828-114430831.0	CAMK2D	chr4:114430793-114434526	chr4:114430828-114430831		1	0	-1	na	-0.255	na	na	na	0.545	0.29	7.673e-06
AA-AA-11-64847021-64847259.0	CDCA5	chr11:64846824-64850871	chr11:64847021-64847259		1	0	-1	na	-0.248	na	na	na	0.999	0.751	1.497e-05
AA-AA-15-72543295-72543298.0	PARP6	chr15:72543185-72543596	chr15:72543295-72543298		1	-1	0	-0.111	na	0.417	0.306	0.4849	na	na	na
AA-AA-11-118916543-118916546.0	HYOU1	chr11:118916492-118917179	chr11:118916543-118916546		1	-1	0	-0.102	na	0.225	0.123	0.6377	na	na	na
AA-AA-14-100840516-100840581.0	WARS	chr14:100840472-100841684	chr14:100840516-100840581		1	1	0	0.214	na	0.785	0.999	0.002367	na	na	na
AA-AA-22-40800250-40800312.0	SGSM3	chr22:40798142-40800459	chr22:40800250-40800312		1	0	-1	na	-0.211	na	na	na	0.999	0.788	0.0008042
AA-AA-9-32987729-32987844.1	APTX	chr9:32987541-32988122	chr9:32987729-32987844		1	0	1	na	0.209	na	na	na	0.684	0.893	0.00178
AA-AA-11-31625311-31625314.0	ELP4	chr11:31616316-31625454	chr11:31625311-31625314		1	0	-1	na	-0.104	na	na	na	0.188	0.084	0.509
AA-AA-8-146017192-146017244.0	RPL8	chr8:146017157-146017525	chr8:146017192-146017244	exon AA AD	1	0	-1	na	-0.111	na	na	na	0.999	0.888	0.4213
AA-AA-4-39458158-39458167.0	RPL9	chr4:39458025-39459301	chr4:39458158-39458167		1	0	-1	na	-0.191	na	na	na	0.986	0.795	0.004432
AA-AA-4-73933846-73933850.1	COX18	chr4:73933745-73935337	chr4:73933846-73933850		1	0	-1	na	-0.178	na	na	na	0.322	0.144	0.008835
AA-AA-1-155112721-155112747.1	DPM3	chr1:155112369-155113007	chr1:155112721-155112747		1	0	-1	na	-0.202	na	na	na	0.309	0.107	0.001621
AA-AA-10-70136729-70136772.0	RUFY2	chr10:70136609-70139278	chr10:70136729-70136772		1	-1	0	-0.201	na	0.468	0.267	0.006694	na	na	na
AA-AA-19-50164085-50164101.0	IRF3	chr19:50163969-50165585	chr19:50164085-50164101		1	-1	0	-0.199	na	0.255	0.056	0.006703	na	na	na
AA-AA-13-37619510-37619513.0	FAM48A	chr13:37619383-37621738	chr13:37619510-37619513		1	0	1	na	0.197	na	na	na	0.143	0.34	0.004263
AA-AA-14-23299258-23299261.0	MRPL52	chr14:23299091-23299319	chr14:23299258-23299261		1	0	-1	na	-0.143	na	na	na	0.644	0.501	0.09081
AA-AA-13-46054259-46054380.0	COG3	chr13:46053139-46054425	chr13:46054259-46054380		1	0	-1	na	-0.19	na	na	na	0.999	0.809	0.004445
AA-AA-1-161721444-161721457.0	DUSP12	chr1:161719580-161721571	chr1:161721444-161721457		1	0	-1	na	-0.103	na	na	na	0.228	0.125	0.5194
AA-AA-14-50295505-50295525.0	NEMF	chr14:50295333-50295980	chr14:50295505-50295525		1	-1	0	-0.187	na	0.605	0.418	0.01158	na	na	na
AA-AA-12-121001134-121001149.0	RNF10	chr12:121000747-121001426	chr12:121001134-121001149		1	-1	0	-0.187	na	0.398	0.211	0.01158	na	na	na
AA-AA-19-17313650-17313653.0	MYO9B	chr19:17312938-17313692	chr19:17313650-17313653		1	-1	0	-0.186	na	0.608	0.422	0.01158	na	na	na
AA-AA-3-119180951-119180995.0	TMEM39A	chr3:119180808-119182461	chr3:119180951-119180995		1	1	0	0.182	na	0.782	0.964	0.02729	na	na	na
AA-AA-2-30378680-30378715.0	YPEL5	chr2:30371110-30378776	chr2:30378680-30378715		1	-1	0	-0.181	na	0.865	0.684	0.01624	na	na	na
AA-AA-16-88927318-88927321.1	TRAPPC2L	chr16:88926300-88927518	chr16:88927318-88927321		1	-1	0	-0.118	na	0.376	0.258	0.3964	na	na	na
AA-AA-6-26392449-26392602.0	BTN2A2	chr6:26391030-26395100	chr6:26392449-26392602		1	0	-1	na	-0.178	na	na	na	0.477	0.299	0.008835
AA-AA-2-220251670-220251702.0	DNPEP	chr2:220251613-220251885	chr2:220251670-220251702		1	0	-1	na	-0.177	na	na	na	0.92	0.743	0.008835
AA-AA-5-176868735-176868737.0	GRK6	chr5:176867919-176869850	chr5:176868735-176868737		1	-1	0	-0.176	na	0.642	0.466	0.02106	na	na	na
AA-AA-21-48056350-48056397.0	PRMT2	chr21:48055585-48056459	chr21:48056350-48056397		1	1	0	0.114	na	0.885	0.999	0.3415	na	na	na
AA-AA-5-179663526-179663531.0	MAPK9	chr5:179662783-179665403	chr5:179663526-179663531		1	0	-1	na	-0.175	na	na	na	0.38	0.205	0.01008
AA-AA-1-101354384-101354420.1	EXTL2	chr1:101354308-101360398	chr1:101354384-101354420		1	0	-1	na	-0.173	na	na	na	0.237	0.064	0.0115
AA-AA-3-25686946-25686961.0	TOP2B	chr3:25686790-25705788	chr3:25686946-25686961		1	-1	0	-0.173	na	0.294	0.121	0.02507	na	na	na
AA-AA-19-54600451-54600460.0	OSCAR	chr19:54600148-54603071	chr19:54600451-54600460		1	0	1	na	0.17	na	na	na	0.014	0.184	0.03851
AA-AA-2-233990454-233990457.0	INPP5D	chr2:233986816-233990629	chr2:233990454-233990457		1	1	0	0.154	na	0.479	0.633	0.102	na	na	na
AA-AA-22-50298032-50298154.0	ALG12	chr22:50297984-50301592	chr22:50298032-50298154		1	0	-1	na	-0.169	na	na	na	0.999	0.83	0.01499
AA-AA-5-65460435-65460610.0	SREK1	chr5:65459619-65460725	chr5:65460435-65460610		1	0	-1	na	-0.169	na	na	na	0.266	0.097	0.01499
AA-AA-3-184041192-184041195.0	EIF4G1	chr3:184040870-184041381	chr3:184041192-184041195		1	1	0	0.102	na	0.312	0.414	0.5151	na	na	na
AA-AA-12-112924266-112924278.0	PTPN11	chr12:112919877-112924433	chr12:112924266-112924278		1	0	1	na	0.132	na	na	na	0.148	0.28	0.118
AA-AA-10-120867459-120867479.0	FAM45A	chr10:120863628-120867676	chr10:120867459-120867479		1	0	1	na	0.167	na	na	na	0.298	0.465	0.04318
AA-AA-7-152027824-152027827.0	MLL3	chr7:152027685-152055760	chr7:152027824-152027827		1	0	1	na	0.165	na	na	na	0.174	0.339	0.04507
AA-AA-11-93465457-93465479.0	TAF1D	chr11:93465409-93466287	chr11:93465457-93465479		1	-1	0	-0.165	na	0.286	0.121	0.04159	na	na	na
AA-AA-13-28009917-28010030.0	MTIF3	chr13:28009779-28011410	chr13:28009917-28010030		1	1	0	0.164	na	0.83	0.994	0.0993	na	na	na
AA-AA-15-83495139-83495161.0	WHAMM	chr15:83491851-83495248	chr15:83495139-83495161		1	-1	0	-0.164	na	0.188	0.024	0.04242	na	na	na
AA-AA-7-56101799-56101847.1	PSPH	chr7:56101653-56119268	chr7:56101799-56101847		1	0	1	na	0.162	na	na	na	0.837	0.999	0.04545
AA-AA-16-50354685-50354688.0	BRD7	chr16:50354573-50355949	chr16:50354685-50354688		1	0	-1	na	-0.124	na	na	na	0.421	0.297	0.2409
AA-AA-1-155033890-155033893.0	ADAM15	chr1:155033238-155033965	chr1:155033890-155033893		1	0	-1	na	-0.161	na	na	na	0.602	0.441	0.02642
AA-AA-1-31453010-31453013.0	PUM1	chr1:31452908-31454252	chr1:31453010-31453013		1	0	-1	na	-0.161	na	na	na	0.619	0.458	0.02642
AA-AA-3-93802950-93803198.0	NSUN3	chr3:93783280-93803294	chr3:93802950-93803198		1	0	1	na	0.159	na	na	na	0.84	0.999	0.04545
AA-AA-14-75182653-75182696.0	FCF1	chr14:75181574-75182802	chr14:75182653-75182696		1	1	0	0.159	na	0.84	0.999	0.102	na	na	na
AA-AA-17-80012373-80012385.0	GPS1	chr17:80011743-80012598	chr17:80012373-80012385		1	0	1	na	0.119	na	na	na	0.195	0.314	0.2124
AA-AA-11-45935754-45935758.0	PEX16	chr11:45935681-45936019	chr11:45935754-45935758		1	0	-1	na	-0.159	na	na	na	0.183	0.024	0.02901
AA-AA-22-39908236-39908322.0	SMCR7L	chr22:39907853-39908499	chr22:39908236-39908322		1	0	1	na	0.158	na	na	na	0.493	0.651	0.04545
AA-AA-5-78938654-78938666.0	PAPD4	chr5:78936927-78938733	chr5:78938654-78938666		1	0	1	na	0.156	na	na	na	0.545	0.701	0.04545
AA-AA-1-160061398-160061421.1	IGSF8	chr1:160061137-160061728	chr1:160061398-160061421		1	0	1	na	0.155	na	na	na	0.02	0.175	0.04545
AA-AA-2-86398435-86398468.3	IMMT	chr2:86398393-86400884	chr2:86398435-86398468		1	1	0	0.155	na	0.406	0.561	0.102	na	na	na
AA-AA-19-19307771-19307774.0	RFXANK	chr19:19304747-19307855	chr19:19307771-19307774		1	1	0	0.118	na	0.365	0.483	0.3054	na	na	na
AA-AA-9-139266422-139266546.0	CARD9	chr9:139266346-139268085	chr9:139266422-139266546		1	0	1	na	0.154	na	na	na	0.835	0.989	0.04545
AA-AA-7-107545307-107545402.1	DLD	chr7:107543922-107545442	chr7:107545307-107545402		1	1	0	0.154	na	0.142	0.296	0.102	na	na	na
AA-AA-1-26155999-26156108.0	FAM54B	chr1:26153105-26156321	chr1:26155999-26156108		1	0	1	na	0.154	na	na	na	0.713	0.867	0.04545
AA-AA-19-18700222-18700288.0	C19orf60	chr19:18699804-18700493	chr19:18700222-18700288		1	0	-1	na	-0.154	na	na	na	0.731	0.577	0.04225
AA-AA-19-36232124-36232129.1	IGFLR1	chr19:36231924-36233351	chr19:36232124-36232129		1	0	1	na	0.151	na	na	na	0.321	0.472	0.04545
AA-AA-6-42181930-42181956.0	MRPS10	chr6:42181857-42182082	chr6:42181930-42181956		1	-1	0	-0.11	na	0.111	0.001	0.4934	na	na	na
AA-AA-11-93466563-93466585.0	TAF1D	chr11:93466515-93467826	chr11:93466563-93466585	exon AA AD	1	1	0	0.15	na	0.113	0.263	0.102	na	na	na
AA-AA-8-146017192-146017299.0	RPL8	chr8:146017157-146017525	chr8:146017192-146017299	exon AA AD	1	0	-1	na	-0.134	na	na	na	0.999	0.865	0.1413
AA-AA-6-26376024-26376756.0	BTN3A2	chr6:26374998-26378540	chr6:26376024-26376756		1	0	1	na	0.149	na	na	na	0.597	0.746	0.04545
AA-AA-1-153614718-153614721.2	CHTOP	chr1:153610770-153614768	chr1:153614718-153614721		1	0	1	na	0.149	na	na	na	0.454	0.603	0.04545
AA-AA-9-123550464-123550556.1	FBXW2	chr9:123550046-123555535	chr9:123550464-123550556		1	0	1	na	0.12	na	na	na	0.683	0.803	0.2021
AA-AA-6-26405585-26405599.0	BTN3A1	chr6:26402502-26405876	chr6:26405585-26405599		1	-1	0	-0.149	na	0.252	0.103	0.1099	na	na	na
AA-AA-6-80715546-80715558.1	TTK	chr6:80714366-80715699	chr6:80715546-80715558		1	0	-1	na	-0.132	na	na	na	0.2	0.068	0.1552
AA-AA-1-26627515-26627544.0	UBXN11	chr1:26627416-26628213	chr1:26627515-26627544		1	-1	0	-0.148	na	0.321	0.173	0.1125	na	na	na
AA-AA-7-128049406-128049538.1	IMPDH1	chr7:128049342-128050017	chr7:128049406-128049538		1	1	0	0.146	na	0.58	0.726	0.1197	na	na	na
AA-AA-4-119736310-119736313.0	SEC24D	chr4:119736182-119736881	chr4:119736310-119736313		1	0	1	na	0.146	na	na	na	0.235	0.381	0.05171
AA-AA-11-62445057-62445304.0	UBXN1	chr11:62444989-62445590	chr11:62445057-62445304		1	0	1	na	0.116	na	na	na	0.641	0.757	0.2245
AA-AA-22-37326696-37326714.0	CSF2RB	chr22:37326416-37326872	chr22:37326696-37326714		1	1	0	0.142	na	0.161	0.303	0.1504	na	na	na
AA-AA-1-23667510-23667513.0	HNRNPR	chr1:23667344-23670774	chr1:23667510-23667513		1	-1	0	-0.141	na	0.398	0.257	0.1484	na	na	na
AA-AA-17-10599148-10599151.0	SCO1	chr17:10599057-10600839	chr17:10599148-10599151		1	-1	0	-0.141	na	0.142	0.001	0.1484	na	na	na
AA-AA-3-9785261-9785264.0	BRPF1	chr3:9784627-9785585	chr3:9785261-9785264		1	0	-1	na	-0.14	na	na	na	0.489	0.349	0.1071
AA-AA-22-46746187-46746242.0	TRMU	chr22:46742318-46746360	chr22:46746187-46746242		1	0	-1	na	-0.14	na	na	na	0.777	0.637	0.1071
AA-AA-10-99215416-99215470.0	ZDHHC16	chr10:99214470-99215540	chr10:99215416-99215470		1	0	-1	na	-0.103	na	na	na	0.908	0.805	0.5194
AA-AA-17-16342841-16342894.0	C17orf76-AS1	chr17:16342640-16343017	chr17:16342841-16342894	exon AA AD	1	-1	0	-0.138	na	0.346	0.208	0.1689	na	na	na
AA-AA-X-48382086-48382141.0	EBP	chrX:48380244-48382460	chrX:48382086-48382141		1	0	1	na	0.137	na	na	na	0.805	0.942	0.09242
AA-AA-X-133547517-133547520.0	PHF6	chrX:133527938-133547687	chrX:133547517-133547520		1	0	-1	na	-0.137	na	na	na	0.254	0.117	0.1299
AA-AA-14-21868466-21868490.1	CHD8	chr14:21868437-21868771	chr14:21868466-21868490		1	-1	0	-0.137	na	0.17	0.033	0.1743	na	na	na
AA-AA-15-44120162-44120272.0	WDR76	chr15:44119217-44120564	chr15:44120162-44120272		1	0	1	na	0.136	na	na	na	0.863	0.999	0.09702
AA-AA-1-111682288-111682336.0	DRAM2	chr1:111682122-111682723	chr1:111682288-111682336		1	1	0	0.119	na	0.354	0.473	0.3008	na	na	na
AA-AA-10-99511132-99511147.0	ZFYVE27	chr10:99510087-99511219	chr10:99511132-99511147		1	0	-1	na	-0.109	na	na	na	0.321	0.212	0.4404
AA-AA-20-60701281-60701359.0	LSM14B	chr20:60699672-60701495	chr20:60701281-60701359		1	1	0	0.135	na	0.069	0.204	0.1621	na	na	na
AA-AA-7-108155891-108156018.1	PNPLA8	chr7:108154879-108161947	chr7:108155891-108156018		1	0	1	na	0.135	na	na	na	0.825	0.96	0.1019
AA-AA-11-64109973-64109993.0	CCDC88B	chr11:64109765-64110152	chr11:64109973-64109993		1	-1	0	-0.135	na	0.136	0.001	0.1923	na	na	na
AA-AA-19-41889767-41889790.1	BCKDHA	chr19:41888676-41889987	chr19:41889767-41889790		1	0	-1	na	-0.134	na	na	na	0.864	0.73	0.1413
AA-AA-9-35107565-35108346.0	FAM214B	chr9:35107377-35108734	chr9:35107565-35108346		1	0	-1	na	-0.134	na	na	na	0.892	0.758	0.1413
AA-AA-7-100075082-100075930.0	TSC22D4	chr7:100074899-100076878	chr7:100075082-100075930	exon AA AD	1	0	1	na	0.114	na	na	na	0.627	0.741	0.2348
AA-AA-16-30012532-30012734.0	INO80E	chr16:30012249-30012851	chr16:30012532-30012734		1	0	-1	na	-0.108	na	na	na	0.171	0.063	0.4609
AA-AA-12-133294572-133294575.0	PGAM5	chr12:133294295-133294706	chr12:133294572-133294575		1	0	1	na	0.132	na	na	na	0.573	0.705	0.118
AA-AA-19-40871459-40871568.0	PLD3	chr19:40854624-40871837	chr19:40871459-40871568		1	0	1	na	0.132	na	na	na	0.469	0.601	0.118
AA-AA-1-161476123-161476126.1	FCGR2A	chr1:161475776-161476381	chr1:161476123-161476126		1	0	1	na	0.13	na	na	na	0.43	0.56	0.1303
AA-AA-1-21276601-21276604.0	EIF4G3	chr1:21276495-21296089	chr1:21276601-21276604		1	0	1	na	0.129	na	na	na	0.372	0.501	0.1369
AA-AA-2-86398432-86398468.2	IMMT	chr2:86398344-86400884	chr2:86398432-86398468		1	1	0	0.128	na	0.849	0.977	0.2001	na	na	na
AA-AA-1-33413964-33413967.0	RNF19B	chr1:33413822-33415375	chr1:33413964-33413967		1	0	-1	na	-0.122	na	na	na	0.256	0.134	0.2588
AA-AA-5-139866542-139866590.0	ANKHD1-EIF4EBP3	chr5:139865173-139866645	chr5:139866542-139866590		1	0	-1	na	-0.127	na	na	na	0.939	0.812	0.2099
AA-AA-16-2868677-2868683.0	PRSS21	chr16:2867801-2868970	chr16:2868677-2868683		1	0	1	na	0.126	na	na	na	0.653	0.779	0.162
AA-AA-1-223010264-223010337.0	unknown	chr1:223008460-223010726	chr1:223010264-223010337		1	0	1	na	0.125	na	na	na	0.012	0.137	0.1701
AA-AA-2-219423400-219423440.0	USP37	chr2:219423220-219425606	chr2:219423400-219423440		1	0	-1	na	-0.125	na	na	na	0.144	0.019	0.2352
AA-AA-14-104145720-104145744.0	KLC1	chr14:104143751-104145882	chr14:104145720-104145744		1	0	1	na	0.124	na	na	na	0.811	0.935	0.1786
AA-AA-19-17379564-17379602.0	BABAM1	chr19:17378251-17379900	chr19:17379564-17379602		1	-1	0	-0.124	na	0.328	0.204	0.3713	na	na	na
AA-AA-17-53038673-53040276.0	COX11	chr17:53038569-53040792	chr17:53038673-53040276		1	0	-1	na	-0.124	na	na	na	0.942	0.818	0.2409
AA-AA-15-49429634-49429655.0	COPS2	chr15:49429544-49431850	chr15:49429634-49429655		1	0	1	na	0.123	na	na	na	0.481	0.604	0.184
AA-AA-14-59953398-59953430.0	JKAMP	chr14:59951234-59953522	chr14:59953398-59953430		1	1	0	0.123	na	0.169	0.292	0.2597	na	na	na
AA-AA-7-17861271-17861304.0	SNX13	chr7:17861131-17865714	chr7:17861271-17861304		1	0	1	na	0.123	na	na	na	0.07	0.193	0.184
AA-AA-1-179956374-179956377.0	CEP350	chr1:179955303-179956421	chr1:179956374-179956377		1	1	0	0.122	na	0.126	0.248	0.263	na	na	na
AA-AA-2-86398435-86398468.22	IMMT	chr2:86398385-86400884	chr2:86398435-86398468.		1	1	0	0.122	na	0.438	0.56	0.263	na	na	na
AA-AA-15-41657599-41657602.0	NUSAP1	chr15:41650346-41657787	chr15:41657599-41657602		1	0	1	na	0.122	na	na	na	0.463	0.585	0.1932
AA-AA-1-78414459-78414599.0	FUBP1	chr1:78414089-78414985	chr1:78414459-78414599		1	0	-1	na	-0.122	na	na	na	0.197	0.075	0.2588
AA-AA-12-46313092-46315977.0	SCAF11	chr12:46312913-46316365	chr12:46313092-46315977		1	0	-1	na	-0.122	na	na	na	0.897	0.775	0.2588
AA-AA-19-1011611-1011662.0	C19orf6	chr19:1011578-1011797	chr19:1011611-1011662		1	-1	0	-0.121	na	0.898	0.777	0.3964	na	na	na
AA-AA-1-36644019-36644046.0	MAP7D1	chr1:36643473-36644197	chr1:36644019-36644046		1	0	-1	na	-0.121	na	na	na	0.891	0.77	0.2711
AA-AA-6-70410694-70410761.0	LMBRD1	chr6:70410656-70411437	chr6:70410694-70410761		1	1	0	0.12	na	0.849	0.969	0.2899	na	na	na
AA-AA-11-64004891-64004992.0	VEGFB	chr11:64004658-64005127	chr11:64004891-64004992		1	0	1	na	0.12	na	na	na	0.66	0.78	0.2021
AA-AA-17-29253826-29253844.0	ADAP2	chr17:29249957-29253936	chr17:29253826-29253844		1	0	-1	na	-0.12	na	na	na	0.161	0.041	0.2786
AA-AA-9-132255694-132255756.0	LOC100506190	chr9:132251385-132255874	chr9:132255694-132255756		1	0	-1	na	-0.12	na	na	na	0.848	0.728	0.2786
AA-AA-2-27884255-27884310.1	SUPT7L	chr2:27884142-27885148	chr2:27884255-27884310		1	-1	0	-0.12	na	0.341	0.221	0.3964	na	na	na
AA-AA-5-76747178-76747188.0	WDR41	chr5:76747115-76749753	chr5:76747178-76747188		1	-1	0	-0.12	na	0.153	0.033	0.3964	na	na	na
AA-AA-1-178425834-178425855.0	RASAL2	chr1:178423581-178426034	chr1:178425834-178425855		1	0	-1	na	-0.119	na	na	na	0.68	0.561	0.2918
AA-AA-3-48509616-48510585.0	SHISA5	chr3:48509275-48510972	chr3:48509616-48510585		1	-1	0	-0.119	na	0.86	0.741	0.3964	na	na	na
AA-AA-6-91269933-91269953.0	MAP3K7	chr6:91269794-91271386	chr6:91269933-91269953		1	1	0	0.118	na	0.098	0.216	0.3054	na	na	na
AA-AA-1-16719722-16719725.1	C1orf144	chr1:16693736-16719977	chr1:16719722-16719725		1	0	1	na	0.117	na	na	na	0.486	0.603	0.2234
AA-AA-20-61430204-61430326.0	C20orf20	chr20:61429938-61430401	chr20:61430204-61430326		1	1	0	0.116	na	0.186	0.302	0.3293	na	na	na
AA-AA-2-8952623-8952626.0	KIDINS220	chr2:8952524-8953465	chr2:8952623-8952626		1	0	-1	na	-0.117	na	na	na	0.429	0.312	0.3202
AA-AA-16-1821172-1821192.0	NME3	chr16:1821070-1821411	chr16:1821172-1821192		1	-1	0	-0.117	na	0.401	0.284	0.3964	na	na	na
AA-AA-22-50969724-50969770.0	ODF3B	chr22:50969619-50970202	chr22:50969724-50969770		1	-1	0	-0.116	na	0.709	0.593	0.3964	na	na	na
AA-AA-6-159086418-159086426.0	SYTL3	chr6:159084236-159086645	chr6:159086418-159086426		1	-1	0	-0.116	na	0.117	0.001	0.3964	na	na	na
AA-AA-11-72532243-72532592.0	ATG16L2	chr11:72528800-72532786	chr11:72532243-72532592		1	1	0	0.114	na	0.389	0.503	0.3415	na	na	na
AA-AA-1-153614718-153614721.12	CHTOP	chr1:153610770-153614762	chr1:153614718-153614721.		1	0	1	na	0.114	na	na	na	0.465	0.579	0.2348
AA-AA-14-71063419-71063459.0	MED6	chr14:71063327-71064494	chr14:71063419-71063459		1	1	0	0.114	na	0.062	0.176	0.3415	na	na	na
AA-AA-4-154609053-154609068.0	TLR2	chr4:154605440-154609140	chr4:154609053-154609068		1	1	0	0.114	na	0.682	0.796	0.3415	na	na	na
AA-AA-3-186502217-186502220.2	EIF4A2	chr3:186501365-186502266	chr3:186502217-186502220		1	0	1	na	0.105	na	na	na	0.198	0.303	0.3458
AA-AA-20-390473-390524.0	RBCK1	chr20:388948-390669	chr20:390473-390524		1	0	-1	na	-0.114	na	na	na	0.162	0.048	0.3676
AA-AA-15-59384711-59384735.0	RNF111	chr15:59383257-59384839	chr15:59384711-59384735		1	0	-1	na	-0.114	na	na	na	0.391	0.277	0.3676
AA-AA-11-64135939-64135960.0	RPS6KA4	chr11:64135603-64136073	chr11:64135939-64135960		1	0	-1	na	-0.114	na	na	na	0.833	0.719	0.3676
AA-AA-13-21955685-21955688.1	ZDHHC20	chr13:21955572-21957148	chr13:21955685-21955688		1	0	1	na	0.113	na	na	na	0.645	0.758	0.247
AA-AA-5-139818045-139818087.0	ANKHD1-EIF4EBP3	chr5:139815688-139818202	chr5:139818045-139818087		1	1	0	0.113	na	0.803	0.916	0.342	na	na	na
AA-AA-17-45219388-45219391.0	CDC27	chr17:45219218-45219802	chr17:45219388-45219391		1	0	1	na	0.112	na	na	na	0.475	0.587	0.2564
AA-AA-17-56058147-56058165.0	VEZF1	chr17:56057963-56059297	chr17:56058147-56058165		1	0	1	na	0.112	na	na	na	0.107	0.219	0.2564
AA-AA-19-47230803-47230824.0	STRN4	chr19:47230708-47231264	chr19:47230803-47230824		1	-1	0	-0.112	na	0.388	0.276	0.4771	na	na	na
AA-AA-17-40070149-40070153.1	ACLY	chr17:40069967-40075235	chr17:40070149-40070153		1	0	1	na	0.111	na	na	na	0.263	0.374	0.2629
AA-AA-19-19764883-19764953.0	ATP13A1	chr19:19764777-19765509	chr19:19764883-19764953		1	0	1	na	0.111	na	na	na	0.801	0.912	0.2629
AA-AA-17-7479841-7480373.0	EIF4A1	chr17:7478436-7480483	chr17:7479841-7480373		1	0	1	na	0.111	na	na	na	0.828	0.939	0.2629
AA-AA-3-148759455-148759467.0	HLTF	chr3:148759276-148760077	chr3:148759455-148759467		1	0	-1	na	-0.111	na	na	na	0.205	0.094	0.4213
AA-AA-14-21969966-21970045.0	METTL3	chr14:21969869-21971720	chr14:21969966-21970045		1	-1	0	-0.111	na	0.798	0.687	0.4849	na	na	na
AA-AA-1-156925591-156925594.0	ARHGEF11	chr1:156925494-156926356	chr1:156925591-156925594		1	0	1	na	0.11	na	na	na	0.056	0.166	0.2731
AA-AA-15-31235194-31235275.0	MTMR10	chr15:31235092-31239503	chr15:31235194-31235275		1	1	0	0.11	na	0.889	0.999	0.3717	na	na	na
AA-AA-5-38945712-38945826.0	RICTOR	chr5:38945592-38946654	chr5:38945712-38945826		1	1	0	0.11	na	0.824	0.934	0.3717	na	na	na
AA-AA-7-128587076-128587331.0	IRF5	chr7:128586554-128587589	chr7:128587076-128587331	exon AA AD	1	0	-1	na	-0.11	na	na	na	0.458	0.348	0.4339
AA-AA-6-18208359-18208362.0	KDM1B	chr6:18207628-18208437	chr6:18208359-18208362		1	0	-1	na	-0.11	na	na	na	0.111	0.001	0.4339
AA-AA-5-88018646-88018742.0	MEF2C	chr5:88014057-88024445	chr5:88018646-88018742		1	-1	0	-0.11	na	0.653	0.543	0.4934	na	na	na
AA-AA-7-44161708-44161794.0	POLD2	chr7:44161432-44163147	chr7:44161708-44161794		1	0	-1	na	-0.109	na	na	na	0.403	0.294	0.4404
AA-AA-3-137907242-137907296.0	ARMC8	chr3:137906147-137907372	chr3:137907242-137907296		1	0	-1	na	-0.109	na	na	na	0.257	0.148	0.4404
AA-AA-X-108926601-108926604.0	ACSL4	chrX:108926364-108939425	chrX:108926601-108926604		1	1	0	0.108	na	0.696	0.804	0.4022	na	na	na
AA-AA-5-111091527-111091536.0	NREP	chr5:111091466-111092891	chr5:111091527-111091536		1	0	1	na	0.108	na	na	na	0.001	0.109	0.3018
AA-AA-4-39308321-39308324.0	RFC1	chr4:39308211-39310652	chr4:39308321-39308324		1	0	-1	na	-0.107	na	na	na	0.431	0.324	0.4822
AA-AA-15-75648721-75648790.0	MAN2C1	chr15:75648641-75649026	chr15:75648721-75648790		1	0	1	na	0.107	na	na	na	0.874	0.981	0.3134
AA-AA-6-20546569-20546576.0	CDKAL1	chr6:20535581-20546754	chr6:20546569-20546576		1	0	1	na	0.106	na	na	na	0.001	0.107	0.3293
AA-AA-2-219266833-219266836.0	CTDSP1	chr2:219266286-219266938	chr2:219266833-219266836		1	-1	0	-0.106	na	0.387	0.281	0.5704	na	na	na
AA-AA-7-150325376-150325600.0	GIMAP6	chr7:150322463-150327230	chr7:150325376-150325600		1	-1	0	-0.106	na	0.821	0.715	0.5704	na	na	na
AA-AA-2-139308472-139308543.0	SPOPL	chr2:139308052-139308624	chr2:139308472-139308543		1	0	-1	na	-0.106	na	na	na	0.895	0.789	0.4993
AA-AA-1-24294213-24294446.0	SRSF10	chr1:24292936-24298116	chr1:24294213-24294446		1	-1	0	-0.106	na	0.592	0.486	0.5704	na	na	na
AA-AA-19-2112930-2112966.0	AP3D1	chr19:2112858-2113412	chr19:2112930-2112966		1	0	-1	na	-0.105	na	na	na	0.457	0.352	0.4993
AA-AA-19-54722707-54722735.0	LILRB3	chr19:54722631-54723114	chr19:54722707-54722735		1	-1	0	-0.105	na	0.141	0.036	0.5814	na	na	na
AA-AA-7-56101796-56101847.0	PSPH	chr7:56101653-56119137	chr7:56101796-56101847		1	0	-1	na	-0.105	na	na	na	0.999	0.894	0.4993
AA-AA-12-111884925-111884928.0	SH2B3	chr12:111884745-111885023	chr12:111884925-111884928		1	0	-1	na	-0.105	na	na	na	0.272	0.167	0.4993
AA-AA-7-87485666-87485704.0	SLC25A40	chr7:87485606-87488066	chr7:87485666-87485704		1	0	-1	na	-0.105	na	na	na	0.142	0.037	0.4993
AA-AA-11-6415407-6415427.0	SMPD1	chr11:6415125-6416008	chr11:6415407-6415427		1	0	-1	na	-0.105	na	na	na	0.128	0.023	0.4993
AA-AA-19-39395654-39395710.1	NFKBIB	chr19:39390618-39395760	chr19:39395654-39395710		1	0	-1	na	-0.104	na	na	na	0.999	0.895	0.509
AA-AA-19-39384507-39384638.0	SIRT2	chr19:39384458-39390285	chr19:39384507-39384638		1	-1	0	-0.104	na	0.134	0.03	0.5931	na	na	na
AA-AA-7-100075827-100075930.0	TSC22D4	chr7:100074899-100076878	chr7:100075827-100075930	exon AA AD	1	-1	0	-0.104	na	0.831	0.727	0.5931	na	na	na
AA-AA-11-63974822-63974825.0	FERMT3	chr11:63974193-63974996	chr11:63974822-63974825		1	1	0	0.103	na	0.777	0.88	0.5035	na	na	na
AA-AA-18-5419876-5419930.0	EPB41L3	chr18:5419806-5423552	chr18:5419876-5419930		1	0	-1	na	-0.103	na	na	na	0.989	0.886	0.5194
AA-AA-9-32988122-32988127.3	APTX	chr9:32988076-32989893	chr9:32988122-32988127		1	0	1	na	0.102	na	na	na	0.516	0.618	0.383
AA-AA-12-57883206-57883237.0	MARS	chr12:57883049-57883341	chr12:57883206-57883237		1	1	0	0.102	na	0.873	0.975	0.5151	na	na	na
AA-AA-9-136217094-136217097.0	RPL7A	chr9:136216766-136217174	chr9:136217094-136217097		1	0	1	na	0.102	na	na	na	0.295	0.397	0.383
AA-AA-1-78187586-78187610.0	USP33	chr1:78187515-78187881	chr1:78187586-78187610		1	-1	0	-0.102	na	0.689	0.587	0.6377	na	na	na

## Sheet: Alt donor
#id	symbol	position	exonPosition	ABS Sum	Mono pat vs sib	Macro pat vs sib	Mono pat vs sib delta	Macro Pat vs Sib delta	Mono pat vs sib IR1	Mono pat vs sib IR2	Mono pat vs sib p-value	Macro pat vs sib IR1	Macro pat vs sib IR2	Macro pat vs sib p-value
AD-AD-12-112842998-112843003.0	RPL6	chr12:112840980-112843180	chr12:112842998-112843003	2	-1	1	-0.149	0.128	0.651	0.502	0.007942	0.45	0.578	0.06946
AD-AD-6-30708966-30709390.0	FLOT1	chr6:30708455-30709481	chr6:30708966-30709390	2	1	1	0.256	0.296	0.743	0.999	5.055e-09	0.703	0.999	1.518e-10
AD-AD-15-40856989-40857174.0	C15orf57	chr15:40854970-40857252	chr15:40856989-40857174	2	-1	-1	-0.15	-0.261	0.368	0.218	0.007717	0.268	0.007	5.008e-08
AD-AD-17-46189447-46189473.0	SNX11	chr17:46189392-46190022	chr17:46189447-46189473	2	-1	1	-0.105	0.264	0.313	0.208	0.1618	0.137	0.401	2.395e-08
AD-AD-5-114588829-114588833.0	PGGT1B	chr5:114577235-114588952	chr5:114588829-114588833	2	-1	-1	-0.188	-0.232	0.324	0.136	0.000181	0.255	0.023	3.358e-06
AD-AD-12-58089764-58089821.0	OS9	chr12:58089744-58109753	chr12:58089764-58089821	2	1	1	0.178	0.109	0.821	0.999	0.0006857	0.89	0.999	0.2174
AD-AD-5-148885009-148885045.0	CSNK1A1	chr5:148874844-148885158	chr5:148885009-148885045	2	-1	-1	-0.107	-0.173	0.829	0.722	0.145	0.8	0.627	0.001959
AD-AD-X-153641589-153641676.0	TAZ	chrX:153641543-153641904	chrX:153641589-153641676	2	-1	-1	-0.13	-0.151	0.192	0.062	0.03959	0.239	0.088	0.01453
AD-AD-6-31620176-31620200.0	BAG6	chr6:31619432-31620477	chr6:31620176-31620200	2	-1	-1	-0.148	-0.143	0.495	0.347	0.008217	0.595	0.452	0.02939
AD-AD-14-20813246-20813285.0	PARP2	chr14:20813090-20813623	chr14:20813246-20813285	1	0	1	na	0.401	na	na	na	0.013	0.414	1.446e-19
AD-AD-1-161087968-161088015.0	NIT1	chr1:161087907-161088671	chr1:161087968-161088015	1	0	-1	na	-0.363	na	na	na	0.537	0.174	1.322e-15
AD-AD-8-37620218-37620276.0	PROSC	chr8:37620117-37623151	chr8:37620218-37620276	1	1	0	0.321	na	0.678	0.999	1.603e-14	na	na	na
AD-AD-2-175986171-175986240.0	ATF2	chr2:175982978-175986268	chr2:175986171-175986240	1	0	-1	na	-0.318	na	na	na	0.999	0.681	6.82e-12
AD-AD-14-24701994-24702053.0	GMPR2	chr14:24701647-24702546	chr14:24701994-24702053	1	0	1	na	0.308	na	na	na	0.169	0.477	3.35e-11
AD-AD-3-122233603-122233721.0	KPNA1	chr3:122215283-122233784	chr3:122233603-122233721	1	0	1	na	0.303	na	na	na	0.487	0.79	5.654e-11
AD-AD-13-33109905-33111142.0	N4BP2L2	chr13:33101544-33111164	chr13:33109905-33111142	1	0	-1	na	-0.291	na	na	na	0.949	0.658	6.575e-10
AD-AD-1-144614993-144614998.0	NBPF10	chr1:144614839-144615303	chr1:144614993-144614998	1	0	1	na	0.288	na	na	na	0.219	0.507	5.039e-10
AD-AD-4-25407241-25407244.0	ANAPC4	chr4:25407194-25408507	chr4:25407241-25407244	1	0	-1	na	-0.285	na	na	na	0.286	0.001	1.405e-09
AD-AD-10-103919065-103919095.0	NOLC1	chr10:103918949-103919325	chr10:103919065-103919095	1	0	-1	na	-0.278	na	na	na	0.339	0.061	3.715e-09
AD-AD-10-100193696-100193739.1	HPS1	chr10:100190887-100193848	chr10:100193696-100193739	1	-1	0	-0.271	na	0.511	0.24	1.244e-09	na	na	na
AD-AD-11-75113423-75113490.0	RPS3	chr11:75113395-75115912	chr11:75113423-75113490	1	0	1	na	0.103	na	na	na	0.896	0.999	0.3201
AD-AD-17-34136580-34136620.0	TAF15	chr17:34136487-34144759	chr17:34136580-34136620	1	-1	0	-0.256	na	0.27	0.014	1.009e-08	na	na	na
AD-AD-18-47018105-47018115.0	RPL17-C18ORF32	chr18:47017901-47018203	chr18:47018105-47018115	1	0	1	na	0.111	na	na	na	0.116	0.227	0.2047
AD-AD-18-60226003-60226009.0	ZCCHC2	chr18:60225919-60227877	chr18:60226003-60226009	1	-1	0	-0.228	na	0.325	0.097	8.095e-07	na	na	na
AD-AD-12-121659969-121659979.0	P2RX4	chr12:121659896-121666416	chr12:121659969-121659979	1	0	-1	na	-0.221	na	na	na	0.483	0.262	1.352e-05
AD-AD-3-69096499-69096508.0	TMF1	chr3:69093642-69097713	chr3:69096499-69096508	1	0	-1	na	-0.206	na	na	na	0.217	0.011	8.597e-05
AD-AD-2-178128130-178128256.0	NFE2L2	chr2:178098732-178128528	chr2:178128130-178128256	1	0	1	na	0.203	na	na	na	0.796	0.999	0.0001308
AD-AD-10-105209143-105209156.1	CALHM2	chr10:105206546-105209856	chr10:105209143-105209156	1	0	1	na	0.202	na	na	na	0.654	0.856	0.0001308
AD-AD-3-172365651-172365675.0	NCEH1	chr3:172363412-172365904	chr3:172365651-172365675	1	-1	0	-0.195	na	0.216	0.021	8.679e-05	na	na	na
AD-AD-4-88343827-88344164.0	NUDT9	chr4:88343734-88356372	chr4:88343827-88344164	1	0	-1	na	-0.19	na	na	na	0.999	0.809	0.0004974
AD-AD-5-148885002-148885045.0	CSNK1A1	chr5:148874844-148885158	chr5:148885002-148885045	1	0	-1	na	-0.189	na	na	na	0.523	0.334	0.0005128
AD-AD-19-38806356-38806386.0	YIF1B	chr19:38800044-38806445	chr19:38806356-38806386	1	0	1	na	0.188	na	na	na	0.544	0.732	0.000573
AD-AD-11-118927730-118927785.0	HYOU1	chr11:118926781-118927853	chr11:118927730-118927785	1	0	-1	na	-0.188	na	na	na	0.999	0.811	0.000532
AD-AD-8-38684806-38684893.0	TACC1	chr8:38684685-38688695	chr8:38684806-38684893	1	0	1	na	0.186	na	na	na	0.306	0.492	0.000658
AD-AD-5-140013115-140013136.0	CD14	chr5:140012653-140013286	chr5:140013115-140013136	1	-1	0	-0.183	na	0.448	0.265	0.000293	na	na	na
AD-AD-9-128083778-128083841.0	GAPVD1	chr9:128083711-128086202	chr9:128083778-128083841	1	0	-1	na	-0.182	na	na	na	0.836	0.654	0.0009836
AD-AD-10-70863982-70863986.0	SRGN	chr10:70863626-70864115	chr10:70863982-70863986	1	0	1	na	0.171	na	na	na	0.385	0.556	0.002987
AD-AD-1-8021795-8021853.1	PARK7	chr1:8021722-8022935	chr1:8021795-8021853	1	0	1	na	0.118	na	na	na	0.283	0.401	0.143
AD-AD-11-111959734-111959739.0	SDHD	chr11:111959590-111966463	chr11:111959734-111959739	1	0	1	na	0.179	na	na	na	0.279	0.458	0.001342
AD-AD-11-130106687-130106904.0	ZBTB44	chr11:130104050-130106988	chr11:130106687-130106904	1	-1	0	-0.122	na	0.56	0.438	0.05426	na	na	na
AD-AD-19-3534511-3534520.0	FZR1	chr19:3534418-3536755	chr19:3534511-3534520	1	0	-1	na	-0.178	na	na	na	0.247	0.069	0.001436
AD-AD-12-133393125-133393245.0	GOLGA3	chr12:133389892-133393398	chr12:133393125-133393245	1	0	1	na	0.103	na	na	na	0.347	0.45	0.3201
AD-AD-20-34214488-34214656.0	CPNE1	chr20:34213965-34214725	chr20:34214488-34214656	1	0	-1	na	-0.174	na	na	na	0.932	0.758	0.001959
AD-AD-X-41089032-41089080.0	USP9X	chrX:41088819-41089849	chrX:41089032-41089080	1	1	0	0.172	na	0.162	0.334	0.001111	na	na	na
AD-AD-6-30640411-30640732.0	DHX16	chr6:30638812-30640830	chr6:30640411-30640732	1	0	-1	na	-0.17	na	na	na	0.933	0.763	0.002566
AD-AD-5-142693563-142693566.0	NR3C1	chr5:142689661-142693733	chr5:142693563-142693566	1	0	1	na	0.136	na	na	na	0.086	0.222	0.04479
AD-AD-17-79849709-79849717.0	ANAPC11	chr17:79849598-79852462	chr17:79849709-79849717	1	0	1	na	0.166	na	na	na	0.501	0.667	0.004719
AD-AD-12-58221316-58221334.0	CTDSP2	chr12:58220778-58221373	chr12:58221316-58221334	1	0	-1	na	-0.121	na	na	na	0.217	0.096	0.1351
AD-AD-3-183858403-183858518.0	EIF2B5	chr3:183858205-183859858	chr3:183858403-183858518	1	-1	0	-0.163	na	0.988	0.825	0.002978	na	na	na
AD-AD-15-50593417-50593453.0	GABPB1	chr15:50592985-50593565	chr15:50593417-50593453	1	-1	0	-0.162	na	0.404	0.242	0.002978	na	na	na
AD-AD-5-142393681-142393858.0	ARHGAP26	chr5:142393644-142416826	chr5:142393681-142393858	1	1	0	0.16	na	0.298	0.458	0.003213	na	na	na
AD-AD-12-67699092-67700377.0	CAND1	chr12:67698883-67701272	chr12:67699092-67700377	1	1	0	0.16	na	0.839	0.999	0.003213	na	na	na
AD-AD-16-30762580-30762924.0	PHKG2	chr16:30762426-30764618	chr16:30762580-30762924	1	1	0	0.123	na	0.505	0.628	0.07504	na	na	na
AD-AD-3-128890476-128890497.1	CNBP	chr3:128890288-128890614	chr3:128890476-128890497	1	-1	0	-0.16	na	0.586	0.426	0.003342	na	na	na
AD-AD-7-45025480-45025619.0	SNHG15	chr7:45023955-45025696	chr7:45025480-45025619	1	0	1	na	0.159	na	na	na	0.148	0.307	0.00905
AD-AD-5-96235893-96235949.0	ERAP2	chr5:96235824-96237385	chr5:96235893-96235949	1	1	0	0.143	na	0.018	0.161	0.01454	na	na	na
AD-AD-9-132396500-132396585.0	METTL11A	chr9:132396332-132397879	chr9:132396500-132396585	1	0	-1	na	-0.158	na	na	na	0.816	0.658	0.008012
AD-AD-7-150737721-150737731.0	ABCB8	chr7:150737584-150738009	chr7:150737721-150737731	1	0	1	na	0.157	na	na	na	0.021	0.178	0.01037
AD-AD-10-11356221-11356233.0	CELF2	chr10:11356101-11363349	chr10:11356221-11356233	1	0	-1	na	-0.153	na	na	na	0.345	0.192	0.01251
AD-AD-20-33462930-33462940.0	ACSS2	chr20:33462744-33470792	chr20:33462930-33462940	1	0	1	na	0.15	na	na	na	0.446	0.596	0.01645
AD-AD-20-54967209-54967223.1	AURKA	chr20:54963211-54967271	chr20:54967209-54967223	1	0	1	na	0.15	na	na	na	0.441	0.591	0.01645
AD-AD-1-62979114-62979141.0	DOCK7	chr1:62976247-62979277	chr1:62979114-62979141	1	0	1	na	0.15	na	na	na	0.088	0.238	0.01645
AD-AD-17-3566936-3566956.0	TAX1BP3	chr17:3566643-3567179	chr17:3566936-3566956	1	0	1	na	0.15	na	na	na	0.57	0.72	0.01645
AD-AD-10-21823423-21823449.0	MLLT10	chr10:21823100-21823733	chr10:21823423-21823449	1	-1	0	-0.15	na	0.721	0.571	0.007717	na	na	na
AD-AD-5-176936758-176936802.0	DOK3	chr5:176936475-176936853	chr5:176936758-176936802	1	0	1	na	0.149	na	na	na	0.614	0.763	0.01723
AD-AD-20-30126064-30126162.0	HM13	chr20:30125981-30132838	chr20:30126064-30126162	1	1	0	0.145	na	0.146	0.291	0.01319	na	na	na
AD-AD-2-179312182-179312231.0	PRKRA	chr2:179309148-179312313	chr2:179312182-179312231	1	1	0	0.145	na	0.06	0.205	0.01319	na	na	na
AD-AD-3-129155285-129155303.0	MBD4	chr3:129152904-129156151	chr3:129155285-129155303	1	0	1	na	0.11	na	na	na	0.239	0.349	0.2063
AD-AD-11-94226849-94226956.0	MRE11A	chr11:94225947-94227040	chr11:94226849-94226956	1	0	1	na	0.142	na	na	na	0.343	0.485	0.02896
AD-AD-4-119199947-119200292.0	SNHG8	chr4:119199916-119200586	chr4:119199947-119200292	1	0	1	na	0.135	na	na	na	0.46	0.595	0.04479
AD-AD-3-172365651-172365685.0	NCEH1	chr3:172363412-172365904	chr3:172365651-172365685	1	0	1	na	0.138	na	na	na	0.564	0.702	0.03988
AD-AD-1-89480087-89480229.0	GBP3	chr1:89479765-89480339	chr1:89480087-89480229	1	-1	0	-0.105	na	0.449	0.344	0.1618	na	na	na
AD-AD-1-160231906-160232065.0	DCAF8	chr1:160231074-160232241	chr1:160231906-160232065	1	0	-1	na	-0.138	na	na	na	0.861	0.723	0.04422
AD-AD-15-50769190-50769194.0	USP8	chr15:50769045-50769696	chr15:50769190-50769194	1	-1	0	-0.138	na	0.21	0.072	0.02181	na	na	na
AD-AD-17-20135718-20135727.1	SPECC1	chr17:20135512-20140481	chr17:20135718-20135727	1	0	1	na	0.135	na	na	na	0.082	0.217	0.04479
AD-AD-11-67067082-67067092.0	ANKRD13D	chr11:67067000-67067359	chr11:67067082-67067092	1	0	-1	na	-0.135	na	na	na	0.236	0.101	0.05533
AD-AD-3-196014402-196014485.0	PCYT1A	chr3:195997285-196014597	chr3:196014402-196014485	1	0	1	na	0.133	na	na	na	0.157	0.29	0.05151
AD-AD-21-46330635-46330644.0	ITGB2	chr21:46330198-46330700	chr21:46330635-46330644	1	0	1	na	0.132	na	na	na	0.286	0.418	0.05262
AD-AD-8-126104142-126104200.0	NSMCE2	chr8:126104085-126114388	chr8:126104142-126104200	1	0	1	na	0.132	na	na	na	0.85	0.982	0.05262
AD-AD-7-80299338-80300480.0	CD36	chr7:80299268-80301356	chr7:80299338-80300480	1	-1	0	-0.132	na	0.789	0.657	0.03709	na	na	na
AD-AD-2-101706670-101706715.0	TBC1D8	chr2:101675882-101706826	chr2:101706670-101706715	1	-1	0	-0.13	na	0.183	0.053	0.03959	na	na	na
AD-AD-2-206631527-206631542.1	NRP2	chr2:206631506-206641880	chr2:206631527-206631542	1	0	1	na	0.128	na	na	na	0.086	0.214	0.06946
AD-AD-15-70349797-70349812.0	TLE3	chr15:70348636-70349997	chr15:70349797-70349812	1	-1	0	-0.128	na	0.462	0.334	0.03959	na	na	na
AD-AD-6-30314334-30314341.2	TRIM39-RPP21	chr6:30314208-30314632	chr6:30314334-30314341	1	-1	0	-0.128	na	0.151	0.023	0.03959	na	na	na
AD-AD-1-174188322-174188433.0	RABGAP1L	chr1:174188262-174190302	chr1:174188322-174188433	1	1	0	0.127	na	0.872	0.999	0.06666	na	na	na
AD-AD-10-135123733-135123792.0	ZNF511	chr10:135123667-135125345	chr10:135123733-135123792	1	-1	0	-0.127	na	0.95	0.823	0.04162	na	na	na
AD-AD-1-28906423-28906453.0	SNHG12	chr1:28906044-28906493	chr1:28906423-28906453	1	0	1	na	0.123	na	na	na	0.831	0.954	0.1017
AD-AD-7-73629270-73629429.0	LAT2	chr7:73629151-73630399	chr7:73629270-73629429	1	1	0	0.125	na	0.244	0.369	0.0734	na	na	na
AD-AD-X-153641589-153641695.0	TAZ	chrX:153641543-153641904	chrX:153641589-153641695	1	0	-1	na	-0.125	na	na	na	0.229	0.104	0.1232
AD-AD-X-53578226-53578274.0	HUWE1	chrX:53577861-53578441	chrX:53578226-53578274	1	-1	0	-0.125	na	0.999	0.874	0.04807	na	na	na
AD-AD-1-228296849-228296961.1	MRPL55	chr1:228296655-228297000	chr1:228296849-228296961	1	0	-1	na	-0.124	na	na	na	0.753	0.629	0.1246
AD-AD-14-91681900-91682137.0	C14orf159	chr14:91681748-91691699	chr14:91681900-91682137	1	-1	0	-0.124	na	0.288	0.164	0.05062	na	na	na
AD-AD-10-97915133-97915155.0	ZNF518A	chr10:97915082-97915804	chr10:97915133-97915155	1	1	0	0.123	na	0.115	0.238	0.07504	na	na	na
AD-AD-1-74665515-74665529.0	FPGT-TNNI3K	chr1:74665347-74667094	chr1:74665515-74665529	1	0	-1	na	-0.123	na	na	na	0.256	0.133	0.1266
AD-AD-8-17849185-17849209.0	PCM1	chr8:17849050-17851128	chr8:17849185-17849209	1	0	-1	na	-0.123	na	na	na	0.594	0.471	0.1266
AD-AD-13-38924192-38924364.0	UFM1	chr13:38924135-38928433	chr13:38924192-38924364	1	-1	0	-0.123	na	0.355	0.232	0.05335	na	na	na
AD-AD-12-112326804-112326810.0	MAPKAPK5	chr12:112326688-112327948	chr12:112326804-112326810	1	0	-1	na	-0.122	na	na	na	0.611	0.489	0.129
AD-AD-1-245026918-245026975.0	HNRNPU	chr1:245025920-245027827	chr1:245026918-245026975	1	-1	0	-0.122	na	0.345	0.223	0.05426	na	na	na
AD-AD-15-43478077-43478431.0	CCNDBP1	chr15:43478017-43481478	chr15:43478077-43478431	1	1	0	0.121	na	0.697	0.818	0.08396	na	na	na
AD-AD-X-79939508-79939588.0	BRWD3	chrX:79937963-79939661	chrX:79939508-79939588	1	-1	0	-0.121	na	0.937	0.816	0.05735	na	na	na
AD-AD-2-68290076-68290089.2	C1D	chr2:68274304-68290130	chr2:68290076-68290089	1	0	-1	na	-0.12	na	na	na	0.612	0.492	0.1351
AD-AD-20-4667154-4667158.1	PRNP	chr20:4666796-4682234	chr20:4667154-4667158	1	0	-1	na	-0.12	na	na	na	0.669	0.549	0.1351
AD-AD-15-50716711-50716851.0	USP8	chr15:50716578-50731374	chr15:50716711-50716851	1	0	-1	na	-0.12	na	na	na	0.481	0.361	0.1351
AD-AD-4-154609140-154609199.0	TLR2	chr4:154609068-154627242	chr4:154609140-154609199	1	1	0	0.119	na	0.646	0.765	0.08829	na	na	na
AD-AD-17-76415756-76415806.1	PGS1	chr17:76415626-76420637	chr17:76415756-76415806	1	0	-1	na	-0.119	na	na	na	0.585	0.466	0.1353
AD-AD-15-91512676-91512753.2	PRC1	chr15:91509267-91512853	chr15:91512676-91512753	1	0	-1	na	-0.119	na	na	na	0.793	0.674	0.1353
AD-AD-13-103301836-103301840.0	TPP2	chr13:103301757-103309557	chr13:103301836-103301840	1	1	0	0.118	na	0.001	0.119	0.09101	na	na	na
AD-AD-15-89877903-89877915.0	POLG	chr15:89876326-89878026	chr15:89877903-89877915	1	0	-1	na	-0.117	na	na	na	0.407	0.29	0.1505
AD-AD-3-156874724-156874799.0	CCNL1	chr3:156870824-156874872	chr3:156874724-156874799	1	0	1	na	0.116	na	na	na	0.535	0.651	0.1626
AD-AD-2-32696192-32696219.0	BIRC6	chr2:32696081-32698307	chr2:32696192-32696219	1	-1	0	-0.116	na	0.76	0.644	0.0835	na	na	na
AD-AD-14-91942154-91942193.0	SMEK1	chr14:91939582-91942310	chr14:91942154-91942193	1	0	1	na	0.115	na	na	na	0.533	0.648	0.1667
AD-AD-2-182785377-182785389.0	SSFA2	chr2:182785323-182787139	chr2:182785377-182785389	1	0	1	na	0.115	na	na	na	0.797	0.912	0.1667
AD-AD-12-6677304-6677372.0	NOP2	chr12:6676981-6677480	chr12:6677304-6677372	1	0	1	na	0.11	na	na	na	0.144	0.254	0.2063
AD-AD-12-76442172-76442200.0	NAP1L1	chr12:76441370-76442244	chr12:76442172-76442200	1	-1	0	-0.115	na	0.852	0.737	0.0882	na	na	na
AD-AD-17-27042212-27042236.0	RAB34	chr17:27042049-27042294	chr17:27042212-27042236	1	0	-1	na	-0.115	na	na	na	0.933	0.818	0.1638
AD-AD-20-3801349-3801405.0	C20orf29	chr20:3801170-3802940	chr20:3801349-3801405	1	0	-1	na	-0.114	na	na	na	0.755	0.641	0.1657
AD-AD-1-155658965-155659034.2	DAP3	chr1:155658884-155679615	chr1:155658965-155659034	1	0	-1	na	-0.114	na	na	na	0.367	0.253	0.1657
AD-AD-X-153641589-153641689.0	TAZ	chrX:153641543-153641904	chrX:153641589-153641689	1	0	-1	na	-0.114	na	na	na	0.21	0.096	0.1657
AD-AD-8-68128824-68128842.0	ARFGEF1	chr8:68123717-68128897	chr8:68128824-68128842	1	0	1	na	0.113	na	na	na	0.868	0.981	0.1892
AD-AD-21-47706329-47706651.0	YBEY	chr21:47706266-47707037	chr21:47706329-47706651	1	0	-1	na	-0.105	na	na	na	0.184	0.079	0.3115
AD-AD-11-71822457-71822487.0	C11orf51	chr11:71822202-71822542	chr11:71822457-71822487	1	-1	0	-0.113	na	0.887	0.774	0.1015	na	na	na
AD-AD-7-45141423-45141451.0	TBRG4	chr7:45141101-45141669	chr7:45141423-45141451	1	0	1	na	0.112	na	na	na	0.887	0.999	0.1991
AD-AD-17-42148551-42148610.0	G6PC3	chr17:42148097-42151634	chr17:42148551-42148610	1	0	1	na	0.111	na	na	na	0.033	0.144	0.2047
AD-AD-12-113405979-113405985.0	OAS3	chr12:113405740-113407560	chr12:113405979-113405985	1	-1	0	-0.111	na	0.144	0.033	0.1166	na	na	na
AD-AD-11-124972532-124972629.0	TMEM218	chr11:124972027-124972705	chr11:124972532-124972629	1	0	1	na	0.11	na	na	na	0.493	0.603	0.2063
AD-AD-7-44838413-44838503.0	PPIA	chr7:44838346-44838876	chr7:44838413-44838503	1	-1	0	-0.109	na	0.327	0.218	0.13	na	na	na
AD-AD-1-33100302-33100368.0	ZBTB8OS	chr1:33099551-33100393	chr1:33100302-33100368	1	-1	0	-0.109	na	0.18	0.071	0.13	na	na	na
AD-AD-20-25319855-25319862.0	ABHD12	chr20:25303960-25319987	chr20:25319855-25319862	1	-1	0	-0.108	na	0.109	0.001	0.1373	na	na	na
AD-AD-1-28208588-28208636.0	C1orf38	chr1:28208481-28209554	chr1:28208588-28208636	1	1	0	0.105	na	0.618	0.723	0.2504	na	na	na
AD-AD-3-123665649-123666126.0	CCDC14	chr3:123663695-123666166	chr3:123665649-123666126	1	1	0	0.104	na	0.777	0.881	0.2582	na	na	na
AD-AD-17-18211626-18211664.0	TOP3A	chr17:18210204-18211738	chr17:18211626-18211664	1	-1	0	-0.103	na	0.118	0.015	0.1849	na	na	na
AD-AD-2-242610820-242610856.0	ATG4B	chr2:242610726-242613271	chr2:242610820-242610856	1	0	-1	na	-0.102	na	na	na	0.201	0.099	0.3685
AD-AD-3-157827986-157828012.0	RSRC1	chr3:157827894-157840087	chr3:157827986-157828012	1	0	-1	na	-0.102	na	na	na	0.999	0.897	0.3685
AD-AD-10-27822782-27822923.0	RAB18	chr10:27822663-27826855	chr10:27822782-27822923	1	0	-1	na	-0.101	na	na	na	0.937	0.836	0.3869
