# Supplementary material for: Quaking promotes monocyte differentiation into pro-atherogenic macrophages by controlling pre-mRNA splicing and gene expression
Source: Nat Commun. 2016 Mar 31;7:10846. doi: 10.1038/ncomms10846 (PMC4821877; doi:10.1038/ncomms10846)
Supplement: Supplementary Data 4 — ACUAA motif enrichment analysis based on the splicing-sensitive microarray and RNA-seq data. [file ncomms10846-s7.xlsx]

## Sheet: WC_CE_D0
genome=hg19 nmer=6		UPSTREAM intron, 200bp									Looking for : TACTAA CTGGAG TGCATG				genome=hg19 nmer=6		DOWNSTREAM intron, 200bp
Intron sequence		exons whose inclusion INCREASES with QK KD in THP D0													Intron sequence		exons whose inclusion DECREASES with QK KD in THP D0
usaltex 4		exons repressed by QK from upstream?													dsaltex 4		exons activated by QK from downstream?
Sequence length = 200															Sequence length = 200
Conservation threshold = 0															Conservation threshold = 0
posdval Background is Events with score 0															negdval Background is Events with score 0
looking in 89 total possible regions (564 background sequences)															looking in 125 total possible regions (564 background sequences)
FDR correction 3515 (number of nmers tested)															FDR correction 3694 (number of nmers tested)
N-mer	# of regions with this Nmer	# of background regions with this Nmer	FDR	p-value	Chisq p-value	total number of occurences	total number in background sequence	FDR	p-value	Chisq p-value					N-mer	# of regions with this Nmer	# of background regions with this Nmer	FDR	p-value	Chisq p-value	total number of occurences	total number in background sequence	FDR	p-value	Chisq p-value
GGCGTC	5 (0.0561)	2 (0.0035)	1	0.000882123	Chisq 0.000013467	5 (0.0561)	2 (0.0035)	1	0.000882123	Chisq 0.000013467					ATTAAC	15 (0.12)	18 (0.0319)	1	0.000430005	Chisq 0.00010586	15 (0.12)	19 (0.0336)	1	0.000631232	Chisq 0.00018270
GCGGAC	3 (0.0337)	0 (0)	1	0.00268132	Chisq 0.000017208	3 (0.0337)	0 (0)	1	0.00268132	Chisq 0.000017208					known motif
CGGCTT	5 (0.0561)	4 (0.007)	1	0.00411209	Chisq 0.00034500	5 (0.0561)	4 (0.007)	1	0.00411209	Chisq 0.00034500					CTAACC	10 (0.08)	9 (0.0159)	1	0.000901295	Chisq 0.00015986	11 (0.088)	9 (0.0159)	1	0.000309173	Chisq 0.000036759
ACTTCA	11 (0.1235)	22 (0.039)	1	0.00437141	Chisq 0.0017508	11 (0.1235)	22 (0.039)	1	0.00437141	Chisq 0.0017508					CGCGTT	4 (0.032)	0 (0)	1	0.0011556	Chisq 0.000027404	4 (0.032)	0 (0)	1	0.0011556	Chisq 0.000027404
TTCTTC	21 (0.2359)	63 (0.1117)	1	0.00690252	Chisq 0.0059078	23 (0.2584)	76 (0.1347)	1	0.01203	Chisq 0.012390					known motif
known motif															ACTAAC	13 (0.104)	16 (0.0283)	1	0.00115643	Chisq 0.00035339	15 (0.12)	16 (0.0283)	0.685129	0.000185471	Chisq 0.000031510
ACTAAC	9 (0.1011)	17 (0.0301)	1	0.00707188	Chisq 0.0028255	9 (0.1011)	18 (0.0319)	1	0.00925698	Chisq 0.0042801					TAACCC	10 (0.08)	10 (0.0177)	1	0.00149342	Chisq 0.00034733	10 (0.08)	11 (0.0195)	1	0.00236378	Chisq 0.00069637
CCCAAT	8 (0.0898)	14 (0.0248)	1	0.00774882	Chisq 0.0027911	8 (0.0898)	14 (0.0248)	1	0.00774882	Chisq 0.0027911					GATTGG	11 (0.088)	13 (0.023)	1	0.0021431	Chisq 0.00068819	11 (0.088)	13 (0.023)	1	0.0021431	Chisq 0.00068819
TTGCCG	4 (0.0449)	3 (0.0053)	1	0.00925401	Chisq 0.00099724	4 (0.0449)	3 (0.0053)	1	0.00925401	Chisq 0.00099724					GCCGTG	9 (0.072)	9 (0.0159)	1	0.002538	Chisq 0.00066308	9 (0.072)	9 (0.0159)	1	0.002538	Chisq 0.00066308
CTGCGT	4 (0.0449)	3 (0.0053)	1	0.00925401	Chisq 0.00099724	4 (0.0449)	3 (0.0053)	1	0.00925401	Chisq 0.00099724					PTB motif
TCAGAA	12 (0.1348)	29 (0.0514)	1	0.00942781	Chisq 0.0058778	13 (0.146)	30 (0.0531)	1	0.00537455	Chisq 0.0028647					TCTCTC	22 (0.176)	43 (0.0762)	1	0.00306106	Chisq 0.0022508	30 (0.24)	59 (0.1046)	1	0.000800561	Chisq 0.00054057
CCTTCT	16 (0.1797)	45 (0.0797)	1	0.00991788	Chisq 0.0078768	20 (0.2247)	48 (0.0851)	1	0.00114975	Chisq 0.00054522					TTAACA	16 (0.128)	27 (0.0478)	1	0.00353217	Chisq 0.0020983	17 (0.136)	29 (0.0514)	1	0.00296143	Chisq 0.0017522
known motif															TGTCTC	14 (0.112)	22 (0.039)	1	0.00380522	Chisq 0.0020518	15 (0.12)	24 (0.0425)	1	0.0032037	Chisq 0.0017344
CTAACC	8 (0.0898)	15 (0.0265)	1	0.0103927	Chisq 0.0044537	8 (0.0898)	16 (0.0283)	1	0.0136431	Chisq 0.0068122					GACTAG	7 (0.056)	6 (0.0106)	1	0.00449816	Chisq 0.0010988	7 (0.056)	6 (0.0106)	1	0.00449816	Chisq 0.0010988
AAACTG	12 (0.1348)	30 (0.0531)	1	0.0114676	Chisq 0.0077366	12 (0.1348)	34 (0.0602)	1	0.023094	Chisq 0.020195					ATACGG	4 (0.032)	1 (0.0017)	1	0.00491213	Chisq 0.00039587	4 (0.032)	1 (0.0017)	1	0.00491213	Chisq 0.00039587
GTTAGG	6 (0.0674)	9 (0.0159)	1	0.0120689	Chisq 0.0038383	6 (0.0674)	9 (0.0159)	1	0.0120689	Chisq 0.0038383					TGCAGC	18 (0.144)	34 (0.0602)	1	0.00506876	Chisq 0.0037015	18 (0.144)	34 (0.0602)	1	0.00506876	Chisq 0.0037015
GGATCA	6 (0.0674)	9 (0.0159)	1	0.0120689	Chisq 0.0038383	6 (0.0674)	9 (0.0159)	1	0.0120689	Chisq 0.0038383					CAAAGC	12 (0.096)	18 (0.0319)	1	0.00536705	Chisq 0.0028438	13 (0.104)	20 (0.0354)	1	0.00452026	Chisq 0.0024208
Fox motif															GTCGAC	3 (0.024)	0 (0)	1	0.00620799	Chisq 0.00026878	3 (0.024)	0 (0)	1	0.00620799	Chisq 0.00026878
TGCATG	12 (0.1348)	38 (0.0673)	1	0.0415314	Chisq 0.043910	16 (0.1797)	42 (0.0744)	1	0.00605663	Chisq 0.0040894					PTB motif
Fox motif															CTCTCA	17 (0.136)	33 (0.0585)	1	0.00759803	Chisq 0.0059948	18 (0.144)	34 (0.0602)	1	0.00506876	Chisq 0.0037015
GCATGG	10 (0.1123)	30 (0.0531)	1	0.0458333	Chisq 0.046052	10 (0.1123)	33 (0.0585)	1	0.0695906	Chisq 0.080037					red motif
PTB motif															TACTAA	12 (0.096)	24 (0.0425)	1	0.0252453	Chisq 0.023225	12 (0.096)	27 (0.0478)	1	0.0454028	Chisq 0.049681
ATCTCT	12 (0.1348)	44 (0.078)	1	0.0847492	Chisq 0.10904	12 (0.1348)	46 (0.0815)	1	0.103619	Chisq 0.13993					known motif
Nova motif															GCTAAC	8 (0.064)	13 (0.023)	1	0.0281572	Chisq 0.020967	8 (0.064)	13 (0.023)	1	0.0281572	Chisq 0.020967
ATCATC	5 (0.0561)	14 (0.0248)	1	0.112424	Chisq 0.11605	5 (0.0561)	16 (0.0283)	1	0.155745	Chisq 0.18501					known motif
known motif															CTAACA	11 (0.088)	22 (0.039)	1	0.0311299	Chisq 0.029239	13 (0.104)	22 (0.039)	1	0.007951	Chisq 0.0052407
CTAACA	7 (0.0786)	23 (0.0407)	1	0.113507	Chisq 0.13484	7 (0.0786)	23 (0.0407)	1	0.113507	Chisq 0.13484					known motif
Nova motif															TCTAAC	9 (0.072)	17 (0.0301)	1	0.0382463	Chisq 0.034607	9 (0.072)	18 (0.0319)	1	0.0480421	Chisq 0.047113
CTCATT	13 (0.146)	52 (0.0921)	1	0.114316	Chisq 0.16061	13 (0.146)	54 (0.0957)	1	0.13529	Chisq 0.19682					PTB motif
red motif															CTCTCT	19 (0.152)	51 (0.0904)	1	0.051464	Chisq 0.067261	23 (0.184)	77 (0.1365)	1	0.152564	Chisq 0.24489
TACTAA	8 (0.0898)	28 (0.0496)	1	0.118495	Chisq 0.14898	9 (0.1011)	28 (0.0496)	1	0.0647577	Chisq 0.069840					PTB motif
known motif															GTCTCT	12 (0.096)	28 (0.0496)	1	0.054034	Chisq 0.061997	14 (0.112)	32 (0.0567)	1	0.0359421	Chisq 0.039273
GCTAAC	5 (0.0561)	15 (0.0265)	1	0.133314	Chisq 0.14847	5 (0.0561)	15 (0.0265)	1	0.133314	Chisq 0.14847					Fox motif
Fox motif															GCATGC	9 (0.072)	19 (0.0336)	1	0.0593415	Chisq 0.062465	12 (0.096)	19 (0.0336)	1	0.00724855	Chisq 0.0043183
GCATGT	8 (0.0898)	29 (0.0514)	1	0.133319	Chisq 0.17363	8 (0.0898)	31 (0.0549)	1	0.165518	Chisq 0.22904					Hnrnp motif
Nova motif															GGGGGG	9 (0.072)	19 (0.0336)	1	0.0593415	Chisq 0.062465	10 (0.08)	25 (0.0443)	1	0.096807	Chisq 0.12225
GTCATT	6 (0.0674)	21 (0.0372)	1	0.161931	Chisq 0.20692	6 (0.0674)	24 (0.0425)	1	0.227903	Chisq 0.32416					Fox motif
Fox motif															TGCATG	18 (0.144)	51 (0.0904)	1	0.0774343	Chisq 0.10779	21 (0.168)	61 (0.1081)	1	0.0723608	Chisq 0.10277
GCATGC	7 (0.0786)	26 (0.046)	1	0.164712	Chisq 0.22057	8 (0.0898)	30 (0.0531)	1	0.149009	Chisq 0.20035					Nova motif
Nova motif															TCATCT	15 (0.12)	41 (0.0726)	1	0.0823258	Chisq 0.11131	15 (0.12)	47 (0.0833)	1	0.157947	Chisq 0.24124
TCATTT	19 (0.2134)	89 (0.1578)	1	0.171583	Chisq 0.27426	20 (0.2247)	99 (0.1755)	1	0.217125	Chisq 0.35996					known motif
PTB motif															CTAACT	10 (0.08)	26 (0.046)	1	0.112484	Chisq 0.14767	10 (0.08)	27 (0.0478)	1	0.129471	Chisq 0.17599
GTCTCT	12 (0.1348)	52 (0.0921)	1	0.173198	Chisq 0.26111	15 (0.1685)	59 (0.1046)	1	0.088805	Chisq 0.12202					Fox motif
PTB motif															AGCATG	12 (0.096)	33 (0.0585)	1	0.112893	Chisq 0.15504	13 (0.104)	38 (0.0673)	1	0.133826	Chisq 0.19360
CTCTCC	14 (0.1573)	63 (0.1117)	1	0.179121	Chisq 0.27779	15 (0.1685)	72 (0.1276)	1	0.223671	Chisq 0.36250					PTB motif
Nova motif															CTCTCC	17 (0.136)	51 (0.0904)	1	0.113393	Chisq 0.16697	19 (0.152)	53 (0.0939)	1	0.0652709	Chisq 0.089151
ATCATT	9 (0.1011)	37 (0.0656)	1	0.181011	Chisq 0.26240	9 (0.1011)	38 (0.0673)	1	0.197529	Chisq 0.29221					PTB motif
Nova motif															CCTCTC	16 (0.128)	50 (0.0886)	1	0.147275	Chisq 0.22444	20 (0.16)	57 (0.101)	1	0.0689405	Chisq 0.096153
TCATCC	7 (0.0786)	27 (0.0478)	1	0.183668	Chisq 0.25387	8 (0.0898)	29 (0.0514)	1	0.133319	Chisq 0.17363					Nova motif
known motif															CTCATC	11 (0.088)	33 (0.0585)	1	0.17345	Chisq 0.25657	11 (0.088)	36 (0.0638)	1	0.23485	Chisq 0.36849
CTGTGT	15 (0.1685)	69 (0.1223)	1	0.187068	Chisq 0.29480	16 (0.1797)	76 (0.1347)	1	0.205819	Chisq 0.33162					PTB motif
Fox motif															TCTCTA	11 (0.088)	35 (0.062)	1	0.213537	Chisq 0.32914	12 (0.096)	37 (0.0656)	1	0.178567	Chisq 0.26951
AGCATG	8 (0.0898)	34 (0.0602)	1	0.219404	Chisq 0.32601	8 (0.0898)	36 (0.0638)	1	0.258324	Chisq 0.39841					Nova motif
Fox motif															TCATTC	11 (0.088)	35 (0.062)	1	0.213537	Chisq 0.32914	11 (0.088)	36 (0.0638)	1	0.23485	Chisq 0.36849
GGCATG	7 (0.0786)	30 (0.0531)	1	0.245091	Chisq 0.36577	7 (0.0786)	32 (0.0567)	1	0.288939	Chisq 0.44842					Nova motif
PTB motif															ATCATC	5 (0.04)	13 (0.023)	1	0.222794	Chisq 0.29752	5 (0.04)	13 (0.023)	1	0.222794	Chisq 0.29752
TCTCTG	14 (0.1573)	69 (0.1223)	1	0.25735	Chisq 0.42317	16 (0.1797)	78 (0.1382)	1	0.229829						known motif
															CTAACG	2 (0.016)	3 (0.0053)	1	0.227928	Chisq 0.20786	2 (0.016)	3 (0.0053)	1	0.227928	Chisq 0.20786
															PTB motif
															ATCTCT	13 (0.104)	44 (0.078)	1	0.238704	Chisq 0.38338	14 (0.112)	46 (0.0815)	1	0.203475	Chisq 0.32120
															Nova motif
															ATCATT	11 (0.088)	37 (0.0656)	1	0.256891	Chisq 0.40967	11 (0.088)	39 (0.0691)	1	0.302768	Chisq 0.49669
															known motif
															CCTAAC	5 (0.04)	14 (0.0248)	1	0.259459	Chisq 0.36400	5 (0.04)	14 (0.0248)	1	0.259459	Chisq 0.36400
genome=hg19 nmer=6															genome=hg19 nmer=6
Intron sequence															Intron sequence
dsaltex 4															usaltex 4			UPSTREAM intron, 200bp
Sequence length = 200															Sequence length = 200			exons whose inclusion DECREASES with QK KD in THP D0
Conservation threshold = 0															Conservation threshold = 0
ce															ce
posdval Background is Events with score 0															negdval Background is Events with score 0
looking in 89 total possible regions (564 background sequences)															looking in 125 total possible regions (564 background sequences)
FDR correction 3555 (number of nmers tested)															FDR correction 3651 (number of nmers tested)
N-mer	# of regions with this Nmer	# of background regions with this Nmer	FDR	p-value	Chisq p-value	total number of occurences	total number in background sequence	FDR	p-value	Chisq p-value					N-mer	# of regions with this Nmer	# of background regions with this Nmer	FDR	p-value	Chisq p-value	total number of occurences	total number in background sequence	FDR	p-value	Chisq p-value
CAAATC	9 (0.1011)	10 (0.0177)	1	0.000550116	Chisq 0.000039990	9 (0.1011)	10 (0.0177)	1	0.000550116	Chisq 0.000039990					GGGCGT	6 (0.048)	3 (0.0053)	1	0.00201908	Chisq 0.00021208	6 (0.048)	3 (0.0053)	1	0.00201908	Chisq 0.00021208
CATAAG	9 (0.1011)	12 (0.0212)	1	0.00132442	Chisq 0.00018405	9 (0.1011)	13 (0.023)	1	0.00195106	Chisq 0.00035374					TACGAA	5 (0.04)	2 (0.0035)	1	0.00323382	Chisq 0.00031927	5 (0.04)	2 (0.0035)	1	0.00323382	Chisq 0.00031927
TGTCTC	12 (0.1348)	22 (0.039)	1	0.0017725	Chisq 0.00050535	12 (0.1348)	24 (0.0425)	1	0.00303723	Chisq 0.0011378					ATTCGT	5 (0.04)	2 (0.0035)	1	0.00323382	Chisq 0.00031927	5 (0.04)	2 (0.0035)	1	0.00323382	Chisq 0.00031927
AAGGCG	4 (0.0449)	2 (0.0035)	1	0.00447007	Chisq 0.00020356	4 (0.0449)	2 (0.0035)	1	0.00447007	Chisq 0.00020356					TCTGTG	22 (0.176)	44 (0.078)	1	0.00375182	Chisq 0.0029073	24 (0.192)	51 (0.0904)	1	0.00465771	Chisq 0.0040224
AACCGG	4 (0.0449)	2 (0.0035)	1	0.00447007	Chisq 0.00020356	4 (0.0449)	2 (0.0035)	1	0.00447007	Chisq 0.00020356					CTATAC	7 (0.056)	6 (0.0106)	1	0.00449816	Chisq 0.0010988	7 (0.056)	6 (0.0106)	1	0.00449816	Chisq 0.0010988
AGATGA	14 (0.1573)	33 (0.0585)	1	0.00465996	Chisq 0.0025263	14 (0.1573)	34 (0.0602)	1	0.00569313	Chisq 0.0033403					ATGTCA	11 (0.088)	15 (0.0265)	1	0.00454896	Chisq 0.0020560	11 (0.088)	17 (0.0301)	1	0.00869496	Chisq 0.0051503
AGGCAA	10 (0.1123)	20 (0.0354)	1	0.00633644	Chisq 0.0027222	10 (0.1123)	21 (0.0372)	1	0.0081457	Chisq 0.0039718					TGATTT	29 (0.232)	66 (0.117)	1	0.0045902	Chisq 0.0043974	31 (0.248)	78 (0.1382)	1	0.010283	Chisq 0.011764
GCTTGC	9 (0.1011)	17 (0.0301)	1	0.00707188	Chisq 0.0028255	9 (0.1011)	19 (0.0336)	1	0.0119107	Chisq 0.0062749					TGCCGC	4 (0.032)	1 (0.0017)	1	0.00491213	Chisq 0.00039587	4 (0.032)	1 (0.0017)	1	0.00491213	Chisq 0.00039587
TGATAG	9 (0.1011)	17 (0.0301)	1	0.00707188	Chisq 0.0028255	10 (0.1123)	17 (0.0301)	1	0.00270166	Chisq 0.00072634					ACATTA	14 (0.112)	23 (0.0407)	1	0.00504762	Chisq 0.0030136	15 (0.12)	25 (0.0443)	1	0.00421943	Chisq 0.0025144
CAGCAG	15 (0.1685)	39 (0.0691)	1	0.00708259	Chisq 0.0047883	16 (0.1797)	45 (0.0797)	1	0.00991788	Chisq 0.0078768					TGTACA	12 (0.096)	19 (0.0336)	1	0.00724855	Chisq 0.0043183	12 (0.096)	21 (0.0372)	1	0.0125132	Chisq 0.0091119
CTTGAC	8 (0.0898)	14 (0.0248)	1	0.00774882	Chisq 0.0027911	9 (0.1011)	14 (0.0248)	1	0.00279156	Chisq 0.00063996					AGGGCG	6 (0.048)	5 (0.0088)	1	0.00784515	Chisq 0.0021323	6 (0.048)	6 (0.0106)	1	0.0132095	Chisq 0.0050046
GTTACT	8 (0.0898)	15 (0.0265)	1	0.0103927	Chisq 0.0044537	9 (0.1011)	16 (0.0283)	1	0.00530134	Chisq 0.0017981					GATGAT	14 (0.112)	25 (0.0443)	1	0.00849277	Chisq 0.0060597	14 (0.112)	26 (0.046)	1	0.0107938	Chisq 0.0083255
AACTCT	11 (0.1235)	26 (0.046)	1	0.0110333	Chisq 0.0068019	12 (0.1348)	26 (0.046)	1	0.00494017	Chisq 0.0023286					CATTAT	15 (0.12)	29 (0.0514)	1	0.0111382	Chisq 0.0090732	19 (0.152)	30 (0.0531)	1	0.000944113	Chisq 0.00042909
GGTGCA	11 (0.1235)	26 (0.046)	1	0.0110333	Chisq 0.0068019	11 (0.1235)	26 (0.046)	1	0.0110333	Chisq 0.0068019					TCTAGG	9 (0.072)	13 (0.023)	1	0.0124898	Chisq 0.0071896	9 (0.072)	14 (0.0248)	1	0.0171234	Chisq 0.011302
AATTAC	12 (0.1348)	30 (0.0531)	1	0.0114676	Chisq 0.0077366	13 (0.146)	32 (0.0567)	1	0.00806107	Chisq 0.0050646					ACACTC	9 (0.072)	13 (0.023)	1	0.0124898	Chisq 0.0071896	9 (0.072)	13 (0.023)	1	0.0124898	Chisq 0.0071896
known motif															known motif
CTAACC	6 (0.0674)	9 (0.0159)	1	0.0120689	Chisq 0.0038383	6 (0.0674)	9 (0.0159)	1	0.0120689	Chisq 0.0038383					CGTGTG	8 (0.064)	13 (0.023)	1	0.0281572	Chisq 0.020967	8 (0.064)	13 (0.023)	1	0.0281572	Chisq 0.020967
Fox motif															Nova motif
TGCATG	16 (0.1797)	51 (0.0904)	1	0.0231432	Chisq 0.023566	17 (0.191)	61 (0.1081)	1	0.0434277	Chisq 0.052898					TCATTC	13 (0.104)	28 (0.0496)	1	0.0307022	Chisq 0.031147	13 (0.104)	31 (0.0549)	1	0.0519309	Chisq 0.060665
Nova motif															known motif
TCATCG	4 (0.0449)	5 (0.0088)	1	0.0262939	Chisq 0.0082360	4 (0.0449)	5 (0.0088)	1	0.0262939	Chisq 0.0082360					GTGTGG	13 (0.104)	31 (0.0549)	1	0.0519309	Chisq 0.060665	13 (0.104)	36 (0.0638)	1	0.105663	Chisq 0.14564
Fox motif															Hnrnp motif
GCATGC	8 (0.0898)	19 (0.0336)	1	0.0276978	Chisq 0.019822	8 (0.0898)	19 (0.0336)	1	0.0276978	Chisq 0.019822					CGGGGG	6 (0.048)	10 (0.0177)	1	0.0581736	Chisq 0.049067	6 (0.048)	12 (0.0212)	1	0.0968235	Chisq 0.10151
Nova motif															known motif
GTCATC	8 (0.0898)	20 (0.0354)	1	0.0340126	Chisq 0.026742	8 (0.0898)	20 (0.0354)	1	0.0340126	Chisq 0.026742					TGTGTA	15 (0.12)	41 (0.0726)	1	0.0823258	Chisq 0.11131	16 (0.128)	43 (0.0762)	1	0.0685178	Chisq 0.090657
known motif															known motif
GTGTGG	13 (0.146)	41 (0.0726)	1	0.0345278	Chisq 0.035788	13 (0.146)	44 (0.078)	1	0.0504209	Chisq 0.058155					TTGTGT	20 (0.16)	59 (0.1046)	1	0.0849813	Chisq 0.12276	22 (0.176)	68 (0.1205)	1	0.100071	Chisq 0.15070
known motif															PTB motif
ATGTGT	14 (0.1573)	50 (0.0886)	1	0.0590359	Chisq 0.072680	15 (0.1685)	55 (0.0975)	1	0.0609744	Chisq 0.077212					TTCTCT	29 (0.232)	92 (0.1631)	1	0.0859268	Chisq 0.13208	34 (0.272)	110 (0.195)	1	0.0824156	Chisq 0.12883
PTB motif															Fox motif
GTCTCT	9 (0.1011)	28 (0.0496)	1	0.0647577	Chisq 0.069840	9 (0.1011)	32 (0.0567)	1	0.108615	Chisq 0.13774					CGCATG	3 (0.024)	4 (0.007)	1	0.120476	Chisq 0.093082	3 (0.024)	6 (0.0106)	1	0.217937	Chisq 0.24198
Nova motif															known motif
TCATCA	8 (0.0898)	24 (0.0425)	1	0.0685279	Chisq 0.071656	8 (0.0898)	25 (0.0443)	1	0.0795747	Chisq 0.087795					TGTGTG	20 (0.16)	65 (0.1152)	1	0.14635	Chisq 0.22975	37 (0.296)	112 (0.1985)	1	0.0415105	Chisq 0.060783
Nova motif															PTB motif
ATCATT	9 (0.1011)	37 (0.0656)	1	0.181011	Chisq 0.26240	9 (0.1011)	39 (0.0691)	1	0.214624	Chisq 0.32346					TCTCTC	19 (0.152)	62 (0.1099)	1	0.156183	Chisq 0.24590	24 (0.192)	106 (0.1879)	1	0.5077	Chisq 0.93102
known motif															PTB motif
TGTGTG	14 (0.1573)	66 (0.117)	1	0.216795	Chisq 0.34709	21 (0.2359)	123 (0.218)	1	0.425872	Chisq 0.76387					ATCTCT	14 (0.112)	44 (0.078)	1	0.169723	Chisq 0.25981	14 (0.112)	46 (0.0815)	1	0.203475	Chisq 0.32120
Fox motif															known motif
GCATGA	6 (0.0674)	24 (0.0425)	1	0.227903	Chisq 0.32416	6 (0.0674)	26 (0.046)	1	0.275702	Chisq 0.41319					TGTGTT	18 (0.144)	60 (0.1063)	1	0.180805	Chisq 0.28887	21 (0.168)	70 (0.1241)	1	0.160485	Chisq 0.25668
known motif															Nova motif
CCTAAC	4 (0.0449)	14 (0.0248)	1	0.230499	Chisq 0.29795	4 (0.0449)	14 (0.0248)	1	0.230499	Chisq 0.29795					CTCATC	9 (0.072)	26 (0.046)	1	0.180998	Chisq 0.26048	9 (0.072)	27 (0.0478)	1	0.203836	Chisq 0.30142
PTB motif															Hnrnp motif
CTCTCC	11 (0.1235)	51 (0.0904)	1	0.235731	Chisq 0.37227	14 (0.1573)	53 (0.0939)	1	0.0799912	Chisq 0.10572					GGGGGG	7 (0.056)	19 (0.0336)	1	0.187028	Chisq 0.25729	14 (0.112)	25 (0.0443)	1	0.00849277	Chisq 0.0060597
Nova motif															Nova motif
TTCATC	8 (0.0898)	35 (0.062)	1	0.23861	Chisq 0.36153	8 (0.0898)	36 (0.0638)	1	0.258324	Chisq 0.39841					TCATCT	15 (0.12)	49 (0.0868)	1	0.189133	Chisq 0.29761	15 (0.12)	52 (0.0921)	1	0.240653	Chisq 0.39304
Nova motif															Hnrnp motif
TCATTC	8 (0.0898)	35 (0.062)	1	0.23861	Chisq 0.36153	8 (0.0898)	36 (0.0638)	1	0.258324	Chisq 0.39841					GGGGGC	11 (0.088)	34 (0.0602)	1	0.193042	Chisq 0.29178	11 (0.088)	38 (0.0673)	1	0.279563	Chisq 0.45247
Nova motif															Nova motif
TCATCT	9 (0.1011)	41 (0.0726)	1	0.250338	Chisq 0.38982	9 (0.1011)	47 (0.0833)	1	0.365675	Chisq 0.61135					TCATTT	25 (0.2)	89 (0.1578)	1	0.201152	Chisq 0.33649	29 (0.232)	99 (0.1755)	1	0.141396	Chisq 0.23047
known motif															known motif
GTGTGC	8 (0.0898)	37 (0.0656)	1	0.278477	Chisq 0.43650	8 (0.0898)	39 (0.0691)	1	0.31981	Chisq 0.51566					Positional significance!!
															GTGTGT	14 (0.112)	46 (0.0815)	1	0.203475	Chisq 0.32120	30 (0.24)	78 (0.1382)	1	0.0154277	Chisq 0.018658	8 (0.266) times in window -24
															Nova motif												background 7 (0.089) times in window -24	chi-squared p-value = 0.044727
															GTCATC	9 (0.072)	29 (0.0514)	1	0.252574	Chisq 0.39104	9 (0.072)	29 (0.0514)	1	0.252574	Chisq 0.39104
															known motif
															CTGTGT	19 (0.152)	69 (0.1223)	1	0.257147	Chisq 0.43303	25 (0.2)	76 (0.1347)	1	0.0768169	Chisq 0.11368
															Nova motif
															TTCATT	22 (0.176)	82 (0.1453)	1	0.269445	Chisq 0.46131	23 (0.184)	92 (0.1631)	1	0.358333	Chisq 0.63416
															Fox motif
															GCATGA	7 (0.056)	22 (0.039)	1	0.27314	Chisq 0.41419	7 (0.056)	22 (0.039)	1	0.27314	Chisq 0.41419
															Fox motif
															GCATGC	8 (0.064)	26 (0.046)	1	0.27632	Chisq 0.42868	8 (0.064)	30 (0.0531)	1	0.39178	Chisq 0.65145
															Hnrnp motif
															GGGGGT	10 (0.08)	34 (0.0602)	1	0.27919	Chisq 0.44684	11 (0.088)	36 (0.0638)	1	0.23485	Chisq 0.36849
															Hnrnp motif
															GGGGGA	10 (0.08)	34 (0.0602)	1	0.27919	Chisq 0.44684	11 (0.088)	34 (0.0602)	1	0.193042	Chisq 0.29178

## Sheet: WC_CE_D3
usaltex 4						UPSTREAM intron, 200bp									dsaltex 4		DOWNSTREAM intron, 200bp
posdval						exons whose inclusion INCREASES with QK KD in THP D0									negdval		exons whose inclusion DECREASES with QK KD in THP D0
Positive scores						exons repressed by QK from upstream?									Negative scores		exons activated by QK from downstream?
looking in 129 total possible regions (6679 background sequences)															looking in 87 total possible regions (6679 background sequences)
FDR correction 1003 (number of nmers tested)															FDR correction 989 (number of nmers tested)
top 16 N-mers:															top 16 N-mers:
N-mer	# of regions with this Nmer	# of background regions with this Nmer	FDR	p-value	Chisq p-value	total number of occurences	total number in background sequence	FDR	p-value	Chisq p-value					N-mer	# of regions with this Nmer	# of background regions with this Nmer	FDR	p-value	Chisq p-value	total number of occurences	total number in background sequence	FDR	p-value	Chisq p-value
TACTA	26 (0.2015)	630 (0.0943)	0.928714	0.000925936	Chisq 0.00038766	30 (0.2325)	681 (0.1019)	0.165582	0.000165086	Chisq 0.000041403					AAACG	10 (0.1149)	157 (0.0235)	0.102621	0.000103762	Chisq 0.00000032063	10 (0.1149)	157 (0.0235)	0.102621	0.000103762	Chisq 0.00000032063
known motif															known motif
CTAAC	25 (0.1937)	631 (0.0944)	1	0.00185255	Chisq 0.00097623	32 (0.248)	671 (0.1004)	0.0287548	2.86688e-05	Chisq 0.0000036369					CTAAC	17 (0.1954)	521 (0.078)	1	0.00142659	Chisq 0.00041362	19 (0.2183)	558 (0.0835)	0.515644	0.00052138	Chisq 0.00010451
Positional significance!!															GACGT	7 (0.0804)	155 (0.0232)	1	0.00625726	Chisq 0.00096706	7 (0.0804)	158 (0.0236)	1	0.00688673	Chisq 0.0011781
ATCAT	33 (0.2558)	917 (0.1372)	1	0.00201396	Chisq 0.0014319	37 (0.2868)	1013 (0.1516)	0.989772	0.000986812	Chisq 0.00063393	7 (0.189) times in window -84	background 61 (0.06) times in window -84	chi-squared p-value = 0.0053926		GTACT	16 (0.1839)	566 (0.0847)	1	0.00671215	Chisq 0.0039588	20 (0.2298)	605 (0.0905)	0.544267	0.00055032	Chisq 0.00012650
TTTGC	47 (0.3643)	1455 (0.2178)	1	0.00267413	Chisq 0.0026363	52 (0.4031)	1665 (0.2492)	1	0.00330524	Chisq 0.0035892					TAAAC	20 (0.2298)	772 (0.1155)	1	0.00707817	Chisq 0.0052141	24 (0.2758)	844 (0.1263)	1	0.00130679	Chisq 0.00060960
red motif															CGCCT	12 (0.1379)	404 (0.0604)	1	0.0115158	Chisq 0.0066368	12 (0.1379)	432 (0.0646)	1	0.0179767	Chisq 0.012946
ACTAA	27 (0.2093)	729 (0.1091)	1	0.00306679	Chisq 0.0020892	32 (0.248)	801 (0.1199)	0.508847	0.000507325	Chisq 0.00022188					GGGCA	27 (0.3103)	1216 (0.182)	1	0.0140899	Chisq 0.015322	30 (0.3448)	1463 (0.219)	1	0.0252054	Chisq 0.032256
TTGCA	34 (0.2635)	1024 (0.1533)	1	0.00538176	Chisq 0.0050878	37 (0.2868)	1128 (0.1688)	1	0.00481027	Chisq 0.0046552					TCCGG	7 (0.0804)	185 (0.0276)	1	0.014814	Chisq 0.0052174	7 (0.0804)	195 (0.0291)	1	0.0189419	Chisq 0.0081457
AACAT	32 (0.248)	1011 (0.1513)	1	0.0116538	Chisq 0.012789	38 (0.2945)	1139 (0.1705)	1	0.00345847	Chisq 0.0031519					Positional significance!!
TGAGT	32 (0.248)	1015 (0.1519)	1	0.0122054	Chisq 0.013533	35 (0.2713)	1122 (0.1679)	1	0.0109389	Chisq 0.012319					AACTT	23 (0.2643)	1019 (0.1525)	1	0.0176422	Chisq 0.018804	27 (0.3103)	1158 (0.1733)	1	0.00837708	Chisq 0.0080122	6 (0.222) times in window 110	background 106 (0.091) times in window 110	chi-squared p-value = 0.047958
Positional significance!!															GGAGA	26 (0.2988)	1196 (0.179)	1	0.0190405	Chisq 0.021827	30 (0.3448)	1407 (0.2106)	1	0.0168233	Chisq 0.019905
TTAAG	30 (0.2325)	944 (0.1413)	1	0.0131858	Chisq 0.014461	34 (0.2635)	1054 (0.1578)	1	0.00780311	Chisq 0.0080522	6 (0.176) times in window -54	background 72 (0.068) times in window -54	chi-squared p-value = 0.032292		TGGAT	21 (0.2413)	921 (0.1378)	1	0.0199067	Chisq 0.020990	21 (0.2413)	1004 (0.1503)	1	0.0408188	Chisq 0.051550
TAAGT	26 (0.2015)	798 (0.1194)	1	0.0146161	Chisq 0.015403	30 (0.2325)	887 (0.1328)	1	0.00638089	Chisq 0.0058428					GGTGC	19 (0.2183)	816 (0.1221)	1	0.0209906	Chisq 0.021406	20 (0.2298)	887 (0.1328)	1	0.0244167	Chisq 0.026628
TTTTG	66 (0.5116)	2411 (0.3609)	1	0.0151923	Chisq 0.022162	102 (0.7906)	3323 (0.4975)	0.408749	0.000407527	Chisq 0.00049916					CTGTA	22 (0.2528)	993 (0.1486)	1	0.0230785	Chisq 0.025837	24 (0.2758)	1097 (0.1642)	1	0.0213928	Chisq 0.024376
ACTAC	15 (0.1162)	394 (0.0589)	1	0.0160466	Chisq 0.012776	15 (0.1162)	412 (0.0616)	1	0.0223254	Chisq 0.020222					AGGAG	28 (0.3218)	1338 (0.2003)	1	0.0236215	Chisq 0.029169	34 (0.3908)	1675 (0.2507)	1	0.0219056	Chisq 0.028464
AAGAT	28 (0.217)	888 (0.1329)	1	0.0170699	Chisq 0.019302	30 (0.2325)	971 (0.1453)	1	0.0179847	Chisq 0.021145					TGACG	6 (0.0689)	163 (0.0244)	1	0.0255586	Chisq 0.011474	6 (0.0689)	169 (0.0253)	1	0.0295628	Chisq 0.014928
TAACA	26 (0.2015)	815 (0.122)	1	0.0181094	Chisq 0.020141	29 (0.2248)	913 (0.1366)	1	0.0144669	Chisq 0.015973					red motif
GAATT	32 (0.248)	1062 (0.159)	1	0.0203824	Chisq 0.025173	35 (0.2713)	1184 (0.1772)	1	0.0207444	Chisq 0.026476					ACTAA	16 (0.1839)	701 (0.1049)	1	0.0352112	Chisq 0.038770	19 (0.2183)	767 (0.1148)	1	0.0123997	Chisq 0.010701
Nova motif															Hnrnp motif
TCATT	46 (0.3565)	1655 (0.2477)	1	0.0249546	Chisq 0.035376	59 (0.4573)	2019 (0.3022)	1	0.00687499	Chisq 0.0088289					Positional significance!!
Nova motif															GGGGG	19 (0.2183)	1019 (0.1525)	1	0.105437	Chisq 0.15812	34 (0.3908)	1632 (0.2443)	1	0.0164159	Chisq 0.020285	6 (0.176) times in window 40	background 121 (0.074) times in window 40	chi-squared p-value = 0.048393
TCATC	24 (0.186)	915 (0.1369)	1	0.109963	Chisq 0.17230	30 (0.2325)	1014 (0.1518)	1	0.0283246	Chisq 0.036565					PTB motif
PTB motif															CTCTC	20 (0.2298)	1160 (0.1736)	1	0.161022	Chisq 0.26058	25 (0.2873)	1612 (0.2413)	1	0.255348	Chisq 0.44483
TCTCT	51 (0.3953)	2118 (0.3171)	1	0.110057	Chisq 0.18658	85 (0.6589)	3214 (0.4812)	1	0.0164706	Chisq 0.025599					Fox motif
Fox motif															GCATG	17 (0.1954)	987 (0.1477)	1	0.181719	Chisq 0.29454	17 (0.1954)	1133 (0.1696)	1	0.338395	Chisq 0.59624
GCATG	21 (0.1627)	845 (0.1265)	1	0.174509	Chisq 0.28851	23 (0.1782)	937 (0.1402)	1	0.176184	Chisq 0.29409					Nova motif
PTB motif															TCATT	25 (0.2873)	1530 (0.229)	1	0.190084	Chisq 0.32059	29 (0.3333)	1836 (0.2748)	1	0.215261	Chisq 0.37152
CTCTC	23 (0.1782)	1481 (0.2217)	1	0.857201	Chisq 0.33825	48 (0.372)	2228 (0.3335)	1	0.28712	Chisq 0.52228					PTB motif
Hnrnp motif															TCTCT	24 (0.2758)	1587 (0.2376)	1	0.294793	Chisq 0.52004	28 (0.3218)	2128 (0.3186)	1	0.51796	Chisq 0.96323
GGGGG	12 (0.093)	843 (0.1262)	1	0.876212	Chisq 0.31365	17 (0.1317)	1240 (0.1856)	1	0.929662	Chisq 0.18510					known motif
known motif															TGTGT	19 (0.2183)	1512 (0.2263)	1	0.5958	Chisq 0.88785	22 (0.2528)	2306 (0.3452)	1	0.924283	Chisq 0.19242
TGTGT	26 (0.2015)	1721 (0.2576)	1	0.894163	Chisq 0.25573	42 (0.3255)	2574 (0.3853)	1	0.848368	Chisq 0.34604					known motif
known motif															GTGTG	15 (0.1724)	1237 (0.1852)	1	0.642449	Chisq 0.79909	22 (0.2528)	1884 (0.282)	1	0.711278	Chisq 0.64875
GTGTG	15 (0.1162)	1139 (0.1705)	1	0.94129	Chisq 0.16076	20 (0.155)	1694 (0.2536)	1	0.9877	Chisq 0.039855					Nova motif
															TCATC	7 (0.0804)	859 (0.1286)	1	0.920751	Chisq 0.23028	11 (0.1264)	978 (0.1464)	1	0.720666	Chisq 0.64800
dsaltex 4						DOWNSTREAM intron, 200bp									genome=hg18 nmer=5
Sequence length = 150						exons whose inclusion INCREASES with QK KD in THP D0									Intron sequence
Conservation threshold = 0															usaltex 4
ce															Sequence length = 150
Background is hg18 hjay downstream cassette exons															Conservation threshold = 0
posdval															ce
Positive scores															Background is hg18 hjay upstream cassette exons
looking in 129 total possible regions (6679 background sequences)															negdval
FDR correction 1012 (number of nmers tested)															Negative scores
top 16 N-mers:															looking in 87 total possible regions (6679 background sequences)
N-mer	# of regions with this Nmer	# of background regions with this Nmer	FDR	p-value	Chisq p-value	total number of occurences	total number in background sequence	FDR	p-value	Chisq p-value					FDR correction 982 (number of nmers tested)
ATATC	25 (0.1937)	597 (0.0893)	0.942968	0.000931787	Chisq 0.00037095	30 (0.2325)	647 (0.0968)	0.0745711	7.36868e-05	Chisq 0.000012703					top 16 N-mers:
TTATG	33 (0.2558)	943 (0.1411)	1	0.0029621	Chisq 0.0023503	42 (0.3255)	1058 (0.1584)	0.121086	0.00011965	Chisq 0.000047166					N-mer	# of regions with this Nmer	# of background regions with this Nmer	FDR	p-value	Chisq p-value	total number of occurences	total number in background sequence	FDR	p-value	Chisq p-value
Positional significance!!															GAGAA	24 (0.2758)	985 (0.1474)	1	0.00740247	Chisq 0.0063417	26 (0.2988)	1106 (0.1655)	1	0.00853898	Chisq 0.0080237
TATAT	37 (0.2868)	1121 (0.1678)	1	0.00441265	Chisq 0.0041863	67 (0.5193)	1707 (0.2555)	0.00609296	6.02071e-06	Chisq 0.0000022912	11 (0.164) times in window 10	background 118 (0.069) times in window 10	chi-squared p-value = 0.0086021		ATGCG	6 (0.0689)	132 (0.0197)	1	0.0105202	Chisq 0.0020086	6 (0.0689)	135 (0.0202)	1	0.0115971	Chisq 0.0024617
GTATA	25 (0.1937)	692 (0.1036)	1	0.00542382	Chisq 0.0041879	28 (0.217)	766 (0.1146)	1	0.00313462	Chisq 0.0022186					ACGTG	9 (0.1034)	270 (0.0404)	1	0.0134119	Chisq 0.0061610	9 (0.1034)	278 (0.0416)	1	0.0157789	Chisq 0.0080660
CATAT	28 (0.217)	845 (0.1265)	1	0.00997119	Chisq 0.0098747	30 (0.2325)	941 (0.1408)	1	0.0127227	Chisq 0.013838					ACTCC	20 (0.2298)	834 (0.1248)	1	0.0143922	Chisq 0.013453	21 (0.2413)	924 (0.1383)	1	0.0204795	Chisq 0.021763
CAATT	25 (0.1937)	749 (0.1121)	1	0.0126533	Chisq 0.012589	28 (0.217)	813 (0.1217)	1	0.00641859	Chisq 0.0056393					CATGC	19 (0.2183)	786 (0.1176)	1	0.0153248	Chisq 0.014179	20 (0.2298)	868 (0.1299)	1	0.020356	Chisq 0.021099
ATGTT	40 (0.31)	1339 (0.2004)	1	0.0134381	Chisq 0.016597	43 (0.3333)	1528 (0.2287)	1	0.0243418	Chisq 0.033818					TATGG	15 (0.1724)	589 (0.0881)	1	0.018473	Chisq 0.015782	15 (0.1724)	628 (0.094)	1	0.0292378	Chisq 0.029458
GCTAG	18 (0.1395)	494 (0.0739)	1	0.0137993	Chisq 0.011693	18 (0.1395)	515 (0.0771)	1	0.0195198	Chisq 0.018646					ACCTC	20 (0.2298)	891 (0.1334)	1	0.0253437	Chisq 0.027920	25 (0.2873)	979 (0.1465)	1	0.0038898	Chisq 0.0028148
TTGTG	37 (0.2868)	1250 (0.1871)	1	0.0180687	Chisq 0.022899	45 (0.3488)	1436 (0.215)	1	0.00497745	Chisq 0.0053963					GATGC	15 (0.1724)	618 (0.0925)	1	0.0261264	Chisq 0.025328	15 (0.1724)	648 (0.097)	1	0.0362494	Chisq 0.039183
Positional significance!!															Fox motif
GCTTA	22 (0.1705)	667 (0.0998)	1	0.0196864	Chisq 0.020806	23 (0.1782)	701 (0.1049)	1	0.018559	Chisq 0.019692	6 (0.26) times in window 100	background 53 (0.075) times in window 100	chi-squared p-value = 0.0062406		GCATG	19 (0.2183)	845 (0.1265)	1	0.0278464	Chisq 0.030797	20 (0.2298)	937 (0.1402)	1	0.0379676	Chisq 0.046402
TCGCT	10 (0.0775)	239 (0.0357)	1	0.0247862	Chisq 0.017983	10 (0.0775)	249 (0.0372)	1	0.0311315	Chisq 0.025313					GCTAT	13 (0.1494)	518 (0.0775)	1	0.0286114	Chisq 0.026523	13 (0.1494)	544 (0.0814)	1	0.0389783	Chisq 0.040492
ACTTG	28 (0.217)	932 (0.1395)	1	0.0279169	Chisq 0.035182	32 (0.248)	1026 (0.1536)	1	0.0138308	Chisq 0.015761					TACAA	15 (0.1724)	634 (0.0949)	1	0.0312286	Chisq 0.032165	15 (0.1724)	686 (0.1027)	1	0.0526981	Chisq 0.063715
Positional significance!!															TTGCG	6 (0.0689)	174 (0.026)	1	0.0331944	Chisq 0.018329	6 (0.0689)	178 (0.0266)	1	0.0362967	Chisq 0.021417
ATTAA	35 (0.2713)	1218 (0.1823)	1	0.0284719	Chisq 0.038426	45 (0.3488)	1469 (0.2199)	1	0.0069778	Chisq 0.0080449	7 (0.155) times in window 40	background 98 (0.066) times in window 40	chi-squared p-value = 0.037866		Positional significance!!
TTGCA	31 (0.2403)	1061 (0.1588)	1	0.0301758	Chisq 0.039804	36 (0.279)	1177 (0.1762)	1	0.0129618	Chisq 0.015283					TGCAT	23 (0.2643)	1094 (0.1637)	1	0.0332223	Chisq 0.041240	27 (0.3103)	1232 (0.1844)	1	0.0161106	Chisq 0.018069	6 (0.222) times in window -94	background 91 (0.073) times in window -94	chi-squared p-value = 0.012819
ATCAA	21 (0.1627)	661 (0.0989)	1	0.030312	Chisq 0.035301	24 (0.186)	707 (0.1058)	1	0.0119227	Chisq 0.011415					ACGCC	7 (0.0804)	222 (0.0332)	1	0.0339063	Chisq 0.022075	7 (0.0804)	229 (0.0342)	1	0.0387739	Chisq 0.027468
Fox motif															CTCGT	7 (0.0804)	223 (0.0333)	1	0.0345758	Chisq 0.022796	7 (0.0804)	230 (0.0344)	1	0.0395042	Chisq 0.028307
GCATG	28 (0.217)	987 (0.1477)	1	0.0479707	Chisq 0.067154	34 (0.2635)	1133 (0.1696)	1	0.018625	Chisq 0.023074					known motif
known motif															GTGTG	19 (0.2183)	1139 (0.1705)	1	0.199526	Chisq 0.33132	27 (0.3103)	1694 (0.2536)	1	0.211314	Chisq 0.36248
TGTGT	40 (0.31)	1512 (0.2263)	1	0.0552909	Chisq 0.084704	58 (0.4496)	2306 (0.3452)	1	0.0600513	Chisq 0.097755					Hnrnp motif
Nova motif															Positional significance!!
TCATT	33 (0.2558)	1530 (0.229)	1	0.317587	Chisq 0.57527	48 (0.372)	1836 (0.2748)	1	0.0487705	Chisq 0.075759					GGGGG	14 (0.1609)	843 (0.1262)	1	0.241372	Chisq 0.40156	20 (0.2298)	1240 (0.1856)	1	0.230501	Chisq 0.39164	6 (0.3) times in window -104	background 107 (0.086) times in window -104	chi-squared p-value = 0.0054176
known motif															PTB motif
GTGTG	26 (0.2015)	1237 (0.1852)	1	0.381941	Chisq 0.69693	37 (0.2868)	1884 (0.282)	1	0.495597	Chisq 0.92943					CTCTC	20 (0.2298)	1481 (0.2217)	1	0.48223	Chisq 0.88509	31 (0.3563)	2228 (0.3335)	1	0.411878	Chisq 0.75414
Nova motif															known motif
TCATC	18 (0.1395)	859 (0.1286)	1	0.412557	Chisq 0.74840	19 (0.1472)	978 (0.1464)	1	0.528313	Chisq 0.98122					Positional significance!!
known motif															TGTGT	22 (0.2528)	1721 (0.2576)	1	0.569587	Chisq 0.93760	36 (0.4137)	2574 (0.3853)	1	0.394067	Chisq 0.72146	7 (0.194) times in window -114	background 136 (0.052) times in window -114	chi-squared p-value = 0.00096209
CTAAC	11 (0.0852)	521 (0.078)	1	0.436099	Chisq 0.77895	13 (0.1007)	558 (0.0835)	1	0.304207	Chisq 0.52347					red motif
red motif															ACTAA	9 (0.1034)	729 (0.1091)	1	0.611406	Chisq 0.87899	10 (0.1149)	801 (0.1199)	1	0.599399	Chisq 0.89943
Positional significance!!															Nova motif
ACTAA	14 (0.1085)	701 (0.1049)	1	0.495382	Chisq 0.90627	14 (0.1085)	767 (0.1148)	1	0.620114	Chisq 0.84221	6 (0.428) times in window 120	background 66 (0.086) times in window 120	chi-squared p-value = 0.00044879		TCATT	19 (0.2183)	1655 (0.2477)	1	0.726877	Chisq 0.61977	21 (0.2413)	2019 (0.3022)	1	0.850687	Chisq 0.35632
PTB motif															known motif
CTCTC	20 (0.155)	1160 (0.1736)	1	0.71475	Chisq 0.63936	26 (0.2015)	1612 (0.2413)	1	0.824553	Chisq 0.40510					CTAAC	6 (0.0689)	631 (0.0944)	1	0.822924	Chisq 0.45622	8 (0.0919)	671 (0.1004)	1	0.646725	Chisq 0.81170
PTB motif															Nova motif
TCTCT	27 (0.2093)	1587 (0.2376)	1	0.753837	Chisq 0.55209	33 (0.2558)	2128 (0.3186)	1	0.888659	Chisq 0.26339					TCATC	9 (0.1034)	915 (0.1369)	1	0.830745	Chisq 0.42328	9 (0.1034)	1014 (0.1518)	1	0.898991	Chisq 0.27257
Hnrnp motif															PTB motif
Positional significance!!															TCTCT	22 (0.2528)	2118 (0.3171)	1	0.855711	Chisq 0.34445	38 (0.4367)	3214 (0.4812)	1	0.7204	Chisq 0.62035
GGGGG	16 (0.124)	1019 (0.1525)	1	0.814672	Chisq 0.43750	26 (0.2015)	1632 (0.2443)	1	0.839423	Chisq 0.37360
6mer searches						UPSTREAM intron, 200bp
Looking for : TACTAA TCTCTC TGCATG						exons whose inclusion INCREASES with QK KD in THP D0
genome=hg18 nmer=6						exons repressed by QK from upstream?
Intron sequence
usaltex 4															dsaltex 4						DOWNSTREAM intron, 200bp
Sequence length = 150															negative scores						exons whose inclusion DECREASES with QK KD in THP D0
Conservation threshold = 0															looking in 87 total possible regions (6679 background sequences)						exons activated by QK from downstream?
ce															FDR correction 3335 (number of nmers tested)
Background is hg18 hjay upstream cassette exons															top 16 N-mers:
Positive scores															N-mer	# of regions with this Nmer	# of background regions with this Nmer	FDR	p-value	Chisq p-value	total number of occurences	total number in background sequence	FDR	p-value	Chisq p-value
looking in 129 total possible regions (6679 background sequences)															AGTACT	10 (0.1149)	163 (0.0244)	0.460862	0.00013819	Chisq 0.00000066223	11 (0.1264)	167 (0.025)	0.124121	3.72177e-05	Chisq 0.000000046563
FDR correction 3432 (number of nmers tested)															GAAACG	5 (0.0574)	35 (0.0052)	0.611047	0.000183223	Chisq 0.00000000091345	5 (0.0574)	35 (0.0052)	0.611047	0.000183223	Chisq 0.00000000091345
top 16 N-mers:															GGTTAC	7 (0.0804)	103 (0.0154)	1	0.000721755	Chisq 0.0000053776	7 (0.0804)	103 (0.0154)	1	0.000721755	Chisq 0.0000053776
N-mer	# of regions with this Nmer	# of background regions with this Nmer	FDR	p-value	Chisq p-value	total number of occurences	total number in background sequence	FDR	p-value	Chisq p-value					AACGAC	3 (0.0344)	22 (0.0032)	1	0.0041925	Chisq 0.0000029260	3 (0.0344)	22 (0.0032)	1	0.0041925	Chisq 0.0000029260
red motif															known motif
TACTAA	14 (0.1085)	234 (0.035)	1	0.000472068	Chisq 0.000038380	15 (0.1162)	239 (0.0357)	0.661948	0.000192875	Chisq 0.0000089727					ACTAAC	7 (0.0804)	145 (0.0217)	1	0.00446365	Chisq 0.00047249	7 (0.0804)	146 (0.0218)	1	0.00462315	Chisq 0.00050979
TAACAT	16 (0.124)	296 (0.0443)	1	0.000572176	Chisq 0.000076883	16 (0.124)	309 (0.0462)	1	0.000872977	Chisq 0.00015723					GTCAAC	5 (0.0574)	76 (0.0113)	1	0.00450559	Chisq 0.00014618	5 (0.0574)	77 (0.0115)	1	0.00474524	Chisq 0.00016857
known motif															CTGTAG	9 (0.1034)	228 (0.0341)	1	0.00500451	Chisq 0.0010809	9 (0.1034)	236 (0.0353)	1	0.00615515	Chisq 0.0015821
ACTAAC	11 (0.0852)	169 (0.0253)	1	0.00092423	Chisq 0.000067538	11 (0.0852)	170 (0.0254)	1	0.000966298	Chisq 0.000073752					CGAGCC	4 (0.0459)	50 (0.0074)	1	0.00564099	Chisq 0.000094223	5 (0.0574)	51 (0.0076)	1	0.000887992	Chisq 0.00000078873
Nova motif															GTACTG	7 (0.0804)	155 (0.0232)	1	0.00625726	Chisq 0.00096706	7 (0.0804)	157 (0.0235)	1	0.00667194	Chisq 0.0011040
ATCATT	17 (0.1317)	353 (0.0528)	1	0.00130454	Chisq 0.00033993	17 (0.1317)	370 (0.0553)	1	0.00206287	Chisq 0.00069849					ATAGGG	7 (0.0804)	155 (0.0232)	1	0.00625726	Chisq 0.00096706	7 (0.0804)	157 (0.0235)	1	0.00667194	Chisq 0.0011040
AAGATT	15 (0.1162)	304 (0.0455)	1	0.00188494	Chisq 0.00049580	16 (0.124)	315 (0.0471)	1	0.00105151	Chisq 0.00021420					TCCGGT	3 (0.0344)	27 (0.004)	1	0.00704205	Chisq 0.000030991	3 (0.0344)	27 (0.004)	1	0.00704205	Chisq 0.000030991
GGTTTT	22 (0.1705)	533 (0.0798)	1	0.00200468	Chisq 0.00094245	22 (0.1705)	553 (0.0827)	1	0.00301219	Chisq 0.0016790					AAACGC	3 (0.0344)	27 (0.004)	1	0.00704205	Chisq 0.000030991	3 (0.0344)	27 (0.004)	1	0.00704205	Chisq 0.000030991
CAATGT	12 (0.093)	218 (0.0326)	1	0.00213989	Chisq 0.00040474	12 (0.093)	221 (0.033)	1	0.00237595	Chisq 0.00048670					TTAAAC	10 (0.1149)	286 (0.0428)	1	0.00716957	Chisq 0.0024648	10 (0.1149)	295 (0.0441)	1	0.00870548	Chisq 0.0034239
CATCAT	13 (0.1007)	249 (0.0372)	1	0.00224919	Chisq 0.00051573	13 (0.1007)	258 (0.0386)	1	0.00298796	Chisq 0.00083237					GTTGAG	8 (0.0919)	202 (0.0302)	1	0.00760747	Chisq 0.0018861	8 (0.0919)	204 (0.0305)	1	0.00802459	Chisq 0.0020847
ATTTTG	28 (0.217)	751 (0.1124)	1	0.00244673	Chisq 0.0015971	28 (0.217)	811 (0.1214)	1	0.00623664	Chisq 0.0054349					GTGACG	4 (0.0459)	55 (0.0082)	1	0.00769957	Chisq 0.00024908	4 (0.0459)	56 (0.0083)	1	0.00816283	Chisq 0.00029674
Positional significance!!															Fox motif
CTCTGT	27 (0.2093)	726 (0.1086)	1	0.00291619	Chisq 0.0019535	31 (0.2403)	787 (0.1178)	1	0.000735417	Chisq 0.00035309	6 (0.193) times in window -94	background 49 (0.062) times in window -94	chi-squared p-value = 0.011184		AGCATG	9 (0.1034)	273 (0.0408)	1	0.0142667	Chisq 0.0068293	9 (0.1034)	282 (0.0422)	1	0.0170699	Chisq 0.0091733
TTTTGC	21 (0.1627)	525 (0.0786)	1	0.00341707	Chisq 0.0019119	21 (0.1627)	555 (0.083)	1	0.00604544	Chisq 0.0042317					PTB motif
Positional significance!!															ACTCTC	7 (0.0804)	199 (0.0297)	1	0.0207964	Chisq 0.0096106	7 (0.0804)	203 (0.0303)	1	0.0227722	Chisq 0.011263
TTTTAA	40 (0.31)	1224 (0.1832)	1	0.00391066	Chisq 0.0037838	47 (0.3643)	1478 (0.2212)	1	0.00344429	Chisq 0.0035656	10 (0.212) times in window -34	background 148 (0.1) times in window -34	chi-squared p-value = 0.031723		known motif
TTTAAG	17 (0.1317)	401 (0.06)	1	0.0043806	Chisq 0.0021863	17 (0.1317)	428 (0.064)	1	0.00782251	Chisq 0.0050806					TCTAAC	6 (0.0689)	155 (0.0232)	1	0.0208005	Chisq 0.0078233	6 (0.0689)	159 (0.0238)	1	0.0230981	Chisq 0.0095206
TTGAAA	20 (0.155)	505 (0.0756)	1	0.00455592	Chisq 0.0027347	21 (0.1627)	542 (0.0811)	1	0.00475511	Chisq 0.0030377					known motif
ATTGGT	11 (0.0852)	213 (0.0318)	1	0.00492643	Chisq 0.0014756	12 (0.093)	217 (0.0324)	1	0.00206558	Chisq 0.00038017					CTAACA	7 (0.0804)	200 (0.0299)	1	0.0212788	Chisq 0.010006	7 (0.0804)	207 (0.0309)	1	0.0248724	Chisq 0.013117
PTB motif															Hnrnp motif
GTCTCT	18 (0.1395)	457 (0.0684)	1	0.00696475	Chisq 0.0045266	18 (0.1395)	490 (0.0733)	1	0.0128755	Chisq 0.010640					AGGGGG	10 (0.1149)	372 (0.0556)	1	0.0336783	Chisq 0.028588	12 (0.1379)	406 (0.0607)	1	0.0119079	Chisq 0.0069849
known motif															known motif
CTAACT	11 (0.0852)	253 (0.0378)	1	0.0153137	Chisq 0.0093234	11 (0.0852)	259 (0.0387)	1	0.0177234	Chisq 0.011664					CTAACC	5 (0.0574)	136 (0.0203)	1	0.0394867	Chisq 0.020496	5 (0.0574)	139 (0.0208)	1	0.0425448	Chisq 0.023506
Nova motif															Hnrnp motif
TTCATC	13 (0.1007)	323 (0.0483)	1	0.0159123	Chisq 0.011374	14 (0.1085)	338 (0.0506)	1	0.0103933	Chisq 0.0064668					GGGGGG	7 (0.0804)	246 (0.0368)	1	0.0524014	Chisq 0.044218	10 (0.1149)	332 (0.0497)	1	0.0177471	Chisq 0.010847
known motif															Nova motif
CCTAAC	8 (0.062)	159 (0.0238)	1	0.0167523	Chisq 0.0077192	9 (0.0697)	163 (0.0244)	1	0.00686298	Chisq 0.0019000					TCATTT	15 (0.1724)	725 (0.1085)	1	0.0741877	Chisq 0.098248	16 (0.1839)	783 (0.1172)	1	0.0732469	Chisq 0.098300
known motif															known motif
CTAACA	9 (0.0697)	193 (0.0288)	1	0.0179083	Chisq 0.0098312	9 (0.0697)	196 (0.0293)	1	0.0194726	Chisq 0.011258					CTAACT	5 (0.0574)	169 (0.0253)	1	0.0806591	Chisq 0.070593	5 (0.0574)	173 (0.0259)	1	0.0867575	Chisq 0.079368
Nova motif															known motif
TCATTT	25 (0.1937)	810 (0.1212)	1	0.0272379	Chisq 0.032888	27 (0.2093)	902 (0.135)	1	0.0310967	Chisq 0.039632					CTAACG	2 (0.0229)	35 (0.0052)	1	0.083951	Chisq 0.027857	2 (0.0229)	35 (0.0052)	1	0.083951	Chisq 0.027857
PTB motif															Fox motif
TCTCTG	23 (0.1782)	735 (0.11)	1	0.0285998	Chisq 0.033925	27 (0.2093)	799 (0.1196)	1	0.00891431	Chisq 0.0083977					GCATGC	6 (0.0689)	241 (0.036)	1	0.109108	Chisq 0.12286	6 (0.0689)	253 (0.0378)	1	0.127928	Chisq 0.15434
known motif															Hnrnp motif
CTAACC	8 (0.062)	178 (0.0266)	1	0.0292811	Chisq 0.019472	9 (0.0697)	181 (0.027)	1	0.0125488	Chisq 0.0054516					GGGGGT	8 (0.0919)	381 (0.057)	1	0.143973	Chisq 0.19655	8 (0.0919)	417 (0.0624)	1	0.198168	Chisq 0.29615
Nova motif															PTB motif
TCATTG	13 (0.1007)	355 (0.0531)	1	0.0299296	Chisq 0.028001	13 (0.1007)	366 (0.0547)	1	0.0363434	Chisq 0.036596					CTCTCA	7 (0.0804)	329 (0.0492)	1	0.156095	Chisq 0.21184	7 (0.0804)	340 (0.0509)	1	0.174056	Chisq 0.24455
PTB motif															Hnrnp motif
TCTCTA	11 (0.0852)	326 (0.0488)	1	0.0660044	Chisq 0.076678	11 (0.0852)	333 (0.0498)	1	0.0736545	Chisq 0.088791					GGGGGC	8 (0.0919)	405 (0.0606)	1	0.179274	Chisq 0.26088	10 (0.1149)	459 (0.0687)	1	0.0965364	Chisq 0.12328
Fox motif															PTB motif
TGCATG	11 (0.0852)	328 (0.0491)	1	0.0681361	Chisq 0.080021	12 (0.093)	352 (0.0527)	1	0.054019	Chisq 0.060514					GCTCTC	6 (0.0689)	284 (0.0425)	1	0.182797	Chisq 0.25218	6 (0.0689)	305 (0.0456)	1	0.224228	Chisq 0.32993
known motif															known motif
TCTAAC	8 (0.062)	228 (0.0341)	1	0.088577	Chisq 0.10205	8 (0.062)	230 (0.0344)	1	0.0918037	Chisq 0.10727					TGTGTA	7 (0.0804)	350 (0.0524)	1	0.191087	Chisq 0.27609	7 (0.0804)	367 (0.0549)	1	0.22141	Chisq 0.33326
known motif															red motif
TGTGTC	13 (0.1007)	436 (0.0652)	1	0.1001	Chisq 0.13821	16 (0.124)	459 (0.0687)	1	0.0263659	Chisq 0.026224					TACTAA	5 (0.0574)	228 (0.0341)	1	0.19151	Chisq 0.25707	6 (0.0689)	237 (0.0354)	1	0.103165	Chisq 0.11322
PTB motif															known motif
TTCTCT	27 (0.2093)	1047 (0.1567)	1	0.110431	Chisq 0.17578	30 (0.2325)	1182 (0.1769)	1	0.11247	Chisq 0.18170					CGTGTG	3 (0.0344)	117 (0.0175)	1	0.206755	Chisq 0.24571	3 (0.0344)	128 (0.0191)	1	0.243973	Chisq 0.31579
known motif															PTB motif
CTAACG	2 (0.0155)	32 (0.0047)	1	0.137476	Chisq 0.090561	2 (0.0155)	32 (0.0047)	1	0.137476	Chisq 0.090561					CTCTCT	9 (0.1034)	487 (0.0729)	1	0.207707	Chisq 0.31971	9 (0.1034)	635 (0.095)	1	0.457623	Chisq 0.81074
Nova motif															Nova motif
TTCATT	19 (0.1472)	726 (0.1086)	1	0.139507	Chisq 0.22037	22 (0.1705)	807 (0.1208)	1	0.0921106	Chisq 0.13833					GTCATT	6 (0.0689)	301 (0.045)	1	0.216116	Chisq 0.31452	6 (0.0689)	312 (0.0467)	1	0.238646	Chisq 0.35751
Nova motif															PTB motif
TCATCT	12 (0.093)	424 (0.0634)	1	0.141339	Chisq 0.20897	14 (0.1085)	439 (0.0657)	1	0.0617256	Chisq 0.076151					TCTCTA	6 (0.0689)	307 (0.0459)	1	0.22832	Chisq 0.33773	6 (0.0689)	317 (0.0474)	1	0.249101	Chisq 0.37764
Fox motif															known motif
GCATGA	7 (0.0542)	229 (0.0342)	1	0.171116	Chisq 0.23968	7 (0.0542)	232 (0.0347)	1	0.17855	Chisq 0.25341					CCTAAC	3 (0.0344)	124 (0.0185)	1	0.230311	Chisq 0.28975	3 (0.0344)	125 (0.0187)	1	0.233714	Chisq 0.29621
Nova motif															PTB motif
TCATCC	8 (0.062)	282 (0.0422)	1	0.197127	Chisq 0.29505	9 (0.0697)	301 (0.045)	1	0.147104	Chisq 0.20792					CTCTCG	2 (0.0229)	68 (0.0101)	1	0.231258	Chisq 0.24859	2 (0.0229)	70 (0.0104)	1	0.240813	Chisq 0.26655
Fox motif															known motif
GGCATG	8 (0.062)	290 (0.0434)	1	0.216497	Chisq 0.33183	8 (0.062)	302 (0.0452)	1	0.246759	Chisq 0.39005					GCTAAC	3 (0.0344)	126 (0.0188)	1	0.237126	Chisq 0.30270	3 (0.0344)	127 (0.019)	1	0.240546	Chisq 0.30923
Nova motif															Nova motif
CTCATC	7 (0.0542)	276 (0.0413)	1	0.299838	Chisq 0.48677	7 (0.0542)	287 (0.0429)	1	0.332562	Chisq 0.55153					TCATTG	6 (0.0689)	316 (0.0473)	1	0.247	Chisq 0.37358	6 (0.0689)	322 (0.0482)	1	0.259674	Chisq 0.39810
known motif															known motif
GCTAAC	3 (0.0232)	105 (0.0157)	1	0.340151	Chisq 0.50582	4 (0.031)	108 (0.0161)	1	0.168427	Chisq 0.19990					AGTGTG	6 (0.0689)	327 (0.0489)	1	0.270355	Chisq 0.41886	8 (0.0919)	342 (0.0512)	1	0.0947407	Chisq 0.11200
Fox motif															Nova motif
GCATGT	6 (0.0465)	243 (0.0363)	1	0.341354	Chisq 0.56024	7 (0.0542)	251 (0.0375)	1	0.228452	Chisq 0.34768					CTCATT	7 (0.0804)	401 (0.06)	1	0.286154	Chisq 0.45839	7 (0.0804)	414 (0.0619)	1	0.311939	Chisq 0.50901
known motif															Hnrnp motif
GTGTGA	7 (0.0542)	291 (0.0435)	1	0.344578	Chisq 0.57542	7 (0.0542)	298 (0.0446)	1	0.365702	Chisq 0.61752					TGGGGG	10 (0.1149)	617 (0.0923)	1	0.306559	Chisq 0.51530	10 (0.1149)	702 (0.1051)	1	0.445211	Chisq 0.79012
Nova motif															Nova motif
CTCATT	11 (0.0852)	484 (0.0724)	1	0.350319	Chisq 0.60803	12 (0.093)	511 (0.0765)	1	0.304683	Chisq 0.52137					ATCATT	6 (0.0689)	344 (0.0515)	1	0.307329	Chisq 0.49133	6 (0.0689)	360 (0.0539)	1	0.342771	Chisq 0.56148
Nova motif															Fox motif
GTCATT	7 (0.0542)	306 (0.0458)	1	0.389915	Chisq 0.66594	8 (0.062)	318 (0.0476)	1	0.288942	Chisq 0.47237					GCATGG	5 (0.0574)	286 (0.0428)	1	0.329719	Chisq 0.52433	5 (0.0574)	299 (0.0447)	1	0.362202	Chisq 0.58909
Nova motif															Hnrnp motif
TCATTC	8 (0.062)	356 (0.0533)	1	0.393939	Chisq 0.68076	10 (0.0775)	386 (0.0577)	1	0.23366	Chisq 0.37531					GGGGGA	6 (0.0689)	381 (0.057)	1	0.389666	Chisq 0.65501	6 (0.0689)	417 (0.0624)	1	0.469218	Chisq 0.81488
known motif															Nova motif
TGTGTA	8 (0.062)	362 (0.0541)	1	0.410726	Chisq 0.71436	8 (0.062)	375 (0.0561)	1	0.446951	Chisq 0.78705					TCATCG	1 (0.0114)	42 (0.0062)	1	0.42942	Chisq 0.54735	1 (0.0114)	42 (0.0062)	1	0.42942	Chisq 0.54735
Nova motif															PTB motif
TCATCA	5 (0.0387)	222 (0.0332)	1	0.435724	Chisq 0.73856	6 (0.0465)	233 (0.0348)	1	0.308482	Chisq 0.49496					CCTCTC	7 (0.0804)	482 (0.0721)	1	0.449589	Chisq 0.78328	7 (0.0804)	527 (0.0789)	1	0.53756	Chisq 0.96062
known motif															PTB motif
CGTGTG	3 (0.0232)	125 (0.0187)	1	0.441767	Chisq 0.71267	3 (0.0232)	128 (0.0191)	1	0.456515	Chisq 0.74290					TTCTCT	10 (0.1149)	715 (0.107)	1	0.466363	Chisq 0.83244	13 (0.1494)	765 (0.1145)	1	0.228222	Chisq 0.37374
Fox motif															Nova motif
GCATGC	4 (0.031)	175 (0.0262)	1	0.445205	Chisq 0.74260	4 (0.031)	186 (0.0278)	1	0.490114	Chisq 0.83404					TCATTC	5 (0.0574)	344 (0.0515)	1	0.473332	Chisq 0.81284	5 (0.0574)	372 (0.0556)	1	0.538982	Chisq 0.94599
Nova motif															known motif
ATCATC	4 (0.031)	183 (0.0273)	1	0.478013	Chisq 0.80938	4 (0.031)	192 (0.0287)	1	0.513937	Chisq 0.88263					GTGTGT	6 (0.0689)	421 (0.063)	1	0.477887	Chisq 0.83237	7 (0.0804)	745 (0.1115)	1	0.843126	Chisq 0.40591
Nova motif															known motif
GTCATC	4 (0.031)	188 (0.0281)	1	0.498112	Chisq 0.85035	5 (0.0387)	190 (0.0284)	1	0.317499	Chisq 0.50119					GTGTGA	5 (0.0574)	350 (0.0524)	1	0.487706	Chisq 0.84195	5 (0.0574)	358 (0.0536)	1	0.506627	Chisq 0.88030
Nova motif															Fox motif
TCATCG	1 (0.0077)	36 (0.0053)	1	0.50902	Chisq 0.71956	1 (0.0077)	36 (0.0053)	1	0.50902	Chisq 0.71956					CGCATG	1 (0.0114)	51 (0.0076)	1	0.492414	Chisq 0.68507	1 (0.0114)	52 (0.0077)	1	0.498965	Chisq 0.69941
PTB motif															Nova motif
CTCTCG	2 (0.0155)	89 (0.0133)	1	0.518982	Chisq 0.83339	2 (0.0155)	91 (0.0136)	1	0.53055	Chisq 0.85756					TTCATT	9 (0.1034)	659 (0.0986)	1	0.49871	Chisq 0.89322	10 (0.1149)	747 (0.1118)	1	0.517534	Chisq 0.93518
PTB motif															PTB motif
TCTCTT	18 (0.1395)	925 (0.1384)	1	0.526666	Chisq 0.97648	19 (0.1472)	1033 (0.1546)	1	0.615105	Chisq 0.84376					TCTCTT	8 (0.0919)	584 (0.0874)	1	0.500718	Chisq 0.89230	8 (0.0919)	623 (0.0932)	1	0.569224	Chisq 0.96934
PTB motif															known motif
GCTCTC	6 (0.0465)	306 (0.0458)	1	0.545431	Chisq 0.97146	6 (0.0465)	315 (0.0471)	1	0.572428	Chisq 0.97369					TGTGTC	5 (0.0574)	375 (0.0561)	1	0.545779	Chisq 0.95981	5 (0.0574)	392 (0.0586)	1	0.583295	Chisq 0.96379
Fox motif															known motif
GCATGG	5 (0.0387)	259 (0.0387)	1	0.564905	Chisq 0.99917	5 (0.0387)	266 (0.0398)	1	0.587573	Chisq 0.95295					GTGTGC	4 (0.0459)	309 (0.0462)	1	0.576888	Chisq 0.99034	4 (0.0459)	335 (0.0501)	1	0.637673	Chisq 0.86563
known motif															PTB motif
CTGTGT	12 (0.093)	648 (0.097)	1	0.598953	Chisq 0.89013	14 (0.1085)	692 (0.1036)	1	0.477469	Chisq 0.87035					TCTCTG	7 (0.0804)	558 (0.0835)	1	0.594381	Chisq 0.92416	7 (0.0804)	603 (0.0902)	1	0.669602	Chisq 0.77055
PTB motif															Nova motif
CTCTCA	6 (0.0465)	326 (0.0488)	1	0.604264	Chisq 0.90889	6 (0.0465)	333 (0.0498)	1	0.623807	Chisq 0.86903					TCATCC	3 (0.0344)	245 (0.0366)	1	0.622427	Chisq 0.91664	3 (0.0344)	252 (0.0377)	1	0.640679	Chisq 0.87886
Hnrnp motif															Nova motif
AGGGGG	5 (0.0387)	275 (0.0411)	1	0.615707	Chisq 0.89547	6 (0.0465)	291 (0.0435)	1	0.49877	Chisq 0.87689					TCATCA	3 (0.0344)	248 (0.0371)	1	0.630329	Chisq 0.90029	4 (0.0459)	267 (0.0399)	1	0.467131	Chisq 0.78584
Hnrnp motif															PTB motif
GGGGGG	3 (0.0232)	177 (0.0265)	1	0.666362	Chisq 0.82436	3 (0.0232)	247 (0.0369)	1	0.852634	Chisq 0.42576					CTCTCC	6 (0.0689)	497 (0.0744)	1	0.630467	Chisq 0.85790	7 (0.0804)	560 (0.0838)	1	0.597916	Chisq 0.91697
known motif															known motif
ATGTGT	8 (0.062)	463 (0.0693)	1	0.66971	Chisq 0.76173	8 (0.062)	484 (0.0724)	1	0.713724	Chisq 0.67133					CTGTGT	7 (0.0804)	582 (0.0871)	1	0.635651	Chisq 0.84006	7 (0.0804)	621 (0.0929)	1	0.697016	Chisq 0.71414
PTB motif															Nova motif
Positional significance!!															ATCATC	2 (0.0229)	175 (0.0262)	1	0.667656	Chisq 0.85557	4 (0.0459)	187 (0.0279)	1	0.239794	Chisq 0.33219
TCTCTC	11 (0.0852)	641 (0.0959)	1	0.689485	Chisq 0.70887	27 (0.2093)	976 (0.1461)	1	0.063143	Chisq 0.092072	7 (0.259) times in window -46	background 95 (0.097) times in window -46	chi-squared p-value = 0.020130		Fox motif
known motif															GCATGA	3 (0.0344)	264 (0.0395)	1	0.67046	Chisq 0.81704	3 (0.0344)	274 (0.041)	1	0.693824	Chisq 0.76834
TTGTGT	10 (0.0775)	609 (0.0911)	1	0.732682	Chisq 0.62345	12 (0.093)	654 (0.0979)	1	0.610737	Chisq 0.86626					PTB motif
PTB motif															ATCTCT	4 (0.0459)	355 (0.0531)	1	0.680233	Chisq 0.77777	4 (0.0459)	377 (0.0564)	1	0.722734	Chisq 0.68937
ACTCTC	4 (0.031)	259 (0.0387)	1	0.735343	Chisq 0.66140	4 (0.031)	267 (0.0399)	1	0.75576	Chisq 0.61850					Nova motif
PTB motif															CTCATC	3 (0.0344)	274 (0.041)	1	0.693824	Chisq 0.76834	3 (0.0344)	283 (0.0423)	1	0.713734	Chisq 0.72664
ATCTCT	7 (0.0542)	443 (0.0663)	1	0.747454	Chisq 0.60722	7 (0.0542)	463 (0.0693)	1	0.784291	Chisq 0.53012					known motif
known motif															TTGTGT	5 (0.0574)	456 (0.0682)	1	0.707228	Chisq 0.70920	5 (0.0574)	484 (0.0724)	1	0.752251	Chisq 0.61524
AGTGTG	4 (0.031)	267 (0.0399)	1	0.75576	Chisq 0.61850	4 (0.031)	273 (0.0408)	1	0.770243	Chisq 0.58790					Fox motif
Hnrnp motif															GCATGT	3 (0.0344)	286 (0.0428)	1	0.720138	Chisq 0.71319	3 (0.0344)	301 (0.045)	1	0.750453	Chisq 0.64917
GGGGGA	5 (0.0387)	333 (0.0498)	1	0.76698	Chisq 0.58251	6 (0.0465)	348 (0.0521)	1	0.663687	Chisq 0.78742					Nova motif
PTB motif															TTCATC	3 (0.0344)	307 (0.0459)	1	0.761801	Chisq 0.62503	4 (0.0459)	314 (0.047)	1	0.58904	Chisq 0.96546
Positional significance!!															Fox motif
CTCTCT	12 (0.093)	748 (0.1119)	1	0.769235	Chisq 0.54132	30 (0.2325)	1065 (0.1594)	1	0.0457986	Chisq 0.064582	6 (0.2) times in window -94	background 54 (0.05) times in window -94	chi-squared p-value = 0.0016266		TGCATG	4 (0.0459)	414 (0.0619)	1	0.784237	Chisq 0.55953	4 (0.0459)	460 (0.0688)	1	0.844639	Chisq 0.42830
Fox motif															Fox motif
AGCATG	3 (0.0232)	226 (0.0338)	1	0.809544	Chisq 0.52115	3 (0.0232)	232 (0.0347)	1	0.822849	Chisq 0.49202					GGCATG	3 (0.0344)	323 (0.0483)	1	0.789975	Chisq 0.56461	3 (0.0344)	332 (0.0497)	1	0.804542	Chisq 0.53303
Hnrnp motif															PTB motif
GGGGGC	4 (0.031)	300 (0.0449)	1	0.827061	Chisq 0.46590	4 (0.031)	321 (0.048)	1	0.86262	Chisq 0.38725					TCTCTC	4 (0.0459)	434 (0.0649)	1	0.812556	Chisq 0.49861	5 (0.0574)	571 (0.0854)	1	0.858333	Chisq 0.38687
Nova motif															known motif
TCATTA	4 (0.031)	305 (0.0456)	1	0.836171	Chisq 0.44596	4 (0.031)	318 (0.0476)	1	0.857963	Chisq 0.39769					TGTGTG	5 (0.0574)	542 (0.0811)	1	0.82827	Chisq 0.45302	5 (0.0574)	913 (0.1366)	1	0.989199	Chisq 0.052690
PTB motif															known motif
CTCTCC	9 (0.0697)	630 (0.0943)	1	0.848481	Chisq 0.38338	9 (0.0697)	709 (0.1061)	1	0.92026	Chisq 0.22312					TGTGTT	5 (0.0574)	568 (0.085)	1	0.855447	Chisq 0.39329	5 (0.0574)	614 (0.0919)	1	0.894543	Chisq 0.30467
Hnrnp motif															Hnrnp motif
TGGGGG	7 (0.0542)	513 (0.0768)	1	0.858251	Chisq 0.37156	7 (0.0542)	559 (0.0836)	1	0.906386	Chisq 0.26354					CGGGGG	1 (0.0114)	161 (0.0241)	1	0.876994	Chisq 0.45270	1 (0.0114)	173 (0.0259)	1	0.894472	Chisq 0.40779
PTB motif															known motif
CCTCTC	8 (0.062)	591 (0.0884)	1	0.874779	Chisq 0.33008	10 (0.0775)	663 (0.0992)	1	0.81395	Chisq 0.45358					GTGTGG	3 (0.0344)	400 (0.0598)	1	0.88885	Chisq 0.34294	5 (0.0574)	435 (0.0651)	1	0.669749	Chisq 0.78668
known motif															known motif
GTGTGG	4 (0.031)	330 (0.0494)	1	0.875802	Chisq 0.35744	4 (0.031)	355 (0.0531)	1	0.906749	Chisq 0.28544					GGTGTG	3 (0.0344)	400 (0.0598)	1	0.88885	Chisq 0.34294	3 (0.0344)	423 (0.0633)	1	0.908829	Chisq 0.29491
Hnrnp motif															known motif
CGGGGG	1 (0.0077)	126 (0.0188)	1	0.911574	Chisq 0.36191	1 (0.0077)	135 (0.0202)	1	0.925412	Chisq 0.32322					ATGTGT	3 (0.0344)	423 (0.0633)	1	0.908829	Chisq 0.29491	3 (0.0344)	449 (0.0672)	1	0.927389	Chisq 0.24849
Hnrnp motif															PTB motif
GGGGGT	3 (0.0232)	304 (0.0455)	1	0.929164	Chisq 0.24380	4 (0.031)	324 (0.0485)	1	0.867144	Chisq 0.37707					GTCTCT	2 (0.0229)	334 (0.05)	1	0.928666	Chisq 0.26669	2 (0.0229)	346 (0.0518)	1	0.936885	Chisq 0.24444
known motif															Nova motif
TGTGTG	6 (0.0465)	589 (0.0881)	1	0.965837	Chisq 0.12122	10 (0.0775)	920 (0.1377)	1	0.977515	Chisq 0.077553					TCATTA	2 (0.0229)	338 (0.0506)	1	0.931514	Chisq 0.25905	2 (0.0229)	347 (0.0519)	1	0.937527	Chisq 0.24267
known motif															Nova motif
GTGTGT	4 (0.031)	451 (0.0675)	1	0.971077	Chisq 0.11770	8 (0.062)	736 (0.1101)	1	0.966673	Chisq 0.11176					TCATCT	2 (0.0229)	390 (0.0583)	1	0.959886	Chisq 0.17786	3 (0.0344)	412 (0.0616)	1	0.899727	Chisq 0.31700
known motif
GGTGTG	2 (0.0155)	337 (0.0504)	1	0.987614	Chisq 0.080455	3 (0.0232)	360 (0.0539)	1	0.966822	Chisq 0.14008
known motif
TGTGTT	6 (0.0465)	740 (0.1107)	1	0.993901	Chisq 0.032813	7 (0.0542)	802 (0.12)	1	0.992423	Chisq 0.036560
known motif
GTGTGC	1 (0.0077)	287 (0.0429)	1	0.995647	Chisq 0.055077	1 (0.0077)	301 (0.045)	1	0.996639	Chisq 0.047174
ds intron						DOWNSTREAM intron, 200bp									usaltex 4						UPSTREAM intron, 200bp
positive						exons whose inclusion INCREASES with QK KD in THP D0									negative scores						exons whose inclusion DECREASES with QK KD in THP D0
looking in 129 total possible regions (6679 background sequences)															looking in 87 total possible regions (6679 background sequences)
FDR correction 3518 (number of nmers tested)															FDR correction 3231 (number of nmers tested)
top 16 N-mers:															top 16 N-mers:
N-mer	# of regions with this Nmer	# of background regions with this Nmer	FDR	p-value	Chisq p-value	total number of occurences	total number in background sequence	FDR	p-value	Chisq p-value					N-mer	# of regions with this Nmer	# of background regions with this Nmer	FDR	p-value	Chisq p-value	total number of occurences	total number in background sequence	FDR	p-value	Chisq p-value
GTCTCA	19 (0.1472)	320 (0.0479)	0.23092	6.56397e-05	Chisq 0.0000028480	19 (0.1472)	330 (0.0494)	0.334791	9.51652e-05	Chisq 0.0000055106					ATCACG	5 (0.0574)	42 (0.0062)	1	0.000394628	Chisq 0.000000030939	6 (0.0689)	43 (0.0064)	0.154661	4.78679e-05	Chisq 0.000000000044462
GCTATC	7 (0.0542)	81 (0.0121)	1	0.00167126	Chisq 0.000048617	7 (0.0542)	81 (0.0121)	1	0.00167126	Chisq 0.000048617					AATAGC	8 (0.0919)	152 (0.0227)	1	0.00150647	Chisq 0.000065434	8 (0.0919)	155 (0.0232)	1	0.00169125	Chisq 0.000085049
CAATTT	15 (0.1162)	310 (0.0464)	1	0.0022426	Chisq 0.00065711	15 (0.1162)	324 (0.0485)	1	0.00329795	Chisq 0.0012137					TAGCCA	8 (0.0919)	161 (0.0241)	1	0.00211403	Chisq 0.00013961	8 (0.0919)	161 (0.0241)	1	0.00211403	Chisq 0.00013961
TATATC	11 (0.0852)	191 (0.0285)	1	0.00228299	Chisq 0.00037823	13 (0.1007)	198 (0.0296)	1	0.000321905	Chisq 0.000014571					Fox motif
AGCCGG	7 (0.0542)	88 (0.0131)	1	0.00258125	Chisq 0.00013764	7 (0.0542)	92 (0.0137)	1	0.00324852	Chisq 0.00023314					TGCATG	12 (0.1379)	328 (0.0491)	1	0.00256148	Chisq 0.00057299	12 (0.1379)	352 (0.0527)	1	0.00434411	Chisq 0.0014038
CACAGT	15 (0.1162)	322 (0.0482)	1	0.00312624	Chisq 0.0011158	15 (0.1162)	333 (0.0498)	1	0.00416837	Chisq 0.0017482					AGGCTC	10 (0.1149)	247 (0.0369)	1	0.00275533	Chisq 0.00044400	10 (0.1149)	252 (0.0377)	1	0.00315118	Chisq 0.00057033
ATATCA	11 (0.0852)	201 (0.03)	1	0.00328725	Chisq 0.00072949	13 (0.1007)	213 (0.0318)	1	0.000609835	Chisq 0.000049834					CATGCG	4 (0.0459)	42 (0.0062)	1	0.00316912	Chisq 0.000012849	4 (0.0459)	43 (0.0064)	1	0.00342721	Chisq 0.000017102
known motif															CAACCT	9 (0.1034)	216 (0.0323)	1	0.00359749	Chisq 0.00057830	10 (0.1149)	219 (0.0327)	1	0.00120462	Chisq 0.000088113
TTGTGT	19 (0.1472)	456 (0.0682)	1	0.00334649	Chisq 0.0016670	20 (0.155)	484 (0.0724)	1	0.00295968	Chisq 0.0014778					ACGTGG	5 (0.0574)	80 (0.0119)	1	0.00551808	Chisq 0.00025334	5 (0.0574)	80 (0.0119)	1	0.00551808	Chisq 0.00025334
TGCATT	16 (0.124)	360 (0.0539)	1	0.00362781	Chisq 0.0015324	17 (0.1317)	370 (0.0553)	1	0.00206287	Chisq 0.00069849					GAGAAC	7 (0.0804)	153 (0.0229)	1	0.00586196	Chisq 0.00084423	7 (0.0804)	154 (0.023)	1	0.00605722	Chisq 0.00090396
TCTCAT	16 (0.124)	363 (0.0543)	1	0.00390537	Chisq 0.0017146	17 (0.1317)	378 (0.0565)	1	0.00252992	Chisq 0.00095654					AAACAG	10 (0.1149)	295 (0.0441)	1	0.00870548	Chisq 0.0034239	12 (0.1379)	306 (0.0458)	1	0.00149758	Chisq 0.00022130
Nova motif															AATTAA	13 (0.1494)	443 (0.0663)	1	0.00980822	Chisq 0.0056363	13 (0.1494)	483 (0.0723)	1	0.017996	Chisq 0.013783
TCATTA	15 (0.1162)	338 (0.0506)	1	0.00472694	Chisq 0.0021214	15 (0.1162)	347 (0.0519)	1	0.00588336	Chisq 0.0029591					GCCGGC	5 (0.0574)	94 (0.014)	1	0.0103104	Chisq 0.0012205	5 (0.0574)	94 (0.014)	1	0.0103104	Chisq 0.0012205
TTTATG	18 (0.1395)	440 (0.0658)	1	0.00491334	Chisq 0.0027473	20 (0.155)	459 (0.0687)	1	0.00169349	Chisq 0.00065238					GGGCGT	4 (0.0459)	61 (0.0091)	1	0.0107513	Chisq 0.00065694	4 (0.0459)	61 (0.0091)	1	0.0107513	Chisq 0.00065694
GCAATT	9 (0.0697)	155 (0.0232)	1	0.00508701	Chisq 0.0010974	9 (0.0697)	157 (0.0235)	1	0.00549334	Chisq 0.0012655					GGCGCT	4 (0.0459)	65 (0.0097)	1	0.0131627	Chisq 0.0011421	4 (0.0459)	67 (0.01)	1	0.0144867	Chisq 0.0014712
TCAAGA	11 (0.0852)	221 (0.033)	1	0.00633586	Chisq 0.0022581	11 (0.0852)	225 (0.0336)	1	0.00714916	Chisq 0.0027603					AGTAAG	7 (0.0804)	183 (0.0273)	1	0.0140719	Chisq 0.0047443	7 (0.0804)	186 (0.0278)	1	0.0151952	Chisq 0.0054671
CGTTAA	4 (0.031)	37 (0.0055)	1	0.00789402	Chisq 0.00027598	4 (0.031)	37 (0.0055)	1	0.00789402	Chisq 0.00027598					Hnrnp motif
Fox motif															GGGGGC	9 (0.1034)	300 (0.0449)	1	0.0238324	Chisq 0.015642	9 (0.1034)	321 (0.048)	1	0.0338736	Chisq 0.026877
GCATGC	11 (0.0852)	241 (0.036)	1	0.0112368	Chisq 0.0057434	11 (0.0852)	253 (0.0378)	1	0.0153137	Chisq 0.0093234					Fox motif
known motif															GCATGC	6 (0.0689)	175 (0.0262)	1	0.0339534	Chisq 0.019070	6 (0.0689)	186 (0.0278)	1	0.0430368	Chisq 0.028644
TGTGTT	20 (0.155)	568 (0.085)	1	0.0139168	Chisq 0.012610	21 (0.1627)	614 (0.0919)	1	0.0158972	Chisq 0.015433					Hnrnp motif
known motif															AGGGGG	7 (0.0804)	275 (0.0411)	1	0.0817263	Chisq 0.086154	8 (0.0919)	291 (0.0435)	1	0.0473165	Chisq 0.041171
CTAACT	8 (0.062)	169 (0.0253)	1	0.0227391	Chisq 0.012907	8 (0.062)	173 (0.0259)	1	0.025506	Chisq 0.015581					known motif
Fox motif															GTGTGA	7 (0.0804)	291 (0.0435)	1	0.10118	Chisq 0.11699	7 (0.0804)	298 (0.0446)	1	0.110401	Chisq 0.13222
GGCATG	12 (0.093)	323 (0.0483)	1	0.0326002	Chisq 0.030206	12 (0.093)	332 (0.0497)	1	0.0384626	Chisq 0.038054					Fox motif
known motif															CGCATG	2 (0.0229)	42 (0.0062)	1	0.112375	Chisq 0.057740	2 (0.0229)	44 (0.0065)	1	0.120892	Chisq 0.068353
ATGTGT	14 (0.1085)	423 (0.0633)	1	0.0491219	Chisq 0.056552	15 (0.1162)	449 (0.0672)	1	0.0406931	Chisq 0.045335					known motif
Nova motif															TGTGTG	11 (0.1264)	589 (0.0881)	1	0.172343	Chisq 0.26195	15 (0.1724)	920 (0.1377)	1	0.252182	Chisq 0.42467
TCATCG	3 (0.0232)	42 (0.0062)	1	0.0551572	Chisq 0.020269	3 (0.0232)	42 (0.0062)	1	0.0551572	Chisq 0.020269					PTB motif
Fox motif															CCTCTC	11 (0.1264)	591 (0.0884)	1	0.174793	Chisq 0.26650	12 (0.1379)	663 (0.0992)	1	0.184232	Chisq 0.28747
TGCATG	13 (0.1007)	414 (0.0619)	1	0.0755537	Chisq 0.096647	17 (0.1317)	460 (0.0688)	1	0.0143723	Chisq 0.011916					Fox motif
Nova motif															GCATGA	5 (0.0574)	229 (0.0342)	1	0.193717	Chisq 0.26115	5 (0.0574)	232 (0.0347)	1	0.200389	Chisq 0.27356
GTCATT	10 (0.0775)	301 (0.045)	1	0.0822824	Chisq 0.099758	10 (0.0775)	312 (0.0467)	1	0.0972941	Chisq 0.12465					Hnrnp motif
Fox motif															GGGGGG	4 (0.0459)	177 (0.0265)	1	0.212571	Chisq 0.28054	5 (0.0574)	247 (0.0369)	1	0.234784	Chisq 0.33861
GCATGA	9 (0.0697)	264 (0.0395)	1	0.0848736	Chisq 0.10039	10 (0.0775)	274 (0.041)	1	0.0517348	Chisq 0.052729					Fox motif
Nova motif															GCATGG	5 (0.0574)	259 (0.0387)	1	0.263333	Chisq 0.39370	5 (0.0574)	266 (0.0398)	1	0.280313	Chisq 0.42683
CTCATC	9 (0.0697)	274 (0.041)	1	0.09985	Chisq 0.12508	9 (0.0697)	283 (0.0423)	1	0.114519	Chisq 0.15011					PTB motif
known motif															TCTCTA	6 (0.0689)	326 (0.0488)	1	0.268211	Chisq 0.41468	7 (0.0804)	333 (0.0498)	1	0.162529	Chisq 0.22348
TGTGTG	15 (0.1162)	542 (0.0811)	1	0.127198	Chisq 0.19084	20 (0.155)	913 (0.1366)	1	0.338117	Chisq 0.60397					known motif
known motif															ATGTGT	8 (0.0919)	463 (0.0693)	1	0.276686	Chisq 0.44676	9 (0.1034)	484 (0.0724)	1	0.203192	Chisq 0.31117
GTGTGC	9 (0.0697)	309 (0.0462)	1	0.162898	Chisq 0.23678	10 (0.0775)	335 (0.0501)	1	0.133403	Chisq 0.18763					known motif
known motif															GTGTGG	6 (0.0689)	330 (0.0494)	1	0.276811	Chisq 0.43145	6 (0.0689)	355 (0.0531)	1	0.33165	Chisq 0.53941
TCTAAC	5 (0.0387)	155 (0.0232)	1	0.194357	Chisq 0.26273	5 (0.0387)	159 (0.0238)	1	0.207594	Chisq 0.28751					known motif
known motif															AGTGTG	5 (0.0574)	267 (0.0399)	1	0.282755	Chisq 0.43161	5 (0.0574)	273 (0.0408)	1	0.297481	Chisq 0.46054
TGTGTC	10 (0.0775)	375 (0.0561)	1	0.210007	Chisq 0.32994	10 (0.0775)	392 (0.0586)	1	0.246947	Chisq 0.40099					PTB motif
Nova motif															CTCTCG	2 (0.0229)	89 (0.0133)	1	0.331374	Chisq 0.44517	2 (0.0229)	91 (0.0136)	1	0.340768	Chisq 0.46427
TCATTT	17 (0.1317)	725 (0.1085)	1	0.265365	Chisq 0.45667	23 (0.1782)	783 (0.1172)	1	0.0490321	Chisq 0.065750					known motif
known motif															TGTGTA	6 (0.0689)	362 (0.0541)	1	0.347228	Chisq 0.57034	6 (0.0689)	375 (0.0561)	1	0.37626	Chisq 0.62821
GTGTGT	10 (0.0775)	421 (0.063)	1	0.31421	Chisq 0.53261	14 (0.1085)	745 (0.1115)	1	0.580149	Chisq 0.92310					Fox motif
PTB motif															AGCATG	4 (0.0459)	226 (0.0338)	1	0.350794	Chisq 0.55073	4 (0.0459)	232 (0.0347)	1	0.368088	Chisq 0.58545
ACTCTC	5 (0.0387)	199 (0.0297)	1	0.350768	Chisq 0.56754	5 (0.0387)	203 (0.0303)	1	0.365606	Chisq 0.59727					known motif
PTB motif															CTGTGT	10 (0.1149)	648 (0.097)	1	0.356651	Chisq 0.61395	10 (0.1149)	692 (0.1036)	1	0.42885	Chisq 0.75744
CTCTCG	2 (0.0155)	68 (0.0101)	1	0.386599	Chisq 0.55786	2 (0.0155)	70 (0.0104)	1	0.399979	Chisq 0.58553					Nova motif
known motif															TCATTA	5 (0.0574)	305 (0.0456)	1	0.377209	Chisq 0.61913	5 (0.0574)	318 (0.0476)	1	0.409622	Chisq 0.68424
GCTAAC	3 (0.0232)	126 (0.0188)	1	0.446702	Chisq 0.72278	3 (0.0232)	127 (0.019)	1	0.451618	Chisq 0.73286					Nova motif
PTB motif															TCATCG	1 (0.0114)	36 (0.0053)	1	0.383084	Chisq 0.44687	1 (0.0114)	36 (0.0053)	1	0.383084	Chisq 0.44687
GTCTCT	7 (0.0542)	334 (0.05)	1	0.473988	Chisq 0.83494	7 (0.0542)	346 (0.0518)	1	0.509085	Chisq 0.90580					known motif
Fox motif															GTGTGT	7 (0.0804)	451 (0.0675)	1	0.386816	Chisq 0.65757	11 (0.1264)	736 (0.1101)	1	0.382814	Chisq 0.66951
GCATGT	6 (0.0465)	286 (0.0428)	1	0.48282	Chisq 0.84462	7 (0.0542)	301 (0.045)	1	0.374777	Chisq 0.63565					Fox motif
Fox motif															GCATGT	4 (0.0459)	243 (0.0363)	1	0.399656	Chisq 0.64908	4 (0.0459)	251 (0.0375)	1	0.422412	Chisq 0.69511
GCATGG	6 (0.0465)	286 (0.0428)	1	0.48282	Chisq 0.84462	6 (0.0465)	299 (0.0447)	1	0.523895	Chisq 0.92778					known motif
PTB motif															GCTAAC	2 (0.0229)	105 (0.0157)	1	0.405063	Chisq 0.59643	2 (0.0229)	108 (0.0161)	1	0.418442	Chisq 0.62414
CTCTCC	10 (0.0775)	497 (0.0744)	1	0.499193	Chisq 0.90180	10 (0.0775)	560 (0.0838)	1	0.640321	Chisq 0.81273					known motif
known motif															CTAACC	3 (0.0344)	178 (0.0266)	1	0.417579	Chisq 0.66260	3 (0.0344)	181 (0.027)	1	0.42773	Chisq 0.68332
CTAACG	1 (0.0077)	35 (0.0052)	1	0.499515	Chisq 0.69870	1 (0.0077)	35 (0.0052)	1	0.499515	Chisq 0.69870					Nova motif
Nova motif															ATCATC	3 (0.0344)	183 (0.0273)	1	0.43446	Chisq 0.69707	3 (0.0344)	192 (0.0287)	1	0.464331	Chisq 0.75819
ATCATT	7 (0.0542)	344 (0.0515)	1	0.503292	Chisq 0.89409	8 (0.062)	360 (0.0539)	1	0.405132	Chisq 0.70316					PTB motif
Nova motif															CTCTCC	9 (0.1034)	630 (0.0943)	1	0.448965	Chisq 0.79340	10 (0.1149)	709 (0.1061)	1	0.45662	Chisq 0.81294
TTCATT	13 (0.1007)	659 (0.0986)	1	0.514718	Chisq 0.94265	21 (0.1627)	747 (0.1118)	1	0.0784401	Chisq 0.11338					known motif
Nova motif															GGTGTG	5 (0.0574)	337 (0.0504)	1	0.456386	Chisq 0.77857	5 (0.0574)	360 (0.0539)	1	0.511311	Chisq 0.88980
CTCATT	8 (0.062)	401 (0.06)	1	0.517846	Chisq 0.92985	9 (0.0697)	414 (0.0619)	1	0.41789	Chisq 0.73416					known motif
known motif															CGTGTG	2 (0.0229)	125 (0.0187)	1	0.491013	Chisq 0.77504	2 (0.0229)	128 (0.0191)	1	0.503201	Chisq 0.80044
TGTGTA	7 (0.0542)	350 (0.0524)	1	0.520594	Chisq 0.92907	7 (0.0542)	367 (0.0549)	1	0.568221	Chisq 0.97446					Hnrnp motif
Hnrnp motif															CGGGGG	2 (0.0229)	126 (0.0188)	1	0.495097	Chisq 0.78355	2 (0.0229)	135 (0.0202)	1	0.53087	Chisq 0.85814
GGGGGG	5 (0.0387)	246 (0.0368)	1	0.521137	Chisq 0.91176	5 (0.0387)	332 (0.0497)	1	0.764821	Chisq 0.58706					PTB motif
Nova motif															CTCTCT	10 (0.1149)	748 (0.1119)	1	0.519107	Chisq 0.93835	15 (0.1724)	1065 (0.1594)	1	0.433893	Chisq 0.78130
TCATCA	5 (0.0387)	248 (0.0371)	1	0.528003	Chisq 0.92571	5 (0.0387)	267 (0.0399)	1	0.590756	Chisq 0.94645					Hnrnp motif
known motif															GGGGGT	4 (0.0459)	304 (0.0455)	1	0.564524	Chisq 0.98437	4 (0.0459)	324 (0.0485)	1	0.612692	Chisq 0.91697
ACTAAC	3 (0.0232)	145 (0.0217)	1	0.536455	Chisq 0.90717	3 (0.0232)	146 (0.0218)	1	0.540942	Chisq 0.91641					known motif
Nova motif															TCTAAC	3 (0.0344)	228 (0.0341)	1	0.575432	Chisq 0.98639	3 (0.0344)	230 (0.0344)	1	0.581154	Chisq 0.99818
TTCATC	6 (0.0465)	307 (0.0459)	1	0.54847	Chisq 0.97763	7 (0.0542)	314 (0.047)	1	0.414116	Chisq 0.71446					PTB motif
Hnrnp motif															TCTCTC	8 (0.0919)	641 (0.0959)	1	0.599268	Chisq 0.90840	14 (0.1609)	976 (0.1461)	1	0.413884	Chisq 0.73945
AGGGGG	7 (0.0542)	372 (0.0556)	1	0.581786	Chisq 0.94693	7 (0.0542)	406 (0.0607)	1	0.66775	Chisq 0.77167					Nova motif
PTB motif															CTCATT	6 (0.0689)	484 (0.0724)	1	0.606323	Chisq 0.90719	6 (0.0689)	511 (0.0765)	1	0.655427	Chisq 0.80679
CTCTCT	9 (0.0697)	487 (0.0729)	1	0.599877	Chisq 0.89907	10 (0.0775)	635 (0.095)	1	0.774502	Chisq 0.53658					Nova motif
PTB motif															TTCATT	9 (0.1034)	726 (0.1086)	1	0.606857	Chisq 0.88824	9 (0.1034)	807 (0.1208)	1	0.718822	Chisq 0.65891
TCTCTC	8 (0.062)	434 (0.0649)	1	0.602398	Chisq 0.89895	10 (0.0775)	571 (0.0854)	1	0.662545	Chisq 0.76743					Nova motif
Hnrnp motif															TCATTT	10 (0.1149)	810 (0.1212)	1	0.612341	Chisq 0.87315	10 (0.1149)	902 (0.135)	1	0.730553	Chisq 0.63079
GGGGGA	7 (0.0542)	381 (0.057)	1	0.60564	Chisq 0.89845	10 (0.0775)	417 (0.0624)	1	0.304686	Chisq 0.51384					known motif
Hnrnp motif															TGTGTT	9 (0.1034)	740 (0.1107)	1	0.627837	Chisq 0.84555	10 (0.1149)	802 (0.12)	1	0.600848	Chisq 0.89649
GGGGGT	7 (0.0542)	381 (0.057)	1	0.60564	Chisq 0.89845	7 (0.0542)	417 (0.0624)	1	0.693009	Chisq 0.71982					known motif
known motif															ACTAAC	2 (0.0229)	169 (0.0253)	1	0.649446	Chisq 0.89387	2 (0.0229)	170 (0.0254)	1	0.652536	Chisq 0.88738
AGTGTG	6 (0.0465)	327 (0.0489)	1	0.607091	Chisq 0.90313	7 (0.0542)	342 (0.0512)	1	0.497475	Chisq 0.88234					known motif
Fox motif															TGTGTC	5 (0.0574)	436 (0.0652)	1	0.671606	Chisq 0.78286	5 (0.0574)	459 (0.0687)	1	0.712322	Chisq 0.69863
AGCATG	5 (0.0387)	273 (0.0408)	1	0.609556	Chisq 0.90804	5 (0.0387)	282 (0.0422)	1	0.636763	Chisq 0.85235					Nova motif
PTB motif															TCATTC	4 (0.0459)	356 (0.0533)	1	0.682263	Chisq 0.77357	4 (0.0459)	386 (0.0577)	1	0.738827	Chisq 0.65565
TCTCTG	10 (0.0775)	558 (0.0835)	1	0.636192	Chisq 0.82113	11 (0.0852)	603 (0.0902)	1	0.61681	Chisq 0.85699					PTB motif
PTB motif															ATCTCT	5 (0.0574)	443 (0.0663)	1	0.684402	Chisq 0.75645	5 (0.0574)	463 (0.0693)	1	0.719012	Chisq 0.68472
GCTCTC	5 (0.0387)	284 (0.0425)	1	0.642642	Chisq 0.84030	5 (0.0387)	305 (0.0456)	1	0.700598	Chisq 0.72095					Nova motif
known motif															CTCATC	3 (0.0344)	276 (0.0413)	1	0.698339	Chisq 0.75890	3 (0.0344)	287 (0.0429)	1	0.722247	Chisq 0.70875
CGTGTG	2 (0.0155)	117 (0.0175)	1	0.662942	Chisq 0.86499	2 (0.0155)	128 (0.0191)	1	0.709057	Chisq 0.76744					PTB motif
known motif															GTCTCT	5 (0.0574)	457 (0.0684)	1	0.708933	Chisq 0.70566	6 (0.0689)	490 (0.0733)	1	0.61758	Chisq 0.88422
GTGTGA	6 (0.0465)	350 (0.0524)	1	0.668792	Chisq 0.77694	6 (0.0465)	358 (0.0536)	1	0.6887	Chisq 0.73602					Nova motif
PTB motif															TCATCC	3 (0.0344)	282 (0.0422)	1	0.711573	Chisq 0.73118	3 (0.0344)	301 (0.045)	1	0.750453	Chisq 0.64917
ATCTCT	6 (0.0465)	355 (0.0531)	1	0.681331	Chisq 0.75118	6 (0.0465)	377 (0.0564)	1	0.732652	Chisq 0.64513					known motif
known motif															CTAACA	2 (0.0229)	193 (0.0288)	1	0.717622	Chisq 0.74984	3 (0.0344)	196 (0.0293)	1	0.477371	Chisq 0.78491
CCTAAC	2 (0.0155)	124 (0.0185)	1	0.69294	Chisq 0.80163	2 (0.0155)	125 (0.0187)	1	0.697038	Chisq 0.79295					known motif
Nova motif															GTGTGC	3 (0.0344)	287 (0.0429)	1	0.722247	Chisq 0.70875	3 (0.0344)	301 (0.045)	1	0.750453	Chisq 0.64917
TCATCC	4 (0.031)	245 (0.0366)	1	0.6965	Chisq 0.74237	4 (0.031)	252 (0.0377)	1	0.716422	Chisq 0.70093					PTB motif
known motif															TCTCTG	8 (0.0919)	735 (0.11)	1	0.735783	Chisq 0.62829	8 (0.0919)	799 (0.1196)	1	0.80754	Chisq 0.47737
CTAACA	3 (0.0232)	200 (0.0299)	1	0.741654	Chisq 0.66665	3 (0.0232)	207 (0.0309)	1	0.76165	Chisq 0.62422					Nova motif
Hnrnp motif															GTCATT	3 (0.0344)	306 (0.0458)	1	0.75994	Chisq 0.62900	3 (0.0344)	318 (0.0476)	1	0.78149	Chisq 0.58289
TGGGGG	10 (0.0775)	617 (0.0923)	1	0.746088	Chisq 0.59570	14 (0.1085)	702 (0.1051)	1	0.497364	Chisq 0.91024					PTB motif
Nova motif															GCTCTC	3 (0.0344)	306 (0.0458)	1	0.75994	Chisq 0.62900	3 (0.0344)	315 (0.0471)	1	0.776261	Chisq 0.59412
TCATCT	6 (0.0465)	390 (0.0583)	1	0.760017	Chisq 0.58806	7 (0.0542)	412 (0.0616)	1	0.681689	Chisq 0.74308					PTB motif
known motif															TTCTCT	11 (0.1264)	1047 (0.1567)	1	0.790028	Chisq 0.50321	12 (0.1379)	1182 (0.1769)	1	0.828078	Chisq 0.41954
GTGTGG	6 (0.0465)	400 (0.0598)	1	0.77959	Chisq 0.54695	7 (0.0542)	435 (0.0651)	1	0.731494	Chisq 0.64037					Hnrnp motif
known motif															TGGGGG	5 (0.0574)	513 (0.0768)	1	0.793059	Chisq 0.52888	5 (0.0574)	559 (0.0836)	1	0.846485	Chisq 0.41312
GGTGTG	6 (0.0465)	400 (0.0598)	1	0.77959	Chisq 0.54695	7 (0.0542)	423 (0.0633)	1	0.706233	Chisq 0.69259					PTB motif
Nova motif															CTCTCA	3 (0.0344)	326 (0.0488)	1	0.79493	Chisq 0.55390	3 (0.0344)	333 (0.0498)	1	0.806106	Chisq 0.52963
TCATTC	5 (0.0387)	344 (0.0515)	1	0.789718	Chisq 0.53443	6 (0.0465)	372 (0.0556)	1	0.721542	Chisq 0.66819					known motif
Nova motif															TTGTGT	6 (0.0689)	609 (0.0911)	1	0.798327	Chisq 0.50900	6 (0.0689)	654 (0.0979)	1	0.845957	Chisq 0.40610
ATCATC	2 (0.0155)	175 (0.0262)	1	0.849915	Chisq 0.45895	2 (0.0155)	187 (0.0279)	1	0.874096	Chisq 0.40258					Nova motif
Nova motif															TCATCT	4 (0.0459)	424 (0.0634)	1	0.798809	Chisq 0.52829	4 (0.0459)	439 (0.0657)	1	0.819128	Chisq 0.48433
TCATTG	4 (0.031)	316 (0.0473)	1	0.854782	Chisq 0.40479	4 (0.031)	322 (0.0482)	1	0.864142	Chisq 0.38383					red motif
known motif															TACTAA	2 (0.0229)	234 (0.035)	1	0.807786	Chisq 0.55455	2 (0.0229)	239 (0.0357)	1	0.816791	Chisq 0.53451
CTGTGT	8 (0.062)	582 (0.0871)	1	0.865001	Chisq 0.35164	8 (0.062)	621 (0.0929)	1	0.903175	Chisq 0.26628					Nova motif
PTB motif															ATCATT	3 (0.0344)	353 (0.0528)	1	0.835181	Chisq 0.46564	3 (0.0344)	370 (0.0553)	1	0.856807	Chisq 0.41707
TCTCTT	8 (0.062)	584 (0.0874)	1	0.867227	Chisq 0.34675	8 (0.062)	623 (0.0932)	1	0.904854	Chisq 0.26244					known motif
PTB motif															CTAACT	2 (0.0229)	253 (0.0378)	1	0.839995	Chisq 0.48221	2 (0.0229)	259 (0.0387)	1	0.849085	Chisq 0.46141
TTCTCT	10 (0.0775)	715 (0.107)	1	0.872785	Chisq 0.32683	10 (0.0775)	765 (0.1145)	1	0.913955	Chisq 0.23456					PTB motif
PTB motif															ACTCTC	2 (0.0229)	259 (0.0387)	1	0.849085	Chisq 0.46141	2 (0.0229)	267 (0.0399)	1	0.860462	Chisq 0.43508
CCTCTC	6 (0.0465)	482 (0.0721)	1	0.896479	Chisq 0.29211	6 (0.0465)	527 (0.0789)	1	0.934115	Chisq 0.20312					known motif
known motif															CCTAAC	1 (0.0114)	159 (0.0238)	1	0.873808	Chisq 0.46072	1 (0.0114)	163 (0.0244)	1	0.880098	Chisq 0.44484
CTAACC	1 (0.0077)	136 (0.0203)	1	0.926808	Chisq 0.31921	1 (0.0077)	139 (0.0208)	1	0.930841	Chisq 0.30752					Fox motif
red motif															GGCATG	2 (0.0229)	290 (0.0434)	1	0.888868	Chisq 0.36759	2 (0.0229)	302 (0.0452)	1	0.901431	Chisq 0.33671
TACTAA	2 (0.0155)	228 (0.0341)	1	0.931919	Chisq 0.25785	2 (0.0155)	237 (0.0354)	1	0.940662	Chisq 0.23395					PTB motif
PTB motif															TCTCTT	8 (0.0919)	925 (0.1384)	1	0.903333	Chisq 0.26649	9 (0.1034)	1033 (0.1546)	1	0.908957	Chisq 0.24972
TCTCTA	3 (0.0232)	307 (0.0459)	1	0.931927	Chisq 0.23670	4 (0.031)	317 (0.0474)	1	0.85638	Chisq 0.40123					Nova motif
Hnrnp motif															GTCATC	1 (0.0114)	188 (0.0281)	1	0.912837	Chisq 0.35859	1 (0.0114)	190 (0.0284)	1	0.915028	Chisq 0.35255
GGGGGC	4 (0.031)	405 (0.0606)	1	0.948694	Chisq 0.18058	4 (0.031)	459 (0.0687)	1	0.973872	Chisq 0.10921					Nova motif
PTB motif															TTCATC	2 (0.0229)	323 (0.0483)	1	0.920237	Chisq 0.28890	2 (0.0229)	338 (0.0506)	1	0.931514	Chisq 0.25905
CTCTCA	3 (0.0232)	329 (0.0492)	1	0.94931	Chisq 0.19046	3 (0.0232)	340 (0.0509)	1	0.956343	Chisq 0.17081					Hnrnp motif
Nova motif															GGGGGA	2 (0.0229)	333 (0.0498)	1	0.927937	Chisq 0.26863	2 (0.0229)	348 (0.0521)	1	0.938163	Chisq 0.24092
GTCATC	1 (0.0077)	186 (0.0278)	1	0.971447	Chisq 0.17427	1 (0.0077)	190 (0.0284)	1	0.97351	Chisq 0.16625					Nova motif
															TCATTG	2 (0.0229)	355 (0.0531)	1	0.942443	Chisq 0.22900	2 (0.0229)	366 (0.0547)	1	0.948595	Chisq 0.21148
															Nova motif
															TCATCA	1 (0.0114)	222 (0.0332)	1	0.943404	Chisq 0.26982	1 (0.0114)	233 (0.0348)	1	0.950762	Chisq 0.24653

## Sheet: RNAmaps
THP data - splicing-sensitive microarray (sh-QKI vs. sh-Cont)																RNA-Seq data - Pat-QKI+/- vs. Sib-QKI+/+
D0 THP (Mono) RNA map masked significant peaks (MonoTHP pdf)							D3 THP (Macro) RNA map masked significant peaks (THPQKKD_RNAmapREDO pdf)									Macro_ST_mcmapper_US Proximal intron Upstream of alt exon								Macro_ST_mcmapper_DS Proximal intron Downstream of alt exon
Upstream ACTAA Motifs exonUp set enrichment significance							Upstream ACTAA Motifs exonUp set enrichment significance									conservation:0.95								conservation:0.95
---> Peak from 105 to -40 : qValue 0.000622123931594661							---> Peak from 175 to 130 : qValue 0.0213127434679709									background(360) Nup(61) Ndown(53)								background(360) Nup(61) Ndown(53)
							---> Peak from 125 to -40 : qValue 8.1360738346209e-08									ACTAA Motifs Events Up enrichment significance q better than 0.1								ACTAA Motifs Events Up enrichment significance q better than 0.1
							Upstream TACTAA Motifs exonUp set enrichment significance									---> Peak from 80 to 10 : qValue 0.00594070689838526								---> Peak from 25 to 100 : qValue 0.00522145706331763
							---> Peak from 175 to 170 : qValue 0.00025047341455421									TGCT Motifs Events Up enrichment significance q better than 0.1								ACTAA Motifs Events down enrichment significance q better than 0.1
							---> Peak from 120 to 10 : qValue 1.2880920522627e-06									---> Peak from 195 to 170 : qValue 0.0465819448863872								---> Peak from -5 to 50 : qValue 0.0348129253202666
																								---> Peak from 65 to 130 : qValue 0.0448034532958788
Downstream ACTAA Motifs exonDown set enrichment significance							Downstream ACTAA Motifs exonDown set enrichment significance
---> Peak from 35 to 165 : qValue 0.000592533271900847							---> Peak from 75 to 165 : qValue 0.00267944620041454
Downstream TACTAA Motifs exonDown set enrichment significance																Mono_ST_mcmapper_US Proximal intron Upstream of alt exon								Mono_ST_mcmapper_DS Proximal intron Downstream of alt exon
---> Peak from 70 to 165 : qValue 0.00871311488850648																conservation:0.95								conservation:0.95
																background(362) Nup(35) Ndown(49)								background(362) Nup(35) Ndown(49)
																TGCATG Motifs Events Up enrichment significance q better than 0.1								TGCATG Motifs Events Up enrichment significance q better than 0.1
Upstream TGCATG Motifs exonUp set enrichment significance							Upstream TGCATG Motifs exonUp set enrichment significance									---> Peak from 115 to 20 : qValue 0.00119363943232365								---> Peak from -20 to 35 : qValue 0.00909418879485348
---> Peak from 95 to 5 : qValue 5.12104331469309e-07							---> Peak from 65 to 15 : qValue 7.51554117603267e-06									GCATG Motifs Events Up enrichment significance q better than 0.1								GCATG Motifs Events Up enrichment significance q better than 0.1
Downstream TGCATG Motifs exonUp set enrichment significance							Upstream TGCATG Motifs exonDown set enrichment significance									---> Peak from 115 to 45 : qValue 0.0816894124551938								---> Peak from -20 to 35 : qValue 0.000106899515406588
---> Peak from 115 to 170 : qValue 0.000221100780172253							---> Peak from 40 to -30 : qValue 0.00240683438632808									ACTAA Motifs Events Up enrichment significance q better than 0.1								ACTAA Motifs Events down enrichment significance q better than 0.1
Upstream TGCATG Motifs exonUp set enrichment significance							Downstream TGCATG Motifs exonUp set enrichment significance									---> Peak from 165 to 80 : qValue 0.00117201761812553								---> Peak from 65 to 115 : qValue 0.0206994215161266
---> Peak from 80 to 0 : qValue 2.28733061298941e-07							---> Peak from 40 to 130 : qValue 1.04935485667394e-05									CTCTC Motifs Events Up enrichment significance q better than 0.1								CTCTC Motifs Events Up enrichment significance q better than 0.1
Upstream TGCATG Motifs exonUp set enrichment significance							---> Peak from 140 to 190 : qValue 0.00238603585121896									---> Peak from 55 to 10 : qValue 0.0702574022106954								---> Peak from 30 to 100 : qValue 0.0102309623942102
---> Peak from 85 to 5 : qValue 0.00279402629294542							Upstream TGCATG Motifs exonUp set enrichment significance
							---> Peak from 65 to 10 : qValue 0.00117654031700303
							Downstream GCATG Motifs exonUp set enrichment significance
							---> Peak from 40 to 190 : qValue 0.000104257540601125
