# Supplementary material for: Quaking promotes monocyte differentiation into pro-atherogenic macrophages by controlling pre-mRNA splicing and gene expression
Source: Nat Commun. 2016 Mar 31;7:10846. doi: 10.1038/ncomms10846 (PMC4821877; doi:10.1038/ncomms10846)
Supplement: Supplementary Data 5 — Microarray profiling of mRNA abundance in sh-Cont and sh-QKI THP-1 ‘monocytes' and ‘macrophages'. [file ncomms10846-s8.xlsx]

## Sheet: THP1 HJAY expression
Gene symbol	QRE count mature mRNA	event position			Gene symbol	QRE count mature mRNA	Day 0 Ctrl expression	Day 0 KD expression	Day 0 q-value	Day 0 d-value	Day 0 Fold change KD/CTRL	Day 0 Log2FC KD/CTRL		Gene symbol	QRE count mature mRNA	Day 3 Ctrl expression	Day 3 KD expression	Day 3 q-value	Day 3 d-value	Day 3 Fold change KD/CTRL	Day 3 Log2FC KD/CTRL
TTF2	14	chr1:117602950-117645487:+			TTF2	14	1018	919	0.0377	-3.69	0.90275	-0.147601		TTF2	14	205	185	0.318	-0.982	0.902439	-0.148099
MIAT	9	chr22:27053245-27114949:+			MIAT	9	165	162	0.587	-0.141	0.981818	-0.0264722		MIAT	9	217	223	0.134	1.42	1.02765	0.0393487
BMPR2	8	chr2:203241672-203432473:+			BMPR2	8	734	698	0.347	-0.918	0.950954	-0.072553		BMPR2	8	1294	1503	0.0371	2.75	1.16151	0.216007
OR2H1	8	chr6:29426232-29432097:+			OR2H1	8	41	51	0.182	1.6	1.2439	0.314873		OR2H1	8	66	76	0.0684	1.93	1.15152	0.203533
TAP2	8	chr6:32789611-32806521:-			TAP2	8	690	759	0.0502	3.82	1.1	0.137504		TAP2	8	1646	1651	0.293	0.0559	1.00304	0.00437578
PUM2	7	chr2:20448454-20550611:-			PUM2	7	2992	3068	0.182	1.65	1.0254	0.0361883		PUM2	7	2209	2415	0.0233	3.55	1.09325	0.12863
ZC3H12B	7	chrX:64708716-64727766:+			ZC3H12B	7	90	80	0.182	-1.47	0.888889	-0.169925		ZC3H12B	7	143	114	0.0102	-5.46	0.797203	-0.326981
C3orf63	6	chr3:56654580-56717133:-			C3orf63	6	1914	1744	0.138	-1.86	0.911181	-0.134191		C3orf63	6	931	816	0.0371	-3.18	0.876477	-0.190212
CHML	6	chr1:241792164-241799232:-			CHML	6	925	1099	0.0248	5.34	1.18811	0.248666		CHML	6	880	914	0.293	0.494	1.03864	0.0546906
DOM3Z	6	chr6:31937615-31940061:-			DOM3Z	6	403	351	0.347	-0.868	0.870968	-0.199309		DOM3Z	6	854	909	0.0953	1.67	1.0644	0.0900442
LHFPL3	6	chr7:103969105-104549001:+			LHFPL3	6	506	502	0.583	-0.163	0.992095	-0.01145		LHFPL3	6	641	682	0.0953	1.56	1.06396	0.0894474
QKI	6	chr6:163835676-163994892:+			QKI	6	4151	2155	0	-158	0.519152	-0.945771		QKI	6	5900	4225	0	-24.4	0.716102	-0.481764
SLFN13	6	chr17:33762116-33775804:-			SLFN13	6	705	680	0.347	-0.95	0.964539	-0.0520885		SLFN13	6	165	173	0.282	0.548	1.04848	0.068306
ZNF117	6	chr7:64437164-64453366:-			ZNF117	6	2715	2469	0.0502	-3.23	0.909392	-0.137025		ZNF117	6	1242	2039	0.00208	14.6	1.64171	0.715197
ZNF471	6	chr19:57019213-57040267:+			ZNF471	6	104	99	0.457	-0.683	0.951923	-0.0710831		ZNF471	6	61	63	0.293	0.371	1.03279	0.0465426
ZNF614	6	chr19:52516022-52531823:-			ZNF614	6	553	623	0.00693	8.23	1.12658	0.171953		ZNF614	6	475	527	0.0283	3.34	1.10947	0.149875
CCDC52	5	chr3:113161573-113234034:-			CCDC52	5	699	722	0.347	0.749	1.0329	0.0467064		CCDC52	5	419	449	0.206	1.03	1.0716	0.0997652
CKAP2	5	chr13:53029616-53050757:+			CKAP2	5	2674	2793	0.182	1.54	1.0445	0.0628161		CKAP2	5	608	377	0.0283	-3.66	0.620066	-0.689507
DDR1	5	chr6:30851862-30867929:+			DDR1	5	308	318	0.457	0.5	1.03247	0.0460964		DDR1	5	432	560	0.00695	6.41	1.2963	0.374396
DYNLT3	5	chrX:37698091-37706879:-			DYNLT3	5	463	381	0.0502	-3.32	0.822894	-0.281221		DYNLT3	5	904	718	0.0102	-5.84	0.794248	-0.332339
FAM70A	5	chrX:119392507-119445391:-			FAM70A	5	115	123	0.347	0.908	1.06957	0.0970245		FAM70A	5	1744	2728	0.0102	5.7	1.56422	0.645444
GABRG1	5	chr4:46037789-46126080:-			GABRG1	5	41	44	0.528	0.23	1.07317	0.10188		GABRG1	5	138	86	0.206	-1.7	0.623188	-0.68226
LAMP2	5	chrX:119562342-119603191:-			LAMP2	5	5609	5840	0.24	1.18	1.04118	0.0582248		LAMP2	5	7351	6661	0.012	-5.03	0.906135	-0.142202
MBNL3	5	chrX:131506030-131623995:-			MBNL3	5	711	945	0.0169	6.3	1.32911	0.410465		MBNL3	5	428	340	0.0502	-2.89	0.794393	-0.332076
MTF1	5	chr1:38279852-38325292:-			MTF1	5	1084	1138	0.24	1.28	1.04982	0.0701358		MTF1	5	2015	2071	0.282	0.591	1.02779	0.0395477
MTUS1	5	chr8:17501314-17658733:-			MTUS1	5	69	73	0.24	1.11	1.05797	0.0813001		MTUS1	5	305	432	0.0177	3.92	1.41639	0.502222
NF1	5	chr17:29422118-29701717:+			NF1	5	1652	1472	0.0502	-3.25	0.891041	-0.166436		NF1	5	2099	2186	0.134	1.47	1.04145	0.0585912
PFDN6	5	chr6:33257375-33258698:+			PFDN6	5	1049	1196	0.138	2.26	1.14013	0.189203		PFDN6	5	1396	1235	0.0684	-2.64	0.88467	-0.176788
PPARGC1A	5	chr4:23793646-23891700:-			PPARGC1A	5	98	94	0.528	-0.372	0.959184	-0.060121		PPARGC1A	5	104	139	0.0371	3	1.33654	0.418501
PRKCA	5	chr17:64298927-64806862:+			PRKCA	5	1902	1805	0.182	-1.59	0.949001	-0.0755184		PRKCA	5	2295	2583	0.0684	2.16	1.12549	0.170553
RAB33B	5	chr4:140374962-140397061:+			RAB33B	5	230	234	0.528	0.261	1.01739	0.0248747		RAB33B	5	308	220	0.00695	-6.46	0.714286	-0.485427
SCN8A	5	chr12:51984718-52202297:+			SCN8A	5	1137	1204	0.182	1.65	1.05893	0.0826031		SCN8A	5	892	959	0.0283	3.23	1.07511	0.104487
SMAD2	5	chr18:45360003-45457512:-			SMAD2	5	1961	1687	0.0248	-4.76	0.860275	-0.21713		SMAD2	5	1819	1743	0.304	-1.14	0.958219	-0.061573
TAPBP	5	chr6:33267475-33282164:-			TAPBP	5	2519	2462	0.528	-0.532	0.977372	-0.0330204		TAPBP	5	7716	7347	0.0684	-2.36	0.952177	-0.0706979
THSD7A	5	chr7:11414263-11871824:-			THSD7A	5	1633	1749	0.138	2.39	1.07103	0.0990055		THSD7A	5	241	322	0.012	4.88	1.3361	0.418028
TMOD2	5	chr15:52043811-52102342:+			TMOD2	5	263	260	0.571	-0.234	0.988593	-0.0165512		TMOD2	5	221	306	0.00792	5.97	1.38462	0.469485
ZNF292	5	chr6:87862552-87973404:+			ZNF292	5	1128	1052	0.0377	-3.66	0.932624	-0.100632		ZNF292	5	493	520	0.134	1.12	1.05477	0.076924
ANKIB1	4	chr7:91875549-92028647:+			ANKIB1	4	923	834	0.0694	-2.78	0.903575	-0.146283		ANKIB1	4	1192	1143	0.293	-1.19	0.958893	-0.0605588
APC	4	chr5:112043219-112181935:+			APC	4	678	687	0.528	0.294	1.01327	0.0190248		APC	4	434	459	0.134	1.11	1.0576	0.0807991
C1orf130	4	chr1:24882603-24935816:+			C1orf130	4	831	1000	0.138	2.23	1.20337	0.26708		C1orf130	4	1000	1027	0.206	0.964	1.027	0.0384362
C21orf91	4	chr21:19149724-19191703:-			C21orf91	4	847	871	0.24	1.38	1.02834	0.0403107		C21orf91	4	567	745	0.00792	5.97	1.31393	0.393892
CCDC88A	4	chr2:55514981-55646992:-			CCDC88A	4	1045	1164	0.138	2.14	1.11388	0.155588		CCDC88A	4	2240	2044	0.0502	-2.98	0.9125	-0.132104
CDC27	4	chr17:45197627-45266664:-			CDC27	4	2740	2630	0.182	-1.43	0.959854	-0.0591131		CDC27	4	3935	3440	0.012	-5.43	0.874206	-0.193955
CHD9	4	chr16:53088946-53361363:+			CHD9	4	1596	1494	0.182	-1.71	0.93609	-0.0952805		CHD9	4	1080	1007	0.206	-1.76	0.932407	-0.100968
CTSC	4	chr11:88026790-88070938:-			CTSC	4	3278	3279	0.571	0.00675	1.00031	0.000440047		CTSC	4	4317	5731	0.00208	9.4	1.32754	0.408758
DCUN1D5	4	chr11:102932828-102962920:-			DCUN1D5	4	1304	1226	0.182	-1.64	0.940184	-0.0889849		DCUN1D5	4	982	895	0.0233	-4.01	0.911405	-0.133835
DZIP1	4	chr13:96230458-96296944:-			DZIP1	4	207	187	0.0694	-2.74	0.903382	-0.146592		DZIP1	4	156	121	0.012	-5.04	0.775641	-0.366539
ETAA1	4	chr2:67624443-67637674:+			ETAA1	4	504	492	0.457	-0.704	0.97619	-0.0347654		ETAA1	4	130	135	0.293	0.282	1.03846	0.0544478
F8	4	chrX:154064071-154250998:-			F8	4	307	272	0.182	-1.44	0.885993	-0.174632		F8	4	493	429	0.282	-1.53	0.870183	-0.20061
FEM1B	4	chr15:68570142-68588193:+			FEM1B	4	2204	1949	0.0377	-3.43	0.884301	-0.17739		FEM1B	4	4215	3669	0.00416	-13	0.870463	-0.200146
FGF5	4	chr4:81187743-81212170:+			FGF5	4	412	525	0.182	1.89	1.27427	0.349673		FGF5	4	416	403	0.376	-0.398	0.96875	-0.0458037
GDAP2	4	chr1:118412041-118472302:-			GDAP2	4	1547	1476	0.24	-1.27	0.954105	-0.0677805		GDAP2	4	2057	1899	0.0371	-3.32	0.923189	-0.115302
HMGCS1	4	chr5:43289499-43313598:-			HMGCS1	4	6050	3038	0.0145	-8.29	0.502149	-0.993813		HMGCS1	4	2285	1127	0.012	-5.13	0.493217	-1.01971
IGF2BP2	4	chr3:185361535-185542827:-			IGF2BP2	4	3344	3036	0.0248	-4.39	0.907895	-0.139403		IGF2BP2	4	1619	1696	0.282	0.646	1.04756	0.0670332
IL5RA	4	chr3:3111424-3152031:-			IL5RA	4	309	320	0.457	0.641	1.0356	0.0504651		IL5RA	4	160	167	0.282	0.641	1.04375	0.0617762
IRAK1BP1	4	chr6:79577190-79608319:+			IRAK1BP1	4	516	526	0.528	0.306	1.01938	0.0276917		IRAK1BP1	4	90	101	0.293	0.489	1.12222	0.166358
MED4	4	chr13:48627462-48669240:-			MED4	4	868	854	0.457	-0.757	0.983871	-0.023459		MED4	4	534	479	0.0684	-2.38	0.897004	-0.156814
NPR3	4	chr5:32710749-32787252:+			NPR3	4	153	183	0.347	1.03	1.19608	0.258312		NPR3	4	113	132	0.0502	2.28	1.16814	0.224215
OMD	4	chr9:95176539-95186841:-			OMD	4	55	55	0.587	-0.137	1	0		OMD	4	44	47	0.293	0.407	1.06818	0.0951572
PCDH11X	4	chrX:91034305-91878226:+			PCDH11X	4	186	174	0.347	-0.881	0.935484	-0.0962153		PCDH11X	4	1130	589	0	-17.5	0.521239	-0.939983
PCDH11Y	4	chrY:4900712-5610258:+			PCDH11Y	4	37	16	0.0977	-2.29	0.432432	-1.20945		PCDH11Y	4	161	76	0.00416	-9.54	0.47205	-1.08299
PCSK1	4	chr5:95726120-95768979:-			PCSK1	4	404	470	0.182	1.55	1.16337	0.218305		PCSK1	4	403	391	0.206	-1.59	0.970223	-0.0436112
PKHD1L1	4	chr8:110374707-110542564:+			PKHD1L1	4	94	102	0.347	0.843	1.08511	0.117836		PKHD1L1	4	80	87	0.0684	2.03	1.0875	0.121015
PLN	4	chr6:118869492-118881893:+			PLN	4	123	93	0.0248	-4.55	0.756098	-0.403356		PLN	4	89	102	0.206	0.795	1.14607	0.196692
RNF180	4	chr5:63461672-63668694:+			RNF180	4	320	303	0.0977	-2.22	0.946875	-0.0787541		RNF180	4	156	151	0.376	-0.285	0.967949	-0.0469975
SAPS3	4	chr11:68228221-68382797:+			SAPS3	4	2260	2270	0.528	0.205	1.00442	0.00636952		SAPS3	4	2342	2482	0.0684	1.86	1.05978	0.083762
SH3TC2	4	chr5:147830680-148442737:-			SH3TC2	4	156	160	0.457	0.614	1.02564	0.0365259		SH3TC2	4	155	168	0.0953	1.71	1.08387	0.116193
SLC24A2	4	chr9:19515979-19788808:-			SLC24A2	4	148	149	0.571	0.113	1.00676	0.00971515		SLC24A2	4	160	172	0.206	1.03	1.075	0.104337
SLC26A7	4	chr8:92114874-92410378:+			SLC26A7	4	139	118	0.0694	-2.62	0.848921	-0.236298		SLC26A7	4	110	119	0.0684	1.93	1.08182	0.113458
SLC6A1	4	chr3:11034457-11080927:+			SLC6A1	4	621	739	0.0377	4.26	1.19002	0.250981		SLC6A1	4	852	849	0.376	-0.0681	0.996479	-0.00508888
SLC7A11	4	chr4:139085251-139163503:-			SLC7A11	4	1164	321	0.0145	-7.43	0.275773	-1.85845		SLC7A11	4	2415	3154	0.0684	2.15	1.306	0.385159
SMARCA5	4	chr4:144434617-144474906:+			SMARCA5	4	2392	2238	0.0977	-2.16	0.935619	-0.0960074		SMARCA5	4	1354	1274	0.282	-1.41	0.940916	-0.0878625
SOS1	4	chr2:39212967-39347633:-			SOS1	4	1081	1096	0.528	0.28	1.01388	0.0198813		SOS1	4	618	749	0.0233	3.57	1.21197	0.277359
SSPN	4	chr12:26348274-26385867:+			SSPN	4	278	292	0.347	0.913	1.05036	0.0708835		SSPN	4	546	437	0.0233	-3.76	0.800366	-0.321268
STL	4	chr6:125252843-125284189:-			STL	4	549	393	0.0169	-5.3	0.715847	-0.482277		STL	4	168	161	0.304	-1.04	0.958333	-0.0614005
SULF1	4	chr8:70378874-70573147:+			SULF1	4	233	162	0.0977	-2.32	0.695279	-0.524336		SULF1	4	92	95	0.293	0.357	1.03261	0.0462937
TTN	4	chr2:179390721-179672149:-			TTN	4	78	89	0.0694	3.34	1.14103	0.190331		TTN	4	120	144	0.0283	3.13	1.2	0.263034
UHRF2	4	chr9:6413152-6507049:+			UHRF2	4	2500	2508	0.528	0.202	1.0032	0.00460925		UHRF2	4	1356	1360	0.293	0.114	1.00295	0.00424947
ZNF295	4	chr21:43406942-43430496:-			ZNF295	4	778	561	0.0286	-4.34	0.72108	-0.471769		ZNF295	4	2139	1824	0.00695	-6.6	0.852735	-0.229831
ZNF470	4	chr19:57079378-57090119:+			ZNF470	4	366	298	0.0286	-4.08	0.814208	-0.296531		ZNF470	4	234	221	0.318	-0.981	0.944444	-0.0824622
ZNF518A	4	chr10:97889505-97923517:+			ZNF518A	4	460	436	0.347	-0.888	0.947826	-0.0773057		ZNF518A	4	203	222	0.0502	2.37	1.0936	0.12908
ABCA5	3	chr17:67242793-67323290:-			ABCA5	3	347	325	0.347	-0.806	0.936599	-0.0944959		ABCA5	3	73	81	0.0953	1.68	1.10959	0.150025
ABI3BP	3	chr3:100468182-100712359:-			ABI3BP	3	177	161	0.0977	-2.26	0.909605	-0.136689		ABI3BP	3	179	181	0.293	0.247	1.01117	0.0160301
ACBD5	3	chr10:27484150-27531059:-			ACBD5	3	266	243	0.24	-1.26	0.913534	-0.13047		ACBD5	3	378	271	0.0102	-5.75	0.716931	-0.480093
ADAM9	3	chr8:38854506-38962777:+			ADAM9	3	513	302	0.0145	-6.88	0.588694	-0.76441		ADAM9	3	2458	2632	0.014	4.7	1.07079	0.0986746
AIMP1	3	chr4:107236854-107269648:+			AIMP1	3	2782	2618	0.138	-1.79	0.94105	-0.0876573		AIMP1	3	1295	1172	0.0502	-2.94	0.905019	-0.14398
ANGPTL3	3	chr1:63063159-63071830:+			ANGPTL3	3	131	137	0.457	0.367	1.0458	0.0646091		ANGPTL3	3	82	90	0.206	0.997	1.09756	0.134301
APH1A	3	chr1:150237807-150241703:-			APH1A	3	1391	1367	0.457	-0.607	0.982746	-0.0251092		APH1A	3	1906	1947	0.134	1.15	1.02151	0.0307048
ARNTL2	3	chr12:27485989-27573466:+			ARNTL2	3	448	464	0.457	0.57	1.03571	0.0506261		ARNTL2	3	1389	908	0.00416	-9.86	0.653708	-0.613282
ARPP19	3	chr15:52839244-52861418:-			ARPP19	3	1626	1762	0.0977	2.76	1.08364	0.115887		ARPP19	3	1804	1837	0.293	0.469	1.01829	0.0261523
ATXN3	3	chr14:92529135-92572954:-			ATXN3	3	872	788	0.138	-1.88	0.90367	-0.146133		ATXN3	3	562	587	0.206	0.838	1.04448	0.0627904
B3GALT2	3	chr1:193148203-193155784:-			B3GALT2	3	84	106	0.347	0.918	1.2619	0.335603		B3GALT2	3	69	92	0.0684	2.03	1.33333	0.415037
BBX	3	chr3:107241791-107524745:+			BBX	3	436	438	0.571	0.0904	1.00459	0.00660273		BBX	3	484	422	0.206	-1.56	0.871901	-0.197764
BCL2L11	3	chr2:111878492-111924583:+			BCL2L11	3	1079	988	0.0977	-2.12	0.915663	-0.127112		BCL2L11	3	431	646	0.00355	8.34	1.49884	0.583846
BCORL2	3	chrY:21617318-21665073:-			BCORL2	3	100	91	0.138	-2.03	0.91	-0.136062		BCORL2	3	75	83	0.134	1.46	1.10667	0.146221
C10orf81	3	chr10:115511214-115543188:+			C10orf81	3	86	78	0.457	-0.757	0.906977	-0.140863		C10orf81	3	70	68	0.376	-0.27	0.971429	-0.0418202
C12orf35	3	chr12:32112384-32146031:+			C12orf35	3	746	568	0.0377	-3.8	0.761394	-0.393285		C12orf35	3	617	754	0.0502	2.59	1.22204	0.289294
C22orf30	3	chr22:32072243-32134897:-			C22orf30	3	1801	1839	0.347	0.656	1.0211	0.0301233		C22orf30	3	1579	1716	0.0233	3.57	1.08676	0.120038
C4orf19	3	chr4:37455599-37593434:+			C4orf19	3	142	132	0.347	-0.952	0.929577	-0.105353		C4orf19	3	171	166	0.376	-0.152	0.97076	-0.0428131
C4orf40	3	chr4:71019957-71032324:+			C4orf40	3	31	36	0.528	0.331	1.16129	0.215729		C4orf40	3	83	110	0.0233	3.76	1.3253	0.40632
C5orf42	3	chr5:37106331-37213834:-			C5orf42	3	380	429	0.138	2.45	1.12895	0.174978		C5orf42	3	158	152	0.366	-0.631	0.962025	-0.0558532
C5orf51	3	chr5:41904471-41921737:+			C5orf51	3	967	938	0.528	-0.465	0.97001	-0.043928		C5orf51	3	1919	1711	0.012	-5.06	0.89161	-0.165515
CALCRL	3	chr2:188209833-188312978:-			CALCRL	3	139	111	0.0977	-2.08	0.798561	-0.324525		CALCRL	3	137	168	0.0953	1.5	1.22628	0.294285
CASP7	3	chr10:115438936-115490662:+			CASP7	3	366	329	0.138	-1.76	0.898907	-0.153756		CASP7	3	417	402	0.376	-0.498	0.964029	-0.0528519
CBR1	3	chr21:37442286-37445459:+			CBR1	3	394	404	0.457	0.524	1.02538	0.0361597		CBR1	3	991	880	0.134	-1.79	0.887992	-0.171382
CTNNA1	3	chr5:138089108-138270720:+			CTNNA1	3	1526	1236	0.0145	-8.88	0.809961	-0.304076		CTNNA1	3	4048	3635	0.0283	-3.38	0.897974	-0.155254
CTNNB1	3	chr3:41237120-41281933:+			CTNNB1	3	4771	4531	0.0169	-5.13	0.949696	-0.0744622		CTNNB1	3	9951	10076	0.293	0.484	1.01256	0.0180096
DCLRE1C	3	chr10:14948898-14996431:-			DCLRE1C	3	677	783	0.0694	3.22	1.15657	0.209856		DCLRE1C	3	410	401	0.376	-0.493	0.978049	-0.0320217
DNAH5	3	chr5:13690438-13944754:-			DNAH5	3	137	157	0.182	1.59	1.14599	0.196589		DNAH5	3	112	115	0.206	0.811	1.02679	0.0381351
DNAJB14	3	chr4:100820569-100867716:-			DNAJB14	3	565	615	0.347	0.767	1.0885	0.122336		DNAJB14	3	589	601	0.293	0.336	1.02037	0.0290974
DNM3	3	chr1:171810641-172387606:+			DNM3	3	190	198	0.347	0.777	1.04211	0.059501		DNM3	3	380	362	0.318	-0.983	0.952632	-0.0700097
DSEL	3	chr18:65173820-65183967:-			DSEL	3	22	23	0.571	0.124	1.04545	0.0641303		DSEL	3	428	624	0.0371	2.9	1.45794	0.543935
EEA1	3	chr12:93167028-93323107:-			EEA1	3	1464	1412	0.457	-0.684	0.964481	-0.0521755		EEA1	3	1272	887	0.00416	-9.89	0.697327	-0.520093
EIF2AK3	3	chr2:88856262-88926994:-			EIF2AK3	3	478	363	0.0248	-4.62	0.759414	-0.397041		EIF2AK3	3	660	405	0.00416	-11.6	0.613636	-0.704544
ERBB4	3	chr2:212246816-213403287:-			ERBB4	3	281	303	0.182	1.94	1.07829	0.108748		ERBB4	3	220	190	0.0684	-2.64	0.863636	-0.211504
ETS1	3	chr11:128328665-128457437:-			ETS1	3	849	594	0.0248	-4.38	0.699647	-0.515302		ETS1	3	2962	3359	0.0177	4	1.13403	0.18146
FAM118B	3	chr11:126081685-126132540:+			FAM118B	3	460	439	0.24	-1.16	0.954348	-0.0674129		FAM118B	3	1306	1302	0.376	-0.0823	0.996937	-0.00442545
FAM13A	3	chr4:89647107-90032549:-			FAM13A	3	115	124	0.138	1.96	1.07826	0.108706		FAM13A	3	115	135	0.0283	3.36	1.17391	0.231326
FAM184B	3	chr4:17633712-17782933:-			FAM184B	3	367	465	0.138	2.27	1.26703	0.341451		FAM184B	3	323	418	0.00792	6.11	1.29412	0.371969
FBN2	3	chr5:127593603-127873916:-			FBN2	3	352	352	0.571	0.0252	1	0		FBN2	3	579	411	0.00792	-6.39	0.709845	-0.494425
FBXL17	3	chr5:107195450-107717392:-			FBXL17	3	992	897	0.0145	-9.84	0.904234	-0.145232		FBXL17	3	759	788	0.134	1.17	1.03821	0.0540957
FBXO25	3	chr8:356809-419871:+			FBXO25	3	368	423	0.0977	2.87	1.14946	0.200952		FBXO25	3	607	570	0.0953	-2.11	0.939044	-0.0907346
FCGR2A	3	chr1:161475248-161496666:+			FCGR2A	3	5403	5638	0.24	1.12	1.04349	0.0614228		FCGR2A	3	1214	816	0.00416	-8.71	0.672158	-0.573127
FCGR2B	3	chr1:161632961-161648444:+			FCGR2B	3	191	109	0.0145	-9.53	0.570681	-0.809245		FCGR2B	3	569	326	0.014	-4.92	0.572935	-0.803557
FCGR2C	3	chr1:161551227-161569618:+			FCGR2C	3	7147	7361	0.138	2.22	1.02994	0.042564		FCGR2C	3	1252	835	0.0371	-3.32	0.666933	-0.584386
FMN2	3	chr1:240254982-240638483:+			FMN2	3	52	47	0.583	-0.182	0.903846	-0.145851		FMN2	3	30	27	0.366	-0.628	0.9	-0.152003
FUT9	3	chr6:96463870-96653756:+			FUT9	3	1657	1898	0.182	1.7	1.14544	0.195906		FUT9	3	1389	1483	0.134	1.46	1.06767	0.094472
GABRA4	3	chr4:46920920-46996424:-			GABRA4	3	64	119	0.0502	3.99	1.85938	0.894818		GABRA4	3	210	186	0.0953	-2.11	0.885714	-0.175087
GLUD2	3	chrX:120181463-120183934:+			GLUD2	3	511	484	0.24	-1.14	0.947162	-0.0783162		GLUD2	3	998	837	0.0177	-4.27	0.838677	-0.253812
GMFB	3	chr14:54941210-54955815:-			GMFB	3	846	781	0.182	-1.64	0.923168	-0.115335		GMFB	3	1438	1197	0.00792	-6.13	0.832406	-0.264641
GNG2	3	chr14:52313953-52436512:+			GNG2	3	138	114	0.182	-1.56	0.826087	-0.275634		GNG2	3	39	43	0.206	0.959	1.10256	0.140863
GPSM2	3	chr1:109419374-109473018:+			GPSM2	3	1360	1442	0.182	1.82	1.06029	0.0844645		GPSM2	3	153	176	0.0953	1.78	1.15033	0.202044
HMGB1	3	chr13:31032885-31191729:-			HMGB1	3	5944	6311	0.0977	2.83	1.06174	0.0864345		HMGB1	3	2835	2545	0.134	-1.88	0.897707	-0.155683
IMPACT	3	chr18:22006635-22033482:+			IMPACT	3	1069	1022	0.347	-1.01	0.956034	-0.0648667		IMPACT	3	995	873	0.0102	-5.74	0.877387	-0.188715
KIAA2018	3	chr3:113372097-113396244:-			KIAA2018	3	1049	1182	0.138	2.2	1.12679	0.172215		KIAA2018	3	1203	1246	0.206	0.89	1.03574	0.0506674
KIAA2022	3	chrX:73952685-74145320:-			KIAA2022	3	711	722	0.457	0.585	1.01547	0.0221493		KIAA2022	3	638	701	0.0684	2.16	1.09875	0.135858
KLHL28	3	chr14:45398034-45431179:-			KLHL28	3	573	507	0.24	-1.13	0.884817	-0.176549		KLHL28	3	987	868	0.0233	-4.08	0.879433	-0.185355
KMO	3	chr1:241695435-241758943:+			KMO	3	240	350	0.00693	8.34	1.45833	0.544321		KMO	3	613	669	0.134	1.23	1.09135	0.126119
LCOR	3	chr10:98592040-98745969:+			LCOR	3	804	881	0.0694	3.02	1.09577	0.131947		LCOR	3	1062	1074	0.293	0.336	1.0113	0.0162102
LGR4	3	chr11:27387511-27494293:-			LGR4	3	672	535	0.0145	-6.11	0.796131	-0.328922		LGR4	3	306	294	0.376	-0.407	0.960784	-0.0577155
LIG4	3	chr13:108859795-108870716:-			LIG4	3	367	307	0.0977	-2.25	0.836512	-0.257541		LIG4	3	793	732	0.282	-1.47	0.923077	-0.115477
LIN54	3	chr4:83846144-83931982:-			LIN54	3	840	739	0.0145	-6.37	0.879762	-0.184815		LIN54	3	498	456	0.293	-1.29	0.915663	-0.127112
LOC643896	3	chr2:101125740-101126077:+			LOC643896	3	129	144	0.457	0.645	1.11628	0.158698		LOC643896	3	276	227	0.318	-0.974	0.822464	-0.281976
LOC646227	3	chr5:180409274-180409611:+			LOC646227	3	189	192	0.528	0.284	1.01587	0.0227201		LOC646227	3	313	306	0.376	-0.199	0.977636	-0.032631
LOC647309	3	chr3:190570669-190575688:-			LOC647309	3	46	44	0.571	-0.247	0.956522	-0.0641303		LOC647309	3	38	45	0.293	0.531	1.18421	0.243926
LRP6	3	chr12:12273692-12419946:-			LRP6	3	141	147	0.457	0.631	1.04255	0.060121		LRP6	3	260	303	0.0283	3.31	1.16538	0.220806
LRRC58	3	chr3:120048935-120068186:-			LRRC58	3	893	1016	0.0977	2.7	1.13774	0.186168		LRRC58	3	2667	2410	0.0953	-2.33	0.903637	-0.146185
LRRIQ1	3	chr12:85430100-85638883:+			LRRIQ1	3	76	63	0.24	-1.25	0.828947	-0.270648		LRRIQ1	3	32	33	0.293	0.044	1.03125	0.0443941
LUZP2	3	chr11:24518557-25104182:+			LUZP2	3	272	382	0.0169	6.02	1.40441	0.489966		LUZP2	3	135	147	0.134	1.2	1.08889	0.122857
LYRM2	3	chr6:90311325-90348464:-			LYRM2	3	1880	1889	0.571	0.111	1.00479	0.00689004		LYRM2	3	1697	1474	0.134	-1.86	0.868592	-0.20325
MAGEE1	3	chrX:75648118-75651744:+			MAGEE1	3					#DIV/0!	#DIV/0!		MAGEE1	3	81	91	0.293	0.412	1.12346	0.167945
MANEA	3	chr6:96025420-96057326:+			MANEA	3	2096	2017	0.24	-1.08	0.962309	-0.0554276		MANEA	3	1894	1578	0.0502	-2.85	0.833157	-0.263339
MBL2	3	chr10:54525144-54531460:-			MBL2	3	192	171	0.528	-0.535	0.890625	-0.16711		MBL2	3	169	153	0.206	-1.72	0.905325	-0.143492
MCTP2	3	chr15:94774806-95023591:+			MCTP2	3	208	241	0.182	1.7	1.15865	0.21245		MCTP2	3	154	181	0.0283	3.13	1.17532	0.233059
ME1	3	chr6:83920109-84140947:-			ME1	3	888	389	0.0145	-5.61	0.438063	-1.19079		ME1	3	1499	1462	0.376	-0.536	0.975317	-0.0360571
MMP2	3	chr16:55512824-55540600:+			MMP2	3	557	527	0.24	-1.29	0.94614	-0.0798744		MMP2	3	1256	2032	0.00355	8.49	1.61783	0.694064
MOBKL2B	3	chr9:27325209-27529850:-			MOBKL2B	3	156	146	0.24	-1.36	0.935897	-0.0955777		MOBKL2B	3	132	136	0.293	0.329	1.0303	0.0430687
MOCS2	3	chr5:52391510-52405579:-			MOCS2	3	463	453	0.457	-0.589	0.978402	-0.0315011		MOCS2	3	605	640	0.206	0.915	1.05785	0.0811368
MRPL19	3	chr2:75873930-75897879:+			MRPL19	3	699	728	0.24	1.1	1.04149	0.058646		MRPL19	3	779	705	0.282	-1.47	0.905006	-0.144
MRPL30	3	chr2:99758186-99939206:+			MRPL30	3	506	496	0.182	-1.41	0.980237	-0.0287973		MRPL30	3	699	638	0.0953	-2.24	0.912732	-0.131736
MYOCD	3	chr17:12569215-12668631:+			MYOCD	3	234	260	0.347	0.869	1.11111	0.152003		MYOCD	3	215	200	0.293	-1.33	0.930233	-0.104337
NHS	3	chrX:17393544-17754098:+			NHS	3	150	145	0.457	-0.713	0.966667	-0.0489096		NHS	3	153	147	0.338	-0.771	0.960784	-0.0577155
NHSL2	3	chrX:71353500-71361212:+			NHSL2	3	357	446	0.0977	2.82	1.2493	0.32112		NHSL2	3	116	122	0.282	0.624	1.05172	0.0727563
NUFIP2	3	chr17:27588647-27621166:-			NUFIP2	3	2346	2025	0.0694	-2.76	0.863171	-0.212281		NUFIP2	3	2645	2408	0.014	-4.79	0.910397	-0.135432
NXT2	3	chrX:108779011-108787913:+			NXT2	3	1069	1537	0.0248	5.5	1.43779	0.523855		NXT2	3	1721	1571	0.282	-1.45	0.912841	-0.131564
P2RY12	3	chr3:151055377-151102544:-			P2RY12	3	94	98	0.347	0.673	1.04255	0.060121		P2RY12	3	28	54	0.0102	5.5	1.92857	0.947533
PARP4	3	chr13:24995071-25086923:-			PARP4	3	3006	3066	0.347	0.898	1.01996	0.0285127		PARP4	3	1851	1684	0.0233	-3.8	0.909778	-0.136413
PARVA	3	chr11:12399119-12552338:+			PARVA	3	399	303	0.0377	-3.75	0.759398	-0.397071		PARVA	3	3382	3146	0.134	-1.86	0.930219	-0.104358
PDE10A	3	chr6:165740777-166076042:-			PDE10A	3	589	564	0.457	-0.779	0.957555	-0.0625725		PDE10A	3	416	383	0.134	-2	0.920673	-0.119239
PIBF1	3	chr13:73356198-73590589:+			PIBF1	3	812	804	0.583	-0.184	0.990148	-0.0142842		PIBF1	3	325	327	0.293	0.0848	1.00615	0.00885092
POLQ	3	chr3:121150282-121264829:-			POLQ	3	661	608	0.138	-1.72	0.919818	-0.120579		POLQ	3	141	72	0.0502	-2.74	0.510638	-0.969626
PPARA	3	chr22:46546500-46639653:+			PPARA	3	498	477	0.457	-0.57	0.957831	-0.0621565		PPARA	3	452	418	0.206	-1.57	0.924779	-0.11282
PPP1R12A	3	chr12:80168187-80329235:-			PPP1R12A	3	1959	1880	0.0977	-2.36	0.959673	-0.0593847		PPP1R12A	3	1807	1860	0.134	1.25	1.02933	0.0417061
PRDM2	3	chr1:14026736-14151560:+			PRDM2	3	970	917	0.0502	-2.95	0.945361	-0.081063		PRDM2	3	1112	1166	0.0953	1.64	1.04856	0.068411
PSD3	3	chr8:18385997-18871196:-			PSD3	3	632	602	0.24	-1.23	0.952532	-0.0701611		PSD3	3	3306	2843	0.00416	-8.5	0.859952	-0.217673
RAB30	3	chr11:82692480-82782965:-			RAB30	3	115	83	0.0694	-2.84	0.721739	-0.470451		RAB30	3	192	173	0.318	-0.974	0.901042	-0.150334
RASAL2	3	chr1:178062944-178447985:+			RASAL2	3	1614	1790	0.0694	3.33	1.10905	0.149319		RASAL2	3	2692	2644	0.318	-0.864	0.982169	-0.0259562
RAVER2	3	chr1:65210779-65298912:+			RAVER2	3	120	134	0.347	0.974	1.11667	0.159199		RAVER2	3	86	82	0.318	-0.868	0.953488	-0.0687128
RBM8A	3	chr1:145507641-145513524:+			RBM8A	3	1546	1476	0.24	-1.2	0.954722	-0.0668476		RBM8A	3	1452	1280	0.0233	-4.1	0.881543	-0.181898
RFX3	3	chr9:3218298-3525983:-			RFX3	3	616	473	0.0145	-6.29	0.767857	-0.38109		RFX3	3	433	667	0.00792	5.91	1.54042	0.62332
RNF111	3	chr15:59279866-59389249:+			RNF111	3	411	345	0.0694	-2.55	0.839416	-0.252542		RNF111	3	1174	983	0.00416	-11.5	0.837308	-0.256169
RTKN2	3	chr10:63942795-64028466:-			RTKN2	3	132	154	0.138	2.22	1.16667	0.222392		RTKN2	3	54	47	0.338	-0.806	0.87037	-0.200299
SCARB2	3	chr4:77079895-77135035:-			SCARB2	3	862	939	0.0977	2.48	1.08933	0.123437		SCARB2	3	4712	4757	0.293	0.259	1.00955	0.0137125
SEMA5A	3	chr5:9035139-9546187:-			SEMA5A	3	374	420	0.182	1.67	1.12299	0.167351		SEMA5A	3	344	360	0.134	1.16	1.04651	0.0655883
SGK269	3	chr15:77405140-77577397:-			SGK269	3	476	406	0.0977	-2.24	0.852941	-0.229482		SGK269	3	510	461	0.293	-1.27	0.903922	-0.14573
SHROOM3	3	chr4:77356254-77701687:+			SHROOM3	3	96	94	0.583	-0.213	0.979167	-0.0303736		SHROOM3	3	157	208	0.014	4.35	1.32484	0.405819
SIK2	3	chr11:111473178-111599029:+			SIK2	3	641	646	0.528	0.22	1.0078	0.0112098		SIK2	3	597	618	0.134	1.19	1.03518	0.0498759
SLC28A2	3	chr15:45544435-45568133:+			SLC28A2	3	107	125	0.24	1.29	1.16822	0.224317		SLC28A2	3	120	129	0.206	1.07	1.075	0.104337
SLC33A1	3	chr3:155544339-155572195:-			SLC33A1	3	585	472	0.0977	-2.22	0.806838	-0.30965		SLC33A1	3	888	610	0.00422	-7.93	0.686937	-0.54175
SLC5A8	3	chr12:101549279-101603989:-			SLC5A8	3	108	115	0.347	0.878	1.06481	0.0906025		SLC5A8	3	139	158	0.014	4.69	1.13669	0.18484
SLFN11	3	chr17:33677333-33700705:-			SLFN11	3	1529	1179	0.0145	-9.42	0.771092	-0.375025		SLFN11	3	831	519	0.0684	-2.57	0.624549	-0.679114
SOCS4	3	chr14:55493845-55516204:+			SOCS4	3	728	660	0.182	-1.68	0.906593	-0.141472		SOCS4	3	1561	1572	0.293	0.232	1.00705	0.0101307
SPATA2	3	chr20:48519932-48532290:-			SPATA2	3	428	418	0.571	-0.306	0.976636	-0.0341079		SPATA2	3	533	592	0.0684	2.14	1.11069	0.151462
SPATS2L	3	chr2:201170797-201343252:+			SPATS2L	3	2077	2030	0.528	-0.538	0.977371	-0.0330215		SPATS2L	3	2660	2471	0.0684	-2.35	0.928947	-0.106331
SPDYE8P	3	chr7:72490442-72496404:-			SPDYE8P	3	112	131	0.457	0.597	1.16964	0.226068		SPDYE8P	3	335	460	0.0502	2.6	1.37313	0.457473
ST8SIA3	3	chr18:55018045-55028880:+			ST8SIA3	3	679	629	0.138	-2.06	0.926362	-0.110352		ST8SIA3	3	729	807	0.134	1.21	1.107	0.14665
STK38L	3	chr12:27397109-27478527:+			STK38L	3	890	738	0.0502	-3.18	0.829213	-0.270185		STK38L	3	10755	10474	0.0502	-2.79	0.973873	-0.038195
STRN	3	chr2:37070784-37193671:-			STRN	3	983	908	0.0977	-2.3	0.923703	-0.114499		STRN	3	1330	1239	0.0953	-2.17	0.931579	-0.10225
SYAP1	3	chrX:16737756-16783459:+			SYAP1	3	1030	1006	0.457	-0.648	0.976699	-0.034014		SYAP1	3	1030	1076	0.206	0.957	1.04466	0.0630337
TAOK1	3	chr17:27717944-27871502:+			TAOK1	3	2509	2290	0.0502	-2.97	0.912714	-0.131765		TAOK1	3	2172	2196	0.293	0.394	1.01105	0.015854
TBL1XR1	3	chr3:176738544-176915040:-			TBL1XR1	3	3052	2839	0.0502	-2.94	0.93021	-0.104372		TBL1XR1	3	2702	2096	0.0502	-2.8	0.775722	-0.366389
TBX22	3	chrX:79270256-79287268:+			TBX22	3	130	135	0.457	0.586	1.03846	0.0544478		TBX22	3	131	145	0.0684	1.87	1.10687	0.146486
TCTEX1D1	3	chr1:67218144-67244470:+			TCTEX1D1	3	3414	3485	0.347	0.999	1.0208	0.0296956		TCTEX1D1	3	5748	7533	0.00695	6.56	1.31054	0.390164
TMEM168	3	chr7:112405797-112430647:-			TMEM168	3	538	484	0.138	-1.97	0.899628	-0.152599		TMEM168	3	317	249	0.00416	-12.5	0.785489	-0.348337
TMEM33	3	chr4:41937170-41957823:+			TMEM33	3	956	842	0.0977	-2.27	0.880753	-0.18319		TMEM33	3	3587	3332	0.0684	-2.35	0.92891	-0.106389
TMEM47	3	chrX:34645184-34675405:-			TMEM47	3	61	57	0.528	-0.418	0.934426	-0.0978473		TMEM47	3	1424	812	0.00695	-6.91	0.570225	-0.810398
TMEM71	3	chr8:133722195-133772958:-			TMEM71	3	576	509	0.138	-2.07	0.883681	-0.178403		TMEM71	3	38	48	0.0684	2.13	1.26316	0.337035
TPR	3	chr1:186280970-186344825:-			TPR	3	4489	4629	0.24	1.22	1.03119	0.0443065		TPR	3	1247	1346	0.0684	1.99	1.07939	0.110217
TRAF3IP2	3	chr6:111877658-111927481:-			TRAF3IP2	3	769	800	0.457	0.626	1.04031	0.0570164		TRAF3IP2	3	2800	2573	0.282	-1.43	0.918929	-0.121975
TRPS1	3	chr8:116420725-116681228:-			TRPS1	3	1389	1017	0.0145	-6.26	0.732181	-0.449727		TRPS1	3	2791	2991	0.0684	2.2	1.07166	0.0998458
TSTD2	3	chr9:100362370-100395962:-			TSTD2	3	339	363	0.138	2.04	1.0708	0.0986843		TSTD2	3	303	302	0.376	-0.0933	0.9967	-0.00476924
TTC35	3	chr8:109455867-109499382:+			TTC35	3	1257	1167	0.182	-1.46	0.928401	-0.10718		TTC35	3	845	845	0.293	0.00273	1	0
TXLNB	3	chr6:139561202-139613598:-			TXLNB	3	182	173	0.347	-1.05	0.950549	-0.0731664		TXLNB	3	573	833	0.00792	5.86	1.45375	0.539781
UACA	3	chr15:70946896-71055932:-			UACA	3	392	299	0.0169	-5.23	0.762755	-0.390708		UACA	3	100	87	0.282	-1.51	0.87	-0.200913
USP38	3	chr4:144106099-144142637:+			USP38	3	642	645	0.571	0.141	1.00467	0.00672586		USP38	3	1118	919	0.0233	-4.09	0.822004	-0.282783
VSIG1	3	chrX:107288201-107322413:+			VSIG1	3	79	75	0.528	-0.44	0.949367	-0.0749621		VSIG1	3	117	99	0.0953	-2.14	0.846154	-0.241008
VTA1	3	chr6:142468368-142542083:+			VTA1	3	2779	2819	0.347	0.712	1.01439	0.0206176		VTA1	3	3857	3728	0.282	-1.36	0.966554	-0.0490773
WDFY3	3	chr4:85590696-85887544:-			WDFY3	3	1250	1153	0.0694	-2.49	0.9224	-0.116536		WDFY3	3	1927	2126	0.0102	5.48	1.10327	0.141785
WDR72	3	chr15:53807382-54051859:-			WDR72	3	91	88	0.583	-0.16	0.967033	-0.048363		WDR72	3	101	109	0.282	0.64	1.07921	0.109973
XPOT	3	chr12:64798242-64842461:+			XPOT	3	3326	2306	0.0145	-9.44	0.693325	-0.528396		XPOT	3	1995	1397	0.00695	-6.61	0.700251	-0.514057
YIPF6	3	chrX:67718166-67757127:+			YIPF6	3	740	629	0.0286	-4.23	0.85	-0.234465		YIPF6	3	1614	1470	0.012	-5.25	0.910781	-0.134824
ZBTB38	3	chr3:141087384-141167541:+			ZBTB38	3	727	699	0.347	-0.804	0.961486	-0.0566629		ZBTB38	3	1669	1188	0.014	-4.61	0.711803	-0.490449
ZNF154	3	chr19:58208736-58220558:-			ZNF154	3	146	151	0.457	0.396	1.03425	0.0485802		ZNF154	3	108	112	0.293	0.412	1.03704	0.0524674
ZNF273	3	chr7:64342872-64391332:+			ZNF273	3	1413	1361	0.347	-0.983	0.963199	-0.0540944		ZNF273	3	541	633	0.0371	2.66	1.17006	0.226577
ZNF664	3	chr12:124457671-124499967:+			ZNF664	3	1209	1055	0.138	-2.05	0.872622	-0.196571		ZNF664	3	1217	1121	0.282	-1.39	0.921118	-0.118543
ZNF704	3	chr8:81550770-81787016:-			ZNF704	3	406	333	0.0145	-9.08	0.820197	-0.285958		ZNF704	3	189	244	0.0102	5.47	1.29101	0.368495
ZNF738	3	chr19:21544569-21562101:+			ZNF738	3	1082	1135	0.24	1.06	1.04898	0.0689918		ZNF738	3	518	783	0.00422	7.93	1.51158	0.59606
ZNF800	3	chr7:127010357-127032767:-			ZNF800	3	1956	1827	0.182	-1.47	0.934049	-0.0984297		ZNF800	3	2192	2183	0.376	-0.3	0.995894	-0.00593567
AASS	2	chr7:121716188-121784344:-			AASS	2	85	94	0.347	0.837	1.10588	0.145198		AASS	2	111	111	0.293	0.0964	1	0
ABCA1	2	chr9:107543287-107690518:-			ABCA1	2	1102	1328	0.0502	4.02	1.20508	0.269131		ABCA1	2	5609	4606	0.0177	-4.16	0.82118	-0.284229
ABCA12	2	chr2:215796278-216003151:-			ABCA12	2	78	78	0.571	0.123	1	0		ABCA12	2	73	80	0.0684	1.98	1.09589	0.132104
ABCB11	2	chr2:169779450-169887833:-			ABCB11	2	212	176	0.0248	-4.93	0.830189	-0.268489		ABCB11	2	144	165	0.0502	2.38	1.14583	0.196397
ACAP2	2	chr3:194995480-195163752:-			ACAP2	2	2438	2031	0.0377	-3.76	0.83306	-0.263508		ACAP2	2	1532	1570	0.206	0.758	1.0248	0.0353483
ACTR2	2	chr2:65454966-65498385:+			ACTR2	2	6895	7097	0.182	1.64	1.0293	0.0416588		ACTR2	2	7502	7460	0.376	-0.365	0.994401	-0.00809963
ACTR3	2	chr2:114647538-114716165:+			ACTR3	2	7418	7597	0.182	1.59	1.02413	0.0343996		ACTR3	2	9135	9371	0.0684	1.87	1.02583	0.0367983
ACVR2A	2	chr2:148602186-148688392:+			ACVR2A	2	239	201	0.0502	-3.19	0.841004	-0.249815		ACVR2A	2	2091	2183	0.282	0.693	1.044	0.0621191
ADAM12	2	chr10:127703426-128077065:-			ADAM12	2	158	155	0.571	-0.326	0.981013	-0.0276563		ADAM12	2	168	168	0.376	-0.0986	1	0
ADAM6	2	chr14:106053231-107259792:-			ADAM6	2	279	294	0.24	1.08	1.05376	0.075551		ADAM6	2	296	316	0.134	1.38	1.06757	0.0943274
ADAMTS5	2	chr21:28290243-28338832:-			ADAMTS5	2	116	122	0.347	0.867	1.05172	0.0727563		ADAMTS5	2	130	150	0.012	5.11	1.15385	0.206451
ADNP	2	chr20:49505586-49547750:-			ADNP	2	2334	2347	0.528	0.142	1.00557	0.00801328		ADNP	2	2146	2243	0.206	0.88	1.0452	0.0637795
AFF1	2	chr4:87856164-88062190:+			AFF1	2	3021	3115	0.347	0.904	1.03112	0.044206		AFF1	2	2313	2266	0.338	-0.796	0.97968	-0.0296174
AFF2	2	chrX:147582140-148082192:+			AFF2	2	2430	2811	0.0286	5.21	1.15679	0.210127		AFF2	2	822	960	0.00695	6.53	1.16788	0.223896
AFF3	2	chr2:100163719-100759037:-			AFF3	2	1947	1647	0.0248	-4.87	0.845917	-0.241412		AFF3	2	137	110	0.206	-1.66	0.80292	-0.316672
AGFG1	2	chr2:228337043-228422300:+			AGFG1	2	1614	1560	0.182	-1.62	0.966543	-0.0490945		AGFG1	2	6227	6580	0.0177	4	1.05669	0.0795503
AGGF1	2	chr5:76326233-76361033:+			AGGF1	2	742	812	0.138	2.31	1.09434	0.130061		AGGF1	2	733	562	0.0283	-3.38	0.766712	-0.383243
AGPS	2	chr2:178257504-178404163:+			AGPS	2	1587	1614	0.457	0.551	1.01701	0.0243385		AGPS	2	988	958	0.376	-0.499	0.969636	-0.0444854
AKIRIN2	2	chr6:88384614-88411926:-			AKIRIN2	2	1049	816	0.0145	-7.44	0.777884	-0.362374		AKIRIN2	2	4544	4047	0.00422	-8.07	0.890625	-0.16711
AKTIP	2	chr16:53525242-53537146:-			AKTIP	2	192	228	0.0694	3.04	1.1875	0.247928		AKTIP	2	286	284	0.376	-0.154	0.993007	-0.0101242
ALDH6A1	2	chr14:74526072-74551178:-			ALDH6A1	2	562	558	0.583	-0.207	0.992883	-0.010305		ALDH6A1	2	330	335	0.282	0.545	1.01515	0.0216951
ALG10B	2	chr12:38710558-38715256:+			ALG10B	2	200	154	0.0248	-4.94	0.77	-0.37707		ALG10B	2	227	217	0.373	-0.574	0.955947	-0.0649973
ALKBH8	2	chr11:107373455-107436466:-			ALKBH8	2	241	281	0.0377	4.13	1.16598	0.221537		ALKBH8	2	213	212	0.376	-0.0772	0.995305	-0.00678917
ANKAR	2	chr2:190539017-190611370:+			ANKAR	2	143	131	0.457	-0.564	0.916084	-0.126448		ANKAR	2	70	65	0.376	-0.358	0.928571	-0.106915
ANKRD36B	2	chr2:98109121-98206327:-			ANKRD36B	2	1912	1866	0.528	-0.421	0.975941	-0.0351335		ANKRD36B	2	254	205	0.293	-1.24	0.807087	-0.309205
AOC3	2	chr17:41003202-41010138:+			AOC3	2	215	230	0.457	0.514	1.06977	0.0972972		AOC3	2	158	174	0.134	1.27	1.10127	0.139163
AP1G1	2	chr16:71762908-71843006:-			AP1G1	2	3022	3006	0.528	-0.386	0.994705	-0.00765865		AP1G1	2	3558	3131	0.0233	-3.84	0.879989	-0.184443
APOB	2	chr2:21224303-21266945:-			APOB	2	135	142	0.347	0.717	1.05185	0.0729315		APOB	2	128	130	0.293	0.38	1.01562	0.0223678
APPBP2	2	chr17:58520521-58603580:-			APPBP2	2	905	876	0.457	-0.563	0.967956	-0.0469869		APPBP2	2	935	1063	0.0283	3.25	1.1369	0.185103
APPL1	2	chr3:57261855-57307496:+			APPL1	2	2395	2398	0.571	0.0383	1.00125	0.001806		APPL1	2	1199	1217	0.293	0.294	1.01501	0.0214975
ARGFX	2	chr3:121286779-121309468:+			ARGFX	2	356	360	0.528	0.211	1.01124	0.0161197		ARGFX	2	435	482	0.0502	2.53	1.10805	0.148018
ARHGEF12	2	chr11:120207947-120360645:+			ARHGEF12	2	733	740	0.528	0.185	1.00955	0.0137121		ARHGEF12	2	1860	2239	0.00505	7.36	1.20376	0.267552
ARID2	2	chr12:46123621-46301819:+			ARID2	2	2818	2737	0.347	-0.892	0.971256	-0.0420762		ARID2	2	1024	1073	0.134	1.25	1.04785	0.0674344
ARL13B	2	chr3:93698994-93774121:+			ARL13B	2	328	293	0.182	-1.5	0.893293	-0.162795		ARL13B	2	395	373	0.206	-1.64	0.944304	-0.082677
ARSB	2	chr5:78073040-78282357:-			ARSB	2	1301	1580	0.0286	4.73	1.21445	0.280304		ARSB	2	2857	2811	0.376	-0.528	0.983899	-0.0234176
ASAH1	2	chr8:17913943-17942507:-			ASAH1	2	3043	3011	0.457	-0.559	0.989484	-0.0152516		ASAH1	2	7090	6563	0.0953	-2.08	0.92567	-0.11143
ASB17	2	chr1:76384561-76398094:-			ASB17	2	65	47	0.138	-2.05	0.723077	-0.467779		ASB17	2	71	60	0.293	-1.18	0.84507	-0.242857
ASB5	2	chr4:177134832-177190373:-			ASB5	2	122	104	0.0248	-4.41	0.852459	-0.230298		ASB5	2	127	137	0.134	1.1	1.07874	0.109347
ASMT	2	chrX:1710487-1761973:+			ASMT	2	1254	1538	0.24	1.11	1.22648	0.294518		ASMT	2	743	797	0.0233	3.54	1.07268	0.101218
ASXL3	2	chr18:31158580-31327377:+			ASXL3	2	168	171	0.528	0.181	1.01786	0.0255351		ASXL3	2	159	162	0.206	0.91	1.01887	0.026967
ATF7IP	2	chr12:14518617-14651696:+			ATF7IP	2	4068	3750	0.138	-1.75	0.921829	-0.117429		ATF7IP	2	2972	3371	0.0233	3.55	1.13425	0.181743
ATG2B	2	chr14:96751085-96829678:-			ATG2B	2	459	421	0.138	-1.94	0.917211	-0.124674		ATG2B	2	629	682	0.0371	2.65	1.08426	0.116712
ATP2C1	2	chr3:130613023-130735553:+			ATP2C1	2	1486	1261	0.0286	-4.16	0.848587	-0.236866		ATP2C1	2	1516	1422	0.0684	-2.43	0.937995	-0.0923483
ATP6V0A2	2	chr12:124196866-124244438:+			ATP6V0A2	2	725	775	0.182	1.5	1.06897	0.0962153		ATP6V0A2	2	1812	1584	0.0233	-4.11	0.874172	-0.194011
ATPIF1	2	chr1:28562612-28564609:+			ATPIF1	2	1809	1911	0.138	2.02	1.05638	0.0791354		ATPIF1	2	938	1124	0.00505	7.37	1.19829	0.260982
ATR	2	chr3:142168084-142297651:-			ATR	2	359	384	0.24	1.3	1.06964	0.0971225		ATR	2	414	373	0.206	-1.67	0.900966	-0.150455
ATRX	2	chrX:76760379-77041699:-			ATRX	2	1114	981	0.0694	-2.79	0.88061	-0.183424		ATRX	2	615	705	0.00355	8.53	1.14634	0.197037
ATXN1	2	chr6:16299345-16761687:-			ATXN1	2	348	430	0.0694	3.13	1.23563	0.305249		ATXN1	2	458	550	0.014	4.62	1.20087	0.264084
AXL	2	chr19:41724824-41767670:+			AXL	2	644	249	0.0145	-7.24	0.386646	-1.37091		AXL	2	455	314	0.012	-5.25	0.69011	-0.535102
B3GALNT2	2	chr1:235613268-235667781:-			B3GALNT2	2	1326	1345	0.457	0.624	1.01433	0.0205254		B3GALNT2	2	708	530	0.00416	-8.24	0.748588	-0.417757
B3GNT7	2	chr2:232260336-232265873:+			B3GNT7	2	864	1106	0.0977	2.92	1.28009	0.356248		B3GNT7	2	219	230	0.134	1.43	1.05023	0.070703
BARD1	2	chr2:215593295-215674428:-			BARD1	2	1032	1042	0.528	0.288	1.00969	0.0139123		BARD1	2	557	389	0.0502	-2.86	0.698384	-0.517907
BBS5	2	chr2:170336007-170363164:+			BBS5	2	163	164	0.528	0.245	1.00613	0.00882385		BBS5	2	175	172	0.366	-0.654	0.982857	-0.0249464
BCCIP	2	chr10:127512128-127542264:+			BCCIP	2	696	755	0.24	1.29	1.08477	0.117389		BCCIP	2	1029	1010	0.206	-1.63	0.981535	-0.0268877
BCLAF1	2	chr6:136579727-136610984:-			BCLAF1	2	2609	2736	0.0502	3.83	1.04868	0.0685713		BCLAF1	2	2515	2557	0.206	0.856	1.0167	0.0238938
BHLHE22	2	chr8:65492815-65496181:+			BHLHE22	2	2085	2528	0.0694	3.35	1.21247	0.277949		BHLHE22	2	2337	2615	0.0953	1.59	1.11896	0.162153
BIRC6	2	chr2:32581731-32843943:+			BIRC6	2	1553	1450	0.138	-1.74	0.933677	-0.0990049		BIRC6	2	1847	1732	0.0684	-2.64	0.937737	-0.0927449
BMS1	2	chr10:43278244-43326849:+			BMS1	2	1121	1103	0.457	-0.596	0.983943	-0.0233535		BMS1	2	907	867	0.0684	-2.61	0.955899	-0.0650706
BNC2	2	chr9:16416405-16870758:-			BNC2	2	130	158	0.182	1.76	1.21538	0.281413		BNC2	2	187	204	0.134	1.4	1.09091	0.125531
BPTF	2	chr17:65821781-65980492:+			BPTF	2	2128	2034	0.138	-2.02	0.955827	-0.0651785		BPTF	2	1557	1685	0.0177	4.1	1.08221	0.11398
BRWD1	2	chr21:40556103-40686343:-			BRWD1	2	1448	1462	0.528	0.338	1.00967	0.0138817		BRWD1	2	1379	1464	0.134	1.1	1.06164	0.0862931
BTBD1	2	chr15:83685186-83736106:-			BTBD1	2	2051	1950	0.182	-1.41	0.950756	-0.0728534		BTBD1	2	2196	1895	0.012	-5.06	0.862933	-0.21268
C10orf25	2	chr10:45493147-45496470:-			C10orf25	2	236	229	0.457	-0.549	0.970339	-0.0434393		C10orf25	2	284	275	0.318	-0.945	0.96831	-0.0464593
C12orf29	2	chr12:88429269-88443936:+			C12orf29	2	791	904	0.0977	2.5	1.14286	0.192645		C12orf29	2	725	587	0.0502	-2.91	0.809655	-0.30462
C14orf106	2	chr14:45672395-45722434:-			C14orf106	2	1675	2022	0.0286	4.91	1.20716	0.271622		C14orf106	2	972	880	0.206	-1.61	0.90535	-0.143453
C15orf2	2	chr15:24921016-24924483:+			C15orf2	2	93	95	0.571	0.0889	1.02151	0.0306968		C15orf2	2	167	178	0.293	0.309	1.06587	0.0920291
C15orf41	2	chr15:36871836-37102432:+			C15orf41	2	825	943	0.0694	3.16	1.14303	0.192864		C15orf41	2	731	681	0.293	-1.27	0.931601	-0.102217
C15orf54	2	chr15:39542886-39547041:+			C15orf54	2					#DIV/0!	#DIV/0!		C15orf54	2	70	54	0.0502	-2.73	0.771429	-0.374396
C16orf70	2	chr16:67143862-67182440:+			C16orf70	2	764	807	0.24	1.23	1.05628	0.078996		C16orf70	2	2065	1892	0.0502	-2.8	0.916223	-0.12623
C18orf2	2	chr18:1254391-1407213:-			C18orf2	2	162	155	0.457	-0.661	0.95679	-0.0637256		C18orf2	2	19	12	0.318	-0.992	0.631579	-0.662965
C1GALT1	2	chr7:7222179-7283979:+			C1GALT1	2	1175	1003	0.0502	-3.02	0.853617	-0.228339		C1GALT1	2	623	517	0.0684	-2.33	0.829856	-0.269068
C1orf14	2	chr1:182869002-182922553:-			C1orf14	2	232	232	0.587	-0.0193	1	0		C1orf14	2	130	143	0.134	1.16	1.1	0.137504
C20orf7	2	chr20:13765597-13799063:+			C20orf7	2	179	161	0.24	-1.14	0.899441	-0.152899		C20orf7	2	200	190	0.293	-1.33	0.95	-0.0740006
C2orf63	2	chr2:55402787-55459699:-			C2orf63	2	226	225	0.587	-0.0301	0.995575	-0.00639777		C2orf63	2	135	179	0.014	4.66	1.32593	0.407
C2orf69	2	chr2:200776030-200792992:+			C2orf69	2	1171	1178	0.571	0.115	1.00598	0.00859846		C2orf69	2	729	629	0.014	-4.86	0.862826	-0.212859
C2orf78	2	chr2:74011317-74044242:+			C2orf78	2	92	124	0.0694	3.21	1.34783	0.430634		C2orf78	2	108	104	0.376	-0.411	0.962963	-0.0544478
C3orf35	2	chr3:37427801-37476985:+			C3orf35	2	298	266	0.138	-2.06	0.892617	-0.163886		C3orf35	2	205	203	0.376	-0.231	0.990244	-0.0141442
C4orf46	2	chr4:159587832-159593345:-			C4orf46	2	648	659	0.528	0.222	1.01698	0.0242847		C4orf46	2	296	291	0.376	-0.337	0.983108	-0.024578
C5orf36	2	chr5:93854928-93954284:-			C5orf36	2	93	98	0.457	0.423	1.05376	0.075551		C5orf36	2	57	52	0.338	-0.807	0.912281	-0.13245
C6orf168	2	chr6:99728539-99797531:-			C6orf168	2	1142	1295	0.24	1.39	1.13398	0.181389		C6orf168	2	289	353	0.0953	1.74	1.22145	0.288599
C8orf4	2	chr8:40010988-40012793:+			C8orf4	2	63	79	0.24	1.4	1.25397	0.326501		C8orf4	2	120	146	0.0502	2.35	1.21667	0.282934
C8orf45	2	chr8:67782985-67817570:+			C8orf45	2	190	160	0.24	-1.18	0.842105	-0.247928		C8orf45	2	45	47	0.293	0.258	1.04444	0.0627358
C8orf85	2	chr8:117950484-117955222:+			C8orf85	2	737	852	0.138	2.21	1.15604	0.209189		C8orf85	2	968	852	0.282	-1.38	0.880165	-0.184154
C9orf41	2	chr9:77595937-77643393:-			C9orf41	2	720	686	0.347	-1.04	0.952778	-0.0697883		C9orf41	2	692	582	0.0953	-2.27	0.84104	-0.249753
C9orf64	2	chr9:86553230-86571958:-			C9orf64	2	1140	1080	0.182	-1.45	0.947368	-0.0780025		C9orf64	2	549	428	0.0177	-4.44	0.779599	-0.359195
C9orf80	2	chr9:115448798-115480516:-			C9orf80	2	1146	1237	0.24	1.44	1.07941	0.110238		C9orf80	2	1274	1054	0.0283	-3.69	0.827316	-0.27349
C9orf84	2	chr9:114448454-114557533:-			C9orf84	2	52	43	0.182	-1.59	0.826923	-0.274175		C9orf84	2	24	23	0.376	-0.504	0.958333	-0.0614005
CADPS2	2	chr7:121959456-122526514:-			CADPS2	2	49	53	0.347	0.705	1.08163	0.113211		CADPS2	2	49	48	0.318	-0.899	0.979592	-0.0297473
CATSPER2P1	2	chr15:44028158-44038496:-			CATSPER2P1	2	103	83	0.0286	-3.97	0.805825	-0.311461		CATSPER2P1	2	82	87	0.282	0.67	1.06098	0.0853915
CBR4	2	chr4:169908745-169931468:-			CBR4	2	663	554	0.0377	-3.55	0.835596	-0.259123		CBR4	2	408	422	0.282	0.631	1.03431	0.0486738
CCDC132	2	chr7:92861654-92988337:+			CCDC132	2	295	318	0.24	1.38	1.07797	0.108312		CCDC132	2	223	215	0.376	-0.355	0.964126	-0.0527071
CCDC47	2	chr17:61822612-61851135:-			CCDC47	2	1530	1552	0.457	0.579	1.01438	0.0205969		CCDC47	2	1479	1332	0.012	-5.32	0.900609	-0.151028
CD2AP	2	chr6:47445941-47594647:+			CD2AP	2	856	834	0.347	-0.914	0.974299	-0.0375634		CD2AP	2	881	954	0.0953	1.63	1.08286	0.114847
CD47	2	chr3:107761942-107809935:-			CD47	2	2273	2330	0.24	1.29	1.02508	0.0357323		CD47	2	2548	2775	0.0684	2.22	1.08909	0.123122
CD9	2	chr12:6308882-6347403:+			CD9	2	897	339	0.0145	-8.66	0.377926	-1.40382		CD9	2	1731	2355	0.012	5.04	1.36049	0.444121
CDC73	2	chr1:193090920-193223031:+			CDC73	2	2900	2654	0.0286	-3.96	0.915172	-0.127885		CDC73	2	3763	3447	0.00792	-6.29	0.916024	-0.126542
CDH19	2	chr18:64171322-64271409:-			CDH19	2	38	55	0.24	1.22	1.44737	0.533432		CDH19	2	32	37	0.134	1.09	1.15625	0.209453
CDKAL1	2	chr6:20534689-21232632:+			CDKAL1	2	544	509	0.182	-1.5	0.935662	-0.095941		CDKAL1	2	308	296	0.318	-0.862	0.961039	-0.0573332
CEACAM5	2	chr19:42212569-42233844:+			CEACAM5	2	343	402	0.0694	3.32	1.17201	0.228987		CEACAM5	2	204	239	0.0371	2.81	1.17157	0.228441
CEP68	2	chr2:65283496-65314114:+			CEP68	2	627	684	0.182	1.77	1.09091	0.125531		CEP68	2	774	805	0.282	0.684	1.04005	0.0566552
CFI	2	chr4:110661853-110723334:-			CFI	2	74	74	0.587	-0.00949	1	0		CFI	2	106	105	0.376	-0.138	0.990566	-0.0136749
CLN5	2	chr13:77564796-77576651:+			CLN5	2	363	345	0.0286	-3.86	0.950413	-0.0733732		CLN5	2	2730	2294	0.00695	-6.82	0.840293	-0.251036
CLOCK	2	chr4:56298661-56413305:-			CLOCK	2	768	758	0.571	-0.283	0.986979	-0.0189085		CLOCK	2	1501	1338	0.0953	-2.15	0.891406	-0.165846
CMAS	2	chr12:22199160-22218601:+			CMAS	2	1338	1145	0.0377	-3.51	0.855755	-0.224731		CMAS	2	2255	2373	0.206	0.86	1.05233	0.0735847
CMTM4	2	chr16:66648655-66730610:-			CMTM4	2	604	535	0.0286	-3.99	0.885762	-0.17501		CMTM4	2	455	517	0.0233	3.62	1.13626	0.184298
CNGA3	2	chr2:98962652-99015057:+			CNGA3	2	282	300	0.347	0.969	1.06383	0.0892673		CNGA3	2	316	316	0.376	-9.05e-05	1	0
CNOT2	2	chr12:70636783-70748772:+			CNOT2	2	2980	3039	0.24	1.3	1.0198	0.0282843		CNOT2	2	2683	2831	0.0953	1.77	1.05516	0.0774647
CNTNAP2	2	chr7:145813454-148118086:+			CNTNAP2	2	172	144	0.0694	-2.71	0.837209	-0.25634		CNTNAP2	2	238	300	0.0233	3.85	1.2605	0.334001
COG6	2	chr13:40229815-40326629:+			COG6	2	491	513	0.24	1.2	1.04481	0.0632358		COG6	2	437	321	0.00695	-6.81	0.734554	-0.44506
COL24A1	2	chr1:86194941-86622154:-			COL24A1	2	216	281	0	20.2	1.30093	0.379539		COL24A1	2	147	142	0.134	-1.82	0.965986	-0.0499252
COL4A3BP	2	chr5:74666929-74807963:-			COL4A3BP	2	710	628	0.0977	-2.33	0.884507	-0.177054		COL4A3BP	2	756	786	0.206	1.02	1.03968	0.0561431
COL5A2	2	chr2:189896643-190044737:-			COL5A2	2	243	265	0.24	1.35	1.09053	0.125036		COL5A2	2	269	282	0.134	1.13	1.04833	0.068089
CORIN	2	chr4:47596021-47840059:-			CORIN	2	67	67	0.571	0.0647	1	0		CORIN	2	68	74	0.134	1.09	1.08824	0.121991
COX15	2	chr10:101471607-101492423:-			COX15	2	387	351	0.0977	-2.46	0.906977	-0.140863		COX15	2	586	584	0.376	-0.0794	0.996587	-0.0049323
CPEB3	2	chr10:93808400-94050875:-			CPEB3	2	124	122	0.571	-0.277	0.983871	-0.023459		CPEB3	2	106	112	0.282	0.548	1.0566	0.0794345
CPEB4	2	chr5:173316190-173387310:+			CPEB4	2	493	345	0.0377	-3.6	0.699797	-0.514991		CPEB4	2	609	655	0.134	1.11	1.07553	0.105053
CPM	2	chr12:69244961-69357020:-			CPM	2	2122	2775	0.00693	8.23	1.30773	0.387063		CPM	2	4597	3908	0.0502	-2.96	0.85012	-0.234262
CREB1	2	chr2:208394648-208463561:+			CREB1	2	2254	2256	0.571	0.0197	1.00089	0.00127955		CREB1	2	2031	2070	0.282	0.63	1.0192	0.0274405
CRISP1	2	chr6:49801985-49834212:-			CRISP1	2	104	111	0.138	2.22	1.06731	0.0939761		CRISP1	2	267	253	0.318	-0.873	0.947566	-0.0777024
CTNNA2	2	chr2:79412358-80875904:+			CTNNA2	2	152	134	0.24	-1.26	0.881579	-0.181838		CTNNA2	2	158	163	0.293	0.531	1.03165	0.0449474
CTNNA3	2	chr10:67679720-69455927:-			CTNNA3	2	154	179	0.182	1.52	1.16234	0.217029		CTNNA3	2	85	97	0.0684	1.88	1.14118	0.190522
CXorf23	2	chrX:19930979-19988416:-			CXorf23	2	309	296	0.347	-0.88	0.957929	-0.0620097		CXorf23	2	182	230	0.00792	5.93	1.26374	0.337695
CYP39A1	2	chr6:46517447-46620523:-			CYP39A1	2	177	195	0.347	0.967	1.10169	0.139725		CYP39A1	2	192	217	0.134	1.24	1.13021	0.176589
DBT	2	chr1:100659737-100715376:-			DBT	2	770	766	0.587	-0.106	0.994805	-0.00751405		DBT	2	673	651	0.373	-0.582	0.967311	-0.047949
DCTN4	2	chr5:150088311-150138576:-			DCTN4	2	2214	1980	0.0286	-3.9	0.894309	-0.161155		DCTN4	2	2485	1969	0.00416	-11.1	0.792354	-0.335783
DDHD1	2	chr14:53512746-53620000:-			DDHD1	2	629	586	0.24	-1.2	0.931638	-0.102159		DDHD1	2	950	916	0.338	-0.816	0.964211	-0.0525799
DDX21	2	chr10:70715893-70744829:+			DDX21	2	1059	917	0.0377	-3.65	0.865911	-0.207709		DDX21	2	1495	948	0.00416	-11.2	0.634114	-0.657187
DDX42	2	chr17:61851245-61896676:+			DDX42	2	2529	2652	0.24	1.4	1.04864	0.0685137		DDX42	2	960	919	0.318	-0.995	0.957292	-0.0629695
DEPDC1	2	chr1:68939836-68962765:-			DEPDC1	2	1348	1156	0.0502	-2.9	0.857567	-0.221679		DEPDC1	2	197	146	0.0233	-4.03	0.741117	-0.432227
DHX9	2	chr1:182808505-182856882:+			DHX9	2	2241	2383	0.0977	2.64	1.06336	0.0886363		DHX9	2	2879	2711	0.293	-1.27	0.941646	-0.0867427
DICER1	2	chr14:95552567-95623759:-			DICER1	2	758	797	0.24	1.15	1.05145	0.0723819		DICER1	2	1739	1579	0.0502	-2.74	0.907993	-0.139247
DLX6AS	2	chr7:96596123-96643400:-			DLX6AS	2	548	528	0.528	-0.509	0.963504	-0.053638		DLX6AS	2	31	22	0.0502	-2.76	0.709677	-0.494765
DOCK1	2	chr10:128594024-129250774:+			DOCK1	2	146	157	0.347	0.763	1.07534	0.104796		DOCK1	2	151	163	0.0684	1.87	1.07947	0.110323
DOCK7	2	chr1:62920400-63154039:-			DOCK7	2	383	325	0.0145	-9.33	0.848564	-0.236905		DOCK7	2	473	418	0.134	-1.9	0.883721	-0.178337
DOK6	2	chr18:67068292-67509377:+			DOK6	2	236	281	0.182	1.56	1.19068	0.251783		DOK6	2	345	297	0.0684	-2.46	0.86087	-0.216133
DPP8	2	chr15:65738000-65810035:-			DPP8	2	1057	940	0.0694	-2.47	0.889309	-0.169243		DPP8	2	1199	1157	0.338	-0.788	0.964971	-0.0514428
DYNC1LI2	2	chr16:66754801-66785678:-			DYNC1LI2	2	1204	1244	0.24	1.23	1.03322	0.0471511		DYNC1LI2	2	784	934	0.012	5	1.19133	0.252569
ECHDC1	2	chr6:127609862-127664725:-			ECHDC1	2	2543	2683	0.182	1.55	1.05505	0.0773156		ECHDC1	2	3264	2623	0.00416	-12.4	0.803615	-0.315423
EDEM3	2	chr1:184659366-184724041:-			EDEM3	2	3280	3635	0.00693	8.67	1.10823	0.14826		EDEM3	2	2945	2981	0.282	0.57	1.01222	0.0175287
EDNRB	2	chr13:78469625-78549855:-			EDNRB	2	146	70	0.0502	-3.18	0.479452	-1.06054		EDNRB	2	113	150	0.0177	4.13	1.32743	0.40864
EIF4A1	2	chr17:7465329-7482805:+			EIF4A1	2	212	197	0.347	-0.819	0.929245	-0.105869		EIF4A1	2	454	410	0.0684	-2.38	0.903084	-0.147068
EIF4EBP3	2	chr5:139781436-139929161:+			EIF4EBP3	2	2539	2459	0.24	-1.34	0.968492	-0.0461887		EIF4EBP3	2	1686	1732	0.134	1.39	1.02728	0.0388344
EMB	2	chr5:49694480-49737201:-			EMB	2	4985	5836	0.0286	5.23	1.17071	0.227386		EMB	2	421	519	0.0502	2.6	1.23278	0.301914
EML6	2	chr2:55086672-55106777:+			EML6	2	190	199	0.457	0.578	1.04737	0.066769		EML6	2	141	147	0.293	0.441	1.04255	0.060121
EMX2	2	chr10:119301957-119309053:+			EMX2	2	53	45	0.571	-0.315	0.849057	-0.236067		EMX2	2	174	203	0.0371	2.88	1.16667	0.222392
EPB41L4A	2	chr5:111479535-111755010:-			EPB41L4A	2	315	272	0.0286	-4.02	0.863492	-0.211745		EPB41L4A	2	346	278	0.0177	-4.21	0.803468	-0.315687
EPM2AIP1	2	chr3:37029232-37034795:-			EPM2AIP1	2	1074	1139	0.24	1.44	1.06052	0.0847738		EPM2AIP1	2	1723	1427	0.0283	-3.63	0.828207	-0.271937
EPN2	2	chr17:19140711-19240027:+			EPN2	2	251	231	0.0502	-3.14	0.920319	-0.119795		EPN2	2	229	224	0.376	-0.292	0.978166	-0.0318489
EPOR	2	chr19:11487884-11530004:-			EPOR	2	486	511	0.457	0.477	1.05144	0.072367		EPOR	2	594	617	0.282	0.56	1.03872	0.0548076
ERCC4	2	chr16:14014044-14042339:+			ERCC4	2	506	474	0.347	-0.85	0.936759	-0.0942503		ERCC4	2	1032	912	0.0371	-3.19	0.883721	-0.178337
ERLIN2	2	chr8:37594118-37615318:+			ERLIN2	2	1839	1937	0.24	1.46	1.05329	0.0749025		ERLIN2	2	1746	2138	0.012	5.17	1.22451	0.292208
ERO1LB	2	chr1:236378856-236445285:-			ERO1LB	2	466	419	0.182	-1.53	0.899142	-0.15338		ERO1LB	2	838	775	0.0953	-2.12	0.924821	-0.112754
FAIM	2	chr3:138327543-138352211:+			FAIM	2	256	247	0.457	-0.676	0.964844	-0.0516328		FAIM	2	523	231	0	-16.6	0.441683	-1.17892
FAM105A	2	chr5:14581933-14611205:+			FAM105A	2	3050	2793	0.0377	-3.64	0.915738	-0.126994		FAM105A	2	352	470	0.0233	3.81	1.33523	0.417085
FAM122C	2	chrX:133938132-133988609:+			FAM122C	2	351	302	0.0694	-2.67	0.860399	-0.216922		FAM122C	2	388	435	0.0502	2.29	1.12113	0.164959
FAM124B	2	chr2:225243417-225266802:-			FAM124B	2	324	402	0.0977	2.72	1.24074	0.311202		FAM124B	2	323	380	0.0177	4.1	1.17647	0.234465
FAM126B	2	chr2:201843217-201843783:-			FAM126B	2	529	532	0.571	0.116	1.00567	0.00815852		FAM126B	2	549	545	0.338	-0.755	0.992714	-0.0105499
FAM184A	2	chr6:119280999-119470552:-			FAM184A	2	165	196	0.00693	9.13	1.18788	0.248388		FAM184A	2	135	102	0.0177	-4.33	0.755556	-0.40439
FAM198B	2	chr4:159045764-159094202:-			FAM198B	2	3976	3976	0.571	0.00384	1	0		FAM198B	2	3269	3459	0.134	1.33	1.05812	0.0815056
FAM36A	2	chr1:244998609-245008357:+			FAM36A	2	1977	2265	0.0694	3.25	1.14568	0.196198		FAM36A	2	2472	2625	0.0953	1.75	1.06189	0.0866387
FAM63B	2	chr15:59063486-59149732:+			FAM63B	2	756	529	0.0145	-7.79	0.699735	-0.515119		FAM63B	2	586	433	0.00505	-7.21	0.738908	-0.436534
FASLG	2	chr1:172628186-172636010:+			FASLG	2	151	172	0.347	0.748	1.13907	0.18786		FASLG	2	133	132	0.376	-0.129	0.992481	-0.0108883
FGFBP3	2	chr10:93666347-93669240:-			FGFBP3	2	88	77	0.347	-0.796	0.875	-0.192645		FGFBP3	2	106	106	0.293	0.0204	1	0
FKTN	2	chr9:108320414-108403398:+			FKTN	2	308	296	0.457	-0.694	0.961039	-0.0573332		FKTN	2	335	313	0.338	-0.774	0.934328	-0.0979984
FLRT2	2	chr14:85996489-86094269:+			FLRT2	2	59	35	0.24	-1.11	0.59322	-0.75336		FLRT2	2	668	494	0.00416	-8.25	0.739521	-0.435337
FMO6P	2	chr1:171106880-171130702:+			FMO6P	2	132	125	0.457	-0.71	0.94697	-0.0786098		FMO6P	2	137	133	0.376	-0.533	0.970803	-0.0427496
FOXN2	2	chr2:48541871-48606434:+			FOXN2	2	1200	1157	0.24	-1.11	0.964167	-0.0526455		FOXN2	2	868	823	0.0953	-2.15	0.948157	-0.0768026
FOXO1	2	chr13:41025073-41240734:-			FOXO1	2	381	351	0.0977	-2.38	0.92126	-0.11832		FOXO1	2	422	503	0.014	4.51	1.19194	0.253315
FRG2	2	chr4:190947540-190947616:-			FRG2	2	36	39	0.571	0.132	1.08333	0.115477		FRG2	2	35	33	0.355	-0.657	0.942857	-0.0848889
FRG2C	2	chr3:75713482-75716364:+			FRG2C	2	151	103	0.182	-1.7	0.682119	-0.551904		FRG2C	2	121	128	0.134	1.34	1.05785	0.0811368
FSD1L	2	chr9:108210327-108314714:+			FSD1L	2	208	203	0.528	-0.373	0.975962	-0.0351038		FSD1L	2	253	241	0.355	-0.688	0.952569	-0.0701042
FYB	2	chr5:39105359-39219664:-			FYB	2	1132	1535	0.00693	9.9	1.35601	0.439365		FYB	2	292	505	0.0102	5.52	1.72945	0.790315
GABRA2	2	chr4:46251585-46391945:-			GABRA2	2	116	98	0.24	-1.08	0.844828	-0.243271		GABRA2	2	101	126	0.0684	2.14	1.24752	0.319068
GALNT10	2	chr5:153570296-153800541:+			GALNT10	2	499	549	0.0694	3.41	1.1002	0.137766		GALNT10	2	679	655	0.282	-1.35	0.964654	-0.0519167
GBP2	2	chr1:89571844-89641723:-			GBP2	2	417	252	0.0248	-4.7	0.604317	-0.726624		GBP2	2	135	185	0.0371	2.7	1.37037	0.454566
GFPT1	2	chr2:69552408-69614362:-			GFPT1	2	2640	1756	0.0145	-6.77	0.665152	-0.588245		GFPT1	2	4442	2797	0.00416	-8.95	0.629671	-0.667329
GJA3	2	chr13:20716121-20717427:-			GJA3	2	133	128	0.583	-0.219	0.962406	-0.0552824		GJA3	2	149	147	0.376	-0.0641	0.986577	-0.0194962
GK5	2	chr3:141876370-141944390:-			GK5	2	361	286	0.0286	-4.03	0.792244	-0.335984		GK5	2	281	216	0.012	-5.33	0.768683	-0.379539
GLUD1	2	chr10:88810248-88854664:-			GLUD1	2	1496	1318	0.0248	-4.8	0.881016	-0.18276		GLUD1	2	3290	2901	0.00792	-6.26	0.881763	-0.181537
GNS	2	chr12:65107225-65153212:-			GNS	2	3440	3735	0.0694	3.15	1.08576	0.1187		GNS	2	5148	5778	0.00792	6.27	1.12238	0.166558
GPC6	2	chr13:93878866-95059655:+			GPC6	2	161	163	0.528	0.18	1.01242	0.0178113		GPC6	2	204	199	0.376	-0.394	0.97549	-0.0358007
GPLD1	2	chr6:24428406-24489828:-			GPLD1	2	104	114	0.347	0.836	1.09615	0.13245		GPLD1	2	88	91	0.293	0.445	1.03409	0.048363
GPR155	2	chr2:175296377-175351811:-			GPR155	2	147	159	0.347	0.894	1.08163	0.113211		GPR155	2	138	150	0.0283	3.4	1.08696	0.120294
GPR63	2	chr6:97245925-97285503:-			GPR63	2	617	560	0.138	-1.73	0.907618	-0.139844		GPR63	2	505	489	0.376	-0.492	0.968317	-0.0464489
GPR64	2	chrX:19007434-19140755:-			GPR64	2	537	553	0.457	0.501	1.0298	0.0423574		GPR64	2	354	371	0.134	1.35	1.04802	0.0676698
GPR98	2	chr5:89854618-90460032:+			GPR98	2	146	162	0.24	1.22	1.10959	0.150025		GPR98	2	117	121	0.206	0.848	1.03419	0.0484985
GRAMD3	2	chr5:125759102-125830046:+			GRAMD3	2	670	549	0.0286	-4.32	0.819403	-0.287355		GRAMD3	2	683	404	0.0283	-3.74	0.591508	-0.75753
GRIA2	2	chr4:158141848-158287224:+			GRIA2	2	113	103	0.457	-0.627	0.911504	-0.133678		GRIA2	2	77	76	0.376	-0.323	0.987013	-0.018859
GUCY1B3	2	chr4:156680216-156728056:+			GUCY1B3	2	68	67	0.587	-0.0951	0.985294	-0.0213737		GUCY1B3	2	126	94	0.0233	-3.86	0.746032	-0.422691
H2AFV	2	chr7:44866810-44887709:-			H2AFV	2	3859	4431	0.0977	2.97	1.14822	0.199405		H2AFV	2	3921	4187	0.0684	2.07	1.06784	0.0946953
HAUS6	2	chr9:19053143-19103117:-			HAUS6	2	1187	960	0.0502	-3.33	0.808762	-0.306214		HAUS6	2	646	546	0.134	-1.94	0.845201	-0.242633
HCN3	2	chr1:155247255-155259638:+			HCN3	2	293	298	0.457	0.566	1.01706	0.0244117		HCN3	2	308	316	0.134	1.14	1.02597	0.0369942
HECTD1	2	chr14:31569325-31677010:-			HECTD1	2	1444	1382	0.24	-1.09	0.957064	-0.0633131		HECTD1	2	1115	1034	0.012	-5.01	0.927354	-0.108808
HECW2	2	chr2:197063978-197457335:-			HECW2	2	161	168	0.457	0.593	1.04348	0.0614005		HECW2	2	155	147	0.304	-1.13	0.948387	-0.0764521
HEPACAM	2	chr11:124789091-124805946:-			HEPACAM	2	85	77	0.347	-0.981	0.905882	-0.142604		HEPACAM	2	109	109	0.293	0.0241	1	0
HEPN1	2	chr11:124789147-124790573:+			HEPN1	2	61	78	0.24	1.15	1.27869	0.354665		HEPN1	2	85	82	0.376	-0.0965	0.964706	-0.0518389
HHLA1	2	chr8:133076034-133093351:-			HHLA1	2	185	160	0.182	-1.51	0.864865	-0.209453		HHLA1	2	171	190	0.0177	3.9	1.11111	0.152003
HIPK1	2	chr1:114471997-114520421:+			HIPK1	2	3614	3822	0.138	2.28	1.05755	0.0807313		HIPK1	2	2603	2305	0.014	-4.68	0.885517	-0.175409
HIPK2	2	chr7:139257382-139477693:-			HIPK2	2	1400	1134	0.0169	-5.04	0.81	-0.304006		HIPK2	2	5005	5944	0.0684	2.09	1.18761	0.248064
HIVEP1	2	chr6:12012234-12165228:+			HIVEP1	2	654	336	0.0169	-5.57	0.513761	-0.960829		HIVEP1	2	414	395	0.293	-1.22	0.954106	-0.0677781
HOOK3	2	chr8:42752034-42874927:+			HOOK3	2	1538	1099	0.0145	-6	0.714564	-0.484864		HOOK3	2	2477	2584	0.134	1.28	1.0432	0.0610122
HRH4	2	chr18:22040594-22059920:+			HRH4	2	111	113	0.571	0.108	1.01802	0.0257631		HRH4	2	43	49	0.206	0.807	1.13953	0.188445
HSBP1L1	2	chr18:77724564-77726766:+			HSBP1L1	2	248	167	0.0694	-2.81	0.673387	-0.570492		HSBP1L1	2	80	51	0.0502	-2.77	0.6375	-0.649503
HSN2	2	chr12:976997-978298:+			HSN2	2	1387	952	0.0248	-4.89	0.686373	-0.542934		HSN2	2	366	747	0	18.3	2.04098	1.02926
IDI1	2	chr10:1085849-1102555:-			IDI1	2	3751	2588	0.0145	-6.08	0.689949	-0.535438		IDI1	2	1068	524	0.00792	-5.97	0.490637	-1.02727
IFNGR1	2	chr6:137518630-137540586:-			IFNGR1	2	1717	1691	0.528	-0.507	0.984857	-0.0220134		IFNGR1	2	2497	2917	0.014	4.71	1.1682	0.22429
IGFBP3	2	chr7:45951851-45960869:-			IGFBP3	2	469	415	0.0502	-2.94	0.884861	-0.176477		IGFBP3	2	10583	10653	0.293	0.268	1.00661	0.00951111
IL17RB	2	chr3:53880573-53899826:+			IL17RB	2	412	375	0.138	-1.79	0.910194	-0.135754		IL17RB	2	255	273	0.0953	1.85	1.07059	0.0984037
IL33	2	chr9:6215810-6257976:+			IL33	2	42	36	0.24	-1.19	0.857143	-0.222392		IL33	2	159	162	0.293	0.0944	1.01887	0.026967
IL7R	2	chr5:35857001-35879705:+			IL7R	2	58	50	0.182	-1.43	0.862069	-0.214125		IL7R	2	215	241	0.0953	1.77	1.12093	0.164696
INADL	2	chr1:62208150-62629592:+			INADL	2	105	108	0.528	0.328	1.02857	0.040642		INADL	2	66	71	0.134	1.15	1.07576	0.105353
IPO7	2	chr11:9406205-9467173:+			IPO7	2	2074	1895	0.0977	-2.34	0.913693	-0.130218		IPO7	2	4850	4429	0.0371	-3.07	0.913196	-0.131004
IPPK	2	chr9:95375467-95432541:-			IPPK	2	209	213	0.457	0.474	1.01914	0.0273505		IPPK	2	558	499	0.0371	-3.04	0.894265	-0.161225
KBTBD8	2	chr3:67048732-67061630:+			KBTBD8	2	66	94	0.0977	2.55	1.42424	0.510195		KBTBD8	2	258	270	0.206	0.775	1.04651	0.0655883
KCMF1	2	chr2:85198248-85281448:+			KCMF1	2	1985	1811	0.0286	-3.87	0.912343	-0.132352		KCMF1	2	2780	2881	0.134	1.17	1.03633	0.0514848
KCNA4	2	chr11:30031767-30038577:-			KCNA4	2	385	397	0.528	0.16	1.03117	0.0442806		KCNA4	2	238	246	0.293	0.32	1.03361	0.0476967
KCND2	2	chr7:119913723-120390387:+			KCND2	2	86	101	0.0977	2.78	1.17442	0.231947		KCND2	2	136	231	0.00348	8.95	1.69853	0.764286
KCNG3	2	chr2:42669160-42721237:-			KCNG3	2	184	197	0.347	0.724	1.07065	0.0984899		KCNG3	2	145	140	0.376	-0.328	0.965517	-0.0506261
KCNMB3	2	chr3:178957612-178984838:-			KCNMB3	2	544	528	0.528	-0.493	0.970588	-0.0430687		KCNMB3	2	145	169	0.0283	3.18	1.16552	0.22097
KCNN3	2	chr1:154679918-154842754:-			KCNN3	2	80	92	0.347	0.757	1.15	0.201634		KCNN3	2	162	200	0.134	1.33	1.23457	0.304006
KCNQ3	2	chr8:133141258-133493004:-			KCNQ3	2	410	345	0.0145	-6.77	0.841463	-0.249028		KCNQ3	2	265	362	0.00792	6.23	1.36604	0.449997
KCNT2	2	chr1:196194914-196577690:-			KCNT2	2	155	163	0.457	0.496	1.05161	0.0726037		KCNT2	2	107	111	0.293	0.39	1.03738	0.0529489
KIAA0319	2	chr6:24544336-24646383:-			KIAA0319	2	168	148	0.182	-1.4	0.880952	-0.182864		KIAA0319	2	114	117	0.206	0.893	1.02632	0.0374747
KIAA0586	2	chr14:58894121-59014837:+			KIAA0586	2	889	951	0.182	1.89	1.06974	0.0972619		KIAA0586	2	728	660	0.134	-1.99	0.906593	-0.141472
KIAA0776	2	chr6:96969685-97003149:+			KIAA0776	2	1377	1178	0.0377	-3.42	0.855483	-0.225189		KIAA0776	2	1361	1195	0.0684	-2.65	0.878031	-0.187656
KIAA1143	2	chr3:44794530-44803141:-			KIAA1143	2	1914	1902	0.583	-0.18	0.99373	-0.00907358		KIAA1143	2	715	648	0.318	-0.967	0.906294	-0.141949
KIAA1217	2	chr10:23983676-24836771:+			KIAA1217	2	119	113	0.457	-0.552	0.94958	-0.0746388		KIAA1217	2	131	165	0.0953	1.84	1.25954	0.332899
KIAA1370	2	chr15:52873531-52970809:-			KIAA1370	2	278	276	0.587	-0.103	0.992806	-0.0104166		KIAA1370	2	386	487	0.00422	7.57	1.26166	0.335321
KIAA1586	2	chr6:56911348-56963860:+			KIAA1586	2	2051	2045	0.587	-0.0926	0.997075	-0.00422665		KIAA1586	2	1554	1590	0.206	0.955	1.02317	0.0330403
KIAA2026	2	chr9:5919024-6007352:-			KIAA2026	2	1571	1436	0.0977	-2.18	0.914067	-0.129627		KIAA2026	2	1189	1319	0.0233	3.81	1.10934	0.149696
KIF13A	2	chr6:17760588-17987854:-			KIF13A	2	156	145	0.24	-1.24	0.929487	-0.105493		KIF13A	2	305	328	0.134	1.24	1.07541	0.104887
KIF13B	2	chr8:28924797-29120610:-			KIF13B	2	830	797	0.182	-1.5	0.960241	-0.0585316		KIF13B	2	611	790	0.012	4.94	1.29296	0.37068
KLF8	2	chrX:56258908-56314317:+			KLF8	2	309	266	0.0502	-2.97	0.860841	-0.216181		KLF8	2	201	188	0.318	-1	0.935323	-0.0964628
KLHDC10	2	chr7:129710350-129773593:+			KLHDC10	2	1315	1381	0.0977	2.5	1.05019	0.0706505		KLHDC10	2	1384	1335	0.282	-1.51	0.964595	-0.0520042
KLRD1	2	chr12:10457066-10468716:+			KLRD1	2	161	168	0.457	0.516	1.04348	0.0614005		KLRD1	2	139	154	0.0684	1.99	1.10791	0.147845
KRT1	2	chr12:53068455-53074174:-			KRT1	2	79	84	0.347	0.935	1.06329	0.0885367		KRT1	2	77	82	0.134	1.35	1.06494	0.0907655
L1TD1	2	chr1:62660504-62678000:+			L1TD1	2	222	232	0.457	0.432	1.04505	0.0635651		L1TD1	2	289	312	0.134	1.43	1.07958	0.110477
LATS1	2	chr6:149982052-150039392:-			LATS1	2	2548	2326	0.138	-2.01	0.912873	-0.131514		LATS1	2	1909	2345	0.0102	5.49	1.22839	0.296771
LBR	2	chr1:225589206-225616627:-			LBR	2	2639	2230	0.0286	-4.31	0.845017	-0.242948		LBR	2	2023	1926	0.366	-0.605	0.952051	-0.0708886
LDHA	2	chr11:18416112-18429485:+			LDHA	2	12836	11140	0.0145	-8.55	0.867872	-0.204446		LDHA	2	11497	9687	0.012	-5.24	0.842568	-0.247136
LGALS8	2	chr1:236681725-236714310:+			LGALS8	2	5001	4772	0.182	-1.53	0.954209	-0.0676226		LGALS8	2	4531	4366	0.206	-1.72	0.963584	-0.0535174
LGSN	2	chr6:63989289-64029882:-			LGSN	2	54	53	0.587	-0.064	0.981481	-0.026967		LGSN	2	24	24	0.376	-0.0305	1	0
LMBRD1	2	chr6:70385700-70507049:-			LMBRD1	2	1381	1272	0.182	-1.55	0.921072	-0.118615		LMBRD1	2	1739	1864	0.0371	2.71	1.07188	0.100144
LMBRD2	2	chr5:36103415-36152063:-			LMBRD2	2	940	916	0.347	-0.86	0.974468	-0.0373132		LMBRD2	2	555	530	0.282	-1.52	0.954955	-0.0664954
LMO4	2	chr1:87794152-87812788:+			LMO4	2	629	762	0.00816	7.46	1.21145	0.276731		LMO4	2	2313	1051	0	-36.5	0.454388	-1.138
LOC145820	2	chr15:95995025-96051076:+			LOC145820	2	140	163	0.182	1.79	1.16429	0.219445		LOC145820	2	112	127	0.0953	1.73	1.13393	0.18133
LOC387646	2	chr10:27536234-27539491:-			LOC387646	2	148	160	0.347	0.653	1.08108	0.112475		LOC387646	2	109	133	0.0371	2.91	1.22018	0.287098
LOC645323	2	chr5:87960265-87980753:-			LOC645323	2	642	998	0.24	1.2	1.55452	0.636467		LOC645323	2	481	510	0.206	0.76	1.06029	0.0844604
LOC729176	2	chr6:147124558-147124958:-			LOC729176	2	175	156	0.528	-0.465	0.891429	-0.165809		LOC729176	2	194	194	0.293	0.0154	1	0
LOC92249	2	chrX:62646440-62780975:-			LOC92249	2	368	382	0.347	0.835	1.03804	0.0538669		LOC92249	2	576	700	0.00422	7.72	1.21528	0.281286
LPAR4	2	chrX:78003218-78012572:+			LPAR4	2	651	842	0.0502	4.03	1.29339	0.371163		LPAR4	2	309	160	0.012	-5.45	0.517799	-0.949535
LPAR5	2	chr12:6728002-6745613:-			LPAR5	2	400	352	0.182	-1.57	0.88	-0.184425		LPAR5	2	264	296	0.0684	2.06	1.12121	0.165059
LPGAT1	2	chr1:211916800-212004114:-			LPGAT1	2	1293	1118	0.0377	-3.59	0.864656	-0.209802		LPGAT1	2	1163	1189	0.282	0.584	1.02236	0.0318976
LPHN3	2	chr4:62067376-62938167:+			LPHN3	2	2793	2489	0.0286	-4.18	0.891156	-0.166249		LPHN3	2	587	591	0.293	0.147	1.00681	0.00979763
LPP	2	chr3:187930430-188597441:+			LPP	2	2244	1882	0.0248	-4.7	0.838681	-0.253806		LPP	2	2441	2283	0.206	-1.68	0.935272	-0.0965414
LRBA	2	chr4:151185814-151936879:-			LRBA	2	752	708	0.182	-1.44	0.941489	-0.0869833		LRBA	2	503	476	0.318	-0.886	0.946322	-0.0795968
LRFN5	2	chr14:42076774-42373748:+			LRFN5	2	46	34	0.24	-1.35	0.73913	-0.436099		LRFN5	2	994	842	0.0371	-3.36	0.847082	-0.239426
LRP1B	2	chr2:140988997-142889270:-			LRP1B	2	110	112	0.528	0.202	1.01818	0.0259952		LRP1B	2	85	94	0.0371	3.02	1.10588	0.145198
LRP8	2	chr1:53711219-53793821:-			LRP8	2	2199	1699	0.0145	-7.35	0.772624	-0.372162		LRP8	2	2864	1081	0.00422	-8.12	0.377444	-1.40566
LRRC19	2	chr9:26993135-27005670:-			LRRC19	2	29	22	0.347	-0.97	0.758621	-0.398549		LRRC19	2	24	31	0.293	0.498	1.29167	0.369234
LRRC37A4	2	chr17:43584113-43592891:-			LRRC37A4	2	1748	2015	0.00816	7.48	1.15275	0.205075		LRRC37A4	2	301	401	0.0371	2.89	1.33223	0.413839
LRRC49	2	chr15:71145619-71342414:+			LRRC49	2	62	62	0.571	0.0867	1	0		LRRC49	2	136	139	0.293	0.25	1.02206	0.0314782
LRRC7	2	chr1:70032869-70589164:+			LRRC7	2	134	148	0.347	0.731	1.10448	0.143364		LRRC7	2	96	94	0.376	-0.372	0.979167	-0.0303736
LRRC8B	2	chr1:89990463-90063423:+			LRRC8B	2	345	353	0.457	0.586	1.02319	0.0330718		LRRC8B	2	1092	904	0.00792	-6.28	0.827839	-0.272578
LRRCC1	2	chr8:86019474-86058310:+			LRRCC1	2	1758	1931	0.138	2.13	1.09841	0.135413		LRRCC1	2	146	131	0.355	-0.664	0.89726	-0.156402
LUZP4	2	chrX:114524322-114542119:+			LUZP4	2	83	73	0.24	-1.09	0.879518	-0.185215		LUZP4	2	85	94	0.206	0.988	1.10588	0.145198
LYST	2	chr1:235824351-236046940:-			LYST	2	7695	7584	0.138	-1.94	0.985575	-0.0209624		LYST	2	4245	4082	0.282	-1.38	0.961602	-0.0564884
LYVE1	2	chr11:10579415-10590493:-			LYVE1	2	125	143	0.347	0.888	1.144	0.194087		LYVE1	2	237	245	0.282	0.613	1.03376	0.0478947
MAB21L1	2	chr13:36048320-36050830:-			MAB21L1	2	137	244	0.0694	3.14	1.78102	0.832705		MAB21L1	2	102	129	0.206	0.906	1.26471	0.338802
MAL2	2	chr8:120220634-120257909:+			MAL2	2	1503	1468	0.457	-0.74	0.976713	-0.033993		MAL2	2	1054	1211	0.0684	1.92	1.14896	0.200324
MAML3	2	chr4:140637549-141075233:-			MAML3	2	369	373	0.457	0.52	1.01084	0.0155548		MAML3	2	529	907	0.00792	6.19	1.71456	0.777835
MAPK6	2	chr15:52311448-52358459:+			MAPK6	2	2040	1865	0.182	-1.59	0.914216	-0.129394		MAPK6	2	2904	2542	0.014	-4.82	0.875344	-0.192077
MATR3	2	chr5:138609793-138666128:+			MATR3	2	2580	2683	0.0502	4.02	1.03992	0.056476		MATR3	2	1909	2003	0.206	0.971	1.04924	0.0693453
MBD5	2	chr2:148779007-149271042:+			MBD5	2	938	844	0.0145	-5.59	0.899787	-0.152345		MBD5	2	652	737	0.012	5.24	1.13037	0.176793
MC2R	2	chr18:13882044-13915535:-			MC2R	2	55	50	0.528	-0.407	0.909091	-0.137504		MC2R	2	22	29	0.282	0.651	1.31818	0.398549
MCHR2	2	chr6:100367787-100442099:-			MCHR2	2	174	164	0.457	-0.731	0.942529	-0.0853915		MCHR2	2	96	111	0.0502	2.31	1.15625	0.209453
MCTS1	2	chrX:119737836-119746334:+			MCTS1	2	526	500	0.457	-0.737	0.95057	-0.0731347		MCTS1	2	565	489	0.0953	-2.17	0.865487	-0.208416
MDM4	2	chr1:204485560-204591250:+			MDM4	2	2735	2366	0.0377	-3.81	0.865082	-0.209091		MDM4	2	1341	1480	0.0502	2.26	1.10365	0.142288
MED12L	2	chr3:150803452-151151809:+			MED12L	2	94	98	0.347	0.673	1.04255	0.060121		MED12L	2	298	329	0.134	1.39	1.10403	0.142775
MED13	2	chr17:60023043-60142643:-			MED13	2	2332	2186	0.0977	-2.15	0.937393	-0.0932744		MED13	2	4189	4382	0.0502	2.43	1.04607	0.0649836
MFAP3	2	chr5:153418467-153434590:+			MFAP3	2	1210	1114	0.182	-1.54	0.920661	-0.119258		MFAP3	2	1596	1597	0.293	0.00602	1.00063	0.000903661
MFSD4	2	chr1:205538106-205572045:+			MFSD4	2	190	197	0.457	0.614	1.03684	0.0521962		MFSD4	2	197	210	0.0953	1.86	1.06599	0.0921937
MFSD8	2	chr4:128841578-128887183:-			MFSD8	2	405	368	0.182	-1.67	0.908642	-0.138216		MFSD8	2	599	701	0.0177	4.16	1.17028	0.226858
MINA	2	chr3:97663196-97691295:-			MINA	2	428	405	0.24	-1.3	0.946262	-0.0796889		MINA	2	728	663	0.0502	-2.75	0.910714	-0.13493
MLL	2	chr11:118307206-118395934:+			MLL	2	1397	1361	0.347	-0.799	0.97423	-0.037665		MLL	2	1251	1495	0.0102	5.58	1.19504	0.257064
MMRN2	2	chr10:88695298-88717371:-			MMRN2	2	203	227	0.182	1.63	1.11823	0.161213		MMRN2	2	309	291	0.355	-0.699	0.941748	-0.0865877
MON2	2	chr12:62860601-62987400:+			MON2	2	1078	953	0.0286	-3.95	0.884045	-0.177809		MON2	2	869	777	0.0177	-4.28	0.894131	-0.161442
MPP6	2	chr7:24613002-24727497:+			MPP6	2	785	752	0.0377	-3.63	0.957962	-0.06196		MPP6	2	792	812	0.134	1.29	1.02525	0.0359793
MRAS	2	chr3:138066540-138124375:+			MRAS	2	431	264	0.0145	-10.1	0.612529	-0.70715		MRAS	2	2921	1990	0.0102	-5.53	0.681274	-0.553694
MSL3	2	chrX:11776279-11793870:+			MSL3	2	1979	1944	0.528	-0.519	0.982314	-0.0257434		MSL3	2	1981	2109	0.0953	1.79	1.06461	0.0903302
MSR1	2	chr8:15965391-16050338:-			MSR1	2	82	113	0.0377	4.34	1.37805	0.462627		MSR1	2	7146	6657	0.0684	-2.52	0.93157	-0.102264
MUC7	2	chr4:71337700-71348713:+			MUC7	2	81	75	0.457	-0.726	0.925926	-0.111031		MUC7	2	68	78	0.134	1.11	1.14706	0.197939
MUDENG	2	chr14:57735628-57756785:+			MUDENG	2	784	782	0.587	-0.0636	0.997449	-0.00368505		MUDENG	2	1321	1321	0.293	0.0107	1	0
MYO10	2	chr5:16665414-16936372:-			MYO10	2	1920	2178	0.0977	2.85	1.13437	0.181898		MYO10	2	1676	1916	0.0283	3.43	1.1432	0.193075
MYO6	2	chr6:76458927-76626329:+			MYO6	2	439	389	0.0977	-2.21	0.886105	-0.174451		MYO6	2	2399	1991	0.0233	-3.81	0.829929	-0.26894
NACA	2	chr12:57106221-57120981:-			NACA	2	5799	5644	0.24	-1.24	0.973271	-0.0390862		NACA	2	3363	3215	0.355	-0.716	0.955992	-0.06493
NAPB	2	chr20:23355167-23402081:-			NAPB	2	265	278	0.24	1.15	1.04906	0.0690925		NAPB	2	228	239	0.134	1.28	1.04825	0.0679768
NBEAL1	2	chr2:203879603-203949292:+			NBEAL1	2	429	381	0.182	-1.65	0.888112	-0.171187		NBEAL1	2	259	286	0.0502	2.33	1.10425	0.143063
NCOA2	2	chr8:71024268-71316075:-			NCOA2	2	1691	1669	0.528	-0.386	0.98699	-0.0188927		NCOA2	2	1035	1467	0.00695	6.55	1.41739	0.503238
NCRNA00052	2	chr15:88120161-88122917:+			NCRNA00052	2	60	70	0.347	0.676	1.16667	0.222392		NCRNA00052	2	51	54	0.293	0.493	1.05882	0.0824622
NCRNA00188	2	chr17:16342302-16374332:+			NCRNA00188	2	4238	3950	0.0977	-2.13	0.932043	-0.101531		NCRNA00188	2	2001	2306	0.0371	2.85	1.15242	0.204671
NCRNA00201	2	chr1:245003941-245010243:-			NCRNA00201	2	3611	3071	0.0502	-2.97	0.850457	-0.23369		NCRNA00201	2	529	570	0.206	1	1.0775	0.107694
NDUFA5	2	chr7:123177055-123198309:-			NDUFA5	2	769	809	0.0977	2.64	1.05202	0.0731561		NDUFA5	2	481	517	0.134	1.2	1.07484	0.104127
NEBL	2	chr10:21068903-21463116:-			NEBL	2	119	119	0.571	0.0538	1	0		NEBL	2	115	107	0.293	-1.26	0.930435	-0.104023
NECAB1	2	chr8:91803779-91971629:+			NECAB1	2	188	190	0.528	0.247	1.01064	0.0152668		NECAB1	2	149	148	0.376	-0.0689	0.993289	-0.00971515
NEGR1	2	chr1:71868628-72748277:-			NEGR1	2	278	288	0.457	0.367	1.03597	0.0509839		NEGR1	2	104	88	0.0684	-2.62	0.846154	-0.241008
NGRN	2	chr15:90792789-90815439:+			NGRN	2	745	777	0.138	2.01	1.04295	0.0606742		NGRN	2	453	474	0.0283	3.29	1.04636	0.065376
NHLRC2	2	chr10:115614421-115673483:+			NHLRC2	2	966	855	0.0977	-2.37	0.885093	-0.176099		NHLRC2	2	662	691	0.282	0.632	1.04381	0.0618545
NLGN1	2	chr3:173115571-174001116:+			NLGN1	2	27	39	0.138	2.11	1.44444	0.530515		NLGN1	2	41	44	0.293	0.25	1.07317	0.10188
NLK	2	chr17:26369186-26523402:+			NLK	2	787	726	0.24	-1.32	0.92249	-0.116394		NLK	2	2548	2583	0.282	0.686	1.01374	0.0196824
NPY6R	2	chr5:137143463-137145414:+			NPY6R	2	72	80	0.347	0.786	1.11111	0.152003		NPY6R	2	68	105	0.0371	2.88	1.54412	0.626783
NR1D2	2	chr3:23986807-24021230:+			NR1D2	2	440	415	0.182	-1.51	0.943182	-0.0843922		NR1D2	2	612	675	0.134	1.32	1.10294	0.141356
NR2C2	2	chr3:14989237-15090778:+			NR2C2	2	1146	1102	0.347	-1.03	0.961606	-0.0564828		NR2C2	2	1499	1625	0.0177	3.94	1.08406	0.116439
NR2F2	2	chr15:96869535-96882041:+			NR2F2	2	85	67	0.24	-1.35	0.788235	-0.343302		NR2F2	2	1230	1586	0.00792	5.97	1.28943	0.366734
NR3C1	2	chr5:142657497-142815077:-			NR3C1	2	1345	1198	0.0502	-3.3	0.890706	-0.166978		NR3C1	2	3659	4095	0.00505	7.23	1.11916	0.162414
NRG4	2	chr15:76233279-76345324:-			NRG4	2	338	437	0.0377	4.34	1.2929	0.37061		NRG4	2	89	84	0.318	-0.909	0.94382	-0.083416
NRXN3	2	chr14:78636717-80330758:+			NRXN3	2	139	138	0.587	-0.101	0.992806	-0.0104166		NRXN3	2	208	201	0.373	-0.581	0.966346	-0.049388
NUDCD2	2	chr5:162880588-162887143:-			NUDCD2	2	362	375	0.347	0.652	1.03591	0.0509009		NUDCD2	2	222	232	0.0953	1.61	1.04505	0.0635651
NUDT16	2	chr3:131100639-131104929:+			NUDT16	2	1397	1413	0.528	0.148	1.01145	0.0164294		NUDT16	2	1900	1890	0.376	-0.103	0.994737	-0.00761318
NUDT9	2	chr4:88343750-88380606:+			NUDT9	2	303	321	0.138	2.08	1.05941	0.0832555		NUDT9	2	225	200	0.0684	-2.56	0.888889	-0.169925
OCLM	2	chr1:186369705-186370586:+			OCLM	2	193	149	0.0977	-2.14	0.772021	-0.373289		OCLM	2	290	334	0.134	1.37	1.15172	0.203795
OLFM3	2	chr1:102268136-102462790:-			OLFM3	2	93	113	0.347	0.699	1.21505	0.28102		OLFM3	2	53	56	0.293	0.432	1.0566	0.0794345
OR5AC2	2	chr3:97806018-97806944:+			OR5AC2	2	37	47	0.347	0.859	1.27027	0.345135		OR5AC2	2	102	104	0.293	0.202	1.01961	0.0280144
OR5K4	2	chr3:98072699-98073661:+			OR5K4	2	66	82	0.182	1.87	1.24242	0.313158		OR5K4	2	46	74	0.0684	1.91	1.6087	0.685891
OR6N2	2	chr1:158746474-158747425:-			OR6N2	2	51	39	0.182	-1.54	0.764706	-0.387023		OR6N2	2	31	41	0.134	1.45	1.32258	0.403356
PAIP1	2	chr5:43526373-43557797:-			PAIP1	2	938	920	0.571	-0.33	0.98081	-0.0279541		PAIP1	2	972	1053	0.134	1.17	1.08333	0.115477
PAK2	2	chr3:196466773-196559352:+			PAK2	2	3408	3097	0.0502	-2.9	0.908744	-0.138054		PAK2	2	4244	4208	0.376	-0.345	0.991517	-0.01229
PALM2-AKAP2	2	chr9:112403073-112934787:+			PALM2-AKAP2	2	705	700	0.583	-0.203	0.992908	-0.0102683		PALM2-AKAP2	2	539	601	0.00208	10.2	1.11503	0.15708
PANK1	2	chr10:91342750-91405329:-			PANK1	2	244	222	0.182	-1.53	0.909836	-0.136321		PANK1	2	153	127	0.206	-1.62	0.830065	-0.268703
PAPD5	2	chr16:50187780-50263408:+			PAPD5	2	824	762	0.182	-1.64	0.924757	-0.112853		PAPD5	2	1275	1187	0.0953	-2.13	0.93098	-0.103177
PAPSS2	2	chr10:89419371-89507460:+			PAPSS2	2	138	88	0.0286	-4.01	0.637681	-0.649093		PAPSS2	2	1136	887	0.0953	-2.21	0.78081	-0.356957
PAQR3	2	chr4:79808308-79860548:-			PAQR3	2	335	267	0.0377	-3.61	0.797015	-0.327321		PAQR3	2	980	694	0.0502	-2.74	0.708163	-0.497846
PBOV1	2	chr6:138537130-138539628:-			PBOV1	2	170	169	0.583	-0.191	0.994118	-0.0085115		PBOV1	2	74	60	0.206	-1.77	0.810811	-0.302563
PCDH12	2	chr5:141324532-141338627:-			PCDH12	2	213	178	0.0977	-2.16	0.835681	-0.258976		PCDH12	2	179	164	0.0953	-2.15	0.916201	-0.126264
PCDH15	2	chr10:55580861-57387513:-			PCDH15	2	148	156	0.347	0.863	1.05405	0.0759489		PCDH15	2	105	125	0.00792	5.92	1.19048	0.251539
PCDH20	2	chr13:61983822-61989627:-			PCDH20	2	110	157	0.0502	3.89	1.42727	0.513261		PCDH20	2	1461	909	0.00416	-15.3	0.622177	-0.684604
PDCD10	2	chr3:167401698-167452723:-			PDCD10	2	1837	1507	0.0169	-5.26	0.820359	-0.285672		PDCD10	2	1303	1222	0.206	-1.58	0.937836	-0.0925928
PDE4D	2	chr5:58266712-59783876:-			PDE4D	2	324	484	0.00816	7.82	1.49383	0.579013		PDE4D	2	246	301	0.0102	5.65	1.22358	0.291105
PFKFB2	2	chr1:207226621-207254367:+			PFKFB2	2	276	225	0.0248	-4.8	0.815217	-0.294743		PFKFB2	2	210	227	0.0502	2.3	1.08095	0.112303
PGM2	2	chr4:37828343-37864558:+			PGM2	2	3390	3234	0.182	-1.52	0.953982	-0.0679656		PGM2	2	2311	1885	0.0283	-3.65	0.815664	-0.293953
PGM3	2	chr6:83878631-83903012:-			PGM3	2	788	616	0.0248	-4.89	0.781726	-0.355265		PGM3	2	1425	910	0.00416	-10.5	0.638596	-0.647023
PHF6	2	chrX:133507284-133562819:+			PHF6	2	1326	1333	0.528	0.188	1.00528	0.007596		PHF6	2	670	692	0.282	0.622	1.03284	0.0466109
PICALM	2	chr11:85668487-85780106:-			PICALM	2	3467	3124	0.0248	-4.73	0.901067	-0.150293		PICALM	2	7009	6691	0.0233	-3.89	0.95463	-0.0669868
PIGK	2	chr1:77554678-77685111:-			PIGK	2	1278	1279	0.571	0.011	1.00078	0.00112843		PIGK	2	426	660	0.00505	6.92	1.5493	0.631613
PIK3C2A	2	chr11:17111288-17229536:-			PIK3C2A	2	2081	1897	0.0977	-2.22	0.911581	-0.133557		PIK3C2A	2	2680	2447	0.0371	-3.08	0.91306	-0.131219
PIK3R1	2	chr5:67511605-67597647:+			PIK3R1	2	2305	2517	0.0502	3.92	1.09197	0.126938		PIK3R1	2	2943	3669	0.00422	7.97	1.24669	0.318099
PIR	2	chrX:15402927-15511687:-			PIR	2	291	166	0.0145	-5.63	0.570447	-0.809836		PIR	2	199	213	0.134	1.24	1.07035	0.098085
PIWIL3	2	chr22:25115002-25170683:-			PIWIL3	2	148	151	0.457	0.421	1.02027	0.0289514		PIWIL3	2	89	103	0.0684	2.03	1.1573	0.210767
PLCB4	2	chr20:9049205-9461889:+			PLCB4	2	153	177	0.138	2.12	1.15686	0.210218		PLCB4	2	120	117	0.366	-0.605	0.975	-0.0365259
PLCXD3	2	chr5:41307060-41510730:-			PLCXD3	2	444	477	0.347	0.66	1.07432	0.10343		PLCXD3	2	368	429	0.206	1.06	1.16576	0.221272
PLXNC1	2	chr12:94542500-94701444:+			PLXNC1	2	173	234	0.0286	5.08	1.3526	0.435736		PLXNC1	2	1145	1262	0.134	1.17	1.10218	0.140364
PMEPA1	2	chr20:56223455-56286592:-			PMEPA1	2	134	138	0.528	0.153	1.02985	0.0424353		PMEPA1	2	471	564	0.0233	3.84	1.19745	0.259968
POGZ	2	chr1:151375202-151431932:-			POGZ	2	3199	3106	0.347	-0.908	0.970928	-0.0425632		POGZ	2	3238	3365	0.0684	1.98	1.03922	0.0555035
POLR3G	2	chr5:89770727-89808349:+			POLR3G	2	172	155	0.182	-1.51	0.901163	-0.15014		POLR3G	2	97	69	0.0953	-2.3	0.71134	-0.491388
PPM1A	2	chr14:60712471-60760060:+			PPM1A	2	1060	920	0.0248	-4.86	0.867925	-0.204358		PPM1A	2	2110	2334	0.0233	3.79	1.10616	0.145562
PPP1CC	2	chr12:111157711-111180783:-			PPP1CC	2	3849	3834	0.571	-0.278	0.996103	-0.00563333		PPP1CC	2	3687	3809	0.206	1.07	1.03309	0.0469649
PPP1R3A	2	chr7:113514387-113559051:-			PPP1R3A	2	37	52	0.347	0.87	1.40541	0.490986		PPP1R3A	2	25	20	0.355	-0.678	0.8	-0.321928
PRG4	2	chr1:186265979-186283686:+			PRG4	2	173	187	0.24	1.04	1.08092	0.112266		PRG4	2	132	146	0.0502	2.58	1.10606	0.14543
PRH1	2	chr12:10998451-11324198:-			PRH1	2	376	363	0.24	-1.14	0.965426	-0.0507631		PRH1	2	301	363	0.0371	2.86	1.20598	0.270206
PRH2	2	chr12:11081836-11086392:+			PRH2	2	285	285	0.571	0.0704	1	0		PRH2	2	195	212	0.0684	1.92	1.08718	0.12059
PRICKLE1	2	chr12:42853075-42983478:-			PRICKLE1	2	1008	1153	0.0694	3.23	1.14385	0.193897		PRICKLE1	2	269	295	0.206	0.825	1.09665	0.133109
PRKAA2	2	chr1:57111021-57181008:+			PRKAA2	2	287	310	0.24	1.44	1.08014	0.111217		PRKAA2	2	239	232	0.355	-0.698	0.970711	-0.0428858
PRLR	2	chr5:35048879-35230691:-			PRLR	2	187	260	0.0286	4.76	1.39037	0.475473		PRLR	2	154	224	0.0102	5.72	1.45455	0.540568
PSMD12	2	chr17:65335515-65362719:-			PSMD12	2	2245	2222	0.571	-0.235	0.989755	-0.0148566		PSMD12	2	1772	1629	0.134	-1.85	0.9193	-0.121392
PSME4	2	chr2:54091572-54197977:-			PSME4	2	1379	1272	0.0977	-2.13	0.922408	-0.116524		PSME4	2	2759	2451	0.014	-4.95	0.888365	-0.170775
PTAR1	2	chr9:72324443-72374857:-			PTAR1	2	938	830	0.0377	-3.57	0.884861	-0.176477		PTAR1	2	1718	1887	0.0371	2.83	1.09837	0.135364
PTPN12	2	chr7:77166416-77269386:+			PTPN12	2	3619	3325	0.0977	-2.13	0.918762	-0.122237		PTPN12	2	6974	7061	0.293	0.496	1.01247	0.0178862
PTPN13	2	chr4:87515886-87736302:+			PTPN13	2	62	59	0.457	-0.728	0.951613	-0.0715533		PTPN13	2	558	526	0.338	-0.845	0.942652	-0.0852023
PTPN14	2	chr1:214530852-214725024:-			PTPN14	2	683	538	0.0377	-3.8	0.787701	-0.344279		PTPN14	2	905	852	0.355	-0.682	0.941436	-0.0870644
PTPRQ	2	chr12:81062787-81067044:+			PTPRQ	2	74	78	0.457	0.465	1.05405	0.0759489		PTPRQ	2	93	99	0.282	0.674	1.06452	0.0901978
PUM1	2	chr1:31404354-31538763:-			PUM1	2	2032	1959	0.24	-1.22	0.964075	-0.052783		PUM1	2	2046	2043	0.376	-0.0688	0.998534	-0.00211694
QSER1	2	chr11:32914725-33014862:+			QSER1	2	1356	1392	0.347	0.727	1.02655	0.037802		QSER1	2	1175	1038	0.134	-1.86	0.883404	-0.178854
QSOX2	2	chr9:139098186-139137687:-			QSOX2	2	254	223	0.0694	-2.85	0.877953	-0.187785		QSOX2	2	520	468	0.206	-1.7	0.9	-0.152003
RAB23	2	chr6:57053609-57087078:-			RAB23	2	324	273	0.0502	-3.3	0.842593	-0.247093		RAB23	2	666	594	0.293	-1.3	0.891892	-0.165059
RAB27B	2	chr18:52495709-52557207:+			RAB27B	2	110	124	0.347	1.02	1.12727	0.172837		RAB27B	2	302	900	0	22.9	2.98013	1.57538
RAB31	2	chr18:9708266-9862547:+			RAB31	2	5241	4852	0.0694	-2.58	0.925778	-0.111263		RAB31	2	12277	12410	0.293	0.463	1.01083	0.015545
RAB39B	2	chrX:154487528-154493852:-			RAB39B	2	68	57	0.457	-0.78	0.838235	-0.254573		RAB39B	2	95	110	0.0953	1.49	1.15789	0.211504
RAB5A	2	chr3:19988760-20026643:+			RAB5A	2	2644	2300	0.0286	-4.3	0.869894	-0.201088		RAB5A	2	3832	3433	0.0283	-3.72	0.895877	-0.158628
RABGAP1	2	chr9:125703318-125867145:+			RABGAP1	2	329	307	0.24	-1.13	0.933131	-0.0998489		RABGAP1	2	587	636	0.0502	2.42	1.08348	0.115666
RAD51AP2	2	chr2:17691851-17695359:-			RAD51AP2	2					#DIV/0!	#DIV/0!		RAD51AP2	2	29	36	0.134	1.21	1.24138	0.311944
RANBP2	2	chr2:109335938-109401250:+			RANBP2	2	2015	1872	0.182	-1.57	0.929032	-0.106199		RANBP2	2	2657	2409	0.0502	-2.89	0.906662	-0.141364
RANBP3L	2	chr5:36249106-36302004:-			RANBP3L	2	75	77	0.528	0.241	1.02667	0.0379679		RANBP3L	2	44	47	0.134	1.39	1.06818	0.0951572
RAP2A	2	chr13:98086477-98120242:+			RAP2A	2	2442	2319	0.457	-0.683	0.949631	-0.0745604		RAP2A	2	1284	1433	0.0371	2.75	1.11604	0.158393
RAP2B	2	chr3:152880030-152886261:+			RAP2B	2	590	342	0.0286	-3.85	0.579661	-0.786719		RAP2B	2	945	1173	0.0177	4.26	1.24127	0.311817
RAPH1	2	chr2:204298542-204400133:-			RAPH1	2	129	109	0.182	-1.53	0.844961	-0.243043		RAPH1	2	1805	1309	0.00695	-6.44	0.725208	-0.463534
RBM26	2	chr13:79893388-79980612:-			RBM26	2	1278	1256	0.24	-1.27	0.982786	-0.0250514		RBM26	2	731	698	0.318	-0.897	0.954856	-0.0666444
RECK	2	chr9:36036431-36124448:+			RECK	2	1001	846	0.0502	-3.3	0.845155	-0.242712		RECK	2	938	1065	0.0502	2.55	1.13539	0.183194
RECQL	2	chr12:21622717-21654570:-			RECQL	2	715	644	0.138	-1.73	0.900699	-0.150883		RECQL	2	804	647	0.00505	-7.28	0.804726	-0.31343
REL	2	chr2:61108753-61150178:+			REL	2	1155	1168	0.528	0.309	1.01126	0.0161474		REL	2	983	857	0.0684	-2.43	0.871821	-0.197896
RELN	2	chr7:103123321-103629962:-			RELN	2	135	137	0.528	0.175	1.01481	0.0212165		RELN	2	118	124	0.0684	2.01	1.05085	0.0715533
RFX5	2	chr1:151313118-151319833:-			RFX5	2	892	1079	0.0248	5.36	1.20964	0.274579		RFX5	2	968	898	0.282	-1.52	0.927686	-0.108292
RFX7	2	chr15:56379480-56471501:-			RFX7	2	1514	1400	0.138	-1.83	0.924703	-0.112938		RFX7	2	4687	3730	0.0233	-3.84	0.795818	-0.329489
RGNEF	2	chr5:72921984-73237817:+			RGNEF	2	104	104	0.571	0.0916	1	0		RGNEF	2	101	103	0.293	0.465	1.0198	0.028289
RHOBTB3	2	chr5:95053240-95132071:+			RHOBTB3	2	380	258	0.0248	-4.84	0.678947	-0.558628		RHOBTB3	2	4009	2902	0.0502	-2.83	0.723871	-0.466195
RIMS1	2	chr6:72596407-73112845:+			RIMS1	2	61	64	0.457	0.622	1.04918	0.0692627		RIMS1	2	270	205	0.0283	-3.58	0.759259	-0.397335
RLIM	2	chrX:73809954-73834443:-			RLIM	2	1657	1582	0.24	-1.1	0.954737	-0.066824		RLIM	2	1062	937	0.0953	-2.13	0.882298	-0.180663
RNF13	2	chr3:149530505-149679923:+			RNF13	2	1528	1532	0.571	0.0653	1.00262	0.00377175		RNF13	2	2834	2744	0.293	-1.23	0.968243	-0.0465593
RNF182	2	chr6:13925204-13980233:+			RNF182	2	82	57	0.0694	-2.85	0.695122	-0.524662		RNF182	2	65	73	0.293	0.436	1.12308	0.167457
ROBO2	2	chr3:77089938-77696661:+			ROBO2	2	96	121	0.138	2.21	1.26042	0.333901		ROBO2	2	105	116	0.0283	3.32	1.10476	0.143735
ROCK2	2	chr2:11321779-11484711:-			ROCK2	2	1504	1368	0.0977	-2.22	0.909574	-0.136736		ROCK2	2	1436	1385	0.282	-1.49	0.964485	-0.0521698
RORB	2	chr9:77112282-77302109:+			RORB	2	108	111	0.528	0.299	1.02778	0.0395284		RORB	2	503	230	0.00416	-10.5	0.457256	-1.12892
RPE	2	chr2:210867382-210886289:+			RPE	2	1975	2027	0.347	0.998	1.02633	0.0374934		RPE	2	1345	1142	0.0283	-3.42	0.849071	-0.236044
RPL23AP53	2	chr8:158351-182344:-			RPL23AP53	2	285	280	0.528	-0.384	0.982456	-0.0255351		RPL23AP53	2	772	703	0.0684	-2.6	0.910622	-0.135076
RPLP0	2	chr12:120634705-120639211:-			RPLP0	2	9533	9277	0.138	-1.78	0.973146	-0.039272		RPLP0	2	10699	10250	0.0233	-4.12	0.958033	-0.061852
RPLP0P2	2	chr11:61382512-61406921:+			RPLP0P2	2	225	359	0.24	1.14	1.59556	0.674059		RPLP0P2	2	732	682	0.293	-1.24	0.931694	-0.102072
RRM2	2	chr2:10262456-10271545:+			RRM2	2	3425	3404	0.571	-0.299	0.993869	-0.00887295		RRM2	2	1972	1387	0.0684	-2.37	0.703347	-0.507692
RRM2B	2	chr8:103216733-103251346:-			RRM2B	2	1169	1088	0.182	-1.4	0.93071	-0.103596		RRM2B	2	1392	1623	0.00695	6.63	1.16595	0.221504
RXFP1	2	chr4:159442930-159573364:+			RXFP1	2	1707	1763	0.24	1.09	1.03281	0.0465694		RXFP1	2	264	387	0.00695	6.68	1.46591	0.551796
SAMD12	2	chr8:119209615-119634184:-			SAMD12	2	245	297	0.347	0.944	1.21224	0.277681		SAMD12	2	134	169	0.0684	2.12	1.26119	0.33479
SC5DL	2	chr11:121163428-121179346:+			SC5DL	2	2586	1791	0.0286	-4.07	0.692575	-0.529957		SC5DL	2	3858	2643	0.0684	-2.4	0.68507	-0.545677
SCAI	2	chr9:127714381-127905775:-			SCAI	2	350	371	0.182	1.91	1.06	0.0840643		SCAI	2	272	269	0.376	-0.232	0.988971	-0.0160005
SCN11A	2	chr3:38887261-38992052:-			SCN11A	2	82	91	0.138	2.02	1.10976	0.150243		SCN11A	2	81	91	0.0953	1.56	1.12346	0.167945
SELT	2	chr3:150321067-150348232:+			SELT	2	2993	2969	0.571	-0.347	0.991981	-0.0116152		SELT	2	7168	6737	0.0684	-2.39	0.939872	-0.0894643
SEMA6A	2	chr5:115779253-115910622:-			SEMA6A	2	93	75	0.138	-1.78	0.806452	-0.31034		SEMA6A	2	76	83	0.206	0.794	1.09211	0.127112
SERBP1	2	chr1:67873496-67896055:-			SERBP1	2	6035	5964	0.457	-0.781	0.988235	-0.0170735		SERBP1	2	5238	4708	0.0371	-3.02	0.898816	-0.153902
SERPINB13	2	chr18:61254601-61266432:+			SERPINB13	2	274	193	0.138	-2.06	0.70438	-0.505575		SERPINB13	2	220	216	0.376	-0.289	0.981818	-0.0264722
SFRS1	2	chr17:56080864-56084692:-			SFRS1	2	4237	4431	0.138	2.27	1.04579	0.0645892		SFRS1	2	2798	2498	0.0953	-2.16	0.892781	-0.163622
SFXN4	2	chr10:120900280-120925179:-			SFXN4	2	247	260	0.347	0.848	1.05263	0.0740006		SFXN4	2	246	231	0.134	-1.9	0.939024	-0.0907655
SGOL1	2	chr3:20202088-20227784:-			SGOL1	2	1861	1739	0.138	-1.92	0.934444	-0.0978201		SGOL1	2	543	278	0.0684	-2.52	0.511971	-0.965867
SHOX	2	chrX:585080-620145:+			SHOX	2	816	810	0.587	-0.137	0.992647	-0.0106472		SHOX	2	645	666	0.293	0.462	1.03256	0.046223
SKAP2	2	chr7:26706691-26904324:-			SKAP2	2	2265	2204	0.457	-0.767	0.973068	-0.0393868		SKAP2	2	1635	1625	0.376	-0.189	0.993884	-0.00885092
SKIL	2	chr3:170077412-170110749:+			SKIL	2	454	240	0.0169	-5.44	0.528634	-0.919658		SKIL	2	1487	1402	0.282	-1.5	0.942838	-0.0849183
SLC16A14	2	chr2:230899701-230933715:-			SLC16A14	2	353	336	0.347	-0.975	0.951841	-0.071207		SLC16A14	2	359	360	0.293	0.144	1.00279	0.00401306
SLC22A15	2	chr1:116519123-116612672:+			SLC22A15	2	1752	1798	0.24	1.14	1.02626	0.0373902		SLC22A15	2	610	613	0.293	0.0846	1.00492	0.00707783
SLC24A5	2	chr15:48413170-48434715:+			SLC24A5	2	211	197	0.457	-0.775	0.933649	-0.0990474		SLC24A5	2	271	314	0.0684	2.12	1.15867	0.212472
SLC25A21	2	chr14:37149079-37641865:-			SLC25A21	2	116	122	0.347	0.824	1.05172	0.0727563		SLC25A21	2	156	171	0.0953	1.55	1.09615	0.13245
SLC26A4	2	chr7:107301081-107358250:+			SLC26A4	2	116	125	0.182	1.58	1.07759	0.107803		SLC26A4	2	76	86	0.0177	4.05	1.13158	0.178337
SLC39A9	2	chr14:69865952-69929098:+			SLC39A9	2	1337	1369	0.347	0.829	1.02393	0.034123		SLC39A9	2	2130	1953	0.0102	-5.82	0.916901	-0.125161
SLC44A1	2	chr9:108006904-108201452:+			SLC44A1	2	5785	7081	0.0039	11.2	1.22403	0.291636		SLC44A1	2	2338	2384	0.282	0.561	1.01967	0.0281093
SLC9A9	2	chr3:142984066-143567288:-			SLC9A9	2	109	98	0.182	-1.54	0.899083	-0.153474		SLC9A9	2	1164	2035	0.00208	13.4	1.74828	0.805938
SLCO1A2	2	chr12:21421828-21548371:-			SLCO1A2	2	25	39	0.182	1.48	1.56	0.641546		SLCO1A2	2	30	35	0.282	0.597	1.16667	0.222392
SLCO1B1	2	chr12:21284137-21392728:+			SLCO1B1	2					#DIV/0!	#DIV/0!		SLCO1B1	2	16	24	0.134	1.2	1.5	0.584963
SLCO1C1	2	chr12:20848400-20906318:+			SLCO1C1	2	66	70	0.457	0.521	1.06061	0.0848889		SLCO1C1	2	69	77	0.0953	1.79	1.11594	0.158262
SLCO2A1	2	chr3:133651547-133748798:-			SLCO2A1	2	209	212	0.571	0.115	1.01435	0.0205613		SLCO2A1	2	201	222	0.134	1.42	1.10448	0.143364
SLFN14	2	chr17:33875283-33885081:-			SLFN14	2	50	59	0.457	0.533	1.18	0.238787		SLFN14	2	115	147	0.0502	2.35	1.27826	0.354182
SLITRK4	2	chrX:142715946-142723934:-			SLITRK4	2	1424	1108	0	-17.7	0.77809	-0.361991		SLITRK4	2	4085	3794	0.0502	-2.93	0.928764	-0.106616
SMNDC1	2	chr10:112052800-112064696:-			SMNDC1	2	768	766	0.587	-0.0273	0.997396	-0.00376192		SMNDC1	2	1180	1211	0.282	0.625	1.02627	0.037412
SNAI1	2	chr20:48599537-48605418:+			SNAI1	2	157	84	0.0377	-3.37	0.535032	-0.902303		SNAI1	2	130	165	0.00208	10.4	1.26923	0.343954
SNAPC1	2	chr14:62229168-62263145:+			SNAPC1	2	474	361	0.0145	-6.6	0.761603	-0.392888		SNAPC1	2	375	343	0.304	-1.15	0.914667	-0.128682
SNORA67	2	chr17:7481274-7481409:+			SNORA67	2	1163	1066	0.138	-1.92	0.916595	-0.125644		SNORA67	2	1931	2372	0.0102	5.58	1.22838	0.296756
SNX2	2	chr5:122110751-122165800:+			SNX2	2	4659	5127	0.0502	3.61	1.10045	0.138095		SNX2	2	4715	5103	0.0371	2.67	1.08229	0.114088
SORBS1	2	chr10:97071532-97321130:-			SORBS1	2	331	342	0.457	0.412	1.03323	0.0471651		SORBS1	2	273	289	0.134	1.33	1.05861	0.0821685
SOX17	2	chr8:55370498-55372963:+			SOX17	2	449	492	0.24	1.14	1.09577	0.131943		SOX17	2	313	346	0.0953	1.49	1.10543	0.144609
SPCS3	2	chr4:177241116-177250278:+			SPCS3	2	2358	2028	0.0286	-4.33	0.860051	-0.217506		SPCS3	2	4677	4327	0.0684	-2.37	0.925166	-0.112216
SPRED1	2	chr15:38544517-38646234:+			SPRED1	2	181	202	0.347	0.751	1.11602	0.158366		SPRED1	2	1002	1413	0.012	5.17	1.41018	0.495879
SPRY3	2	chrX:154997475-155012117:+			SPRY3	2	225	155	0.0145	-6.08	0.688889	-0.537657		SPRY3	2	112	118	0.293	0.365	1.05357	0.0752881
SSR1	2	chr6:7287805-7313538:-			SSR1	2	2564	2397	0.0377	-3.34	0.934867	-0.0971664		SSR1	2	3803	3550	0.206	-1.72	0.933474	-0.0993189
SSX2IP	2	chr1:85109391-85156486:-			SSX2IP	2	419	466	0.182	1.83	1.11217	0.15338		SSX2IP	2	302	274	0.282	-1.54	0.907285	-0.140373
STAM2	2	chr2:152975108-153032506:-			STAM2	2	1252	1174	0.138	-1.78	0.9377	-0.0928022		STAM2	2	1995	2123	0.0502	2.4	1.06416	0.0897156
STEAP2	2	chr7:89841001-89866991:+			STEAP2	2	216	226	0.528	0.159	1.0463	0.0652915		STEAP2	2	527	818	0.014	4.61	1.55218	0.634298
STK17B	2	chr2:197001669-197036275:-			STK17B	2	2014	1978	0.528	-0.368	0.982125	-0.0260213		STK17B	2	3493	3586	0.0953	1.56	1.02662	0.0379088
STMN2	2	chr8:80523353-80578376:+			STMN2	2	98	95	0.528	-0.395	0.969388	-0.0448542		STMN2	2	31	63	0.014	4.53	2.03226	1.02308
STRADB	2	chr2:202316393-202345568:+			STRADB	2	801	788	0.571	-0.343	0.98377	-0.0236066		STRADB	2	1155	1224	0.0953	1.54	1.05974	0.0837107
STX11	2	chr6:144471670-144509501:+			STX11	2	563	495	0.0502	-3.31	0.879218	-0.185706		STX11	2	890	733	0.0684	-2.58	0.823596	-0.279992
STXBP5	2	chr6:147524876-147706866:+			STXBP5	2	1646	1444	0.0145	-6.25	0.877278	-0.188894		STXBP5	2	1166	1294	0.014	4.42	1.10978	0.15027
SYNJ2BP	2	chr14:70838149-70883806:-			SYNJ2BP	2	343	342	0.587	-0.0191	0.997085	-0.00421225		SYNJ2BP	2	574	691	0.0684	2.19	1.20383	0.267635
SYS1-DBNDD2	2	chr20:43991702-44039245:+			SYS1-DBNDD2	2	499	538	0.24	1.34	1.07816	0.108566		SYS1-DBNDD2	2	783	755	0.318	-0.968	0.96424	-0.0525357
SYT10	2	chr12:33528361-33592754:-			SYT10	2	210	223	0.347	0.911	1.0619	0.0866544		SYT10	2	168	193	0.0233	3.74	1.14881	0.20014
TACR1	2	chr2:75276231-75426273:-			TACR1	2	138	140	0.528	0.299	1.01449	0.0207586		TACR1	2	101	117	0.0684	1.91	1.15842	0.212153
TCF4	2	chr18:52894970-53303188:-			TCF4	2	326	402	0.0977	2.65	1.23313	0.302324		TCF4	2	2034	2460	0.0283	3.17	1.20944	0.274339
TDRD7	2	chr9:100174233-100258401:+			TDRD7	2	2748	3369	0.00964	7.15	1.22598	0.293938		TDRD7	2	429	305	0.0283	-3.47	0.710956	-0.492168
TEAD1	2	chr11:12696165-12966283:+			TEAD1	2	483	356	0.0145	-8.01	0.73706	-0.440146		TEAD1	2	2151	2274	0.0371	2.81	1.05718	0.0802247
TEX15	2	chr8:30689063-30744827:-			TEX15	2	110	149	0.0502	3.58	1.35455	0.437809		TEX15	2	49	48	0.376	-0.332	0.979592	-0.0297473
TFEC	2	chr7:115575213-115670867:-			TFEC	2	1469	1833	0.0248	5.79	1.24779	0.319372		TFEC	2	1805	1935	0.0953	1.64	1.07202	0.100335
TMEM123	2	chr11:102267068-102323775:-			TMEM123	2	6050	5754	0.0502	-3.06	0.951074	-0.0723699		TMEM123	2	7113	4507	0.00416	-11.5	0.633629	-0.658291
TMEM135	2	chr11:86748901-87034567:+			TMEM135	2	982	827	0.0286	-4.12	0.842159	-0.247836		TMEM135	2	957	774	0.206	-1.7	0.808777	-0.306185
TMEM154	2	chr4:153547278-153601317:-			TMEM154	2	1358	1292	0.347	-0.844	0.951399	-0.0718774		TMEM154	2	168	343	0.00355	8.11	2.04167	1.02975
TMEM2	2	chr9:74298289-74383800:-			TMEM2	2	155	109	0.0286	-4.18	0.703226	-0.50794		TMEM2	2	708	850	0.00505	7.17	1.20056	0.263713
TMEM26	2	chr10:63166409-63213208:-			TMEM26	2	75	85	0.347	0.727	1.13333	0.180572		TMEM26	2	60	62	0.293	0.326	1.03333	0.0473057
TMEM30A	2	chr6:75962650-75994632:-			TMEM30A	2	4459	4388	0.457	-0.668	0.984077	-0.0231567		TMEM30A	2	3570	3619	0.293	0.414	1.01373	0.019667
TMEM65	2	chr8:125324232-125384920:-			TMEM65	2	788	611	0.0286	-4.28	0.775381	-0.367023		TMEM65	2	652	564	0.0371	-3.24	0.865031	-0.209177
TMEM68	2	chr8:56651321-56685966:-			TMEM68	2	528	461	0.0694	-2.68	0.873106	-0.195771		TMEM68	2	543	579	0.134	1.28	1.0663	0.0926112
TMEM74	2	chr8:109620982-109799844:-			TMEM74	2	352	388	0.347	1.04	1.10227	0.140481		TMEM74	2	326	335	0.293	0.492	1.02761	0.0392891
TMPRSS11D	2	chr4:68686602-68749750:-			TMPRSS11D	2	292	234	0.0694	-2.7	0.80137	-0.31946		TMPRSS11D	2	295	292	0.376	-0.125	0.989831	-0.0147466
TMTC3	2	chr12:88536102-88592805:+			TMTC3	2	357	218	0.0145	-7.36	0.610644	-0.711596		TMTC3	2	1142	984	0.0283	-3.44	0.861646	-0.214832
TMX1	2	chr14:51706937-51722759:+			TMX1	2	2326	2408	0.24	1.46	1.03525	0.0499843		TMX1	2	3260	3081	0.206	-1.6	0.945092	-0.0814733
TNFRSF11B	2	chr8:119935798-119964439:-			TNFRSF11B	2	857	843	0.528	-0.371	0.983664	-0.0237626		TNFRSF11B	2	243	265	0.0502	2.55	1.09053	0.125036
TNKS2	2	chr10:93558070-93625032:+			TNKS2	2	625	572	0.138	-1.77	0.9152	-0.127841		TNKS2	2	555	494	0.0283	-3.61	0.89009	-0.167977
TOMM70A	2	chr3:100082310-100120225:-			TOMM70A	2	1103	1011	0.0977	-2.39	0.916591	-0.12565		TOMM70A	2	860	730	0.0371	-3.11	0.848837	-0.23644
TP53INP1	2	chr8:95938202-95961591:-			TP53INP1	2	281	219	0.0248	-4.81	0.779359	-0.359639		TP53INP1	2	338	523	0	17.1	1.54734	0.629788
TPMT	2	chr6:18128548-18155374:-			TPMT	2	919	984	0.0977	2.94	1.07073	0.0985935		TPMT	2	997	770	0.0102	-5.72	0.772317	-0.372735
TPPP	2	chr5:659979-693503:-			TPPP	2	114	109	0.571	-0.299	0.95614	-0.0647057		TPPP	2	109	126	0.0684	1.99	1.15596	0.209096
TPT1	2	chr13:45911009-45915505:-			TPT1	2	8255	7871	0.0169	-5.24	0.953483	-0.0687213		TPT1	2	6697	6694	0.376	-0.0296	0.999552	-0.000646417
TRDMT1	2	chr10:17184846-17243659:-			TRDMT1	2	327	367	0.0286	4.81	1.12232	0.166489		TRDMT1	2	273	282	0.206	0.887	1.03297	0.0467942
TRUB1	2	chr10:116697953-116737430:+			TRUB1	2	414	375	0.182	-1.59	0.905797	-0.14274		TRUB1	2	237	257	0.134	1.47	1.08439	0.116881
UBE2J1	2	chr6:90036348-90062608:-			UBE2J1	2	4308	4169	0.0502	-3.1	0.967734	-0.0473169		UBE2J1	2	6274	6607	0.0371	2.64	1.05308	0.0746098
UBE4A	2	chr11:118230316-118269922:+			UBE4A	2	2526	2488	0.571	-0.34	0.984956	-0.0218682		UBE4A	2	3227	3219	0.376	-0.0979	0.997521	-0.003581
UBN2	2	chr7:138916452-138986740:+			UBN2	2	869	854	0.528	-0.451	0.982739	-0.0251201		UBN2	2	692	770	0.00208	9.76	1.11272	0.154086
UBQLN1	2	chr9:86274880-86323118:-			UBQLN1	2	4382	4073	0.0377	-3.74	0.929484	-0.105498		UBQLN1	2	5583	5100	0.014	-4.87	0.913487	-0.130543
UBXN4	2	chr2:136499367-136542623:+			UBXN4	2	2892	2635	0.0377	-3.35	0.911134	-0.134265		UBXN4	2	4090	3766	0.0371	-3.33	0.920782	-0.119068
UGGT2	2	chr13:96453839-96705637:-			UGGT2	2	257	229	0.24	-1.33	0.891051	-0.166421		UGGT2	2	501	450	0.0371	-3.09	0.898204	-0.154886
UGT2A1	2	chr4:70454975-70513417:-			UGT2A1	2	32	39	0.347	0.836	1.21875	0.285402		UGT2A1	2	34	33	0.376	-0.124	0.970588	-0.0430687
UGT2A3	2	chr4:69794168-69817504:-			UGT2A3	2	41	60	0.138	2.33	1.46341	0.549339		UGT2A3	2	40	43	0.282	0.694	1.075	0.104337
UHRF1BP1	2	chr6:34759796-34853117:+			UHRF1BP1	2	683	616	0.0977	-2.24	0.901903	-0.148955		UHRF1BP1	2	488	421	0.0953	-2.3	0.862705	-0.213061
USH2A	2	chr1:215796237-216596738:-			USH2A	2	1096	1086	0.571	-0.325	0.990876	-0.0132237		USH2A	2	732	740	0.293	0.375	1.01093	0.0156816
USP15	2	chr12:62654139-62799898:+			USP15	2	2099	1924	0.182	-1.59	0.916627	-0.125593		USP15	2	2139	2217	0.206	0.91	1.03647	0.0516723
USP33	2	chr1:78161677-78225531:-			USP33	2	955	967	0.457	0.522	1.01257	0.0180152		USP33	2	569	604	0.134	1.26	1.06151	0.0861199
USP37	2	chr2:219314975-219433084:-			USP37	2	781	774	0.583	-0.192	0.991037	-0.012989		USP37	2	669	623	0.282	-1.4	0.931241	-0.102774
USP45	2	chr6:99880318-99963295:-			USP45	2	298	275	0.182	-1.43	0.922819	-0.115881		USP45	2	635	608	0.355	-0.731	0.95748	-0.0626853
USP54	2	chr10:75257299-75335433:-			USP54	2	164	163	0.583	-0.174	0.993902	-0.00882385		USP54	2	164	144	0.134	-1.91	0.878049	-0.187627
UTP15	2	chr5:72861599-72877784:+			UTP15	2	556	484	0.0502	-3.29	0.870504	-0.200078		UTP15	2	1052	950	0.0684	-2.48	0.903042	-0.147135
VAMP7	2	chrX:155110957-155173420:+			VAMP7	2	1530	1374	0.0502	-3.12	0.898039	-0.15515		VAMP7	2	2245	2184	0.355	-0.657	0.972829	-0.0397426
VAPB	2	chr20:56964179-57021959:+			VAPB	2	634	585	0.0977	-2.25	0.922713	-0.116046		VAPB	2	805	806	0.293	0.0251	1.00124	0.00179106
VCPIP1	2	chr8:67540725-67579452:-			VCPIP1	2	1323	1454	0.138	2.27	1.09902	0.136214		VCPIP1	2	1299	1288	0.376	-0.303	0.991532	-0.0122688
VKORC1L1	2	chr7:65338258-65422817:+			VKORC1L1	2	1455	1375	0.0694	-2.72	0.945017	-0.0815875		VKORC1L1	2	3064	2589	0.00422	-8.11	0.844974	-0.243021
VPS13A	2	chr9:79792362-80036457:+			VPS13A	2	564	582	0.457	0.558	1.03191	0.045324		VPS13A	2	210	194	0.338	-0.783	0.92381	-0.114333
VPS13C	2	chr15:62144593-62352647:-			VPS13C	2	2076	2057	0.571	-0.246	0.990848	-0.0132646		VPS13C	2	1187	1174	0.376	-0.323	0.989048	-0.0158875
VPS13D	2	chr1:12290125-12572096:+			VPS13D	2	507	474	0.182	-1.63	0.934911	-0.0970987		VPS13D	2	636	742	0.00792	6.15	1.16667	0.222392
VPS37A	2	chr8:17104441-17153921:+			VPS37A	2	2704	2270	0.0145	-7.26	0.839497	-0.252403		VPS37A	2	2275	2184	0.206	-1.56	0.96	-0.0588937
VWA3A	2	chr16:22103864-22168156:+			VWA3A	2	281	303	0.347	0.805	1.07829	0.108748		VWA3A	2	342	373	0.0684	2.17	1.09064	0.125179
WDR17	2	chr4:176987133-177103965:+			WDR17	2	488	378	0.138	-1.74	0.77459	-0.368495		WDR17	2	377	463	0.0502	2.46	1.22812	0.296448
WDR55	2	chr5:140044454-140051929:+			WDR55	2	637	685	0.182	1.73	1.07535	0.104811		WDR55	2	750	622	0.00416	-8.33	0.829333	-0.269976
WDR64	2	chr1:241815581-241964957:+			WDR64	2	87	92	0.347	0.906	1.05747	0.0806185		WDR64	2	85	89	0.134	1.13	1.04706	0.0663425
WHSC1	2	chr4:1873198-1983928:+			WHSC1	2	1447	1423	0.457	-0.566	0.983414	-0.0241293		WHSC1	2	618	528	0.206	-1.69	0.854369	-0.227069
WIPF2	2	chr17:38375575-38438439:+			WIPF2	2	467	475	0.457	0.424	1.01713	0.024505		WIPF2	2	243	285	0.0371	2.81	1.17284	0.230006
WNK1	2	chr12:862226-1018574:+			WNK1	2	4101	3618	0.0145	-6.99	0.882224	-0.180783		WNK1	2	3087	3546	0.0177	4.1	1.14869	0.199987
WWTR1	2	chr3:149238034-149421115:-			WWTR1	2	219	210	0.457	-0.686	0.958904	-0.0605415		WWTR1	2	822	769	0.318	-1	0.935523	-0.0961548
XRCC5	2	chr2:216973815-217071003:+			XRCC5	2	4102	4378	0.00964	6.98	1.06728	0.0939445		XRCC5	2	5007	4621	0.0953	-2.25	0.922908	-0.115741
YES1	2	chr18:721595-812547:-			YES1	2	874	793	0.0977	-2.27	0.907323	-0.140312		YES1	2	888	903	0.293	0.437	1.01689	0.0241663
YOD1	2	chr1:207217195-207226325:-			YOD1	2	798	487	0.0694	-2.67	0.610276	-0.712467		YOD1	2	725	674	0.318	-0.976	0.929655	-0.105232
ZBTB10	2	chr8:81397855-81434007:+			ZBTB10	2	1061	817	0.0502	-3.04	0.770028	-0.377017		ZBTB10	2	110	119	0.0953	1.64	1.08182	0.113458
ZBTB2	2	chr6:151685253-151712835:-			ZBTB2	2	567	522	0.24	-1.15	0.920635	-0.119299		ZBTB2	2	1112	1133	0.293	0.461	1.01888	0.0269911
ZBTB41	2	chr1:197122815-197169672:-			ZBTB41	2	796	749	0.347	-1.01	0.940955	-0.0878027		ZBTB41	2	881	979	0.0502	2.58	1.11124	0.152167
ZC3H14	2	chr14:89029327-89079852:+			ZC3H14	2	800	796	0.583	-0.165	0.995	-0.00723157		ZC3H14	2	1304	1310	0.293	0.125	1.0046	0.00662294
ZC3H7B	2	chr22:41697568-41756150:+			ZC3H7B	2	192	174	0.182	-1.52	0.90625	-0.142019		ZC3H7B	2	230	240	0.293	0.312	1.04348	0.0614005
ZDHHC20	2	chr13:21950264-22033496:-			ZDHHC20	2	1250	1164	0.182	-1.47	0.9312	-0.102837		ZDHHC20	2	1485	1574	0.134	1.33	1.05993	0.0839726
ZDHHC21	2	chr9:14555482-14693469:-			ZDHHC21	2	1012	925	0.0694	-2.76	0.914032	-0.129684		ZDHHC21	2	1222	1212	0.376	-0.168	0.991817	-0.0118546
ZFHX3	2	chr16:72820964-73082274:-			ZFHX3	2	229	234	0.24	1.11	1.02183	0.0311609		ZFHX3	2	391	462	0.012	4.92	1.18159	0.240724
ZFHX4	2	chr8:77593516-77778155:+			ZFHX4	2	171	224	0.00816	8.17	1.30994	0.389502		ZFHX4	2	225	257	0.0953	1.73	1.14222	0.191843
ZFP3	2	chr17:4981755-4999668:+			ZFP3	2	373	358	0.528	-0.526	0.959786	-0.059216		ZFP3	2	441	404	0.0953	-2.16	0.9161	-0.126423
ZFR	2	chr5:32354458-32444844:-			ZFR	2	4229	4546	0.0977	2.95	1.07496	0.104281		ZFR	2	1635	1540	0.0502	-2.73	0.941896	-0.0863603
ZFYVE20	2	chr3:15111581-15140655:-			ZFYVE20	2	408	382	0.138	-1.98	0.936275	-0.0949965		ZFYVE20	2	405	405	0.376	-0.0156	1	0
ZNF185	2	chrX:152083255-152142015:+			ZNF185	2	215	237	0.347	0.977	1.10233	0.14055		ZNF185	2	274	289	0.0684	2.08	1.05474	0.0768936
ZNF192	2	chr6:28109717-28125236:+			ZNF192	2	427	442	0.457	0.515	1.03513	0.0498103		ZNF192	2	458	513	0.0953	1.85	1.12009	0.163611
ZNF208	2	chr19:22115761-22193745:-			ZNF208	2	844	922	0.138	2.23	1.09242	0.127524		ZNF208	2	462	569	0.0502	2.45	1.2316	0.300536
ZNF264	2	chr19:57702870-57730525:+			ZNF264	2	833	863	0.347	0.823	1.03601	0.0510441		ZNF264	2	757	828	0.0102	5.35	1.09379	0.129337
ZNF449	2	chrX:134478408-134497337:+			ZNF449	2	332	323	0.457	-0.669	0.972892	-0.0396491		ZNF449	2	194	198	0.293	0.425	1.02062	0.0294438
ZNF484	2	chr9:95608356-95640270:-			ZNF484	2	371	373	0.457	0.634	1.00539	0.00775644		ZNF484	2	576	641	0.0283	3.28	1.11285	0.154256
ZNF528	2	chr19:52901126-52921656:+			ZNF528	2	513	466	0.0502	-3.23	0.908382	-0.138629		ZNF528	2	350	368	0.206	0.739	1.05143	0.0723508
ZNF534	2	chr19:52932448-52955568:+			ZNF534	2	173	158	0.182	-1.42	0.913295	-0.130847		ZNF534	2	120	151	0.00355	8.02	1.25833	0.331514
ZNF561	2	chr19:9718009-9732074:-			ZNF561	2	1041	1040	0.587	-0.0286	0.999039	-0.00138654		ZNF561	2	849	742	0.0371	-3.16	0.873969	-0.194345
ZNF562	2	chr19:9759364-9785776:-			ZNF562	2	1064	1081	0.457	0.641	1.01598	0.0228684		ZNF562	2	699	582	0.0233	-3.92	0.832618	-0.264273
ZNF615	2	chr19:52494589-52511458:-			ZNF615	2	236	248	0.347	0.891	1.05085	0.0715533		ZNF615	2	218	266	0.00505	6.92	1.22018	0.287098
ZNF624	2	chr17:16524061-16557158:-			ZNF624	2	500	455	0.0977	-2.18	0.91	-0.136062		ZNF624	2	339	383	0.014	4.67	1.12979	0.176059
ZNF626	2	chr19:20806724-20844402:-			ZNF626	2	397	400	0.571	0.0631	1.00756	0.010861		ZNF626	2	339	337	0.376	-0.0445	0.9941	-0.00853668
ZNF708	2	chr19:21473964-21512241:-			ZNF708	2	533	598	0.0248	5.85	1.12195	0.16601		ZNF708	2	349	433	0.0102	5.76	1.24069	0.31114
ZNF711	2	chrX:84498998-84528366:+			ZNF711	2	346	346	0.587	-0.00616	1	0		ZNF711	2	118	105	0.0953	-2.24	0.889831	-0.168398
ZNF828	2	chr13:115079832-115092796:+			ZNF828	2	967	1037	0.347	1	1.07239	0.100828		ZNF828	2	1371	1395	0.293	0.36	1.01751	0.0250366
ZNF85	2	chr19:21116831-21133501:+			ZNF85	2	773	739	0.182	-1.64	0.956016	-0.064894		ZNF85	2	278	380	0.0177	4.22	1.36691	0.450915
A1CF	1	chr10:52566328-52645435:-			A1CF	1	323	367	0.24	1.3	1.13622	0.184246		A1CF	1	194	233	0.0371	2.99	1.20103	0.264273
AADACL2	1	chr3:151451716-151475552:+			AADACL2	1	96	114	0.182	1.54	1.1875	0.247928		AADACL2	1	77	88	0.0371	2.81	1.14286	0.192645
AAK1	1	chr2:69686415-69871209:-			AAK1	1	3187	3443	0.138	2.08	1.08033	0.111467		AAK1	1	3508	4029	0.014	4.61	1.14852	0.199773
AASDH	1	chr4:57204463-57253638:-			AASDH	1	499	482	0.347	-1.01	0.965932	-0.0500067		AASDH	1	389	373	0.376	-0.517	0.958869	-0.0605945
ABCA17P	1	chr16:2390973-2460826:+			ABCA17P	1	105	99	0.528	-0.48	0.942857	-0.0848889		ABCA17P	1	51	57	0.282	0.71	1.11765	0.160465
ABCB1	1	chr7:87132949-87342702:-			ABCB1	1	77	74	0.571	-0.293	0.961039	-0.0573332		ABCB1	1	924	824	0.014	-4.69	0.891775	-0.165249
ABCC1	1	chr16:16043435-16236271:+			ABCC1	1	656	519	0.0145	-9.97	0.791159	-0.337961		ABCC1	1	1453	1484	0.206	0.787	1.02134	0.0304564
ABCE1	1	chr4:146019492-146050331:+			ABCE1	1	3150	3051	0.347	-0.788	0.968571	-0.0460696		ABCE1	1	3807	3383	0.0233	-3.81	0.888626	-0.170351
ABCF2	1	chr7:150904924-150924412:+			ABCF2	1	871	915	0.24	1.23	1.05052	0.071099		ABCF2	1	2578	2595	0.293	0.174	1.00659	0.00948227
ABHD11	1	chr7:73150448-73153184:-			ABHD11	1	444	502	0.24	1.42	1.13063	0.177128		ABHD11	1	619	627	0.293	0.362	1.01292	0.018526
ABHD3	1	chr18:19230859-19284766:-			ABHD3	1	808	750	0.138	-1.87	0.928218	-0.107465		ABHD3	1	790	706	0.0233	-3.94	0.893671	-0.162184
ABI1	1	chr10:27035528-27150016:-			ABI1	1	1119	1112	0.583	-0.197	0.993744	-0.00905325		ABI1	1	1339	1254	0.0953	-2.04	0.93652	-0.0946186
ABL2	1	chr1:179073184-179198736:-			ABL2	1	461	349	0.0248	-4.37	0.75705	-0.40154		ABL2	1	4121	3311	0.012	-5.31	0.803446	-0.315727
ABTB2	1	chr11:34172536-34378802:-			ABTB2	1	251	293	0.0977	2.87	1.16733	0.223213		ABTB2	1	504	611	0.012	5	1.2123	0.277749
ACAD9	1	chr3:128598464-128634378:+			ACAD9	1	945	960	0.457	0.523	1.01587	0.0227201		ACAD9	1	1062	887	0.0371	-3.16	0.835217	-0.259778
ACAT2	1	chr6:160181361-160200058:+			ACAT2	1	3409	2081	0.0145	-9.65	0.610443	-0.712072		ACAT2	1	669	283	0.012	-5.31	0.423019	-1.2412
ACBD3	1	chr1:226332383-226374423:-			ACBD3	1	3284	3086	0.0694	-2.55	0.939708	-0.0897161		ACBD3	1	4328	3565	0.00416	-11	0.823706	-0.279798
ACBD7	1	chr10:15117476-15130774:-			ACBD7	1	1244	1243	0.587	-0.0357	0.999196	-0.00116019		ACBD7	1	1024	1161	0.0502	2.57	1.13379	0.181152
ACO2	1	chr22:41865130-41924988:+			ACO2	1	1415	1309	0.0502	-2.9	0.925088	-0.112337		ACO2	1	2504	2499	0.376	-0.0941	0.998003	-0.00288366
ACOX1	1	chr17:73937595-73975511:-			ACOX1	1	816	729	0.0502	-3.17	0.893382	-0.16265		ACOX1	1	1816	1516	0.0371	-3.1	0.834802	-0.260494
ACOX3	1	chr4:8368366-8442428:-			ACOX3	1	360	352	0.528	-0.418	0.977778	-0.0324215		ACOX3	1	416	451	0.0283	3.1	1.08413	0.116544
ACPL2	1	chr3:140950700-141013745:+			ACPL2	1	198	210	0.182	1.5	1.06061	0.0848889		ACPL2	1	370	295	0.00695	-6.57	0.797297	-0.32681
ACTC1	1	chr15:35082433-35087967:-			ACTC1	1	496	529	0.347	0.701	1.06653	0.0929276		ACTC1	1	547	553	0.293	0.354	1.01097	0.0157386
ACVR1C	1	chr2:158388907-158485517:-			ACVR1C	1	397	346	0.0286	-4.04	0.871537	-0.198367		ACVR1C	1	416	390	0.376	-0.407	0.9375	-0.0931094
ACVR2B	1	chr3:38495811-38524932:+			ACVR2B	1	251	236	0.0694	-2.76	0.940239	-0.0889005		ACVR2B	1	300	318	0.134	1.43	1.06	0.0840643
ADAD1	1	chr4:123300169-123350939:+			ADAD1	1	84	78	0.457	-0.718	0.928571	-0.106915		ADAD1	1	70	77	0.134	1.28	1.1	0.137504
ADAM17	1	chr2:9628616-9695917:-			ADAM17	1	1330	1095	0.0502	-3.13	0.823308	-0.280495		ADAM17	1	2916	2591	0.0953	-2.26	0.888546	-0.170482
ADAM22	1	chr7:87563703-87826447:+			ADAM22	1	133	168	0.0977	2.48	1.26316	0.337035		ADAM22	1	258	151	0.014	-4.79	0.585271	-0.772823
ADAM28	1	chr8:24151625-24212714:+			ADAM28	1	81	87	0.347	0.93	1.07407	0.103093		ADAM28	1	644	1043	0.00208	10.1	1.61957	0.695607
ADAMTS3	1	chr4:73146688-73434516:-			ADAMTS3	1	97	85	0.0977	-2.46	0.876289	-0.190522		ADAMTS3	1	115	165	0.0102	5.35	1.43478	0.520832
ADAMTSL1	1	chr9:18474100-18910945:+			ADAMTSL1	1	251	253	0.571	0.079	1.00797	0.01145		ADAMTSL1	1	210	226	0.0953	1.69	1.07619	0.105933
ADARB2	1	chr10:1228075-1779670:-			ADARB2	1	628	766	0.182	1.48	1.21975	0.28658		ADARB2	1	1563	1502	0.373	-0.574	0.960972	-0.057433
ADCY8	1	chr8:131792555-132054672:-			ADCY8	1	93	103	0.457	0.615	1.10753	0.147342		ADCY8	1	2031	2305	0.0283	3.13	1.13491	0.182577
ADD3	1	chr10:111756132-111895320:+			ADD3	1	262	267	0.528	0.182	1.01908	0.0272729		ADD3	1	300	277	0.338	-0.814	0.923333	-0.115077
ADO	1	chr10:64564517-64568238:+			ADO	1	822	611	0.0377	-3.35	0.743309	-0.427966		ADO	1	2717	2416	0.282	-1.51	0.889216	-0.169394
ADRBK2	1	chr22:25960947-26119914:+			ADRBK2	1	1035	1269	0.0694	3.38	1.22609	0.294061		ADRBK2	1	430	484	0.0233	3.55	1.12558	0.17067
AFF4	1	chr5:132211073-132299354:-			AFF4	1	1866	1543	0.0145	-8.57	0.826902	-0.274211		AFF4	1	2547	2579	0.293	0.447	1.01256	0.0180128
AFTPH	1	chr2:64751466-64820131:+			AFTPH	1	1907	1936	0.457	0.634	1.01521	0.0217741		AFTPH	1	1921	1952	0.282	0.537	1.01614	0.0230955
AGAP1	1	chr2:236402737-237034114:+			AGAP1	1	382	356	0.138	-1.95	0.931937	-0.101695		AGAP1	1	1078	1269	0.00792	6.28	1.17718	0.235335
AGL	1	chr1:100315641-100389576:+			AGL	1	593	724	0.0286	4.89	1.22091	0.287958		AGL	1	257	287	0.0953	1.81	1.11673	0.159282
AGPAT3	1	chr21:45285117-45407474:+			AGPAT3	1	1949	1997	0.347	0.698	1.02463	0.0351002		AGPAT3	1	1353	1625	0.00348	8.61	1.20103	0.264278
AGPAT5	1	chr8:6565879-6617184:+			AGPAT5	1	1722	1661	0.347	-1.03	0.964576	-0.0520331		AGPAT5	1	1213	1194	0.376	-0.225	0.984336	-0.0227767
AGRN	1	chr1:955504-991492:+			AGRN	1	499	486	0.457	-0.686	0.973948	-0.0380835		AGRN	1	1396	1480	0.0953	1.59	1.06017	0.0842982
AHCTF1	1	chr1:247002405-247094726:-			AHCTF1	1	2762	2406	0.0248	-4.9	0.871108	-0.199077		AHCTF1	1	3091	2677	0.0502	-2.96	0.866063	-0.207457
AHI1	1	chr6:135605126-135818878:-			AHI1	1	538	451	0.138	-1.85	0.83829	-0.254479		AHI1	1	1107	947	0.0177	-4.37	0.855465	-0.225219
AK3	1	chr9:4711159-4742112:-			AK3	1	1941	1893	0.347	-0.818	0.97527	-0.0361257		AK3	1	3580	3046	0.0502	-2.76	0.850838	-0.233044
AK3L1	1	chr1:65613233-65697819:+			AK3L1	1	1373	907	0.0145	-12	0.660597	-0.598157		AK3L1	1	739	454	0.0684	-2.6	0.614344	-0.702882
AKAP11	1	chr13:42846290-42897402:+			AKAP11	1	621	594	0.24	-1.08	0.956522	-0.0641303		AKAP11	1	810	788	0.376	-0.555	0.97284	-0.0397263
AKR1B10	1	chr7:134212400-134226153:+			AKR1B10	1	215	245	0.182	1.8	1.13953	0.188445		AKR1B10	1	287	279	0.338	-0.83	0.972125	-0.0407856
AKR1B15	1	chr7:134233850-134261798:+			AKR1B15	1	60	104	0.0377	4.38	1.73333	0.793549		AKR1B15	1	112	109	0.376	-0.391	0.973214	-0.0391706
AKR1C2	1	chr10:5029968-5060207:-			AKR1C2	1	162	161	0.587	-0.107	0.993827	-0.00893312		AKR1C2	1	166	159	0.282	-1.48	0.957831	-0.0621565
ALAS1	1	chr3:52232117-52248341:+			ALAS1	1	5120	3434	0.0145	-9.31	0.670703	-0.576254		ALAS1	1	5677	5251	0.0953	-2.12	0.92496	-0.112537
ALDH1A2	1	chr15:58245629-58358616:-			ALDH1A2	1	84	83	0.587	-0.0348	0.988095	-0.017278		ALDH1A2	1	270	289	0.0953	1.79	1.07037	0.0981101
ALDH1A3	1	chr15:101420062-101456826:+			ALDH1A3	1	514	511	0.587	-0.096	0.994163	-0.00844507		ALDH1A3	1	677	709	0.206	0.858	1.04727	0.0666298
ALDH9A1	1	chr1:165631454-165668100:-			ALDH9A1	1	1630	1635	0.528	0.191	1.00307	0.00441867		ALDH9A1	1	1999	1060	0	-34.5	0.530265	-0.915214
ALG1	1	chr16:5083962-5135587:+			ALG1	1	611	700	0.0248	5.94	1.14566	0.196183		ALG1	1	848	835	0.376	-0.347	0.98467	-0.0222881
ALG10	1	chr12:34175217-34181234:+			ALG10	1	688	631	0.138	-1.97	0.917151	-0.124769		ALG10	1	460	451	0.376	-0.207	0.980435	-0.0285064
ALG11	1	chr13:52586556-52607701:+			ALG11	1	734	704	0.182	-1.7	0.959128	-0.0602046		ALG11	1	729	721	0.318	-0.868	0.989026	-0.0159196
ALKBH2	1	chr12:109525997-109531436:-			ALKBH2	1	429	461	0.347	1.03	1.07459	0.103789		ALKBH2	1	478	463	0.338	-0.785	0.968619	-0.0459984
ALMS1	1	chr2:73612887-73837046:+			ALMS1	1	402	395	0.571	-0.256	0.982587	-0.0253428		ALMS1	1	342	281	0.134	-1.98	0.821637	-0.283426
ALS2CR11	1	chr2:202352158-202483898:-			ALS2CR11	1	325	310	0.457	-0.618	0.953846	-0.0681715		ALS2CR11	1	106	119	0.0684	2.19	1.12264	0.166897
ALS2CR4	1	chr2:202488424-202508293:-			ALS2CR4	1	186	175	0.24	-1.35	0.94086	-0.0879477		ALS2CR4	1	259	229	0.293	-1.31	0.88417	-0.177604
ALS2CR8	1	chr2:203776931-203852977:+			ALS2CR8	1	524	451	0.0977	-2.33	0.860687	-0.216439		ALS2CR8	1	225	244	0.206	1.01	1.08444	0.116956
AMD1	1	chr6:111195989-111216913:+			AMD1	1	2773	2734	0.528	-0.381	0.985936	-0.0204344		AMD1	1	5271	5084	0.282	-1.48	0.964523	-0.0521127
AMIGO1	1	chr1:110046798-110052360:-			AMIGO1	1	27	64	0.0694	3.3	2.37037	1.24511		AMIGO1	1	70	64	0.373	-0.578	0.914286	-0.129283
AMOT	1	chrX:112017732-112084136:-			AMOT	1	128	145	0.182	1.89	1.13281	0.179909		AMOT	1	182	209	0.0684	2.24	1.14835	0.199564
ANGEL2	1	chr1:213165526-213189168:-			ANGEL2	1	800	719	0.182	-1.67	0.89875	-0.154008		ANGEL2	1	562	615	0.0684	1.97	1.09431	0.130016
ANGPT1	1	chr8:108261724-108510283:-			ANGPT1	1	50	60	0.24	1.36	1.2	0.263034		ANGPT1	1	64	69	0.282	0.557	1.07812	0.108524
ANGPTL1	1	chr1:178818672-178840371:-			ANGPTL1	1	56	48	0.347	-0.959	0.857143	-0.222392		ANGPTL1	1	45	50	0.134	1.2	1.11111	0.152003
ANKDD1A	1	chr15:65204102-65251030:+			ANKDD1A	1	572	617	0.347	0.656	1.07867	0.109255		ANKDD1A	1	582	616	0.206	0.783	1.05842	0.0819112
ANKFY1	1	chr17:4067202-4167272:-			ANKFY1	1	614	565	0.138	-1.73	0.920195	-0.119988		ANKFY1	1	686	709	0.282	0.665	1.03353	0.0475771
ANKRD26	1	chr10:27293228-27389393:-			ANKRD26	1	200	195	0.528	-0.518	0.975	-0.0365259		ANKRD26	1	86	96	0.134	1.4	1.11628	0.158698
ANKRD26P1	1	chr16:46505669-46603009:-			ANKRD26P1	1	109	111	0.457	0.404	1.01835	0.0262315		ANKRD26P1	1	115	124	0.134	1.4	1.07826	0.108706
ANKRD28	1	chr3:15708747-15901274:-			ANKRD28	1	3432	1958	0.0145	-11.9	0.570513	-0.809669		ANKRD28	1	4240	4363	0.282	0.593	1.02901	0.0412562
ANKRD32	1	chr5:93954053-94033326:+			ANKRD32	1	299	285	0.457	-0.668	0.953177	-0.0691836		ANKRD32	1	103	75	0.0684	-2.42	0.728155	-0.457682
ANKRD34C	1	chr15:79585628-79587234:+			ANKRD34C	1	61	64	0.528	0.203	1.04918	0.0692627		ANKRD34C	1	74	66	0.376	-0.526	0.891892	-0.165059
ANKRD40	1	chr17:48770554-48785263:-			ANKRD40	1	1671	1688	0.457	0.603	1.01017	0.0146032		ANKRD40	1	2746	3075	0.00505	6.99	1.11981	0.163255
ANKRD57	1	chr2:110371893-110376563:+			ANKRD57	1	73	47	0.24	-1.26	0.643836	-0.635236		ANKRD57	1	270	296	0.282	0.608	1.0963	0.132638
ANO5	1	chr11:22214723-22303807:+			ANO5	1	402	379	0.182	-1.58	0.942786	-0.0849977		ANO5	1	584	479	0.012	-5.16	0.820205	-0.285943
ANXA1	1	chr9:75766676-75785307:+			ANXA1	1	3537	2581	0	-16.4	0.729714	-0.454596		ANXA1	1	10227	6840	0.00416	-15.6	0.668818	-0.580315
ANXA5	1	chr4:122589153-122618268:-			ANXA5	1	4851	4445	0.0502	-3.2	0.916306	-0.126099		ANXA5	1	13125	11815	0.014	-4.75	0.90019	-0.151698
AP1S2	1	chrX:15843931-15873054:-			AP1S2	1	5228	3573	0.0145	-5.84	0.683435	-0.549123		AP1S2	1	7303	6891	0.0371	-3.28	0.943585	-0.0837759
AP1S3	1	chr2:224620049-224702318:-			AP1S3	1	599	647	0.182	1.73	1.08013	0.11121		AP1S3	1	507	463	0.0371	-3.31	0.913215	-0.130974
AP4E1	1	chr15:51200947-51298091:+			AP4E1	1	275	237	0.182	-1.48	0.861818	-0.214545		AP4E1	1	489	520	0.134	1.45	1.06339	0.0886772
APCDD1L	1	chr20:57034158-57090178:-			APCDD1L	1	276	293	0.347	0.911	1.06159	0.0862324		APCDD1L	1	314	376	0.00505	7.03	1.19745	0.259968
APLP1	1	chr19:36359402-36370696:+			APLP1	1	390	398	0.528	0.313	1.02051	0.0292943		APLP1	1	399	422	0.206	0.792	1.05764	0.0808543
APOBEC3A	1	chr22:39353594-39359188:+			APOBEC3A	1	480	587	0.0694	3.45	1.22292	0.290326		APOBEC3A	1	450	268	0.0371	-3.29	0.595556	-0.747692
APOBEC3B	1	chr22:39378406-39388762:+			APOBEC3B	1	1100	1271	0.0502	3.64	1.15545	0.208461		APOBEC3B	1	894	425	0.0371	-3.26	0.475391	-1.07281
APOBEC3G	1	chr22:39473085-39483747:+			APOBEC3G	1	680	644	0.182	-1.4	0.947059	-0.0784741		APOBEC3G	1	1682	1135	0.0684	-2.57	0.674792	-0.567485
APOOL	1	chrX:84258906-84342959:+			APOOL	1	334	284	0.0977	-2.23	0.850299	-0.233957		APOOL	1	470	421	0.293	-1.32	0.895745	-0.158841
ARAP2	1	chr4:36047602-36246131:-			ARAP2	1	132	104	0.0694	-2.76	0.787879	-0.343954		ARAP2	1	88	85	0.366	-0.611	0.965909	-0.0500407
ARFGEF1	1	chr8:68085748-68255912:-			ARFGEF1	1	716	658	0.0694	-2.88	0.918994	-0.121872		ARFGEF1	1	872	812	0.0953	-2.14	0.931193	-0.102848
ARHGAP1	1	chr11:46698634-46722210:-			ARHGAP1	1	2123	2386	0.138	2.05	1.12388	0.16849		ARHGAP1	1	2673	2490	0.282	-1.46	0.931538	-0.102314
ARHGAP11A	1	chr15:32906942-32931858:+			ARHGAP11A	1	2652	2537	0.24	-1.24	0.956637	-0.0639573		ARHGAP11A	1	247	160	0.134	-1.89	0.647773	-0.626439
ARHGAP11B	1	chr15:30916698-30977809:+			ARHGAP11B	1	2290	2114	0.0248	-4.87	0.923144	-0.115372		ARHGAP11B	1	278	205	0.206	-1.61	0.73741	-0.439461
ARHGAP12	1	chr10:32094366-32217735:-			ARHGAP12	1	401	343	0.0502	-3.31	0.855362	-0.225394		ARHGAP12	1	373	447	0.00695	6.49	1.19839	0.261099
ARHGAP19	1	chr10:98757796-99052380:-			ARHGAP19	1	491	451	0.0502	-3.12	0.918534	-0.122596		ARHGAP19	1	329	328	0.376	-0.155	0.99696	-0.00439177
ARHGAP21	1	chr10:24872557-25012597:-			ARHGAP21	1	386	303	0.0502	-3.11	0.784974	-0.349283		ARHGAP21	1	345	256	0.0684	-2.65	0.742029	-0.430453
ARHGAP29	1	chr1:94637308-94703302:-			ARHGAP29	1	456	498	0.182	1.57	1.09211	0.127112		ARHGAP29	1	261	268	0.282	0.697	1.02682	0.0381832
ARHGEF9	1	chrX:62854857-63005413:-			ARHGEF9	1	1529	1267	0.0145	-10.6	0.828646	-0.271172		ARHGEF9	1	858	773	0.282	-1.5	0.900932	-0.150509
ARID1A	1	chr1:27022526-27108593:+			ARID1A	1	2254	2375	0.182	1.63	1.05368	0.07544		ARID1A	1	2006	2100	0.0684	2	1.04686	0.0660677
ARID1B	1	chr6:157099087-157530401:+			ARID1B	1	1386	1364	0.347	-0.784	0.984127	-0.0230836		ARID1B	1	1895	1984	0.0684	2.21	1.04697	0.0662142
ARL5A	1	chr2:152657481-152684998:-			ARL5A	1	1805	1786	0.571	-0.347	0.989474	-0.0152668		ARL5A	1	2338	2242	0.355	-0.704	0.958939	-0.0604887
ARL6IP6	1	chr2:153574429-153617691:+			ARL6IP6	1	1030	859	0.0145	-8.49	0.833981	-0.261914		ARL6IP6	1	771	610	0.0953	-2.25	0.79118	-0.337922
ARMC2	1	chr6:109169626-109295184:+			ARMC2	1	338	325	0.182	-1.42	0.961538	-0.0565835		ARMC2	1	197	209	0.0233	3.46	1.06091	0.0853073
ARMC3	1	chr10:23216986-23326495:+			ARMC3	1	70	56	0.24	-1.18	0.8	-0.321928		ARMC3	1	94	101	0.206	0.793	1.07447	0.103623
ARMCX1	1	chrX:100805534-100809671:+			ARMCX1	1	725	685	0.0694	-2.88	0.944828	-0.081877		ARMCX1	1	529	398	0.00505	-7.04	0.752363	-0.410499
ARMCX2	1	chrX:100910273-100914909:-			ARMCX2	1	38	53	0.24	1.06	1.39474	0.479993		ARMCX2	1	48	51	0.293	0.248	1.0625	0.0874628
ARMCX3	1	chrX:100878181-100882831:+			ARMCX3	1	851	701	0.0377	-3.52	0.823737	-0.279745		ARMCX3	1	715	413	0.00416	-11.3	0.577622	-0.791801
ARRDC3	1	chr5:90664544-90679149:-			ARRDC3	1	2095	1552	0.0145	-7.93	0.740811	-0.432822		ARRDC3	1	3422	3676	0.0233	3.61	1.07423	0.103297
ARSJ	1	chr4:114821440-114900857:-			ARSJ	1	641	658	0.457	0.357	1.02652	0.0377632		ARSJ	1	607	601	0.376	-0.183	0.990115	-0.0143315
ARSK	1	chr5:94890867-94940746:+			ARSK	1	280	303	0.24	1.1	1.08214	0.113891		ARSK	1	370	384	0.134	1.23	1.03784	0.053581
AS3MT	1	chr10:104613981-104661651:+			AS3MT	1	160	157	0.528	-0.53	0.98125	-0.0273073		AS3MT	1	163	178	0.0502	2.29	1.09202	0.127005
ASAP2	1	chr2:9346895-9545806:+			ASAP2	1	1350	1172	0.0286	-4.15	0.868148	-0.203987		ASAP2	1	1287	1402	0.0502	2.41	1.08936	0.123474
ASAP3	1	chr1:23755057-23810645:-			ASAP3	1	260	249	0.457	-0.679	0.957692	-0.0623659		ASAP3	1	275	285	0.206	0.82	1.03636	0.0515303
ASB14	1	chr3:57302380-57322314:-			ASB14	1	67	65	0.347	-0.836	0.970149	-0.0437214		ASB14	1	81	80	0.376	-0.0858	0.987654	-0.0179219
ASB9	1	chrX:15262112-15288589:-			ASB9	1	194	215	0.182	1.75	1.10825	0.14828		ASB9	1	226	259	0.0684	2.12	1.14602	0.196629
ASPN	1	chr9:95218496-95244776:-			ASPN	1	48	43	0.457	-0.705	0.895833	-0.158698		ASPN	1	40	43	0.293	0.488	1.075	0.104337
ASXL2	1	chr2:25960562-26101335:-			ASXL2	1	2231	2444	0.0377	4.22	1.09547	0.131554		ASXL2	1	2058	2037	0.376	-0.343	0.989796	-0.014797
ASZ1	1	chr7:117003277-117067543:-			ASZ1	1	181	237	0.24	1.09	1.30939	0.388897		ASZ1	1	109	137	0.0502	2.53	1.25688	0.329848
ATAD2	1	chr8:124332743-124408687:-			ATAD2	1	2763	2673	0.24	-1.14	0.967427	-0.0477757		ATAD2	1	1199	620	0.0371	-3.09	0.517098	-0.951492
ATF2	1	chr2:175939009-176033110:-			ATF2	1	1953	1734	0.0169	-5.27	0.887865	-0.171588		ATF2	1	2583	2413	0.206	-1.67	0.934185	-0.0982197
ATF7	1	chr12:53909762-54020191:-			ATF7	1	1164	1168	0.571	0.0784	1.00344	0.00494922		ATF7	1	1450	1575	0.012	4.9	1.08621	0.119299
ATF7IP2	1	chr16:10479919-10577494:+			ATF7IP2	1	640	637	0.587	-0.0954	0.995313	-0.00677853		ATF7IP2	1	318	347	0.134	1.22	1.09119	0.125909
ATG12	1	chr5:115165819-115177544:-			ATG12	1	814	785	0.347	-0.896	0.964373	-0.0523361		ATG12	1	1067	1096	0.206	0.973	1.02718	0.0386876
ATP11A	1	chr13:113344644-113541466:+			ATP11A	1	1191	1153	0.347	-0.884	0.968094	-0.0467809		ATP11A	1	1486	1330	0.0502	-2.96	0.89502	-0.160008
ATP13A4	1	chr3:193119870-193272911:-			ATP13A4	1	75	81	0.347	0.753	1.08	0.111031		ATP13A4	1	81	86	0.206	0.829	1.06173	0.0864148
ATP1B2	1	chr17:7554255-7561087:+			ATP1B2	1	98	85	0.347	-1.04	0.867347	-0.205319		ATP1B2	1	117	124	0.282	0.653	1.05983	0.0838316
ATP2A2	1	chr12:110719433-110788895:+			ATP2A2	1	3359	3063	0.0694	-2.77	0.911879	-0.133086		ATP2A2	1	4690	4815	0.206	1.04	1.02665	0.0379479
ATP2B1	1	chr12:89981829-90049885:-			ATP2B1	1	900	597	0.0286	-4.11	0.663333	-0.592194		ATP2B1	1	6430	5985	0.0953	-2.13	0.930793	-0.103467
ATP9A	1	chr20:50213067-50385173:-			ATP9A	1	257	202	0.0286	-3.83	0.785992	-0.347413		ATP9A	1	1634	1671	0.282	0.602	1.02264	0.0323037
ATPBD4	1	chr15:35663139-35838423:-			ATPBD4	1	516	526	0.347	0.813	1.01938	0.0276917		ATPBD4	1	403	459	0.0371	2.79	1.13896	0.187714
ATRN	1	chr20:3451688-3631760:+			ATRN	1	1049	1072	0.182	1.53	1.02193	0.0312902		ATRN	1	934	1030	0.0102	5.62	1.10278	0.14115
ATRNL1	1	chr10:116853125-117708494:+			ATRNL1	1	284	367	0.182	1.6	1.29225	0.369889		ATRNL1	1	288	288	0.376	-0.00451	1	0
ATXN10	1	chr22:46067718-46240829:+			ATXN10	1	2067	1998	0.0977	-2.11	0.966618	-0.0489818		ATXN10	1	3820	3806	0.376	-0.276	0.996335	-0.00529708
AVL9	1	chr7:32535177-32628323:+			AVL9	1	817	735	0.0502	-2.9	0.899633	-0.152592		AVL9	1	1276	1322	0.206	0.731	1.03605	0.0510938
AVPR1A	1	chr12:63540217-63546590:-			AVPR1A	1	268	268	0.587	-0.00519	1	0		AVPR1A	1	95	109	0.0953	1.57	1.14737	0.198329
B3GALTL	1	chr13:31774133-31906409:+			B3GALTL	1	133	110	0.0248	-4.88	0.827068	-0.273923		B3GALTL	1	594	478	0.0102	-5.46	0.804714	-0.313452
BACE1	1	chr11:117156418-117186972:-			BACE1	1	1154	1297	0.0694	3.16	1.12392	0.168535		BACE1	1	1186	1235	0.282	0.585	1.04132	0.058407
BAHD1	1	chr15:40731921-40760426:+			BAHD1	1	260	259	0.587	-0.137	0.996154	-0.00555953		BAHD1	1	408	411	0.293	0.222	1.00735	0.0105692
BANK1	1	chr4:102341119-102995895:+			BANK1	1	854	984	0.0694	3.52	1.15222	0.204422		BANK1	1	54	69	0.0684	1.91	1.27778	0.353637
BBS10	1	chr12:76738513-76742207:-			BBS10	1	449	549	0.0169	6.26	1.22272	0.290091		BBS10	1	998	1130	0.0371	2.9	1.13226	0.179211
BBS12	1	chr4:123653858-123666097:+			BBS12	1	101	112	0.24	1.28	1.10891	0.149143		BBS12	1	143	188	0.0177	4.09	1.31469	0.394718
BBS2	1	chr16:56518301-56554195:-			BBS2	1	827	872	0.24	1.36	1.05441	0.0764408		BBS2	1	346	337	0.376	-0.541	0.973988	-0.0380234
BCAM	1	chr19:45312339-45324677:+			BCAM	1	540	508	0.0694	-2.58	0.940741	-0.0881309		BCAM	1	664	713	0.0953	1.76	1.0738	0.102719
BCL2	1	chr18:60790580-60986613:-			BCL2	1	3773	3814	0.528	0.299	1.01087	0.0155927		BCL2	1	1727	1637	0.293	-1.2	0.947887	-0.0772138
BCL2L15	1	chr1:114420794-114430169:-			BCL2L15	1	57	44	0.138	-1.84	0.77193	-0.373458		BCL2L15	1	60	71	0.134	1.19	1.18333	0.242857
BCMO1	1	chr16:81272297-81324747:+			BCMO1	1	141	152	0.457	0.54	1.07801	0.108376		BCMO1	1	77	83	0.282	0.644	1.07792	0.108253
BCO2	1	chr11:112046234-112089643:+			BCO2	1	126	119	0.347	-0.892	0.944444	-0.0824622		BCO2	1	97	125	0.0283	3.05	1.28866	0.365871
BCOR	1	chrX:39910509-40036643:-			BCOR	1	1748	1670	0.24	-1.26	0.955378	-0.0658571		BCOR	1	2395	2749	0.0177	4.1	1.14781	0.198881
BDKRB1	1	chr14:96722560-96731094:+			BDKRB1	1	131	108	0.138	-1.81	0.824427	-0.278535		BDKRB1	1	111	130	0.0953	1.72	1.17117	0.227952
BDKRB2	1	chr14:96671182-96710783:+			BDKRB2	1	803	1335	0.138	2.14	1.66252	0.733368		BDKRB2	1	393	399	0.293	0.154	1.01527	0.0218594
BDNF	1	chr11:27676447-27743296:-			BDNF	1	67	72	0.347	0.916	1.07463	0.103836		BDNF	1	217	398	0.0102	5.33	1.8341	0.875073
BEND4	1	chr4:42112958-42154895:-			BEND4	1	1350	1278	0.138	-1.78	0.946667	-0.0790716		BEND4	1	1351	1423	0.0371	2.83	1.05329	0.074908
BHLHE40	1	chr3:5021123-5026861:+			BHLHE40	1	2133	1034	0.0145	-9.53	0.484763	-1.04465		BHLHE40	1	1817	1364	0.00416	-11.9	0.750688	-0.413715
BICD2	1	chr9:95473675-95527083:-			BICD2	1	701	669	0.182	-1.39	0.954351	-0.0674082		BICD2	1	774	721	0.134	-1.85	0.931525	-0.102334
BIRC3	1	chr11:102188216-102208448:+			BIRC3	1	197	168	0.0145	-5.66	0.852792	-0.229734		BIRC3	1	757	833	0.0953	1.72	1.1004	0.138023
BMP15	1	chrX:50653785-50659606:+			BMP15	1	51	67	0.24	1.12	1.31373	0.393664		BMP15	1	48	86	0.0283	3.29	1.79167	0.841302
BMP2K	1	chr4:79697533-79833339:+			BMP2K	1	1515	1111	0.0169	-5.19	0.733333	-0.447459		BMP2K	1	1693	2243	0.012	5.03	1.32487	0.405848
BMP3	1	chr4:81952120-81974844:+			BMP3	1	990	1024	0.457	0.361	1.03434	0.0487153		BMP3	1	1224	1116	0.206	-1.58	0.911765	-0.133267
BMPER	1	chr7:33944524-34195484:+			BMPER	1	151	148	0.528	-0.434	0.980132	-0.0289514		BMPER	1	217	266	0.0371	2.91	1.22581	0.293731
BNIP3L	1	chr8:26240415-26270644:+			BNIP3L	1	4411	3391	0.0248	-4.76	0.76876	-0.379395		BNIP3L	1	8588	9629	0.014	4.64	1.12122	0.165064
BOD1L	1	chr4:13570367-13629328:-			BOD1L	1	1461	1387	0.182	-1.44	0.94935	-0.0749884		BOD1L	1	936	1027	0.0371	2.82	1.09722	0.133856
BRCA1	1	chr17:41196315-41277468:-			BRCA1	1	818	843	0.457	0.641	1.03056	0.0434318		BRCA1	1	310	197	0.0684	-2.63	0.635484	-0.654073
BRD7	1	chr16:50352950-50402829:-			BRD7	1	1176	1172	0.587	-0.109	0.996599	-0.00491549		BRD7	1	1034	1061	0.282	0.696	1.02611	0.0371885
BRWD3	1	chrX:79931696-80065187:-			BRWD3	1	1410	1375	0.347	-0.985	0.975177	-0.0362635		BRWD3	1	943	1244	0.00208	14	1.31919	0.399657
BTBD10	1	chr11:13409572-13484826:-			BTBD10	1	386	377	0.457	-0.654	0.976684	-0.0340363		BTBD10	1	931	697	0.00505	-7.12	0.748657	-0.417623
BTF3L4	1	chr1:52521798-52556388:+			BTF3L4	1	2619	2727	0.24	1.26	1.04124	0.0582986		BTF3L4	1	3001	2902	0.355	-0.668	0.967011	-0.0483958
BTN3A3	1	chr6:26440771-26453642:+			BTN3A3	1	138	137	0.587	-0.0527	0.992754	-0.0104924		BTN3A3	1	193	213	0.134	1.35	1.10363	0.142253
BTRC	1	chr10:103113826-103317068:+			BTRC	1	243	265	0.182	1.54	1.09053	0.125036		BTRC	1	500	524	0.134	1.42	1.048	0.0676387
BUB1	1	chr2:111395412-111435664:-			BUB1	1	2766	2981	0.138	2.08	1.07773	0.107995		BUB1	1	388	195	0.0371	-3.02	0.502577	-0.992583
BUB3	1	chr10:124913794-124924879:+			BUB3	1	1402	1377	0.347	-1.05	0.982168	-0.0259578		BUB3	1	1008	837	0.0233	-3.94	0.830357	-0.268196
C10orf137	1	chr10:127408101-127452708:+			C10orf137	1	394	417	0.182	1.79	1.05838	0.0818518		C10orf137	1	454	412	0.0953	-2.28	0.907489	-0.140048
C10orf40	1	chr10:61717976-61720671:-			C10orf40	1	57	69	0.347	0.807	1.21053	0.275634		C10orf40	1	33	37	0.206	1	1.12121	0.165059
C10orf47	1	chr10:11865398-11914274:+			C10orf47	1	655	582	0.182	-1.65	0.88855	-0.170476		C10orf47	1	538	527	0.355	-0.738	0.979554	-0.0298032
C10orf54	1	chr10:73507317-73533337:-			C10orf54	1	1059	1173	0.24	1.25	1.10765	0.1475		C10orf54	1	846	946	0.0684	2.21	1.1182	0.161183
C10orf75	1	chr10:102133348-102148110:+			C10orf75	1	1731	1119	0.0145	-12.2	0.646447	-0.629396		C10orf75	1	361	248	0.0177	-4.53	0.686981	-0.541659
C11orf41	1	chr11:33563878-33695644:+			C11orf41	1	106	113	0.24	1.13	1.06604	0.0922585		C11orf41	1	147	169	0.0502	2.35	1.14966	0.201207
C11orf63	1	chr11:122753392-122830429:+			C11orf63	1	428	487	0.0502	3.73	1.13785	0.186311		C11orf63	1	475	452	0.206	-1.68	0.951579	-0.0716047
C11orf65	1	chr11:108201931-108338258:-			C11orf65	1	217	215	0.587	-0.146	0.990783	-0.0133584		C11orf65	1	133	139	0.134	1.24	1.04511	0.0636586
C11orf70	1	chr11:101918200-101955291:+			C11orf70	1	139	147	0.457	0.644	1.05755	0.0807313		C11orf70	1	178	193	0.0684	2.15	1.08427	0.116724
C11orf87	1	chr11:109292876-109296408:+			C11orf87	1	1130	1135	0.571	0.115	1.00442	0.00636952		C11orf87	1	750	817	0.134	1.2	1.08933	0.123445
C11orf93	1	chr11:111171253-111179364:+			C11orf93	1	171	148	0.0977	-2.31	0.865497	-0.208399		C11orf93	1	190	181	0.304	-1.11	0.952632	-0.0700097
C12orf11	1	chr12:27058125-27091254:-			C12orf11	1	1072	1042	0.347	-0.827	0.972015	-0.0409496		C12orf11	1	1221	1177	0.304	-1.09	0.963964	-0.0529489
C12orf39	1	chr12:21679257-21685457:+			C12orf39	1	111	120	0.347	0.911	1.08108	0.112475		C12orf39	1	82	70	0.304	-1.05	0.853659	-0.228269
C12orf48	1	chr12:102513957-102591291:+			C12orf48	1	319	303	0.24	-1.08	0.949843	-0.0742386		C12orf48	1	61	35	0.0502	-2.95	0.57377	-0.801454
C12orf5	1	chr12:4430372-4462338:+			C12orf5	1	78	88	0.24	1.2	1.12821	0.174029		C12orf5	1	329	332	0.293	0.169	1.00912	0.0130957
C14orf101	1	chr14:57046512-57115002:+			C14orf101	1	999	960	0.347	-0.963	0.960961	-0.0574503		C14orf101	1	935	975	0.134	1.44	1.04278	0.0604359
C14orf126	1	chr14:31915246-31926667:-			C14orf126	1	348	386	0.182	1.64	1.1092	0.149514		C14orf126	1	684	640	0.304	-1.16	0.935673	-0.0959244
C14orf129	1	chr14:96829866-96853623:+			C14orf129	1	459	674	0.182	1.88	1.46841	0.554254		C14orf129	1	513	567	0.134	1.43	1.10526	0.14439
C14orf147	1	chr14:34902155-34931562:-			C14orf147	1	2547	2653	0.347	0.81	1.04162	0.0588257		C14orf147	1	1719	1567	0.0502	-2.66	0.911576	-0.133564
C14orf38	1	chr14:60018074-60030577:-			C14orf38	1					#DIV/0!	#DIV/0!		C14orf38	1	10	6	0.293	-1.3	0.6	-0.736966
C14orf93	1	chr14:23456112-23479346:-			C14orf93	1	249	250	0.571	0.112	1.00402	0.00578235		C14orf93	1	228	246	0.0953	1.82	1.07895	0.109624
C15orf29	1	chr15:34432877-34502297:-			C15orf29	1	745	679	0.138	-1.71	0.911409	-0.133829		C15orf29	1	437	463	0.0684	2.17	1.0595	0.0833789
C15orf38	1	chr15:90376790-90456159:-			C15orf38	1	504	459	0.0502	-3.02	0.910714	-0.13493		C15orf38	1	822	795	0.304	-1.1	0.967153	-0.0481835
C16orf72	1	chr16:9185538-9213536:+			C16orf72	1	1548	1499	0.24	-1.13	0.968346	-0.0464051		C16orf72	1	4013	4151	0.0684	1.93	1.03439	0.0487778
C17orf39	1	chr17:17942612-17971718:+			C17orf39	1	314	295	0.24	-1.09	0.93949	-0.0900496		C17orf39	1	597	475	0.0177	-4.52	0.795645	-0.329803
C17orf67	1	chr17:54869276-54902682:-			C17orf67	1	187	155	0.0377	-3.5	0.828877	-0.27077		C17orf67	1	158	160	0.293	0.182	1.01266	0.0181473
C17orf71	1	chr17:57287399-57292594:+			C17orf71	1	288	290	0.571	0.105	1.00694	0.00998409		C17orf71	1	439	415	0.282	-1.54	0.94533	-0.0811096
C18orf1	1	chr18:13218796-13652748:+			C18orf1	1	430	305	0.0377	-3.73	0.709302	-0.495527		C18orf1	1	509	575	0.0684	1.97	1.12967	0.175896
C18orf10	1	chr18:34366761-34409155:-			C18orf10	1	2648	2711	0.347	0.656	1.02379	0.033922		C18orf10	1	2614	2808	0.206	1.06	1.07422	0.103284
C18orf54	1	chr18:51885172-51908379:+			C18orf54	1	445	373	0.0694	-2.61	0.838202	-0.25463		C18orf54	1	213	134	0.0684	-2.62	0.629108	-0.66862
C19orf2	1	chr19:30414552-30506599:+			C19orf2	1	2345	2337	0.587	-0.0903	0.996588	-0.00493019		C19orf2	1	1974	1902	0.304	-1.06	0.963526	-0.0536047
C1orf116	1	chr1:207191870-207206092:-			C1orf116	1	395	492	0.138	2.39	1.24557	0.316806		C1orf116	1	200	192	0.366	-0.624	0.96	-0.0588937
C1orf128	1	chr1:24104909-24114720:+			C1orf128	1	418	428	0.457	0.419	1.02392	0.0341079		C1orf128	1	770	615	0.0502	-2.76	0.798701	-0.324272
C1orf156	1	chr1:169761702-169764107:-			C1orf156	1	445	481	0.24	1.34	1.0809	0.112232		C1orf156	1	236	262	0.0684	2.16	1.11017	0.15078
C1orf173	1	chr1:75033797-75139422:-			C1orf173	1	87	85	0.571	-0.223	0.977011	-0.0335526		C1orf173	1	72	65	0.304	-1.16	0.902778	-0.147557
C1orf192	1	chr1:161334523-161337664:-			C1orf192	1	88	72	0.182	-1.64	0.818182	-0.289507		C1orf192	1	103	99	0.355	-0.662	0.961165	-0.0571439
C1orf27	1	chr1:186344971-186390499:+			C1orf27	1	1051	970	0.138	-1.94	0.922931	-0.115706		C1orf27	1	994	1001	0.293	0.187	1.00704	0.0101242
C1orf58	1	chr1:222885907-222908538:+			C1orf58	1	825	795	0.457	-0.661	0.963636	-0.0534393		C1orf58	1	2083	2096	0.293	0.35	1.00624	0.00897588
C1QBP	1	chr17:5335953-5342498:-			C1QBP	1	2805	3006	0.0694	3.36	1.07166	0.0998442		C1QBP	1	2060	1955	0.0953	-2.06	0.949029	-0.0754757
C2orf58	1	chr2:38358248-38408988:+			C2orf58	1	115	91	0.24	-1.38	0.791304	-0.337695		C2orf58	1	88	79	0.304	-1.1	0.897727	-0.155651
C2orf67	1	chr2:210885448-211036051:-			C2orf67	1	1505	1508	0.571	0.0336	1.00199	0.00287294		C2orf67	1	1099	981	0.0684	-2.41	0.89263	-0.163866
C2orf88	1	chr2:191028663-191064934:+			C2orf88	1	87	378	0.182	1.77	4.34483	2.1193		C2orf88	1	158	155	0.376	-0.243	0.981013	-0.0276563
C3orf23	1	chr3:44379634-44450937:+			C3orf23	1	852	837	0.457	-0.672	0.982394	-0.0256258		C3orf23	1	770	742	0.355	-0.655	0.963636	-0.0534393
C3orf31	1	chr3:11831921-11888352:-			C3orf31	1	188	172	0.347	-0.958	0.914894	-0.128324		C3orf31	1	176	184	0.282	0.657	1.04545	0.0641303
C3orf58	1	chr3:143690914-143711201:+			C3orf58	1	798	866	0.182	1.48	1.08521	0.117978		C3orf58	1	943	1067	0.0684	2.14	1.1315	0.178231
C3orf62	1	chr3:49306220-49314994:-			C3orf62	1	122	107	0.347	-0.906	0.877049	-0.18927		C3orf62	1	1079	1376	0.00792	5.95	1.27525	0.350786
C4orf29	1	chr4:128886462-128957478:+			C4orf29	1	1419	1404	0.571	-0.35	0.989429	-0.0153317		C4orf29	1	744	782	0.206	0.992	1.05108	0.071866
C4orf3	1	chr4:120218794-120221888:-			C4orf3	1	2414	2249	0.138	-2.03	0.931649	-0.102142		C4orf3	1	2025	1795	0.0233	-3.81	0.88642	-0.173938
C4orf32	1	chr4:113066679-113110229:+			C4orf32	1	808	532	0.138	-2.02	0.658416	-0.602929		C4orf32	1	805	611	0.00416	-10.5	0.759006	-0.397816
C4orf44	1	chr4:3250768-3265788:+			C4orf44	1	1972	2173	0.0977	2.64	1.10193	0.140029		C4orf44	1	1427	1591	0.012	5.12	1.11493	0.156949
C5orf24	1	chr5:134181371-134194785:+			C5orf24	1	1039	997	0.457	-0.575	0.959577	-0.0595302		C5orf24	1	3298	3520	0.0684	1.97	1.06731	0.093984
C5orf27	1	chr5:95187937-95195834:+			C5orf27	1	121	117	0.347	-1.01	0.966942	-0.0484985		C5orf27	1	173	168	0.373	-0.572	0.971098	-0.0423108
C5orf28	1	chr5:43444355-43484275:-			C5orf28	1	553	418	0.0145	-7.34	0.755877	-0.403777		C5orf28	1	567	527	0.134	-1.96	0.929453	-0.105546
C5orf58	1	chr5:169659947-169679573:+			C5orf58	1	30	43	0.138	2.09	1.43333	0.519374		C5orf58	1	31	38	0.206	1.04	1.22581	0.293731
C6orf123	1	chr6:168185224-168197539:-			C6orf123	1	308	383	0.182	1.71	1.24351	0.314414		C6orf123	1	373	397	0.206	1.07	1.06434	0.0899634
C6orf170	1	chr6:121401384-121655880:-			C6orf170	1	397	383	0.457	-0.744	0.964736	-0.0517946		C6orf170	1	199	200	0.293	0.0885	1.00503	0.00723157
C6orf174	1	chr6:127761489-127840078:-			C6orf174	1	226	149	0.0145	-6.3	0.659292	-0.60101		C6orf174	1	236	217	0.318	-0.916	0.919492	-0.121092
C6orf201	1	chr6:4079452-4131365:+			C6orf201	1	172	161	0.347	-0.931	0.936047	-0.0953479		C6orf201	1	155	160	0.293	0.396	1.03226	0.0458037
C6orf204	1	chr6:118784927-119031245:-			C6orf204	1	575	507	0.138	-1.81	0.881739	-0.181576		C6orf204	1	466	499	0.134	1.16	1.07082	0.0987099
C7orf10	1	chr7:40174482-40900357:+			C7orf10	1	319	326	0.457	0.455	1.02194	0.0313155		C7orf10	1	64	80	0.0953	1.79	1.25	0.321928
C7orf42	1	chr7:66386250-66421139:+			C7orf42	1	2806	2789	0.583	-0.206	0.993942	-0.00876707		C7orf42	1	5762	5715	0.366	-0.604	0.991843	-0.0118162
C7orf60	1	chr7:112459204-112579932:-			C7orf60	1	654	520	0.0377	-3.55	0.795107	-0.330779		C7orf60	1	959	1122	0.014	4.59	1.16997	0.22647
C8orf37	1	chr8:96258236-96281418:-			C8orf37	1	256	255	0.587	-0.0159	0.996094	-0.00564656		C8orf37	1	191	204	0.282	0.557	1.06806	0.0949965
C8orf84	1	chr8:73979256-74005507:-			C8orf84	1	416	335	0.0502	-3.26	0.805288	-0.312422		C8orf84	1	454	442	0.338	-0.796	0.973568	-0.0386459
C9orf130	1	chr9:98575591-98638236:-			C9orf130	1	231	268	0.24	1.3	1.16017	0.21434		C9orf130	1	288	368	0.0102	5.54	1.27778	0.353637
C9orf170	1	chr9:89763560-89774641:+			C9orf170	1	98	92	0.528	-0.533	0.938776	-0.0911479		C9orf170	1	102	87	0.304	-1.15	0.852941	-0.229482
C9orf71	1	chr9:71151501-71155783:-			C9orf71	1	69	123	0.0694	3.53	1.78261	0.83399		C9orf71	1	114	149	0.0502	2.36	1.30702	0.386279
C9orf82	1	chr9:26840686-26892785:-			C9orf82	1	1175	1170	0.587	-0.0554	0.995745	-0.00615223		C9orf82	1	581	487	0.282	-1.49	0.83821	-0.254616
CA2	1	chr8:86376182-86393693:+			CA2	1	11637	11691	0.457	0.453	1.00464	0.00667916		CA2	1	1693	1331	0.012	-5.01	0.786178	-0.347071
CABP1	1	chr12:121078423-121105125:+			CABP1	1	68	82	0.182	1.75	1.20588	0.270089		CABP1	1	71	74	0.293	0.45	1.04225	0.0597062
CACHD1	1	chr1:64936476-65158735:+			CACHD1	1	88	91	0.457	0.647	1.03409	0.048363		CACHD1	1	268	209	0.014	-4.95	0.779851	-0.35873
CACNA1H	1	chr16:1203242-1271771:+			CACNA1H	1	746	760	0.457	0.512	1.01877	0.0268238		CACNA1H	1	762	873	0.014	4.58	1.14567	0.196191
CACNB4	1	chr2:152694144-152955593:-			CACNB4	1	383	375	0.457	-0.605	0.979112	-0.0304538		CACNB4	1	226	147	0.00792	-5.97	0.650442	-0.620507
CADM2	1	chr3:85008134-86117948:+			CADM2	1	211	208	0.571	-0.303	0.985782	-0.0206595		CADM2	1	256	337	0.0177	4.21	1.31641	0.396605
CALCOCO2	1	chr17:46908373-46942228:+			CALCOCO2	1	1438	1341	0.0169	-5.49	0.932545	-0.100754		CALCOCO2	1	1041	1041	0.376	-0.0185	1	0
CALM1	1	chr14:90863377-90874610:+			CALM1	1	3207	2841	0.0169	-5.51	0.885875	-0.174826		CALM1	1	4895	5257	0.0502	2.48	1.07395	0.102931
CALM2	1	chr2:47317410-47403710:-			CALM2	1	1554	1537	0.528	-0.531	0.98906	-0.0158693		CALM2	1	2691	2526	0.0953	-2.16	0.938685	-0.0912878
CALM3	1	chr19:47104513-47114038:+			CALM3	1	6336	7133	0.0502	3.78	1.12579	0.170937		CALM3	1	6513	5940	0.012	-5.21	0.912022	-0.132859
CALU	1	chr7:128379437-128411905:+			CALU	1	1967	1410	0.0145	-6.95	0.716828	-0.480302		CALU	1	3615	2596	0.00416	-9.77	0.718119	-0.477705
CAMLG	1	chr5:134074207-134087841:+			CAMLG	1	916	987	0.182	1.55	1.07751	0.107702		CAMLG	1	748	761	0.293	0.385	1.01738	0.0248582
CAMSAP1L1	1	chr1:200708687-200829829:+			CAMSAP1L1	1	262	347	0.0502	4	1.32443	0.405369		CAMSAP1L1	1	2062	2267	0.00792	5.93	1.09942	0.13674
CAND1	1	chr12:67663160-67708391:+			CAND1	1	1069	1032	0.457	-0.692	0.965388	-0.0508189		CAND1	1	1653	1495	0.0502	-2.95	0.904416	-0.144941
CANX	1	chr5:179125931-179158637:+			CANX	1	7678	7389	0.0286	-3.89	0.96236	-0.0553514		CANX	1	8517	7780	0.0283	-3.53	0.913467	-0.130575
CAPZA2	1	chr7:116502593-116559312:+			CAPZA2	1	2379	2288	0.347	-0.852	0.961749	-0.0562682		CAPZA2	1	4330	4229	0.318	-0.872	0.976674	-0.0340505
CARKD	1	chr13:111267925-111292340:+			CARKD	1	417	437	0.24	1.19	1.04796	0.0675859		CARKD	1	529	527	0.376	-0.0971	0.996219	-0.00546476
CASC4	1	chr15:44580930-44707955:+			CASC4	1	4229	3900	0.0286	-3.94	0.922204	-0.116842		CASC4	1	2805	3130	0.0371	2.9	1.11586	0.158162
CASC5	1	chr15:40886464-40954881:+			CASC5	1	1537	1567	0.457	0.565	1.01952	0.027888		CASC5	1	252	134	0.0684	-2.35	0.531746	-0.911191
CASD1	1	chr7:94139185-94186279:+			CASD1	1	482	514	0.182	1.62	1.06639	0.0927352		CASD1	1	303	352	0.0371	2.66	1.16172	0.216258
CASK	1	chrX:41374188-41782716:-			CASK	1	105	85	0.0977	-2.14	0.809524	-0.304855		CASK	1	88	96	0.0684	2.02	1.09091	0.125531
CBL	1	chr11:119076991-119178856:+			CBL	1	4442	4091	0.0502	-3.05	0.920982	-0.118756		CBL	1	5582	5696	0.206	0.873	1.02042	0.029167
CBLL1	1	chr7:107384591-107400024:+			CBLL1	1	2570	2566	0.587	-0.0367	0.998444	-0.00224719		CBLL1	1	2696	2815	0.0953	1.55	1.04414	0.0623144
CBLN2	1	chr18:70203916-70211773:-			CBLN2	1	217	197	0.0977	-2.22	0.907834	-0.139499		CBLN2	1	207	232	0.0283	3.22	1.12077	0.164494
CC2D1B	1	chr1:52816270-52831828:-			CC2D1B	1	748	716	0.138	-1.97	0.957219	-0.0630787		CC2D1B	1	1288	1269	0.366	-0.643	0.985248	-0.0214405
CCDC112	1	chr5:114603339-114632390:-			CCDC112	1	660	681	0.347	0.727	1.03182	0.0451888		CCDC112	1	80	85	0.282	0.597	1.0625	0.0874628
CCDC140	1	chr2:223162867-223169936:+			CCDC140	1	115	92	0.457	-0.761	0.8	-0.321928		CCDC140	1	197	200	0.293	0.0762	1.01523	0.0218044
CCDC148	1	chr2:159028487-159313265:-			CCDC148	1	81	58	0.138	-1.91	0.716049	-0.481869		CCDC148	1	95	98	0.293	0.225	1.03158	0.0448542
CCDC21	1	chr1:26560694-26606329:+			CCDC21	1	535	537	0.571	0.0709	1.00374	0.0053832		CCDC21	1	461	410	0.0684	-2.54	0.889371	-0.169143
CCDC39	1	chr3:180331603-180565412:-			CCDC39	1	203	201	0.583	-0.177	0.990148	-0.0142842		CCDC39	1	110	130	0.0233	3.86	1.18182	0.241008
CCDC60	1	chr12:119772518-119978851:+			CCDC60	1	92	103	0.24	1.38	1.11957	0.162939		CCDC60	1	110	110	0.376	-0.111	1	0
CCDC67	1	chr11:93063168-93171634:+			CCDC67	1	145	128	0.571	-0.273	0.882759	-0.179909		CCDC67	1	82	81	0.376	-0.394	0.987805	-0.017702
CCDC68	1	chr18:52568795-52626739:-			CCDC68	1	50	45	0.24	-1.36	0.9	-0.152003		CCDC68	1	32	32	0.376	-0.315	1	0
CCDC73	1	chr11:32623627-32816187:-			CCDC73	1	124	166	0.182	1.73	1.33871	0.420843		CCDC73	1	37	47	0.0233	3.67	1.27027	0.345135
CCDC75	1	chr2:37311595-37326349:+			CCDC75	1	733	755	0.347	0.751	1.03001	0.0426634		CCDC75	1	407	365	0.014	-4.8	0.896806	-0.157132
CCL18	1	chr17:34391645-34398840:+			CCL18	1	129	95	0.182	-1.41	0.736434	-0.441372		CCL18	1	365	438	0.0953	1.57	1.2	0.263034
CCL2	1	chr17:32582305-32584216:+			CCL2	1	363	235	0.0377	-3.33	0.647383	-0.627309		CCL2	1	1675	1118	0.0502	-2.86	0.667463	-0.583241
CCNA1	1	chr13:37006039-37017096:+			CCNA1	1	205	241	0.138	2.26	1.17561	0.233409		CCNA1	1	115	92	0.0684	-2.4	0.8	-0.321928
CCNG1	1	chr5:162864578-162872020:+			CCNG1	1	2933	2580	0.0286	-4	0.879645	-0.185006		CCNG1	1	3217	3617	0.0177	3.93	1.12434	0.169078
CCNJ	1	chr10:97803155-97820622:+			CCNJ	1	203	200	0.528	-0.516	0.985222	-0.0214797		CCNJ	1	894	788	0.0684	-2.34	0.881432	-0.182079
CCNT1	1	chr12:49086753-49110781:-			CCNT1	1	1215	1080	0.138	-2.06	0.888889	-0.169925		CCNT1	1	1573	1473	0.304	-1.05	0.936427	-0.0947612
CCNT2	1	chr2:135676037-135714584:+			CCNT2	1	1616	1528	0.24	-1.32	0.945545	-0.0807827		CCNT2	1	1687	1794	0.0953	1.64	1.06343	0.0887199
CCNYL1	1	chr2:208576265-208619968:+			CCNYL1	1	689	689	0.571	0.0211	1	0		CCNYL1	1	634	557	0.014	-4.62	0.878549	-0.186806
CCT4	1	chr2:62095266-62115824:-			CCT4	1	3888	3641	0.0377	-3.51	0.936471	-0.0946935		CCT4	1	2679	2306	0.012	-5.4	0.860769	-0.216302
CD109	1	chr6:74405828-74534789:+			CD109	1	963	603	0.0286	-3.96	0.626168	-0.675378		CD109	1	2006	2415	0.0371	3.03	1.20389	0.267702
CD1B	1	chr1:158297789-158301321:-			CD1B	1	77	83	0.24	1.16	1.07792	0.108253		CD1B	1	66	64	0.376	-0.154	0.969697	-0.0443941
CD1C	1	chr1:158259577-158263394:+			CD1C	1	80	101	0.24	1.27	1.2625	0.336283		CD1C	1	799	801	0.293	0.0211	1.0025	0.00360674
CD300E	1	chr17:72606027-72619879:-			CD300E	1	261	302	0.24	1.4	1.15709	0.210499		CD300E	1	150	159	0.134	1.1	1.06	0.0840643
CD36	1	chr7:79998892-80307398:+			CD36	1	529	474	0.24	-1.25	0.89603	-0.158381		CD36	1	4765	6376	0.014	4.43	1.33809	0.420175
CD58	1	chr1:117057158-117113661:-			CD58	1	806	761	0.347	-0.897	0.944169	-0.0828834		CD58	1	3048	2735	0.134	-1.87	0.89731	-0.156322
CD59	1	chr11:33724559-33757995:-			CD59	1	171	247	0.0377	4.24	1.44444	0.530515		CD59	1	6641	8397	0.014	4.51	1.26442	0.338473
CD5L	1	chr1:157800707-157811634:-			CD5L	1	80	96	0.182	1.5	1.2	0.263034		CD5L	1	106	117	0.0953	1.76	1.10377	0.142444
CD93	1	chr20:23059996-23066977:-			CD93	1	2538	2587	0.528	0.298	1.01931	0.027588		CD93	1	3196	3780	0.0684	1.96	1.18273	0.242119
CDC42BPA	1	chr1:227177568-227506175:-			CDC42BPA	1	72	75	0.347	0.654	1.04167	0.0588937		CDC42BPA	1	168	198	0.00348	8.99	1.17857	0.237039
CDC42EP3	1	chr2:37870744-37899326:-			CDC42EP3	1	1843	1712	0.0502	-2.96	0.92892	-0.106373		CDC42EP3	1	1404	1816	0.00355	8.21	1.29345	0.371221
CDC42SE2	1	chr5:130599703-130730358:+			CDC42SE2	1	1913	2060	0.0694	3.37	1.07684	0.106807		CDC42SE2	1	1350	1401	0.0684	1.97	1.03778	0.0534975
CDH1	1	chr16:68771196-68869442:+			CDH1	1	284	278	0.528	-0.461	0.978873	-0.030806		CDH1	1	298	334	0.0371	2.73	1.12081	0.164536
CDH11	1	chr16:64980686-65155960:-			CDH11	1	115	126	0.347	0.988	1.09565	0.13179		CDH11	1	146	154	0.282	0.618	1.05479	0.076962
CDH17	1	chr8:95139393-95220806:-			CDH17	1	102	98	0.457	-0.653	0.960784	-0.0577155		CDH17	1	57	80	0.00355	8.14	1.40351	0.489038
CDH26	1	chr20:58533483-58608731:+			CDH26	1	724	756	0.457	0.589	1.0442	0.0623965		CDH26	1	538	564	0.282	0.655	1.04833	0.068089
CDH3	1	chr16:68678740-68732939:+			CDH3	1	258	268	0.528	0.292	1.03876	0.0548619		CDH3	1	227	246	0.0953	1.5	1.0837	0.115966
CDK6	1	chr7:92234240-92465941:-			CDK6	1	3179	2819	0.0169	-5.06	0.886757	-0.17339		CDK6	1	4162	4494	0.0371	2.75	1.07977	0.110723
CDK8	1	chr13:26828277-26979346:+			CDK8	1	808	820	0.457	0.574	1.01485	0.0212686		CDK8	1	925	975	0.0953	1.6	1.05405	0.0759489
CDKL2	1	chr4:76504352-76555693:-			CDKL2	1	55	53	0.587	-0.147	0.963636	-0.0534393		CDKL2	1	49	53	0.134	1.22	1.08163	0.113211
CDKL3	1	chr5:133634116-133706740:-			CDKL3	1	134	105	0.0377	-3.49	0.783582	-0.351844		CDKL3	1	346	290	0.0371	-3.17	0.83815	-0.254719
CDNF	1	chr10:14861252-14880574:-			CDNF	1	78	72	0.347	-0.788	0.923077	-0.115477		CDNF	1	39	53	0.0177	4.18	1.35897	0.442518
CDON	1	chr11:125826718-125933187:-			CDON	1	517	444	0.0248	-4.45	0.858801	-0.219605		CDON	1	355	436	0.00695	6.54	1.22817	0.296509
CDS2	1	chr20:5107433-5171985:+			CDS2	1	475	450	0.182	-1.45	0.947368	-0.0780025		CDS2	1	1412	1286	0.0953	-2.25	0.910765	-0.134849
CDV3	1	chr3:133292575-133309104:+			CDV3	1	3161	3062	0.138	-1.78	0.968681	-0.0459068		CDV3	1	5422	5661	0.0233	3.47	1.04408	0.0622318
CDX2	1	chr13:28536282-28543505:-			CDX2	1	142	144	0.528	0.158	1.01408	0.0201779		CDX2	1	157	162	0.293	0.301	1.03185	0.0452293
CDYL	1	chr6:4706394-4955775:+			CDYL	1	350	351	0.571	0.0639	1.00286	0.00411611		CDYL	1	770	611	0.012	-5.43	0.793506	-0.333686
CEACAM6	1	chr19:42259429-42276113:+			CEACAM6	1	663	869	0.0502	3.91	1.31071	0.390347		CEACAM6	1	302	311	0.293	0.506	1.0298	0.042366
CEACAM8	1	chr19:43084396-43099082:-			CEACAM8	1	258	305	0.138	2.26	1.18217	0.241438		CEACAM8	1	79	87	0.0502	2.54	1.10127	0.139163
CENPE	1	chr4:104026971-104119566:-			CENPE	1	1597	1560	0.528	-0.432	0.976832	-0.0338183		CENPE	1	178	130	0.0233	-3.9	0.730337	-0.453366
CENPF	1	chr1:214776539-214837912:+			CENPF	1	2548	2701	0.0977	2.56	1.06005	0.0841284		CENPF	1	311	158	0.0502	-2.88	0.508039	-0.97699
CENPL	1	chr1:173768689-173794007:-			CENPL	1	519	510	0.571	-0.317	0.982659	-0.0252373		CENPL	1	206	172	0.206	-1.72	0.834951	-0.260236
CENPP	1	chr9:95087767-95382815:+			CENPP	1	430	442	0.347	0.733	1.02791	0.0397097		CENPP	1	321	273	0.282	-1.54	0.850467	-0.233672
CEP120	1	chr5:122681636-122759286:-			CEP120	1	902	703	0.0169	-5.26	0.779379	-0.359603		CEP120	1	241	216	0.318	-0.995	0.896266	-0.158002
CEP290	1	chr12:88442795-88535993:-			CEP290	1	443	455	0.457	0.351	1.02709	0.0385598		CEP290	1	166	157	0.376	-0.432	0.945783	-0.0804187
CEP63	1	chr3:134204592-134293853:+			CEP63	1	1263	1308	0.347	1	1.03563	0.0505079		CEP63	1	292	275	0.282	-1.53	0.941781	-0.0865368
CEP76	1	chr18:12661958-12702749:-			CEP76	1	316	303	0.457	-0.768	0.958861	-0.0606068		CEP76	1	331	292	0.206	-1.61	0.882175	-0.180863
CEP78	1	chr9:80851012-80886799:+			CEP78	1	410	441	0.0694	3.37	1.07561	0.105155		CEP78	1	334	279	0.206	-1.7	0.835329	-0.259583
CFH	1	chr1:196621009-196716631:+			CFH	1	69	65	0.347	-0.888	0.942029	-0.0861566		CFH	1	38	48	0.0684	2.14	1.26316	0.337035
CGRRF1	1	chr14:54976588-55005332:+			CGRRF1	1	851	969	0.0977	2.82	1.13866	0.187338		CGRRF1	1	773	782	0.293	0.327	1.01164	0.0167002
CHD8	1	chr14:21853647-21905457:-			CHD8	1	1496	1522	0.457	0.552	1.01738	0.0248582		CHD8	1	1247	1333	0.0371	2.83	1.06897	0.0962153
CHIC1	1	chrX:72783045-72906608:+			CHIC1	1	349	369	0.347	0.937	1.05731	0.0803938		CHIC1	1	328	395	0.0233	3.64	1.20427	0.268157
CHL1	1	chr3:238651-451095:+			CHL1	1	327	368	0.182	1.61	1.12538	0.170415		CHL1	1	10	5	0.304	-1.11	0.5	-1
CHM	1	chrX:85116187-85302543:-			CHM	1	1945	1820	0.0977	-2.08	0.935733	-0.0958317		CHM	1	2528	2376	0.206	-1.74	0.939873	-0.0894616
CHMP5	1	chr9:33264168-33281482:+			CHMP5	1	2107	1655	0.0145	-7.84	0.785477	-0.348359		CHMP5	1	2868	2674	0.318	-0.945	0.932357	-0.101046
CHODL	1	chr21:19273581-19639682:+			CHODL	1	21	19	0.457	-0.709	0.904762	-0.14439		CHODL	1	410	673	0.00505	7.03	1.64146	0.714983
CHPT1	1	chr12:102091418-102122845:+			CHPT1	1	442	363	0.0502	-3.29	0.821267	-0.284077		CHPT1	1	760	743	0.376	-0.287	0.977632	-0.0326372
CHRM5	1	chr15:34261090-34357287:+			CHRM5	1	306	285	0.457	-0.66	0.931373	-0.10257		CHRM5	1	67	68	0.293	0.121	1.01493	0.0213737
CHRNA3	1	chr15:78885398-78913637:-			CHRNA3	1	106	104	0.571	-0.27	0.981132	-0.0274807		CHRNA3	1	108	110	0.293	0.333	1.01852	0.0264722
CHRNA5	1	chr15:78857907-78887610:+			CHRNA5	1	130	133	0.528	0.276	1.02308	0.0329146		CHRNA5	1	375	220	0.0502	-2.88	0.586667	-0.769387
CHST1	1	chr11:45670428-45687172:-			CHST1	1	347	343	0.587	-0.121	0.988473	-0.0167271		CHST1	1	410	410	0.376	-0.0212	1	0
CHST11	1	chr12:104850750-105151883:+			CHST11	1	2314	2359	0.457	0.606	1.01945	0.0277866		CHST11	1	8503	7853	0.0177	-4.2	0.923556	-0.114728
CHURC1	1	chr14:65381141-65470968:+			CHURC1	1	849	798	0.24	-1.15	0.939929	-0.0893758		CHURC1	1	737	665	0.0502	-2.76	0.902307	-0.14831
CIB1	1	chr15:90773483-90777160:-			CIB1	1	452	502	0.0977	2.7	1.11062	0.151365		CIB1	1	948	905	0.338	-0.777	0.954641	-0.0669693
CIDEB	1	chr14:24774402-24780655:-			CIDEB	1	872	945	0.24	1.17	1.08372	0.115986		CIDEB	1	321	213	0.014	-4.83	0.663551	-0.59172
CISD2	1	chr4:103790209-103810398:+			CISD2	1	1351	1106	0.0145	-9.38	0.818653	-0.288676		CISD2	1	1802	1590	0.0502	-2.73	0.882353	-0.180572
CLCA2	1	chr1:86889770-86922238:+			CLCA2	1	99	99	0.587	-0.0188	1	0		CLCA2	1	84	86	0.293	0.463	1.02381	0.0339473
CLCN5	1	chrX:49687226-49863892:+			CLCN5	1	210	180	0.138	-1.96	0.857143	-0.222392		CLCN5	1	566	363	0.00422	-7.94	0.641343	-0.640833
CLCN6	1	chr1:11866321-11903185:+			CLCN6	1	971	770	0.0145	-7.07	0.792997	-0.334613		CLCN6	1	688	641	0.206	-1.69	0.931686	-0.102084
CLDN18	1	chr3:137717659-137752494:+			CLDN18	1	296	302	0.457	0.384	1.02027	0.0289514		CLDN18	1	300	325	0.0684	1.93	1.08333	0.115477
CLEC12A	1	chr12:10103916-10138192:+			CLEC12A	1	664	775	0.138	2.03	1.16717	0.223013		CLEC12A	1	213	239	0.0502	2.44	1.12207	0.166157
CLEC12B	1	chr12:10163232-10171399:+			CLEC12B	1	191	194	0.571	0.124	1.01571	0.022484		CLEC12B	1	101	122	0.0283	3.04	1.20792	0.272526
CLEC2D	1	chr12:9822207-9848155:+			CLEC2D	1	408	298	0.0502	-3.29	0.730392	-0.453257		CLEC2D	1	419	331	0.0371	-3.04	0.789976	-0.340119
CLIP4	1	chr2:29320572-29406672:+			CLIP4	1	180	142	0.0286	-3.92	0.788889	-0.342106		CLIP4	1	266	248	0.304	-1.1	0.932331	-0.101086
CLN8	1	chr8:1711942-1734727:+			CLN8	1	357	342	0.457	-0.557	0.957983	-0.0619277		CLN8	1	609	656	0.0684	2.01	1.07718	0.107254
CLP1	1	chr11:57424631-57429334:+			CLP1	1	173	159	0.347	-0.901	0.919075	-0.121745		CLP1	1	394	368	0.304	-1.11	0.93401	-0.0984899
CLRN1	1	chr3:150643952-150690786:-			CLRN1	1	81	82	0.571	0.0479	1.01235	0.017702		CLRN1	1	61	72	0.0684	1.89	1.18033	0.239188
CLVS1	1	chr8:62200551-62414202:+			CLVS1	1	50	52	0.457	0.555	1.04	0.0565835		CLVS1	1	83	93	0.206	1.02	1.12048	0.164119
CLVS2	1	chr6:123317115-123385612:+			CLVS2	1	98	91	0.457	-0.543	0.928571	-0.106915		CLVS2	1	98	115	0.0684	1.96	1.17347	0.23078
CMYA5	1	chr5:78985660-79096048:+			CMYA5	1	499	509	0.457	0.372	1.02004	0.0286258		CMYA5	1	255	234	0.282	-1.46	0.917647	-0.123989
CNGB3	1	chr8:87586165-87755901:-			CNGB3	1	109	113	0.457	0.451	1.0367	0.0519946		CNGB3	1	85	84	0.376	-0.199	0.988235	-0.0170735
CNKSR2	1	chrX:21392575-21672813:+			CNKSR2	1	268	282	0.24	1.24	1.05224	0.0734622		CNKSR2	1	183	158	0.0371	-3.11	0.863388	-0.211919
CNOT6	1	chr5:179921418-180005352:+			CNOT6	1	1511	1500	0.571	-0.229	0.99272	-0.0105412		CNOT6	1	1559	1591	0.293	0.449	1.02053	0.0293129
CNOT6L	1	chr4:78638176-78740522:-			CNOT6L	1	1996	1653	0.0248	-4.45	0.828156	-0.272025		CNOT6L	1	1103	1009	0.0953	-2.16	0.914778	-0.128507
CNPY1	1	chr7:155293828-155326557:-			CNPY1	1	121	126	0.528	0.277	1.04132	0.0584167		CNPY1	1	112	128	0.0371	2.94	1.14286	0.192645
CNTD1	1	chr17:40950939-40962653:+			CNTD1	1	159	193	0.182	1.85	1.21384	0.279574		CNTD1	1	129	138	0.134	1.31	1.06977	0.0972972
COL25A1	1	chr4:109733861-110223799:-			COL25A1	1	213	236	0.347	0.832	1.10798	0.147933		COL25A1	1	232	237	0.293	0.299	1.02155	0.0307623
COL29A1	1	chr3:130132914-130203688:+			COL29A1	1	183	266	0.0977	2.9	1.45355	0.539583		COL29A1	1	152	159	0.206	0.98	1.04605	0.0649554
COL4A3	1	chr2:228029282-228179507:+			COL4A3	1	218	232	0.457	0.646	1.06422	0.0897967		COL4A3	1	196	203	0.293	0.506	1.03571	0.0506261
COL4A5	1	chrX:107683155-107940771:+			COL4A5	1	119	122	0.528	0.237	1.02521	0.0359196		COL4A5	1	151	153	0.293	0.288	1.01325	0.0189831
COL4A6	1	chrX:107398847-107682702:-			COL4A6	1	588	696	0.182	1.51	1.18367	0.243271		COL4A6	1	614	608	0.376	-0.162	0.990228	-0.0141673
COPS2	1	chr15:49419551-49447771:-			COPS2	1	2467	2275	0.138	-1.73	0.922173	-0.116891		COPS2	1	3340	3088	0.0953	-2.17	0.924551	-0.113175
COX4NB	1	chr16:85812237-85833181:-			COX4NB	1	439	433	0.457	-0.54	0.986333	-0.0198539		COX4NB	1	654	605	0.0684	-2.35	0.925076	-0.112355
COX6C	1	chr8:100890156-100906242:-			COX6C	1	730	756	0.528	0.288	1.03562	0.0504898		COX6C	1	177	178	0.293	0.115	1.00565	0.00812788
CP	1	chr3:148891378-148939829:-			CP	1	106	92	0.138	-1.8	0.867925	-0.204358		CP	1	76	78	0.282	0.637	1.02632	0.0374747
CP110	1	chr16:19535209-19564722:+			CP110	1	600	659	0.138	2.37	1.09833	0.135316		CP110	1	513	504	0.376	-0.53	0.982456	-0.0255351
CPNE3	1	chr8:87526689-87573726:+			CPNE3	1	1264	1343	0.138	2.21	1.0625	0.0874628		CPNE3	1	3318	3027	0.0371	-3.23	0.912297	-0.132425
CPSF2	1	chr14:92588330-92630543:+			CPSF2	1	1545	1540	0.587	-0.0939	0.996764	-0.00467649		CPSF2	1	1415	1371	0.293	-1.19	0.968905	-0.0455735
CR1	1	chr1:207669503-207815109:+			CR1	1	363	261	0.0169	-5.31	0.719008	-0.47592		CR1	1	122	134	0.0177	4.17	1.09836	0.135352
CRK	1	chr17:1323984-1359544:-			CRK	1	779	763	0.528	-0.397	0.979461	-0.0299403		CRK	1	1163	1181	0.282	0.634	1.01548	0.0221579
CRTC3	1	chr15:91073201-91188576:+			CRTC3	1	531	485	0.0977	-2.22	0.913371	-0.130727		CRTC3	1	905	1053	0.014	4.56	1.16354	0.218516
CRYBG3	1	chr3:97595820-97663801:+			CRYBG3	1	321	369	0.138	2.29	1.14953	0.201048		CRYBG3	1	833	717	0.0233	-3.87	0.860744	-0.216343
CSAD	1	chr12:53551479-53574380:-			CSAD	1	409	378	0.0248	-4.78	0.924205	-0.113715		CSAD	1	458	497	0.0684	2.08	1.08515	0.117898
CSMD1	1	chr8:2795384-4852328:-			CSMD1	1	177	188	0.457	0.537	1.06215	0.0869833		CSMD1	1	158	172	0.0684	1.94	1.08861	0.122484
CSNK1G3	1	chr5:122847880-122952462:+			CSNK1G3	1	1726	1466	0.0377	-3.44	0.849363	-0.235547		CSNK1G3	1	1099	1129	0.293	0.531	1.0273	0.0388541
CSPP1	1	chr8:67976640-68108494:+			CSPP1	1	626	682	0.138	2.3	1.08946	0.123609		CSPP1	1	478	457	0.304	-1.09	0.956067	-0.0648165
CTAGE1	1	chr18:19993572-19997878:-			CTAGE1	1	172	164	0.528	-0.455	0.953488	-0.0687128		CTAGE1	1	142	151	0.206	0.986	1.06338	0.0886576
CTNNAL1	1	chr9:111704870-111775842:-			CTNNAL1	1	701	665	0.0286	-4.08	0.948645	-0.0760601		CTNNAL1	1	704	615	0.00695	-6.54	0.87358	-0.194989
CTNND1	1	chr11:57480043-57586650:+			CTNND1	1	948	856	0.0377	-3.49	0.902954	-0.147276		CTNND1	1	2073	1927	0.0371	-3.35	0.929571	-0.105364
CTSO	1	chr4:156845279-156875044:-			CTSO	1	698	701	0.571	0.097	1.0043	0.00618741		CTSO	1	1416	1847	0	20.3	1.30438	0.383363
CTTNBP2NL	1	chr1:112938804-113006063:+			CTTNBP2NL	1	4320	4886	0.182	1.7	1.13102	0.177623		CTTNBP2NL	1	4362	4430	0.293	0.407	1.01559	0.0223169
CUL4B	1	chrX:119658465-119709684:-			CUL4B	1	1048	928	0.0694	-2.53	0.885496	-0.175442		CUL4B	1	708	587	0.0177	-4.21	0.829096	-0.270389
CUL5	1	chr11:107879409-107978466:+			CUL5	1	1288	1223	0.24	-1.32	0.949534	-0.0747082		CUL5	1	912	920	0.293	0.31	1.00877	0.0126
CUX1	1	chr7:101459304-101927249:+			CUX1	1	1006	947	0.0286	-4.25	0.941352	-0.087194		CUX1	1	934	1067	0.00422	7.6	1.1424	0.192066
CWH43	1	chr4:48988266-49064093:+			CWH43	1	128	117	0.457	-0.729	0.914062	-0.129635		CWH43	1	98	98	0.376	-0.0157	1	0
CXorf38	1	chrX:40488286-40506901:-			CXorf38	1	599	549	0.0977	-2.31	0.916528	-0.12575		CXorf38	1	1071	1056	0.376	-0.433	0.985994	-0.0203486
CXorf58	1	chrX:23925919-23957624:+			CXorf58	1	104	101	0.583	-0.216	0.971154	-0.0422282		CXorf58	1	87	95	0.0953	1.68	1.09195	0.126912
CYB5R2	1	chr11:7686336-7695724:-			CYB5R2	1	793	735	0.182	-1.68	0.92686	-0.109577		CYB5R2	1	1806	1445	0.0177	-4.41	0.800111	-0.321728
CYBB	1	chrX:37639265-37672714:+			CYBB	1	913	1029	0.182	1.95	1.12705	0.172556		CYBB	1	1106	1687	0.00792	6.16	1.52532	0.609109
CYP19A1	1	chr15:51501673-51630871:-			CYP19A1	1	93	52	0.0286	-4.33	0.55914	-0.838719		CYP19A1	1	1080	1442	0.00792	6.28	1.33519	0.41704
CYP20A1	1	chr2:204103414-204170334:+			CYP20A1	1	342	337	0.571	-0.257	0.98538	-0.0212477		CYP20A1	1	566	485	0.0283	-3.67	0.85689	-0.222817
CYP2U1	1	chr4:108852718-108874611:+			CYP2U1	1	183	211	0.0377	4.21	1.15301	0.205399		CYP2U1	1	318	293	0.134	-1.83	0.921384	-0.118126
CYP4X1	1	chr1:47427037-47516422:+			CYP4X1	1	62	71	0.182	1.54	1.14516	0.195551		CYP4X1	1	64	70	0.0953	1.65	1.09375	0.129283
CYTL1	1	chr4:5016319-5021195:-			CYTL1	1	337	365	0.347	0.874	1.08309	0.115148		CYTL1	1	248	241	0.376	-0.269	0.971774	-0.041307
CYTSA	1	chr22:24666867-24813212:+			CYTSA	1	1084	1100	0.457	0.401	1.01476	0.0211388		CYTSA	1	818	833	0.293	0.516	1.01834	0.0262157
DACH1	1	chr13:72012099-72441330:-			DACH1	1	470	591	0.0169	6.2	1.25745	0.330497		DACH1	1	246	262	0.206	1.07	1.06504	0.0909085
DARS	1	chr2:136664255-136743467:-			DARS	1	3551	3102	0.0145	-5.64	0.873557	-0.195027		DARS	1	2662	2380	0.014	-4.72	0.894065	-0.161549
DARS2	1	chr1:173793642-173827682:+			DARS2	1	1257	1076	0.0145	-6.62	0.856006	-0.224307		DARS2	1	678	551	0.0283	-3.71	0.812684	-0.299233
DBF4	1	chr7:87505545-87538856:+			DBF4	1	1041	933	0.0977	-2.46	0.896254	-0.158021		DBF4	1	479	414	0.0953	-2.04	0.864301	-0.210395
DCAF10	1	chr9:37800865-37863319:+			DCAF10	1	918	811	0.0502	-3.03	0.883442	-0.178792		DCAF10	1	945	1009	0.134	1.43	1.06772	0.0945399
DCAF12L1	1	chrX:125683373-125686834:-			DCAF12L1	1	276	373	0.0377	4.19	1.35145	0.434507		DCAF12L1	1	100	103	0.293	0.386	1.03	0.0426443
DCAF16	1	chr4:17802279-17812381:-			DCAF16	1	730	809	0.0977	2.77	1.10822	0.148243		DCAF16	1	949	1197	0.00505	7.33	1.26133	0.334943
DCHS2	1	chr4:155155528-155412868:-			DCHS2	1	310	367	0.182	1.88	1.18387	0.243512		DCHS2	1	170	167	0.376	-0.525	0.982353	-0.0256866
DCP1A	1	chr3:53317219-53381613:-			DCP1A	1	989	866	0.0377	-3.37	0.875632	-0.191603		DCP1A	1	1645	1619	0.376	-0.37	0.984195	-0.0229846
DCT	1	chr13:95089559-95131923:-			DCT	1	137	143	0.347	0.813	1.0438	0.0618393		DCT	1	128	141	0.0502	2.33	1.10156	0.139551
DCTN6	1	chr8:30013814-30041054:+			DCTN6	1	1308	1077	0.0145	-6.62	0.823394	-0.280344		DCTN6	1	4223	3781	0.0233	-3.97	0.895335	-0.1595
DCX	1	chrX:110537009-110655603:-			DCX	1	243	246	0.571	0.14	1.01235	0.017702		DCX	1	178	195	0.206	0.856	1.09551	0.131597
DDI1	1	chr11:103907329-103909916:+			DDI1	1	379	312	0.0694	-2.74	0.823219	-0.280652		DDI1	1	122	139	0.206	0.787	1.13934	0.188204
DDX43	1	chr6:74104472-74127289:+			DDX43	1	245	262	0.457	0.586	1.06939	0.0967851		DDX43	1	110	105	0.366	-0.6	0.954545	-0.0671142
DDX47	1	chr12:12878866-12982909:+			DDX47	1	511	491	0.347	-0.903	0.960861	-0.0576003		DDX47	1	1411	1351	0.293	-1.18	0.957477	-0.0626903
DDX53	1	chrX:23018088-23021706:+			DDX53	1	20	20	0.571	0.126	1	0		DDX53	1	126	123	0.376	-0.0671	0.97619	-0.0347654
DDX56	1	chr7:44605405-44614650:-			DDX56	1	1119	1193	0.24	1.21	1.06613	0.092384		DDX56	1	1980	1765	0.0371	-3.25	0.891414	-0.165832
DDX6	1	chr11:118620414-118662060:-			DDX6	1	4369	4266	0.347	-0.901	0.976425	-0.0344191		DDX6	1	4154	4405	0.0953	1.53	1.06042	0.0846408
DENND5A	1	chr11:9160382-9286871:-			DENND5A	1	1341	879	0.0145	-8.38	0.655481	-0.609374		DENND5A	1	3576	2446	0.00416	-14.3	0.684004	-0.547922
DERL2	1	chr17:5374572-5389489:-			DERL2	1	358	347	0.24	-1.25	0.969274	-0.0450239		DERL2	1	751	749	0.376	-0.0748	0.997337	-0.00384719
DET1	1	chr15:89054664-89089934:-			DET1	1	299	294	0.457	-0.539	0.983278	-0.0243293		DET1	1	238	247	0.134	1.19	1.03782	0.0535495
DGKB	1	chr7:14187246-14881075:-			DGKB	1	301	302	0.571	0.0593	1.00332	0.00478506		DGKB	1	220	239	0.0371	3.03	1.08636	0.119507
DGKE	1	chr17:54911554-54943437:+			DGKE	1	330	308	0.24	-1.35	0.933333	-0.0995357		DGKE	1	208	230	0.0684	2.13	1.10577	0.14505
DGKK	1	chrX:50111898-50213737:-			DGKK	1	131	131	0.571	0.0541	1	0		DGKK	1	121	130	0.0953	1.66	1.07438	0.103505
DHRS7	1	chr14:60611503-60636582:-			DHRS7	1	394	379	0.457	-0.746	0.961929	-0.0559978		DHRS7	1	823	840	0.206	0.762	1.02066	0.0294969
DHTKD1	1	chr10:12110972-12165223:+			DHTKD1	1	338	370	0.0977	2.55	1.09467	0.130502		DHTKD1	1	344	351	0.282	0.716	1.02035	0.0290625
DHX15	1	chr4:24529099-24586234:-			DHX15	1	2721	2762	0.457	0.427	1.01507	0.0215764		DHX15	1	2154	1904	0.012	-5.23	0.883937	-0.177985
DHX33	1	chr17:5344233-5372349:-			DHX33	1	276	236	0.0377	-3.62	0.855072	-0.225881		DHX33	1	363	356	0.376	-0.272	0.980716	-0.0280923
DIP2B	1	chr12:50898769-51142448:+			DIP2B	1	1315	1325	0.571	0.133	1.0076	0.0109296		DIP2B	1	1269	1244	0.318	-0.925	0.980299	-0.0287056
DIXDC1	1	chr11:111800586-111893305:+			DIXDC1	1	260	240	0.0502	-3.05	0.923077	-0.115477		DIXDC1	1	262	183	0.0233	-4.04	0.698473	-0.517723
DLG2	1	chr11:83166054-85337797:-			DLG2	1	103	108	0.347	0.844	1.04854	0.068387		DLG2	1	104	115	0.0684	2.07	1.10577	0.14505
DLGAP1	1	chr18:3498838-3880135:-			DLGAP1	1	181	215	0.24	1.42	1.18785	0.248347		DLGAP1	1	205	207	0.293	0.102	1.00976	0.0140069
DMBX1	1	chr1:46972678-46979884:+			DMBX1	1	430	409	0.457	-0.662	0.951163	-0.0722358		DMBX1	1	393	390	0.376	-0.258	0.992366	-0.0110552
DMD	1	chrX:31137348-33357726:-			DMD	1	136	142	0.24	1.21	1.04412	0.0622843		DMD	1	136	148	0.0177	4.14	1.08824	0.121991
DMXL1	1	chr5:118406901-118584822:+			DMXL1	1	254	226	0.182	-1.4	0.889764	-0.168506		DMXL1	1	269	285	0.282	0.685	1.05948	0.0833557
DNAH10	1	chr12:124247043-124420260:+			DNAH10	1	83	88	0.347	0.783	1.06024	0.0843922		DNAH10	1	88	96	0.0371	2.7	1.09091	0.125531
DNAH12	1	chr3:57327729-57386255:-			DNAH12	1	94	97	0.457	0.544	1.03191	0.045324		DNAH12	1	78	77	0.376	-0.2	0.987179	-0.0186157
DNAH14	1	chr1:225117385-225212300:+			DNAH14	1	994	895	0.138	-2.04	0.900402	-0.151358		DNAH14	1	583	586	0.293	0.0883	1.00515	0.00740478
DNAH17	1	chr17:76419784-76468856:+			DNAH17	1	160	179	0.24	1.47	1.11875	0.161888		DNAH17	1	216	242	0.0502	2.42	1.12037	0.163976
DNAH7	1	chr2:196602429-196933589:-			DNAH7	1	73	74	0.571	0.134	1.0137	0.0196288		DNAH7	1	75	75	0.293	0.0203	1	0
DNAI1	1	chr9:34458834-34520981:+			DNAI1	1	240	272	0.182	1.82	1.13333	0.180572		DNAI1	1	193	228	0.0371	2.72	1.18135	0.240433
DNAJC16	1	chr1:15853309-15902587:+			DNAJC16	1	496	475	0.182	-1.53	0.957661	-0.0624126		DNAJC16	1	1036	1190	0.0177	3.9	1.14865	0.199938
DNAJC21	1	chr5:34929699-34959068:+			DNAJC21	1	2104	1977	0.0694	-2.75	0.939639	-0.0898218		DNAJC21	1	1386	1423	0.134	1.31	1.0267	0.0380084
DNAJC24	1	chr11:31391388-31454379:+			DNAJC24	1	220	233	0.347	0.722	1.05909	0.0828264		DNAJC24	1	375	336	0.0283	-3.65	0.896	-0.158429
DNAJC27	1	chr2:25166506-25194963:-			DNAJC27	1	289	346	0.0977	2.85	1.19723	0.259703		DNAJC27	1	309	340	0.0502	2.3	1.10032	0.137928
DNTTIP2	1	chr1:94331840-94344742:-			DNTTIP2	1	1142	1197	0.347	1.01	1.04816	0.0678605		DNTTIP2	1	1183	1059	0.0953	-2.3	0.895182	-0.159747
DOCK11	1	chrX:117629873-117820108:+			DOCK11	1	1622	1263	0.0286	-4.34	0.778668	-0.360919		DOCK11	1	897	795	0.00416	-8.36	0.886288	-0.174153
DONSON	1	chr21:34947784-35288281:-			DONSON	1	1201	1146	0.138	-1.93	0.954205	-0.0676291		DONSON	1	868	841	0.338	-0.86	0.968894	-0.0455892
DPP4	1	chr2:162848760-162931051:-			DPP4	1	121	111	0.182	-1.58	0.917355	-0.124447		DPP4	1	177	168	0.0953	-2.31	0.949153	-0.0752881
DPP6	1	chr7:153584420-154685994:+			DPP6	1	429	470	0.24	1.09	1.09557	0.131683		DPP6	1	475	513	0.0684	1.95	1.08	0.111031
DPY19L2	1	chr12:63952694-64062344:-			DPY19L2	1	166	224	0.182	1.89	1.3494	0.432315		DPY19L2	1	194	179	0.355	-0.655	0.92268	-0.116097
DPY19L2P4	1	chr7:89748715-89754914:+			DPY19L2P4	1	683	784	0.138	2.03	1.14788	0.198968		DPY19L2P4	1	426	406	0.338	-0.787	0.953052	-0.0693737
DRAM1	1	chr12:102271476-102317389:+			DRAM1	1	382	275	0.0145	-6.03	0.719895	-0.474141		DRAM1	1	456	374	0.206	-1.75	0.820175	-0.285996
DSG1	1	chr18:28898053-28936455:+			DSG1	1	277	243	0.0977	-2.15	0.877256	-0.18893		DSG1	1	168	201	0.0684	2.14	1.19643	0.258734
DSTN	1	chr20:17550509-17588887:+			DSTN	1	2451	1987	0.0286	-3.97	0.81069	-0.302779		DSTN	1	2012	1923	0.293	-1.18	0.955765	-0.0652715
DTWD2	1	chr5:118175237-118324240:-			DTWD2	1	333	330	0.587	-0.0976	0.990991	-0.0130562		DTWD2	1	305	350	0.0684	2.09	1.14754	0.198546
DUSP4	1	chr8:29193621-29208185:-			DUSP4	1	142	119	0.347	-0.906	0.838028	-0.254929		DUSP4	1	1280	1656	0.0684	1.97	1.29375	0.371559
DVL3	1	chr3:183873285-183891398:+			DVL3	1	1258	1220	0.347	-0.953	0.969793	-0.0442508		DVL3	1	2060	2176	0.0283	3.4	1.05631	0.0790342
DYNC1I1	1	chr7:95401903-95727724:+			DYNC1I1	1	211	212	0.571	0.114	1.00474	0.00682127		DYNC1I1	1	182	198	0.0371	2.88	1.08791	0.121562
DYNC2H1	1	chr11:102980161-103350354:+			DYNC2H1	1	185	193	0.457	0.56	1.04324	0.0610756		DYNC2H1	1	131	129	0.376	-0.498	0.984733	-0.0221957
DYRK2	1	chr12:68042755-68054141:+			DYRK2	1	2394	2601	0.0977	2.97	1.08647	0.119643		DYRK2	1	2278	2197	0.304	-1.01	0.964442	-0.0522329
EBF1	1	chr5:158125429-158526769:-			EBF1	1	328	304	0.182	-1.44	0.926829	-0.109624		EBF1	1	1530	1808	0.0684	1.92	1.1817	0.240863
ECM2	1	chr9:95257600-95298397:-			ECM2	1	68	74	0.347	0.758	1.08824	0.121991		ECM2	1	56	62	0.206	0.775	1.10714	0.146841
EDC4	1	chr16:67907000-67920270:+			EDC4	1	815	859	0.138	2.4	1.05399	0.0758581		EDC4	1	1023	1082	0.0283	3.06	1.05767	0.0808944
EDIL3	1	chr5:83236420-83680611:-			EDIL3	1	96	88	0.182	-1.41	0.916667	-0.125531		EDIL3	1	86	112	0.00695	6.82	1.30233	0.38109
EEF1A1	1	chr6:74225476-74231623:-			EEF1A1	1	12534	12103	0.0977	-2.4	0.965614	-0.0504822		EEF1A1	1	6181	6394	0.0953	1.6	1.03446	0.0488785
EEF1E1	1	chr6:8079640-8102781:-			EEF1E1	1	234	200	0.0502	-2.93	0.854701	-0.226509		EEF1E1	1	843	580	0.0371	-3.23	0.688019	-0.53948
EEF2	1	chr19:3976056-3985446:-			EEF2	1	13080	12243	0.0502	-2.94	0.936009	-0.0954054		EEF2	1	10169	9868	0.134	-1.87	0.9704	-0.0433482
EFCAB6	1	chr22:43924655-44208157:-			EFCAB6	1	284	352	0.0502	4.07	1.23944	0.309684		EFCAB6	1	189	164	0.293	-1.18	0.867725	-0.20469
EFEMP1	1	chr2:56093103-56151298:-			EFEMP1	1	116	111	0.528	-0.419	0.956897	-0.0635651		EFEMP1	1	77	75	0.376	-0.239	0.974026	-0.0379679
EGFLAM	1	chr5:38258534-38465560:+			EGFLAM	1	54	49	0.347	-0.943	0.907407	-0.140178		EGFLAM	1	71	74	0.206	0.755	1.04225	0.0597062
EIF2A	1	chr3:150264517-150303802:+			EIF2A	1	3104	2728	0.0145	-12.8	0.878866	-0.186285		EIF2A	1	2134	1800	0.00422	-7.58	0.843486	-0.245563
EIF2AK2	1	chr2:37326354-37384190:-			EIF2AK2	1	2279	1436	0.0377	-3.58	0.630101	-0.666345		EIF2AK2	1	1886	1564	0.304	-1.06	0.829268	-0.270089
EIF2C4	1	chr1:36273774-36322420:+			EIF2C4	1	2286	2522	0.182	1.69	1.10324	0.141743		EIF2C4	1	760	909	0.0102	5.59	1.19605	0.258281
EIF2S1	1	chr14:67827035-67853232:+			EIF2S1	1	1713	1617	0.138	-2.01	0.943958	-0.0832055		EIF2S1	1	3301	2925	0.0233	-3.79	0.886095	-0.174467
EIF4E3	1	chr3:71731881-71803924:-			EIF4E3	1	777	644	0.0145	-5.77	0.828829	-0.270854		EIF4E3	1	309	375	0.0502	2.61	1.21359	0.279284
ELF1	1	chr13:41506178-41593450:-			ELF1	1	4941	4878	0.457	-0.578	0.98725	-0.0185133		ELF1	1	2448	2423	0.376	-0.305	0.989788	-0.0148092
ELOVL2	1	chr6:10980996-11044624:-			ELOVL2	1	997	1005	0.528	0.203	1.00802	0.0115301		ELOVL2	1	887	900	0.293	0.338	1.01466	0.0209909
ELOVL5	1	chr6:53132203-53213993:-			ELOVL5	1	2102	1806	0.0377	-3.42	0.859182	-0.218965		ELOVL5	1	4218	3045	0.00792	-6.07	0.721906	-0.470117
ELOVL6	1	chr4:110970544-111119935:-			ELOVL6	1	286	299	0.528	0.317	1.04545	0.0641303		ELOVL6	1	150	130	0.293	-1.18	0.866667	-0.206451
EMCN	1	chr4:101318987-101439179:-			EMCN	1	129	146	0.24	1.09	1.13178	0.178597		EMCN	1	56	68	0.0177	4.31	1.21429	0.280108
EML5	1	chr14:89078777-89259157:-			EML5	1	168	180	0.138	2.27	1.07143	0.0995357		EML5	1	201	255	0.012	4.96	1.26866	0.343302
EMX2OS	1	chr10:119250161-119301841:-			EMX2OS	1	65	55	0.0977	-2.15	0.846154	-0.241008		EMX2OS	1	80	83	0.293	0.235	1.0375	0.0531113
ENDOD1	1	chr11:94823024-94865807:+			ENDOD1	1	321	304	0.182	-1.7	0.94704	-0.078502		ENDOD1	1	651	464	0.012	-5.33	0.71275	-0.488533
ENGASE	1	chr17:77071028-77084679:+			ENGASE	1	349	387	0.0502	3.79	1.10888	0.149107		ENGASE	1	444	467	0.0283	3.14	1.0518	0.0728629
ENPEP	1	chr4:111397249-111483423:+			ENPEP	1	79	86	0.347	0.714	1.08861	0.122484		ENPEP	1	102	100	0.376	-0.206	0.980392	-0.0285692
ENPP2	1	chr8:120569329-120651106:-			ENPP2	1	258	98	0.138	-2	0.379845	-1.39652		ENPP2	1	106	115	0.0684	1.88	1.08491	0.11757
ENPP4	1	chr6:46097731-46114278:+			ENPP4	1	386	348	0.0977	-2.23	0.901554	-0.149514		ENPP4	1	624	430	0.00505	-7.17	0.689103	-0.537209
ENPP5	1	chr6:46126927-46138708:-			ENPP5	1	143	133	0.457	-0.598	0.93007	-0.104589		ENPP5	1	79	85	0.206	0.848	1.07595	0.10561
ENPP6	1	chr4:185009861-185139114:-			ENPP6	1	435	641	0.138	2.19	1.47356	0.559309		ENPP6	1	298	323	0.0953	1.68	1.08389	0.116222
ENTPD1	1	chr10:97471537-97629452:+			ENTPD1	1	698	642	0.0977	-2.42	0.919771	-0.120654		ENTPD1	1	52	135	0	16.9	2.59615	1.37638
ENTPD7	1	chr10:101419264-101465993:+			ENTPD7	1	174	193	0.0377	4.33	1.1092	0.149514		ENTPD7	1	397	271	0.0102	-5.69	0.68262	-0.550846
EP300	1	chr22:41487791-41576078:+			EP300	1	2185	2130	0.24	-1.24	0.974828	-0.0367798		EP300	1	2374	2520	0.0502	2.54	1.0615	0.0861038
EPB41	1	chr1:29213637-29446958:+			EPB41	1	1008	898	0.0377	-3.4	0.890873	-0.166708		EPB41	1	462	458	0.376	-0.143	0.991342	-0.0125453
EPB41L5	1	chr2:120770670-120936694:+			EPB41L5	1	212	172	0.0977	-2.18	0.811321	-0.301656		EPB41L5	1	86	114	0.0102	5.75	1.32558	0.406625
EPC1	1	chr10:32557860-32667726:-			EPC1	1	895	864	0.457	-0.737	0.965363	-0.0508564		EPC1	1	1072	1212	0.0102	5.29	1.1306	0.177085
EPHA3	1	chr3:89156675-89531282:+			EPHA3	1	267	292	0.0977	2.48	1.09363	0.129129		EPHA3	1	190	193	0.293	0.506	1.01579	0.0226014
EPHA4	1	chr2:222282750-222437078:-			EPHA4	1	205	213	0.528	0.315	1.03902	0.0552295		EPHA4	1	263	266	0.293	0.273	1.01141	0.0163634
EPHA5	1	chr4:66189647-66536213:-			EPHA5	1	154	155	0.571	0.101	1.00649	0.00933786		EPHA5	1	154	174	0.0102	5.6	1.12987	0.176157
ERAP1	1	chr5:96096522-96209081:-			ERAP1	1	990	980	0.571	-0.255	0.989899	-0.0146468		ERAP1	1	1072	1020	0.338	-0.801	0.951493	-0.0717358
ERBB2IP	1	chr5:65222304-65378377:+			ERBB2IP	1	2050	1905	0.138	-1.72	0.929268	-0.105833		ERBB2IP	1	2990	3397	0.00208	12.6	1.13612	0.184116
ERCC6	1	chr10:50663415-50747588:-			ERCC6	1	314	340	0.0694	3.23	1.0828	0.11477		ERCC6	1	348	418	0.014	4.36	1.20115	0.264416
ERI1	1	chr8:8860355-8890729:+			ERI1	1	557	537	0.457	-0.599	0.964093	-0.0527552		ERI1	1	642	594	0.304	-1.15	0.925234	-0.11211
ERMN	1	chr2:158175127-158184218:-			ERMN	1	129	118	0.457	-0.703	0.914729	-0.128584		ERMN	1	53	61	0.206	1.03	1.15094	0.202817
ESR1	1	chr6:152011716-152424406:+			ESR1	1	270	301	0.24	1.04	1.11481	0.156804		ESR1	1	390	402	0.293	0.351	1.03077	0.0437214
ESYT3	1	chr3:138153429-138195901:+			ESYT3	1	248	271	0.24	1.39	1.09274	0.127953		ESYT3	1	284	308	0.0684	1.89	1.08451	0.117039
ETFDH	1	chr4:159593497-159629975:+			ETFDH	1	359	330	0.24	-1.15	0.91922	-0.121518		ETFDH	1	373	411	0.0953	1.76	1.10188	0.139963
EXD2	1	chr14:69658229-69709071:+			EXD2	1	271	293	0.24	1.14	1.08118	0.112608		EXD2	1	347	372	0.206	0.844	1.07205	0.100367
EXOC4	1	chr7:132937830-133750511:+			EXOC4	1	1739	1571	0.0502	-3.04	0.903393	-0.146575		EXOC4	1	928	851	0.0177	-4.17	0.917026	-0.124966
EXOC5	1	chr14:57669202-57735617:-			EXOC5	1	1233	1083	0.182	-1.67	0.878345	-0.18714		EXOC5	1	1794	1655	0.014	-4.65	0.92252	-0.116349
EXOC6B	1	chr2:72403115-73053154:-			EXOC6B	1	305	337	0.0977	2.7	1.10492	0.143939		EXOC6B	1	522	582	0.0233	3.55	1.11494	0.156969
EXOC8	1	chr1:231468500-231473578:-			EXOC8	1	679	754	0.0502	3.87	1.11046	0.151153		EXOC8	1	1018	970	0.0502	-2.97	0.952849	-0.0696809
EYA1	1	chr8:72109671-72274467:-			EYA1	1	141	172	0.0694	3.13	1.21986	0.286713		EYA1	1	133	143	0.0953	1.53	1.07519	0.104589
F2RL2	1	chr5:75911329-75919229:-			F2RL2	1	58	63	0.457	0.537	1.08621	0.119299		F2RL2	1	55	78	0.014	4.5	1.41818	0.504043
F3	1	chr1:94994782-95007356:-			F3	1	577	302	0.0145	-6.79	0.523397	-0.934023		F3	1	937	765	0.293	-1.33	0.816435	-0.292589
F9	1	chrX:138612918-138645617:+			F9	1	113	133	0.182	1.75	1.17699	0.235103		F9	1	385	346	0.304	-1.12	0.898701	-0.154086
FAM105B	1	chr5:14664831-14694952:+			FAM105B	1	845	846	0.571	0.0391	1.00118	0.00170632		FAM105B	1	1128	974	0.00416	-8.94	0.863475	-0.211773
FAM123A	1	chr13:25742675-25746426:-			FAM123A	1	7872	7830	0.571	-0.325	0.994665	-0.00771791		FAM123A	1	4327	4532	0.134	1.43	1.04738	0.0667807
FAM134B	1	chr5:16473149-16617118:-			FAM134B	1	293	167	0.0502	-3.13	0.569966	-0.811053		FAM134B	1	76	49	0.0283	-3.51	0.644737	-0.633218
FAM135B	1	chr8:139142394-139509065:-			FAM135B	1	231	269	0.0694	3.08	1.1645	0.219713		FAM135B	1	777	844	0.134	1.28	1.08623	0.119328
FAM160B1	1	chr10:116581530-116659591:+			FAM160B1	1	371	305	0.0377	-3.71	0.822102	-0.28261		FAM160B1	1	457	465	0.293	0.393	1.01751	0.0250366
FAM161A	1	chr2:62051991-62081278:-			FAM161A	1	292	302	0.347	0.72	1.03425	0.0485802		FAM161A	1	292	286	0.376	-0.521	0.979452	-0.0299532
FAM167A	1	chr8:11278982-11324314:-			FAM167A	1	148	151	0.528	0.308	1.02027	0.0289514		FAM167A	1	133	156	0.0371	2.76	1.17293	0.23012
FAM169A	1	chr5:74073407-74162030:-			FAM169A	1	136	127	0.457	-0.688	0.933824	-0.0987782		FAM169A	1	105	113	0.206	0.805	1.07619	0.105933
FAM175B	1	chr10:126490393-126525236:+			FAM175B	1	795	770	0.457	-0.696	0.968553	-0.0460964		FAM175B	1	964	967	0.293	0.0649	1.00311	0.00448274
FAM18B	1	chr17:18692667-18710026:+			FAM18B	1	827	648	0.0286	-3.89	0.783555	-0.351894		FAM18B	1	972	799	0.00695	-6.75	0.822016	-0.282761
FAM18B2	1	chr17:15405580-15466906:-			FAM18B2	1	267	233	0.0977	-2.13	0.872659	-0.19651		FAM18B2	1	364	374	0.282	0.576	1.02747	0.0390998
FAM190B	1	chr10:86088343-86278269:+			FAM190B	1	590	493	0.0377	-3.79	0.835593	-0.259127		FAM190B	1	882	832	0.134	-1.85	0.943311	-0.0841951
FAM196A	1	chr10:128933691-128994422:-			FAM196A	1	178	172	0.528	-0.412	0.966292	-0.0494687		FAM196A	1	139	143	0.293	0.458	1.02878	0.0409303
FAM20A	1	chr17:66533013-66597530:-			FAM20A	1	130	150	0.347	1.03	1.15385	0.206451		FAM20A	1	126	133	0.282	0.664	1.05556	0.0780025
FAM3C	1	chr7:120988908-121036512:-			FAM3C	1	1183	1028	0.0286	-3.84	0.868977	-0.20261		FAM3C	1	2388	2578	0.0953	1.48	1.07956	0.110449
FAM46C	1	chr1:118148557-118170986:+			FAM46C	1	891	1038	0.182	1.5	1.16498	0.220309		FAM46C	1	819	929	0.0502	2.47	1.13431	0.181815
FAM49B	1	chr8:130853722-131028930:-			FAM49B	1	3002	2841	0.0977	-2.19	0.946369	-0.0795251		FAM49B	1	3600	3464	0.304	-1.12	0.962222	-0.055558
FAM55A	1	chr11:114392439-114430617:-			FAM55A	1	58	33	0.0694	-2.59	0.568966	-0.813587		FAM55A	1	47	51	0.282	0.667	1.08511	0.117836
FAM71C	1	chr12:100041536-100043824:+			FAM71C	1	57	75	0.347	0.96	1.31579	0.395929		FAM71C	1	144	122	0.0371	-3.15	0.847222	-0.239188
FAM72B	1	chr1:120839006-120855681:+			FAM72B	1	2831	2673	0.138	-1.84	0.944189	-0.0828519		FAM72B	1	464	348	0.0684	-2.43	0.75	-0.415037
FAM81A	1	chr15:59730373-59815187:+			FAM81A	1	308	263	0.0694	-2.71	0.853896	-0.227868		FAM81A	1	400	338	0.0177	-4.2	0.845	-0.242977
FAM83H	1	chr8:144806105-144815914:-			FAM83H	1	618	641	0.24	1.33	1.03722	0.0527175		FAM83H	1	719	662	0.0177	-4.53	0.920723	-0.119161
FAM91A1	1	chr8:124780704-124827677:+			FAM91A1	1	1655	1237	0.0145	-5.77	0.747432	-0.419986		FAM91A1	1	4109	3889	0.134	-1.93	0.946459	-0.0793881
FAM96B	1	chr16:66965969-66968303:-			FAM96B	1	1361	1249	0.0694	-2.62	0.917708	-0.123894		FAM96B	1	4124	3139	0.0102	-5.9	0.761154	-0.393739
FANCB	1	chrX:14861530-14891184:-			FANCB	1	392	326	0.0502	-2.92	0.831633	-0.265982		FANCB	1	232	127	0.0371	-3.16	0.547414	-0.869296
FANCG	1	chr9:35073838-35079997:-			FANCG	1	457	497	0.138	2.37	1.08753	0.121052		FANCG	1	438	398	0.0371	-3.32	0.908676	-0.138162
FANCL	1	chr2:58386383-58468512:-			FANCL	1	542	552	0.457	0.45	1.01845	0.0263754		FANCL	1	172	171	0.376	-0.0664	0.994186	-0.00841224
FANCM	1	chr14:45605151-45670085:+			FANCM	1	479	454	0.457	-0.603	0.947808	-0.0773334		FANCM	1	126	125	0.376	-0.122	0.992063	-0.0114956
FAR2	1	chr12:29302134-29487005:+			FAR2	1	1720	1394	0.0145	-9.14	0.810465	-0.303178		FAR2	1	5013	3740	0.012	-5.08	0.74606	-0.422636
FASTKD5	1	chr20:3088221-3140530:-			FASTKD5	1	501	510	0.457	0.477	1.01796	0.0256866		FASTKD5	1	865	852	0.355	-0.717	0.984971	-0.0218467
FAT1	1	chr4:187508939-187647876:-			FAT1	1	1535	1528	0.571	-0.334	0.99544	-0.00659411		FAT1	1	4991	4669	0.282	-1.41	0.935484	-0.0962153
FAT4	1	chr4:126242191-126412922:+			FAT4	1	104	107	0.457	0.644	1.02885	0.0410273		FAT4	1	93	108	0.0371	2.94	1.16129	0.215729
FBN3	1	chr19:8130289-8212381:-			FBN3	1	361	362	0.571	0.0686	1.00277	0.00399086		FBN3	1	406	420	0.206	0.843	1.03448	0.0489096
FBXL20	1	chr17:37416849-37557876:-			FBXL20	1	1245	1037	0.0248	-4.48	0.832932	-0.26373		FBXL20	1	862	1004	0.00208	10.8	1.16473	0.219999
FBXL5	1	chr4:15606163-15657013:-			FBXL5	1	3599	3068	0.0502	-3.13	0.852459	-0.230298		FBXL5	1	2612	2638	0.293	0.483	1.00995	0.0142897
FBXO11	1	chr2:48034062-48132814:-			FBXO11	1	1906	1868	0.457	-0.77	0.980063	-0.0290537		FBXO11	1	854	841	0.366	-0.627	0.984778	-0.0221303
FBXO22	1	chr15:76196220-76226942:+			FBXO22	1	717	711	0.528	-0.372	0.991632	-0.0121236		FBXO22	1	1554	1509	0.134	-1.92	0.971042	-0.0423937
FBXO3	1	chr11:33762493-33796071:-			FBXO3	1	577	586	0.347	0.656	1.0156	0.0223293		FBXO3	1	1127	1054	0.0953	-2.16	0.935226	-0.0966126
FBXO40	1	chr3:121311967-121349139:+			FBXO40	1	64	77	0.347	1.03	1.20312	0.266787		FBXO40	1	90	101	0.0953	1.52	1.12222	0.166358
FBXO42	1	chr1:16573335-16678948:-			FBXO42	1	844	746	0.0286	-3.83	0.883886	-0.178067		FBXO42	1	1083	1124	0.134	1.35	1.03786	0.0536088
FBXO9	1	chr6:52929797-52964376:+			FBXO9	1	1507	1633	0.0502	3.82	1.08361	0.115845		FBXO9	1	1256	1418	0.0283	3.18	1.12898	0.175021
FCHSD2	1	chr11:72547813-72853306:-			FCHSD2	1	1371	1417	0.347	0.774	1.03355	0.0476112		FCHSD2	1	2215	2052	0.134	-2	0.926411	-0.110276
FCRL4	1	chr1:157543541-157567870:-			FCRL4	1	248	272	0.347	0.757	1.09677	0.133267		FCRL4	1	335	370	0.0502	2.31	1.10448	0.143364
FDX1	1	chr11:110300595-110335604:+			FDX1	1	363	350	0.457	-0.571	0.964187	-0.0526146		FDX1	1	565	525	0.134	-1.91	0.929204	-0.105933
FERMT1	1	chr20:6055494-6104191:-			FERMT1	1	114	115	0.528	0.209	1.00877	0.0126		FERMT1	1	300	293	0.376	-0.305	0.976667	-0.0340618
FGB	1	chr4:155484147-155492233:+			FGB	1	38	49	0.347	0.736	1.28947	0.366782		FGB	1	51	52	0.293	0.0585	1.01961	0.0280144
FGD5	1	chr3:14860580-14975895:+			FGD5	1	188	195	0.457	0.633	1.03723	0.0527415		FGD5	1	177	183	0.206	1.06	1.0339	0.0480943
FGF2	1	chr4:123747864-123819390:+			FGF2	1	82	53	0.0377	-3.68	0.646341	-0.629632		FGF2	1	2193	2293	0.206	0.796	1.0456	0.0643305
FGF7	1	chr15:49715460-49779522:+			FGF7	1	219	217	0.583	-0.178	0.990868	-0.0132358		FGF7	1	65	70	0.293	0.488	1.07692	0.106915
FGF9	1	chr13:22245171-22278637:+			FGF9	1	78	64	0.347	-0.912	0.820513	-0.285402		FGF9	1	132	161	0.0371	2.69	1.2197	0.286523
FGL2	1	chr7:76825433-76829123:-			FGL2	1	213	291	0.0286	4.89	1.3662	0.450166		FGL2	1	70	79	0.134	1.22	1.12857	0.174498
FHL1	1	chrX:135229693-135293508:+			FHL1	1	746	457	0.0145	-10.3	0.612601	-0.706981		FHL1	1	1780	2722	0.012	5.13	1.52921	0.61279
FIGN	1	chr2:164464119-164592513:-			FIGN	1					#DIV/0!	#DIV/0!		FIGN	1	53	37	0.0684	-2.58	0.698113	-0.518467
FKBP3	1	chr14:45585110-45604522:-			FKBP3	1	732	807	0.182	1.82	1.10246	0.140725		FKBP3	1	321	299	0.293	-1.34	0.931464	-0.102428
FLJ37543	1	chr5:60933637-61002351:+			FLJ37543	1	136	140	0.528	0.253	1.02941	0.0418202		FLJ37543	1	141	145	0.282	0.638	1.02837	0.0403577
FLJ43663	1	chr7:130628927-130794828:-			FLJ43663	1	309	159	0.0145	-7.6	0.514563	-0.95858		FLJ43663	1	381	468	0.0371	2.83	1.22835	0.296718
FLJ44635	1	chrX:71364035-71381599:+			FLJ44635	1	499	469	0.457	-0.594	0.93988	-0.0894519		FLJ44635	1	260	263	0.293	0.172	1.01154	0.0165512
FLJ46361	1	chr10:124516211-124556266:+			FLJ46361	1	163	166	0.528	0.233	1.0184	0.0263113		FLJ46361	1	169	183	0.0684	2.08	1.08284	0.11482
FLT1	1	chr13:28875792-29069265:-			FLT1	1	196	132	0.0694	-2.86	0.673469	-0.570316		FLT1	1	234	146	0.0371	-3.11	0.623932	-0.68054
FMO3	1	chr1:171060047-171086955:+			FMO3	1	150	173	0.0977	2.78	1.15333	0.20581		FMO3	1	117	136	0.0953	1.48	1.16239	0.217098
FMO5	1	chr1:146657841-146697230:-			FMO5	1	342	408	0.0286	4.71	1.19298	0.254573		FMO5	1	141	148	0.282	0.6	1.04965	0.069902
FMO9P	1	chr1:166573154-166594704:+			FMO9P	1	59	65	0.457	0.544	1.10169	0.139725		FMO9P	1	41	48	0.0953	1.54	1.17073	0.22741
FNBP1L	1	chr1:93913659-94020216:+			FNBP1L	1	471	388	0.0502	-3.31	0.823779	-0.27967		FNBP1L	1	248	218	0.304	-1.03	0.879032	-0.186012
FNBP4	1	chr11:47738073-47789029:-			FNBP4	1	1577	1329	0.0145	-9.73	0.842739	-0.246842		FNBP4	1	1481	1512	0.282	0.676	1.02093	0.0298865
FNIP1	1	chr5:130761605-131132799:-			FNIP1	1	1290	1094	0.0286	-3.9	0.848062	-0.237758		FNIP1	1	1130	1096	0.206	-1.71	0.969912	-0.044075
FNIP2	1	chr4:159690291-159826846:+			FNIP2	1	614	593	0.457	-0.7	0.965798	-0.0502066		FNIP2	1	3144	2674	0.00416	-8.25	0.850509	-0.233602
FNTA	1	chr8:42911443-42940923:+			FNTA	1	2546	2581	0.347	0.795	1.01375	0.0196977		FNTA	1	2543	2356	0.0684	-2.58	0.926465	-0.110192
FOLH1	1	chr11:49168191-49230222:-			FOLH1	1	134	139	0.457	0.344	1.03731	0.0528519		FOLH1	1	176	254	0.00505	7.15	1.44318	0.529253
FOXM1	1	chr12:2966853-2986303:-			FOXM1	1	1012	1006	0.583	-0.163	0.994071	-0.00857898		FOXM1	1	402	316	0.0502	-2.78	0.78607	-0.347271
FOXP2	1	chr7:113726383-114330154:+			FOXP2	1	3890	4228	0.0694	3.26	1.08689	0.120205		FOXP2	1	1784	2026	0.0177	4.14	1.13565	0.183519
FPR2	1	chr19:52264184-52273760:+			FPR2	1	108	95	0.347	-0.97	0.87963	-0.185032		FPR2	1	56	55	0.376	-0.077	0.982143	-0.0259952
FRAS1	1	chr4:78979135-79465422:+			FRAS1	1	127	130	0.528	0.327	1.02362	0.0336831		FRAS1	1	118	134	0.00695	6.79	1.13559	0.183446
FREM2	1	chr13:39261483-39461265:+			FREM2	1	72	72	0.571	0.0463	1	0		FREM2	1	71	75	0.0953	1.77	1.05634	0.0790716
FRYL	1	chr4:48499381-48782335:-			FRYL	1	1400	1269	0.0977	-2.38	0.906429	-0.141735		FRYL	1	962	1121	0.0102	5.77	1.16528	0.220677
FSD2	1	chr15:83424120-83474821:-			FSD2	1	95	104	0.0694	3.35	1.09474	0.130584		FSD2	1	147	158	0.134	1.19	1.07483	0.104108
FSHB	1	chr11:30252564-30256808:+			FSHB	1	364	383	0.457	0.51	1.0522	0.0734059		FSHB	1	293	326	0.206	0.954	1.11263	0.153971
FUT10	1	chr8:33228349-33330932:-			FUT10	1	323	358	0.182	1.68	1.10836	0.148425		FUT10	1	274	285	0.293	0.462	1.04015	0.056786
FUT8	1	chr14:65877311-66209961:+			FUT8	1	711	657	0.182	-1.62	0.924051	-0.113956		FUT8	1	2204	2353	0.0502	2.52	1.0676	0.0943771
FYCO1	1	chr3:45959397-46037300:-			FYCO1	1	614	526	0.0286	-4.17	0.856678	-0.223176		FYCO1	1	469	502	0.134	1.2	1.07036	0.0980994
FZD3	1	chr8:28351774-28431788:+			FZD3	1	268	233	0.0502	-3.13	0.869403	-0.201903		FZD3	1	160	160	0.293	0.0167	1	0
FZD5	1	chr2:208628736-208634287:-			FZD5	1	253	257	0.571	0.111	1.01581	0.022631		FZD5	1	539	561	0.282	0.644	1.04082	0.0577155
G2E3	1	chr14:31028385-31089046:+			G2E3	1	565	482	0.182	-1.69	0.853097	-0.229218		G2E3	1	468	334	0.012	-5.03	0.713675	-0.48666
G3BP2	1	chr4:76567968-76598776:-			G3BP2	1	3866	3877	0.571	0.139	1.00285	0.0040991		G3BP2	1	4252	4053	0.293	-1.29	0.953198	-0.0691514
GAB1	1	chr4:144258136-144392129:+			GAB1	1	490	446	0.138	-1.78	0.910204	-0.135738		GAB1	1	383	373	0.376	-0.551	0.97389	-0.0381688
GABPA	1	chr21:27106882-27144770:+			GABPA	1	899	872	0.347	-0.84	0.969967	-0.043993		GABPA	1	623	600	0.338	-0.829	0.963082	-0.0542697
GABRB2	1	chr5:160720872-160975125:-			GABRB2	1	135	157	0.0977	2.73	1.16296	0.217805		GABRB2	1	145	132	0.304	-1.07	0.910345	-0.135515
GABRP	1	chr5:170210724-170241048:+			GABRP	1	137	141	0.457	0.458	1.0292	0.0415193		GABRP	1	125	128	0.293	0.316	1.024	0.0342157
GABRR1	1	chr6:89887221-89927264:-			GABRR1	1	296	266	0.0694	-2.85	0.898649	-0.154171		GABRR1	1	337	336	0.376	-0.112	0.997033	-0.00428736
GALNT1	1	chr18:33234602-33291794:+			GALNT1	1	1532	1411	0.0286	-4.33	0.921018	-0.118698		GALNT1	1	1982	2150	0.206	0.923	1.08476	0.11738
GALNT12	1	chr9:101569982-101612363:+			GALNT12	1	454	498	0.0694	3.03	1.09692	0.133453		GALNT12	1	288	246	0.134	-1.85	0.854167	-0.22741
GALNT13	1	chr2:154728467-155310488:+			GALNT13	1	91	82	0.457	-0.657	0.901099	-0.150243		GALNT13	1	93	95	0.293	0.372	1.02151	0.0306968
GALNT5	1	chr2:158114341-158168194:+			GALNT5	1	51	58	0.347	0.807	1.13725	0.185556		GALNT5	1	63	67	0.206	1.02	1.06349	0.0888093
GATAD2A	1	chr19:19496833-19618149:+			GATAD2A	1	1514	1458	0.182	-1.39	0.963012	-0.0543745		GATAD2A	1	2160	2158	0.376	-0.0195	0.999074	-0.00133645
GATM	1	chr15:45653325-45670743:-			GATM	1	1540	1540	0.571	0.00893	1	0		GATM	1	1981	1605	0.0371	-3.03	0.810197	-0.303656
GBP3	1	chr1:89472374-89488577:-			GBP3	1	399	444	0.0977	2.48	1.11278	0.154171		GBP3	1	369	450	0.134	1.44	1.21951	0.286304
GBP4	1	chr1:89646832-89664608:-			GBP4	1	275	337	0.0502	3.72	1.22545	0.293317		GBP4	1	216	269	0.134	1.32	1.24537	0.316575
GCC1	1	chr7:127220684-127225654:-			GCC1	1	441	335	0.0145	-8.2	0.759637	-0.396618		GCC1	1	418	372	0.0684	-2.52	0.889952	-0.1682
GCC2	1	chr2:109065637-109125853:+			GCC2	1	1254	1110	0.0977	-2.42	0.885167	-0.175978		GCC2	1	745	931	0.00792	5.78	1.24966	0.321541
GCLM	1	chr1:94350762-94375122:-			GCLM	1	1013	693	0.0248	-4.64	0.684107	-0.547707		GCLM	1	488	492	0.293	0.137	1.0082	0.0117772
GCNT2	1	chr6:10492460-10629600:+			GCNT2	1	129	102	0.138	-1.92	0.790698	-0.338802		GCNT2	1	147	163	0.134	1.43	1.10884	0.149056
GDA	1	chr9:74764294-74868476:+			GDA	1	61	67	0.347	0.987	1.09836	0.135352		GDA	1	53	56	0.293	0.519	1.0566	0.0794345
GDAP1	1	chr8:75262708-75276825:+			GDAP1	1	182	176	0.528	-0.461	0.967033	-0.048363		GDAP1	1	203	187	0.293	-1.23	0.921182	-0.118441
GGPS1	1	chr1:235491754-235507842:+			GGPS1	1	1280	1029	0.0286	-4.25	0.803906	-0.314901		GGPS1	1	1282	1160	0.0953	-2.13	0.904836	-0.144271
GINS4	1	chr8:41386769-41402270:+			GINS4	1	651	626	0.24	-1.25	0.961598	-0.0564949		GINS4	1	274	168	0.0684	-2.61	0.613139	-0.705715
GIPC2	1	chr1:78511590-78604133:+			GIPC2	1	209	230	0.182	1.48	1.10048	0.138131		GIPC2	1	151	202	0.014	4.49	1.33775	0.419807
GJB1	1	chrX:70435063-70445366:+			GJB1	1	94	92	0.587	-0.0689	0.978723	-0.0310269		GJB1	1	144	152	0.293	0.412	1.05556	0.0780025
GLDN	1	chr15:51633878-51700201:+			GLDN	1	217	174	0.347	-0.962	0.801843	-0.318608		GLDN	1	129	93	0.282	-1.52	0.72093	-0.472068
GLIPR1	1	chr12:75874535-75893143:+			GLIPR1	1	2132	2326	0.0286	5.08	1.09099	0.125644		GLIPR1	1	9821	9562	0.304	-1.01	0.973628	-0.0385575
GLRX	1	chr5:95149554-95158709:-			GLRX	1	863	1092	0.0286	4.93	1.26535	0.33954		GLRX	1	1422	1058	0.0177	-4.47	0.744023	-0.426582
GLT25D2	1	chr1:183904996-184006863:-			GLT25D2	1	189	204	0.182	1.67	1.07937	0.110183		GLT25D2	1	95	125	0.0283	3.17	1.31579	0.395929
GLUL	1	chr1:182350840-182361341:-			GLUL	1	4358	4125	0.182	-1.5	0.946535	-0.0792721		GLUL	1	4442	3106	0.00416	-8.65	0.699235	-0.516152
GLYAT	1	chr11:58476234-58499445:-			GLYAT	1	78	79	0.571	0.05	1.01282	0.0183785		GLYAT	1	115	116	0.293	0.134	1.0087	0.0124909
GNA12	1	chr7:2767746-2883958:-			GNA12	1	1009	902	0.0169	-5.41	0.893954	-0.161727		GNA12	1	3578	4098	0.0102	5.54	1.14533	0.195767
GNAI1	1	chr7:79764167-79848719:+			GNAI1	1	676	641	0.0377	-3.74	0.948225	-0.0766989		GNAI1	1	718	773	0.0371	2.92	1.0766	0.106485
GNAI3	1	chr1:110091258-110136975:+			GNAI3	1	2632	2613	0.571	-0.254	0.992781	-0.0104524		GNAI3	1	2794	2652	0.0684	-2.36	0.949177	-0.0752512
GNE	1	chr9:36214442-36276980:-			GNE	1	1423	1049	0.0145	-6.74	0.737175	-0.439921		GNE	1	1010	630	0.0102	-5.72	0.623762	-0.680932
GNRH1	1	chr8:25276781-25282170:-			GNRH1	1	170	142	0.0977	-2.1	0.835294	-0.259644		GNRH1	1	99	121	0.0684	1.88	1.22222	0.289507
GNRHR	1	chr4:68603107-68621804:-			GNRHR	1	117	120	0.528	0.257	1.02564	0.0365259		GNRHR	1	200	192	0.376	-0.465	0.96	-0.0588937
GOLGA6L1	1	chr15:22736380-22746002:+			GOLGA6L1	1	294	336	0.182	1.87	1.14286	0.192645		GOLGA6L1	1	232	239	0.293	0.397	1.03017	0.0428858
GOLGA7	1	chr8:41348105-41368493:+			GOLGA7	1	3099	2905	0.0977	-2.08	0.937399	-0.0932646		GOLGA7	1	6642	6310	0.0684	-2.63	0.950015	-0.0739777
GPR112	1	chrX:135386293-135499047:+			GPR112	1	94	106	0.182	1.77	1.12766	0.173332		GPR112	1	161	183	0.0502	2.47	1.13665	0.184783
GPR116	1	chr6:46820340-46922680:-			GPR116	1	112	111	0.587	-0.0973	0.991071	-0.0129391		GPR116	1	77	78	0.293	0.289	1.01299	0.0186157
GPR12	1	chr13:27332448-27334108:-			GPR12	1	106	88	0.347	-0.964	0.830189	-0.268489		GPR12	1	84	78	0.376	-0.507	0.928571	-0.106915
GPR126	1	chr6:142622997-142767385:+			GPR126	1	263	304	0.138	2.22	1.15589	0.209009		GPR126	1	299	319	0.0371	2.64	1.06689	0.0934109
GPR180	1	chr13:95254105-95281936:+			GPR180	1	310	254	0.0169	-5.39	0.819355	-0.28744		GPR180	1	657	400	0.012	-5.2	0.608828	-0.715893
GPR22	1	chr7:107110506-107116098:+			GPR22	1	59	57	0.583	-0.217	0.966102	-0.049753		GPR22	1	60	53	0.318	-1	0.883333	-0.17897
GPR85	1	chr7:112720469-112727833:-			GPR85	1	263	284	0.457	0.63	1.07985	0.110828		GPR85	1	154	81	0.0371	-3.1	0.525974	-0.926937
GPR88	1	chr1:101003694-101007568:+			GPR88	1					#DIV/0!	#DIV/0!		GPR88	1	387	359	0.376	-0.529	0.927649	-0.10835
GPR89A	1	chr1:145811833-145827063:-			GPR89A	1	366	338	0.347	-1.05	0.923497	-0.11482		GPR89A	1	356	448	0.0283	3.27	1.25843	0.331621
GPR89B	1	chr1:147400536-147465757:+			GPR89B	1	93	46	0.0502	-3.2	0.494624	-1.0156		GPR89B	1	22	17	0.376	-0.475	0.772727	-0.371969
GPR89C	1	chr1:145883878-145923863:+			GPR89C	1	1560	1381	0.0502	-3.33	0.885256	-0.175833		GPR89C	1	631	566	0.134	-1.95	0.896989	-0.156838
GPRASP1	1	chrX:101906330-101913380:+			GPRASP1	1	88	83	0.528	-0.459	0.943182	-0.0843922		GPRASP1	1	121	109	0.338	-0.831	0.900826	-0.150679
GPRIN3	1	chr4:90168265-90229161:-			GPRIN3	1	142	134	0.347	-1.06	0.943662	-0.0836579		GPRIN3	1	420	390	0.293	-1.27	0.928571	-0.106915
GPX8	1	chr5:54456022-54462871:+			GPX8	1	65	55	0.347	-0.801	0.846154	-0.241008		GPX8	1	102	36	0.0684	-2.45	0.352941	-1.5025
GREB1L	1	chr18:18822204-19088676:+			GREB1L	1	84	83	0.571	-0.265	0.988095	-0.017278		GREB1L	1	100	103	0.0953	1.63	1.03	0.0426443
GREM1	1	chr15:33022919-33026866:+			GREM1	1	705	960	0.182	1.94	1.3617	0.445411		GREM1	1	506	452	0.012	-5.01	0.893281	-0.162815
GRIA3	1	chrX:122318007-122624766:+			GRIA3	1	454	863	0.00816	7.79	1.90088	0.926668		GRIA3	1	154	142	0.293	-1.26	0.922078	-0.117039
GSG1L	1	chr16:27798857-28074822:-			GSG1L	1	477	503	0.457	0.519	1.05451	0.0765691		GSG1L	1	831	788	0.293	-1.28	0.948255	-0.0766528
GSTM5	1	chr1:110254893-110260883:+			GSTM5	1	596	678	0.0502	3.76	1.13758	0.185973		GSTM5	1	434	455	0.206	0.83	1.04839	0.0681715
GTF2A1	1	chr14:81646395-81687575:-			GTF2A1	1	1294	1353	0.0977	2.66	1.0456	0.0643242		GTF2A1	1	2588	2310	0.0502	-2.8	0.892581	-0.163945
GTF2H2C	1	chr5:68856037-68888457:+			GTF2H2C	1	1567	1480	0.0977	-2.42	0.94448	-0.082408		GTF2H2C	1	1300	1347	0.206	0.977	1.03615	0.0512382
GTF2H3	1	chr12:124118382-124145620:+			GTF2H3	1	824	702	0.0502	-3.24	0.851942	-0.231173		GTF2H3	1	913	713	0.0233	-4.11	0.780942	-0.356713
GTF3C5	1	chr9:135906114-135933886:+			GTF3C5	1	911	969	0.182	1.57	1.06367	0.0890456		GTF3C5	1	832	776	0.293	-1.29	0.932692	-0.100527
GUCY1A2	1	chr11:106557911-106889171:-			GUCY1A2	1	179	177	0.583	-0.153	0.988827	-0.0162102		GUCY1A2	1	473	645	0.00695	6.32	1.36364	0.447459
GUCY2F	1	chrX:108616136-108725287:-			GUCY2F	1	156	118	0.0248	-4.66	0.75641	-0.402759		GUCY2F	1	128	134	0.206	0.887	1.04688	0.0660892
H2AFJ	1	chr12:14927296-14930934:+			H2AFJ	1	376	440	0.0694	3.15	1.17021	0.226771		H2AFJ	1	293	283	0.338	-0.856	0.96587	-0.0500986
HACE1	1	chr6:105175971-105308174:-			HACE1	1	550	471	0.0502	-3.06	0.856364	-0.223705		HACE1	1	441	341	0.0233	-3.92	0.773243	-0.371007
HAO2	1	chr1:119911403-119936751:+			HAO2	1	99	123	0.0694	3.34	1.24242	0.313158		HAO2	1	100	110	0.0502	2.28	1.1	0.137504
HCFC2	1	chr12:104458328-104497426:+			HCFC2	1	537	539	0.571	0.0822	1.00372	0.00536318		HCFC2	1	284	307	0.0953	1.85	1.08099	0.112348
HCN1	1	chr5:45261975-45696253:-			HCN1	1	879	1004	0.0977	2.61	1.14221	0.191824		HCN1	1	461	525	0.0283	3.09	1.13883	0.187551
HDDC2	1	chr6:125596497-125623287:-			HDDC2	1	1601	1730	0.0977	2.51	1.08057	0.111799		HDDC2	1	2472	1904	0.00792	-6.19	0.770227	-0.376645
HDHD2	1	chr18:44633783-44676871:-			HDHD2	1	1215	1136	0.0248	-4.58	0.934979	-0.0969935		HDHD2	1	1878	2125	0.0233	3.78	1.13152	0.178266
HDX	1	chrX:83572886-83757458:-			HDX	1	126	106	0.0977	-2.44	0.84127	-0.249359		HDX	1	128	125	0.376	-0.208	0.976562	-0.0342157
HEATR5A	1	chr14:31761809-31858181:-			HEATR5A	1	209	189	0.182	-1.6	0.904306	-0.145117		HEATR5A	1	845	628	0.00422	-7.82	0.743195	-0.428187
HECTD2	1	chr10:93170103-93274583:+			HECTD2	1	142	120	0.0694	-2.52	0.84507	-0.242857		HECTD2	1	752	446	0.0102	-5.76	0.593085	-0.753689
HELZ	1	chr17:65074068-65241312:-			HELZ	1	1723	1587	0.0977	-2.35	0.921068	-0.118621		HELZ	1	887	959	0.0502	2.6	1.08117	0.112597
HERC6	1	chr4:89299892-89364248:+			HERC6	1	244	206	0.0977	-2.08	0.844262	-0.244237		HERC6	1	520	483	0.376	-0.329	0.928846	-0.106488
HHLA2	1	chr3:108015396-108097125:+			HHLA2	1	236	383	0.0248	5.72	1.62288	0.698558		HHLA2	1	76	85	0.0684	2.24	1.11842	0.161463
HIGD1A	1	chr3:42825796-42845993:-			HIGD1A	1	920	968	0.24	1.06	1.05217	0.0733732		HIGD1A	1	2151	1855	0.0177	-4.3	0.86239	-0.213588
HIP1	1	chr7:75163410-75368279:-			HIP1	1	685	419	0.0145	-9.09	0.611679	-0.709154		HIP1	1	201	201	0.293	0.0872	1	0
HLCS	1	chr21:38123197-38362545:-			HLCS	1	557	489	0.0145	-5.97	0.877917	-0.187843		HLCS	1	642	536	0.0177	-4.18	0.834891	-0.26034
HM13	1	chr20:30102269-30157362:+			HM13	1	1120	1101	0.347	-0.804	0.983036	-0.0246843		HM13	1	4908	4744	0.206	-1.56	0.966585	-0.0490312
HMCN1	1	chr1:185703684-186160079:+			HMCN1	1	41	37	0.138	-2	0.902439	-0.148099		HMCN1	1	50	129	0	17.8	2.58	1.36737
HNMT	1	chr2:138721591-138773933:+			HNMT	1	1373	1756	0.0039	15.2	1.27895	0.354961		HNMT	1	1851	1637	0.0502	-2.79	0.884387	-0.177251
HNRNPA1	1	chr12:54674489-54680871:+			HNRNPA1	1	10248	10041	0.0694	-2.83	0.979801	-0.0294394		HNRNPA1	1	6620	6168	0.00416	-8.42	0.931722	-0.102028
HNRNPA1L2	1	chr13:53191606-53216568:+			HNRNPA1L2	1	287	297	0.347	0.735	1.03484	0.0494122		HNRNPA1L2	1	219	222	0.293	0.205	1.0137	0.0196288
HNRNPA2B1	1	chr7:26229746-26241149:-			HNRNPA2B1	1	5474	5498	0.528	0.229	1.00438	0.00631147		HNRNPA2B1	1	5012	4533	0.0177	-4.4	0.904429	-0.14492
HNRNPA3	1	chr2:178077500-178087516:+			HNRNPA3	1	5124	5077	0.457	-0.595	0.990827	-0.0132942		HNRNPA3	1	3064	2712	0.014	-4.58	0.885117	-0.176059
HOMER1	1	chr5:78669788-78809700:-			HOMER1	1	646	468	0.0286	-4.12	0.724458	-0.465026		HOMER1	1	2365	1926	0.00416	-14.4	0.814376	-0.296232
HP1BP3	1	chr1:21069180-21113124:-			HP1BP3	1	2750	2679	0.138	-1.74	0.974182	-0.037737		HP1BP3	1	2433	2594	0.012	4.82	1.06617	0.0924422
HRNBP3	1	chr17:77086930-77478680:-			HRNBP3	1	172	171	0.587	-0.0679	0.994186	-0.00841224		HRNBP3	1	180	182	0.293	0.23	1.01111	0.0159415
HS6ST2	1	chrX:131760045-132095423:-			HS6ST2	1	81	70	0.0694	-2.51	0.864198	-0.210567		HS6ST2	1	158	176	0.0684	2.04	1.11392	0.155651
HSD17B12	1	chr11:43702260-43878160:+			HSD17B12	1	5448	4179	0.0145	-8.93	0.76707	-0.382569		HSD17B12	1	1940	1599	0.0502	-2.69	0.824227	-0.278887
HSDL2	1	chr9:115142352-115234684:+			HSDL2	1	957	923	0.24	-1.36	0.964472	-0.0521883		HSDL2	1	614	669	0.0953	1.71	1.08958	0.123768
HSF2	1	chr6:122720692-122754111:+			HSF2	1	887	828	0.138	-1.97	0.933484	-0.0993033		HSF2	1	894	863	0.373	-0.591	0.965324	-0.0509143
HSPC159	1	chr2:64681231-64688509:+			HSPC159	1	128	122	0.457	-0.592	0.953125	-0.0692627		HSPC159	1	164	158	0.355	-0.673	0.963415	-0.0537713
HSPE1	1	chr2:198365048-198368171:+			HSPE1	1	2075	2174	0.182	1.64	1.04771	0.0672406		HSPE1	1	2388	2091	0.0177	-4.34	0.875628	-0.19161
HTR5A	1	chr7:154862035-154877459:+			HTR5A	1	237	272	0.138	2.43	1.14768	0.19872		HTR5A	1	209	204	0.376	-0.315	0.976077	-0.0349338
HTT	1	chr4:3076409-3245686:+			HTT	1	886	956	0.182	1.89	1.07901	0.109704		HTT	1	1625	1658	0.134	1.24	1.02031	0.0290043
IAPP	1	chr12:21525819-21532416:+			IAPP	1	107	80	0.347	-0.808	0.747664	-0.419539		IAPP	1	38	43	0.206	0.893	1.13158	0.178337
ID4	1	chr6:19837618-19840914:+			ID4	1	548	553	0.571	0.113	1.00912	0.0131036		ID4	1	945	963	0.293	0.21	1.01905	0.0272215
IDO1	1	chr8:39770804-39785941:+			IDO1	1	209	214	0.528	0.251	1.02392	0.0341079		IDO1	1	155	155	0.376	-0.0449	1	0
IFI44L	1	chr1:79086150-79108484:+			IFI44L	1	514	98	0.0286	-3.98	0.190661	-2.39091		IFI44L	1	460	632	0.206	0.85	1.37391	0.458291
IFIT3	1	chr10:91087686-91100728:+			IFIT3	1	210	89	0.0377	-3.76	0.42381	-1.23851		IFIT3	1	397	252	0.304	-1.12	0.634761	-0.655715
IFT88	1	chr13:21140586-21265574:+			IFT88	1	418	372	0.0694	-2.65	0.889952	-0.1682		IFT88	1	243	276	0.0684	2.04	1.1358	0.183712
IGF2	1	chr11:2150352-2182571:-			IGF2	1	324	318	0.528	-0.385	0.981481	-0.026967		IGF2	1	337	369	0.0177	3.95	1.09496	0.130872
IGF2BP3	1	chr7:23349830-23510048:-			IGF2BP3	1	410	347	0.0502	-3.08	0.846341	-0.240688		IGF2BP3	1	363	355	0.338	-0.757	0.977961	-0.0321505
IGSF11	1	chr3:118619482-118864898:-			IGSF11	1	301	242	0.0694	-2.74	0.803987	-0.314756		IGSF11	1	285	311	0.134	1.26	1.09123	0.125953
IL12B	1	chr5:158741792-158757481:-			IL12B	1	107	103	0.571	-0.353	0.962617	-0.0549665		IL12B	1	109	117	0.206	0.862	1.07339	0.10218
IL13RA1	1	chrX:117861572-117939459:+			IL13RA1	1	1548	1486	0.24	-1.29	0.959948	-0.0589714		IL13RA1	1	3762	4246	0.00792	5.96	1.12865	0.174605
IL17RD	1	chr3:57128279-57204313:-			IL17RD	1	298	279	0.347	-0.948	0.936242	-0.0950472		IL17RD	1	179	194	0.134	1.31	1.0838	0.116097
IL1RAPL1	1	chrX:28605517-29974828:+			IL1RAPL1	1	85	83	0.587	-0.138	0.976471	-0.0343515		IL1RAPL1	1	95	99	0.206	0.836	1.04211	0.059501
IL22	1	chr12:68642026-68647274:-			IL22	1	276	264	0.571	-0.238	0.956522	-0.0641303		IL22	1	123	120	0.376	-0.413	0.97561	-0.0356239
IL2RA	1	chr10:6052653-6104253:-			IL2RA	1	165	171	0.457	0.439	1.03636	0.0515303		IL2RA	1	179	198	0.0953	1.76	1.10615	0.145541
IL2RG	1	chrX:70327260-70331456:-			IL2RG	1	483	214	0.0145	-8.77	0.443064	-1.17441		IL2RG	1	740	904	0.0177	3.98	1.22162	0.288798
IL6R	1	chr1:154377670-154441926:+			IL6R	1	2840	3320	0.00964	6.76	1.16901	0.225292		IL6R	1	1710	1938	0.0684	2.05	1.13333	0.180572
IL6ST	1	chr5:55236696-55290763:-			IL6ST	1	998	850	0.0694	-2.64	0.851703	-0.231577		IL6ST	1	1740	1848	0.0953	1.69	1.06207	0.0868775
IMPA1	1	chr8:82570197-82598995:-			IMPA1	1	965	935	0.347	-0.933	0.968912	-0.0455626		IMPA1	1	1372	1319	0.338	-0.776	0.96137	-0.0568359
INA	1	chr10:105036921-105050101:+			INA	1	75	51	0.138	-1.96	0.68	-0.556393		INA	1	454	814	0.0102	5.4	1.79295	0.842336
INTS4	1	chr11:77589769-77705717:-			INTS4	1	613	687	0.0694	3.52	1.12072	0.164423		INTS4	1	753	753	0.376	-0.00684	1	0
INTS6	1	chr13:51935703-52027343:-			INTS6	1	1578	1423	0.0502	-2.91	0.901774	-0.149162		INTS6	1	1614	1702	0.0684	1.91	1.05452	0.0765905
IPCEF1	1	chr6:154475632-154677900:-			IPCEF1	1	2962	2221	0.0286	-4.29	0.749831	-0.415362		IPCEF1	1	1270	2870	0.00208	11.8	2.25984	1.17622
IPO5	1	chr13:98605930-98676549:+			IPO5	1	1313	1293	0.528	-0.383	0.984768	-0.0221446		IPO5	1	1855	1621	0.0684	-2.43	0.873854	-0.194535
IQSEC1	1	chr3:12939375-13008960:-			IQSEC1	1	563	482	0.0248	-4.68	0.856128	-0.224102		IQSEC1	1	1132	1030	0.0102	-5.46	0.909894	-0.13623
IQSEC3	1	chr12:175932-287620:+			IQSEC3	1	464	495	0.24	1.35	1.06681	0.0933037		IQSEC3	1	578	626	0.0684	2.11	1.08304	0.115093
IRAK3	1	chr12:66583018-66642385:+			IRAK3	1	2119	2079	0.457	-0.672	0.981123	-0.0274938		IRAK3	1	803	866	0.134	1.28	1.07846	0.108967
IRAK4	1	chr12:44152765-44181897:+			IRAK4	1	662	630	0.182	-1.63	0.951662	-0.0714794		IRAK4	1	592	526	0.0283	-3.5	0.888514	-0.170534
ITGA6	1	chr2:173292315-173371002:+			ITGA6	1	168	144	0.0977	-2.4	0.857143	-0.222392		ITGA6	1	2303	1214	0.00792	-6.01	0.527139	-0.923746
ITM2B	1	chr13:48807343-48836225:+			ITM2B	1	4722	4600	0.347	-1.05	0.974163	-0.0377642		ITM2B	1	7471	8523	0.00355	8.48	1.14081	0.19006
ITPR3	1	chr6:33588523-33664338:+			ITPR3	1	266	305	0.138	2.02	1.14662	0.197383		ITPR3	1	605	412	0.0177	-4.17	0.680992	-0.554291
ITPRIP	1	chr10:106071903-106098251:-			ITPRIP	1	179	182	0.528	0.173	1.01676	0.0239789		ITPRIP	1	1191	1056	0.0502	-2.92	0.88665	-0.173564
IVNS1ABP	1	chr1:185265525-185286461:-			IVNS1ABP	1	1440	1209	0.0248	-4.51	0.839583	-0.252255		IVNS1ABP	1	3571	4180	0.014	4.76	1.17054	0.227175
IYD	1	chr6:150690029-150725764:+			IYD	1	103	75	0.24	-1.3	0.728155	-0.457682		IYD	1	76	86	0.0953	1.83	1.13158	0.178337
JAM2	1	chr21:27011590-27087207:+			JAM2	1	167	165	0.571	-0.24	0.988024	-0.0173821		JAM2	1	506	541	0.0953	1.71	1.06917	0.0964912
JAM3	1	chr11:133938821-134021636:+			JAM3	1	181	204	0.182	1.5	1.12707	0.172579		JAM3	1	163	178	0.134	1.38	1.09202	0.127005
JAZF1	1	chr7:27870202-28220437:-			JAZF1	1	424	358	0.0694	-2.62	0.84434	-0.244105		JAZF1	1	340	724	0	19.6	2.12941	1.09045
JPH1	1	chr8:75146942-75233562:-			JPH1	1	194	162	0.0977	-2.43	0.835052	-0.260063		JPH1	1	359	188	0.0102	-5.77	0.523677	-0.933251
JRKL	1	chr11:96123815-96126727:+			JRKL	1	802	725	0.0977	-2.28	0.90399	-0.145621		JRKL	1	677	620	0.304	-1.07	0.915805	-0.126888
JUB	1	chr14:23440411-23451848:-			JUB	1	379	119	0.0145	-10.8	0.313984	-1.67124		JUB	1	272	530	0.00208	9.41	1.94853	0.962386
KAT2B	1	chr3:20081525-20195883:+			KAT2B	1	824	769	0.182	-1.54	0.933252	-0.0996607		KAT2B	1	504	633	0.00695	6.51	1.25595	0.328782
KCNA2	1	chr1:111136206-111174096:-			KCNA2	1	179	178	0.587	-0.00614	0.994413	-0.00808235		KCNA2	1	130	157	0.0283	3.14	1.20769	0.272253
KCNC2	1	chr12:75433861-75603511:-			KCNC2	1	226	265	0.24	1.23	1.17257	0.22967		KCNC2	1	220	213	0.373	-0.568	0.968182	-0.0466501
KCNIP3	1	chr2:95963073-96051824:+			KCNIP3	1	418	399	0.347	-0.917	0.954545	-0.0671142		KCNIP3	1	290	276	0.0684	-2.36	0.951724	-0.0713846
KCNJ10	1	chr1:160007258-160040273:-			KCNJ10	1	1296	1879	0.0694	3.31	1.44985	0.535899		KCNJ10	1	185	194	0.293	0.312	1.04865	0.0685314
KCNJ11	1	chr11:17406799-17410206:-			KCNJ11	1	91	75	0.0502	-2.97	0.824176	-0.278976		KCNJ11	1	157	136	0.282	-1.4	0.866242	-0.207158
KCNJ3	1	chr2:155555094-155713014:+			KCNJ3	1	40	40	0.587	-7.48e-05	1	0		KCNJ3	1	41	39	0.376	-0.176	0.95122	-0.0721498
KCNJ8	1	chr12:21917891-21927747:-			KCNJ8	1	170	221	0.0502	3.61	1.3	0.378512		KCNJ8	1	174	189	0.0953	1.51	1.08621	0.119299
KCNK10	1	chr14:88651256-88793285:-			KCNK10	1	226	263	0.24	1.25	1.16372	0.21874		KCNK10	1	272	268	0.376	-0.181	0.985294	-0.0213737
KCTD12	1	chr13:77454313-77460525:-			KCTD12	1	666	660	0.528	-0.53	0.990991	-0.0130562		KCTD12	1	3852	3360	0.014	-4.88	0.872274	-0.197146
KCTD16	1	chr5:143550438-143856944:+			KCTD16	1	36	46	0.138	2.12	1.27778	0.353637		KCTD16	1	58	63	0.134	1.29	1.08621	0.119299
KCTD21	1	chr11:77882304-77899664:-			KCTD21	1	149	159	0.528	0.263	1.06711	0.0937144		KCTD21	1	561	547	0.376	-0.528	0.975045	-0.0364599
KDM3B	1	chr5:137688286-137772716:+			KDM3B	1	1710	1822	0.0977	2.61	1.0655	0.0915266		KDM3B	1	1225	1359	0.0371	2.67	1.10939	0.149764
KDM6A	1	chrX:44732782-44971843:+			KDM6A	1	461	430	0.138	-1.77	0.932755	-0.10043		KDM6A	1	308	347	0.014	4.48	1.12662	0.172005
KHDRBS2	1	chr6:62389868-62996132:-			KHDRBS2	1	223	236	0.347	0.955	1.0583	0.0817431		KHDRBS2	1	214	201	0.318	-0.863	0.939252	-0.0904153
KIAA0101	1	chr15:64657214-64673702:-			KIAA0101	1	998	1038	0.182	1.55	1.04008	0.0566947		KIAA0101	1	403	207	0.0684	-2.55	0.513648	-0.961149
KIAA0114	1	chr4:53578992-53580305:+			KIAA0114	1	356	410	0.24	1.42	1.15169	0.203747		KIAA0114	1	2391	2056	0.0283	-3.71	0.859891	-0.217774
KIAA0174	1	chr16:71925324-71962896:+			KIAA0174	1	2120	2173	0.347	0.993	1.025	0.0356239		KIAA0174	1	5549	5861	0.0502	2.4	1.05623	0.078919
KIAA0240	1	chr6:42749578-42836296:+			KIAA0240	1	1132	1116	0.571	-0.353	0.985866	-0.0205369		KIAA0240	1	1303	1423	0.0502	2.42	1.0921	0.127099
KIAA0284	1	chr14:105331655-105363083:+			KIAA0284	1	297	314	0.182	1.52	1.05724	0.0803016		KIAA0284	1	544	598	0.0502	2.38	1.09926	0.136539
KIAA0355	1	chr19:34745492-34846467:+			KIAA0355	1	259	251	0.24	-1.11	0.969112	-0.0452647		KIAA0355	1	435	487	0.00792	6.18	1.11954	0.162906
KIAA0406	1	chr20:36611431-36661870:-			KIAA0406	1	980	1034	0.24	1.15	1.0551	0.0773825		KIAA0406	1	814	845	0.282	0.702	1.03808	0.0539225
KIAA0528	1	chr12:22601542-22697449:-			KIAA0528	1	1123	1117	0.587	-0.135	0.994657	-0.00772874		KIAA0528	1	1732	1532	0.0283	-3.53	0.884527	-0.177023
KIAA0922	1	chr4:154387502-154557860:+			KIAA0922	1	1147	1203	0.24	1.31	1.04882	0.0687713		KIAA0922	1	307	532	0.00348	8.68	1.7329	0.793188
KIAA1107	1	chr1:92634482-92650280:+			KIAA1107	1	405	381	0.24	-1.08	0.940741	-0.0881309		KIAA1107	1	408	409	0.293	0.044	1.00245	0.00353169
KIAA1147	1	chr7:141356345-141401942:-			KIAA1147	1	170	164	0.528	-0.511	0.964706	-0.0518389		KIAA1147	1	391	353	0.0953	-2.04	0.902813	-0.1475
KIAA1328	1	chr18:34409095-34805246:+			KIAA1328	1	359	285	0.0169	-5.46	0.793872	-0.333022		KIAA1328	1	132	156	0.134	1.42	1.18182	0.241008
KIAA1524	1	chr3:108269415-108308604:-			KIAA1524	1	781	742	0.457	-0.776	0.950064	-0.0739034		KIAA1524	1	232	123	0.0684	-2.64	0.530172	-0.915466
KIAA1797	1	chr9:20658691-20995950:+			KIAA1797	1	684	526	0.0286	-4.23	0.769006	-0.378934		KIAA1797	1	788	634	0.0233	-3.78	0.804569	-0.313713
KIF21A	1	chr12:39687032-39837146:-			KIF21A	1	187	155	0.0977	-2.4	0.828877	-0.27077		KIF21A	1	212	113	0.012	-5.29	0.533019	-0.907741
KIF27	1	chr9:86451618-86536342:-			KIF27	1	125	120	0.528	-0.477	0.96	-0.0588937		KIF27	1	182	176	0.355	-0.725	0.967033	-0.048363
KIF2A	1	chr5:61602079-61682988:+			KIF2A	1	1469	1427	0.347	-0.882	0.971409	-0.0418491		KIF2A	1	1599	1435	0.0684	-2.36	0.897436	-0.156119
KIF3A	1	chr5:132028326-132073330:-			KIF3A	1	102	110	0.347	0.888	1.07843	0.108934		KIF3A	1	215	228	0.206	1.03	1.06047	0.0846972
KIF5A	1	chr12:57943848-57980415:+			KIF5A	1	220	221	0.571	0.0793	1.00455	0.00654285		KIF5A	1	205	206	0.293	0.0442	1.00488	0.00702043
KIF5B	1	chr10:32297939-32345359:-			KIF5B	1	2882	2574	0.0502	-3.19	0.89313	-0.163058		KIF5B	1	3865	3524	0.014	-4.66	0.911772	-0.133254
KIFAP3	1	chr1:169890479-170043879:-			KIFAP3	1	485	432	0.0694	-2.58	0.890722	-0.166953		KIFAP3	1	731	541	0.00422	-7.7	0.740082	-0.434243
KIFC3	1	chr16:57792134-57896957:-			KIFC3	1	516	360	0.0145	-6.38	0.697674	-0.519374		KIFC3	1	1089	1090	0.293	0.0635	1.00092	0.00132418
KITLG	1	chr12:88886572-88974238:-			KITLG	1	187	150	0.138	-1.87	0.802139	-0.318076		KITLG	1	550	637	0.0684	2.13	1.15818	0.211862
KLF17	1	chr1:44511720-44600789:+			KLF17	1	191	199	0.528	0.277	1.04188	0.0591958		KLF17	1	185	181	0.376	-0.29	0.978378	-0.0315356
KLF3	1	chr4:38665824-38702663:+			KLF3	1	1335	1056	0.0145	-6.48	0.791011	-0.33823		KLF3	1	3238	4153	0.00695	6.73	1.28258	0.359051
KLF6	1	chr10:3818596-3827455:-			KLF6	1	1515	769	0.0145	-10.6	0.507591	-0.978262		KLF6	1	2482	2353	0.0502	-2.88	0.948026	-0.0770018
KLHDC2	1	chr14:50234327-50249905:+			KLHDC2	1	750	743	0.571	-0.252	0.990667	-0.0135284		KLHDC2	1	581	611	0.0502	2.39	1.05164	0.0726342
KLHL12	1	chr1:202860245-202896371:-			KLHL12	1	1224	1199	0.182	-1.51	0.979575	-0.0297719		KLHL12	1	943	933	0.376	-0.307	0.989396	-0.0153807
KLHL13	1	chrX:117031778-117250761:-			KLHL13	1	184	133	0.0248	-4.47	0.722826	-0.46828		KLHL13	1	68	61	0.304	-1.04	0.897059	-0.156726
KLHL20	1	chr1:173684124-173755823:+			KLHL20	1	893	864	0.0377	-3.52	0.967525	-0.0476289		KLHL20	1	818	850	0.282	0.551	1.03912	0.055362
KLHL24	1	chr3:183353412-183402302:+			KLHL24	1	391	367	0.24	-1.26	0.938619	-0.0913885		KLHL24	1	816	873	0.0502	2.6	1.06985	0.0974125
KLHL31	1	chr6:53516398-53520070:-			KLHL31	1	126	120	0.528	-0.451	0.952381	-0.0703893		KLHL31	1	116	103	0.0953	-2.16	0.887931	-0.17148
KLHL32	1	chr6:97372609-97588630:+			KLHL32	1	87	109	0.182	1.88	1.25287	0.325241		KLHL32	1	81	90	0.0953	1.58	1.11111	0.152003
KLRF1	1	chr12:9980078-9997601:+			KLRF1	1	69	59	0.24	-1.27	0.855072	-0.225881		KLRF1	1	28	22	0.366	-0.645	0.785714	-0.347923
KNG1	1	chr3:186435121-186461738:+			KNG1	1	208	215	0.528	0.28	1.03365	0.0477531		KNG1	1	180	195	0.134	1.47	1.08333	0.115477
KPNA4	1	chr3:160217965-160283359:-			KPNA4	1	1345	1215	0.138	-2.07	0.903346	-0.14665		KPNA4	1	2720	2613	0.282	-1.53	0.960662	-0.0578995
KRAS	1	chr12:25358183-25403854:-			KRAS	1	1368	1348	0.347	-0.83	0.98538	-0.0212477		KRAS	1	1247	1248	0.293	0.0178	1.0008	0.00115647
KRT10	1	chr17:38974371-38978837:-			KRT10	1	1404	1464	0.0977	2.76	1.04274	0.0603726		KRT10	1	1597	1544	0.366	-0.651	0.966813	-0.0486916
KRT28	1	chr17:38948456-38956184:-			KRT28	1	282	281	0.587	-0.0628	0.996454	-0.00512503		KRT28	1	260	286	0.134	1.15	1.1	0.137504
KRT32	1	chr17:39616063-39623638:-			KRT32	1	148	154	0.457	0.349	1.04054	0.0573332		KRT32	1	141	146	0.293	0.517	1.03546	0.0502732
KRTAP1-1	1	chr17:39196812-39197713:-			KRTAP1-1	1	368	361	0.571	-0.271	0.980978	-0.0277069		KRTAP1-1	1	507	537	0.134	1.27	1.05917	0.0829363
KRTAP27-1	1	chr21:31709364-31709986:-			KRTAP27-1	1	152	132	0.0502	-3.01	0.868421	-0.203533		KRTAP27-1	1	173	178	0.293	0.473	1.0289	0.0411052
KRTAP4-5	1	chr17:39305179-39306054:-			KRTAP4-5	1	84	82	0.587	-0.0957	0.97619	-0.0347654		KRTAP4-5	1	93	100	0.282	0.701	1.07527	0.104697
KYNU	1	chr2:143635068-143799884:+			KYNU	1	2005	2254	0.0169	6.11	1.12419	0.168885		KYNU	1	2908	2474	0.0502	-2.75	0.850757	-0.233182
L2HGDH	1	chr14:50713184-50778947:-			L2HGDH	1	220	240	0.182	1.73	1.09091	0.125531		L2HGDH	1	283	270	0.134	-1.81	0.954064	-0.0678426
LAMA2	1	chr6:129204343-129837708:+			LAMA2	1	94	98	0.457	0.642	1.04255	0.060121		LAMA2	1	118	122	0.206	0.939	1.0339	0.0480943
LAMA4	1	chr6:112429962-112575912:-			LAMA4	1	416	383	0.457	-0.553	0.920673	-0.119239		LAMA4	1	348	419	0.0371	2.75	1.20402	0.267863
LAMB4	1	chr7:107663998-107770800:-			LAMB4	1	113	113	0.571	0.00296	1	0		LAMB4	1	109	117	0.0953	1.6	1.07339	0.10218
LANCL3	1	chrX:37430823-37543716:+			LANCL3	1	367	409	0.24	1.3	1.11444	0.156321		LANCL3	1	304	315	0.134	1.28	1.03618	0.0512805
LARP4	1	chr12:50794651-50873779:+			LARP4	1	691	680	0.571	-0.289	0.984081	-0.023151		LARP4	1	1144	1055	0.282	-1.39	0.922203	-0.116844
LASS2	1	chr1:150937664-150947479:-			LASS2	1	3670	3774	0.24	1.4	1.02834	0.0403144		LASS2	1	7967	8342	0.0684	2.07	1.04707	0.0663567
LBP	1	chr20:36974904-37005653:+			LBP	1	151	148	0.571	-0.275	0.980132	-0.0289514		LBP	1	160	160	0.293	0.0404	1	0
LDOC1L	1	chr22:44888451-44894178:-			LDOC1L	1	1029	1059	0.347	0.793	1.02915	0.0414596		LDOC1L	1	1037	1118	0.0953	1.61	1.07811	0.108504
LEMD3	1	chr12:65563372-65642107:+			LEMD3	1	990	990	0.587	-0.00219	1	0		LEMD3	1	973	950	0.376	-0.558	0.976362	-0.0345123
LGALS14	1	chr19:40194947-40200087:+			LGALS14	1	80	77	0.571	-0.332	0.9625	-0.0551416		LGALS14	1	90	102	0.0953	1.71	1.13333	0.180572
LGI1	1	chr10:95517643-95557913:+			LGI1	1	95	90	0.457	-0.557	0.947368	-0.0780025		LGI1	1	73	74	0.293	0.172	1.0137	0.0196288
LIFR	1	chr5:38475067-38595496:-			LIFR	1	68	66	0.528	-0.5	0.970588	-0.0430687		LIFR	1	50	58	0.0371	2.65	1.16	0.214125
LIG3	1	chr17:33307550-33332088:+			LIG3	1	862	903	0.347	0.737	1.04756	0.0670381		LIG3	1	811	782	0.376	-0.483	0.964242	-0.0525333
LILRB1	1	chr19:55128630-55148979:+			LILRB1	1	974	1030	0.138	2.35	1.05749	0.0806507		LILRB1	1	613	575	0.0102	-5.68	0.93801	-0.0923251
LILRB2	1	chr19:54778321-54784950:-			LILRB2	1	468	507	0.138	2.1	1.08333	0.115477		LILRB2	1	719	665	0.0953	-2.1	0.924896	-0.112637
LIPF	1	chr10:90424217-90438562:+			LIPF	1	69	78	0.457	0.633	1.13043	0.176878		LIPF	1	32	17	0.014	-4.62	0.53125	-0.912537
LMO7	1	chr13:76194571-76434001:+			LMO7	1	62	60	0.587	-0.117	0.967742	-0.0473057		LMO7	1	53	64	0.206	0.908	1.20755	0.27208
LMOD1	1	chr1:201865583-201915715:-			LMOD1	1	423	504	0.182	1.85	1.19149	0.252766		LMOD1	1	210	244	0.0283	3.06	1.1619	0.216492
LNPEP	1	chr5:96271169-96369607:+			LNPEP	1	1630	1627	0.587	-0.0435	0.99816	-0.00265771		LNPEP	1	1768	1626	0.0502	-2.89	0.919683	-0.120791
LOC100128239	1	chr11:133902168-133911236:+			LOC100128239	1	256	280	0.347	0.87	1.09375	0.129283		LOC100128239	1	244	270	0.206	0.927	1.10656	0.146078
LOC100132247	1	chr16:22485447-22547706:+			LOC100132247	1	3448	3000	0.0377	-3.76	0.87007	-0.200797		LOC100132247	1	2407	2582	0.0283	3.1	1.0727	0.101253
LOC146481	1	chr16:34711915-34714831:-			LOC146481	1	120	135	0.347	0.986	1.125	0.169925		LOC146481	1	98	94	0.376	-0.374	0.959184	-0.060121
LOC150381	1	chr22:46449744-46507518:+			LOC150381	1	847	838	0.528	-0.355	0.989374	-0.0154117		LOC150381	1	446	407	0.293	-1.29	0.912556	-0.132015
LOC150568	1	chr2:105050868-105129214:+			LOC150568	1	82	80	0.583	-0.185	0.97561	-0.0356239		LOC150568	1	90	101	0.134	1.11	1.12222	0.166358
LOC200726	1	chr2:207508952-207513727:+			LOC200726	1	70	64	0.457	-0.641	0.914286	-0.129283		LOC200726	1	86	91	0.293	0.468	1.05814	0.0815299
LOC221442	1	chr6:41076817-41108567:+			LOC221442	1	87	78	0.138	-1.95	0.896552	-0.157541		LOC221442	1	97	115	0.012	4.94	1.18557	0.245577
LOC283761	1	chr15:90048510-90066984:-			LOC283761	1	87	73	0.347	-0.946	0.83908	-0.253119		LOC283761	1	80	91	0.0684	2.13	1.1375	0.185867
LOC284661	1	chr1:4472112-4484744:+			LOC284661	1	136	137	0.571	0.0395	1.00735	0.0105692		LOC284661	1	49	56	0.134	1.19	1.14286	0.192645
LOC285370	1	chr3:10801170-10805877:-			LOC285370	1	89	80	0.457	-0.755	0.898876	-0.153805		LOC285370	1	86	105	0.0953	1.5	1.22093	0.287981
LOC285696	1	chr5:17130138-17217508:-			LOC285696	1	278	271	0.571	-0.301	0.97482	-0.036792		LOC285696	1	276	303	0.0684	2.21	1.09783	0.13465
LOC285847	1	chr6:35696286-35704724:-			LOC285847	1	160	146	0.24	-1.23	0.9125	-0.132104		LOC285847	1	197	201	0.293	0.444	1.0203	0.0289999
LOC286135	1	chr8:29779031-29811230:+			LOC286135	1	163	159	0.583	-0.175	0.97546	-0.0358452		LOC286135	1	164	150	0.376	-0.519	0.914634	-0.128733
LOC339535	1	chr1:238643705-238649323:-			LOC339535	1	71	67	0.571	-0.244	0.943662	-0.0836579		LOC339535	1	103	98	0.366	-0.654	0.951456	-0.0717907
LOC348840	1	chr3:197784944-197807591:-			LOC348840	1	365	270	0.0145	-6.42	0.739726	-0.434937		LOC348840	1	73	69	0.338	-0.755	0.945205	-0.0813001
LOC388789	1	chr20:18548083-18550205:+			LOC388789	1	241	285	0.138	2.46	1.18257	0.241929		LOC388789	1	269	250	0.338	-0.799	0.929368	-0.105678
LOC389493	1	chr7:56078769-56184090:-			LOC389493	1	546	520	0.138	-1.78	0.952381	-0.0703893		LOC389493	1	448	495	0.0684	2.07	1.10491	0.14393
LOC399959	1	chr11:121899038-122238523:-			LOC399959	1	95	81	0.138	-1.91	0.852632	-0.230006		LOC399959	1	198	166	0.0502	-2.79	0.838384	-0.254317
LOC643837	1	chr1:764384-789182:+			LOC643837	1	545	471	0.24	-1.32	0.86422	-0.210529		LOC643837	1	1726	1866	0.134	1.31	1.08111	0.112517
LOC645166	1	chr1:148932787-148933368:+			LOC645166	1	422	422	0.571	0.0242	1	0		LOC645166	1	308	379	0.0502	2.41	1.23052	0.299267
LOC647121	1	chr1:121260911-121309999:+			LOC647121	1	4544	5210	0.00964	6.97	1.14657	0.197321		LOC647121	1	389	469	0.0684	2.2	1.20566	0.269818
LOC654342	1	chr2:91805805-91847998:-			LOC654342	1	360	402	0.347	0.888	1.11667	0.159199		LOC654342	1	221	295	0.0233	3.75	1.33484	0.416669
LOC728323	1	chr2:243030845-243081039:+			LOC728323	1	798	870	0.24	1.2	1.09023	0.124627		LOC728323	1	901	896	0.376	-0.179	0.994451	-0.00802837
LOC84740	1	chr4:7755818-7776865:+			LOC84740	1	101	155	0.138	2.31	1.53465	0.617913		LOC84740	1	130	121	0.376	-0.435	0.930769	-0.103505
LOH12CR2	1	chr12:12508568-12510001:-			LOH12CR2	1	230	275	0.138	2.3	1.19565	0.257798		LOH12CR2	1	116	112	0.376	-0.256	0.965517	-0.0506261
LONRF3	1	chrX:118108582-118151946:+			LONRF3	1	338	267	0.0502	-3.14	0.789941	-0.340184		LONRF3	1	1878	1708	0.00792	-5.94	0.909478	-0.136889
LPHN2	1	chr1:81771852-82458106:+			LPHN2	1	4605	4730	0.347	0.92	1.02714	0.038639		LPHN2	1	2196	2386	0.0371	2.7	1.08652	0.119716
LPL	1	chr8:19796735-19824769:+			LPL	1	1836	1301	0.0145	-11.7	0.708606	-0.496945		LPL	1	7843	6231	0.0371	-3.06	0.794466	-0.331942
LPPR1	1	chr9:103790992-104087416:+			LPPR1	1	101	106	0.457	0.462	1.0495	0.069709		LPPR1	1	96	100	0.206	1.06	1.04167	0.0588937
LPPR5	1	chr1:99355807-99470588:-			LPPR5	1	124	123	0.583	-0.149	0.991935	-0.0116818		LPPR5	1	112	139	0.0502	2.53	1.24107	0.311586
LRAT	1	chr4:155665164-155674270:+			LRAT	1	123	125	0.528	0.146	1.01626	0.0232698		LRAT	1	172	180	0.293	0.528	1.04651	0.0655883
LRCH1	1	chr13:47127304-47325695:+			LRCH1	1	994	881	0.0502	-3.19	0.886318	-0.174104		LRCH1	1	3271	2439	0.00695	-6.48	0.745644	-0.423442
LRIG2	1	chr1:113615804-113667792:+			LRIG2	1	688	707	0.457	0.6	1.02762	0.0393017		LRIG2	1	609	642	0.0502	2.28	1.05419	0.0761311
LRP2BP	1	chr4:186285034-186300152:-			LRP2BP	1	75	90	0.182	1.88	1.2	0.263034		LRP2BP	1	55	58	0.206	0.805	1.05455	0.0766213
LRRC37B	1	chr17:30348024-30380517:+			LRRC37B	1	570	583	0.457	0.585	1.02281	0.032534		LRRC37B	1	391	492	0.014	4.49	1.25831	0.33149
LRRC37B2	1	chr17:28903527-28975474:+			LRRC37B2	1	921	961	0.347	0.952	1.04343	0.0613353		LRRC37B2	1	827	989	0.014	4.7	1.19589	0.258083
LRRC40	1	chr1:70610498-70671355:-			LRRC40	1	716	629	0.0694	-2.84	0.878492	-0.1869		LRRC40	1	652	592	0.0953	-2.05	0.907975	-0.139275
LRRC57	1	chr15:42834723-42841000:-			LRRC57	1	589	600	0.347	0.83	1.01868	0.0266949		LRRC57	1	976	868	0.0502	-2.77	0.889344	-0.169186
LRRIQ3	1	chr1:74491928-74663871:-			LRRIQ3	1	113	99	0.182	-1.59	0.876106	-0.190822		LRRIQ3	1	84	84	0.293	0.0198	1	0
LRRN1	1	chr3:3841551-3889300:+			LRRN1	1	48	56	0.457	0.473	1.16667	0.222392		LRRN1	1	85	120	0.0371	2.93	1.41176	0.4975
LRRTM2	1	chr5:138205080-138211057:-			LRRTM2	1	224	834	0.0248	5.33	3.72321	1.89655		LRRTM2	1	416	549	0.0953	1.83	1.31971	0.400223
LSM14B	1	chr20:60697534-60710426:+			LSM14B	1	545	578	0.347	0.964	1.06055	0.0848133		LSM14B	1	397	453	0.0283	3.14	1.14106	0.190372
LST-3TM12	1	chr12:20963639-21243176:+			LST-3TM12	1	97	107	0.182	1.5	1.10309	0.141554		LST-3TM12	1	41	44	0.134	1.15	1.07317	0.10188
LTF	1	chr3:46477505-46526724:-			LTF	1	173	182	0.457	0.423	1.05202	0.0731664		LTF	1	173	194	0.0953	1.48	1.12139	0.165285
LY75	1	chr2:160625365-160761247:-			LY75	1	1355	1397	0.347	0.824	1.031	0.0440392		LY75	1	616	550	0.318	-0.923	0.892857	-0.163499
LYRM5	1	chr12:25348172-25359026:+			LYRM5	1	626	605	0.528	-0.492	0.966454	-0.0492275		LYRM5	1	596	491	0.014	-4.95	0.823826	-0.279589
LYSMD3	1	chr5:89811448-89825382:-			LYSMD3	1	1463	1401	0.347	-0.995	0.957621	-0.0624728		LYSMD3	1	1465	1560	0.0177	4.07	1.06485	0.0906454
MAGI3	1	chr1:113933372-114228545:+			MAGI3	1	674	607	0.0977	-2.27	0.900593	-0.151052		MAGI3	1	161	157	0.376	-0.343	0.975155	-0.0362961
MAGIX	1	chrX:49019062-49024806:+			MAGIX	1	1423	1423	0.571	0.0128	1	0		MAGIX	1	1258	1449	0.012	5.16	1.15183	0.203926
MAGT1	1	chrX:77081865-77151001:-			MAGT1	1	1825	1547	0.0502	-3.18	0.847671	-0.238423		MAGT1	1	1406	1330	0.206	-1.74	0.945946	-0.0801703
MAML2	1	chr11:95711441-96076344:-			MAML2	1	783	360	0.0145	-8.78	0.45977	-1.12102		MAML2	1	8271	7949	0.0953	-2.27	0.961069	-0.0572884
MAN1C1	1	chr1:25943960-26112698:+			MAN1C1	1	670	595	0.182	-1.5	0.88806	-0.171271		MAN1C1	1	1291	1097	0.0684	-2.6	0.849729	-0.234925
MAN2A2	1	chr15:91445449-91465814:+			MAN2A2	1	1133	1152	0.347	0.66	1.01677	0.0239929		MAN2A2	1	566	596	0.014	4.78	1.053	0.0745103
MAP1LC3B	1	chr16:87425205-87438379:+			MAP1LC3B	1	1152	988	0.182	-1.51	0.857639	-0.221558		MAP1LC3B	1	2855	2694	0.0502	-2.69	0.943608	-0.0837409
MAP2	1	chr2:210288783-210598834:+			MAP2	1	185	196	0.347	0.762	1.05946	0.0833284		MAP2	1	283	309	0.206	0.929	1.09187	0.126805
MAP3K1	1	chr5:56111460-56191976:+			MAP3K1	1	3052	3246	0.0694	3.3	1.06356	0.088908		MAP3K1	1	963	1191	0.012	5.05	1.23676	0.306566
MAP4K5	1	chr14:50885250-50999376:-			MAP4K5	1	527	473	0.138	-2.04	0.897533	-0.155963		MAP4K5	1	514	466	0.282	-1.49	0.906615	-0.141438
MAP6D1	1	chr3:183533671-183543344:-			MAP6D1	1	293	255	0.138	-2.02	0.870307	-0.200403		MAP6D1	1	290	308	0.014	4.58	1.06207	0.0868775
MAP9	1	chr4:156263813-156298122:-			MAP9	1	49	52	0.457	0.603	1.06122	0.0857299		MAP9	1	97	92	0.376	-0.44	0.948454	-0.0763509
MAPK1IP1L	1	chr14:55518410-55536220:+			MAPK1IP1L	1	2232	2131	0.24	-1.24	0.954749	-0.0668064		MAPK1IP1L	1	2961	2715	0.0177	-4.47	0.91692	-0.125132
MAPK8	1	chr10:49514734-49643920:+			MAPK8	1	249	240	0.347	-1.04	0.963855	-0.0531113		MAPK8	1	724	747	0.282	0.651	1.03177	0.0451185
MARCKS	1	chr6:114178557-114184648:+			MARCKS	1	477	519	0.347	0.983	1.08805	0.121745		MARCKS	1	1036	1202	0.0233	3.62	1.16023	0.214413
MARK3	1	chr14:103851772-103970163:+			MARK3	1	491	384	0.0694	-2.76	0.782077	-0.354617		MARK3	1	507	495	0.376	-0.432	0.976331	-0.0345572
MASP1	1	chr3:186935939-187009752:-			MASP1	1	306	301	0.583	-0.179	0.98366	-0.0237682		MASP1	1	231	252	0.134	1.36	1.09091	0.125531
MAST4	1	chr5:65892209-66463092:+			MAST4	1	124	148	0.0248	5.73	1.19355	0.255257		MAST4	1	1113	1101	0.376	-0.202	0.989218	-0.0156391
MAT2B	1	chr5:162930232-162946325:+			MAT2B	1	966	1058	0.138	2.03	1.09524	0.131245		MAT2B	1	1128	1194	0.206	0.992	1.05851	0.0820358
MATN3	1	chr2:20191815-20212455:-			MATN3	1	436	415	0.347	-0.902	0.951835	-0.0712168		MATN3	1	295	322	0.134	1.34	1.09153	0.126346
MBTD1	1	chr17:49257528-49337514:-			MBTD1	1	611	608	0.587	-0.121	0.99509	-0.00710106		MBTD1	1	323	423	0.00792	6.24	1.3096	0.389123
MCCC1	1	chr3:182733009-182817360:-			MCCC1	1	812	862	0.24	1.47	1.06158	0.0862081		MCCC1	1	515	506	0.338	-0.851	0.982524	-0.025435
MCFD2	1	chr2:47129018-47168887:-			MCFD2	1	2108	2044	0.24	-1.09	0.969639	-0.0444797		MCFD2	1	4667	5008	0.0371	2.72	1.07307	0.101739
MCM8	1	chr20:5931299-5975827:+			MCM8	1	1199	1229	0.457	0.483	1.02502	0.0356533		MCM8	1	801	569	0.0953	-2.29	0.710362	-0.493374
MCM9	1	chr6:119231765-119256279:-			MCM9	1	984	934	0.347	-0.906	0.949187	-0.0752358		MCM9	1	1049	927	0.014	-4.7	0.883699	-0.178373
MDFIC	1	chr7:114562210-114659256:+			MDFIC	1	1537	1713	0.0977	2.98	1.11451	0.156408		MDFIC	1	2741	2562	0.206	-1.57	0.934695	-0.0974319
MED29	1	chr19:39881964-39891201:+			MED29	1	382	415	0.182	1.75	1.08639	0.119539		MED29	1	834	794	0.134	-1.86	0.952038	-0.0709084
MFAP5	1	chr12:8798541-8815422:-			MFAP5	1	87	88	0.528	0.145	1.01149	0.0164881		MFAP5	1	103	87	0.206	-1.73	0.84466	-0.243557
MGA	1	chr15:41913433-42062139:+			MGA	1	1791	1946	0.0977	2.79	1.08654	0.119746		MGA	1	1698	1699	0.293	0.0122	1.00059	0.000849394
MGAT5B	1	chr17:74864799-74946465:+			MGAT5B	1	333	340	0.457	0.402	1.02102	0.0300126		MGAT5B	1	318	342	0.0953	1.65	1.07547	0.10497
MGC2752	1	chr19:59086830-59110848:+			MGC2752	1	279	311	0.347	0.823	1.1147	0.156649		MGC2752	1	914	804	0.00695	-6.53	0.87965	-0.184999
MGEA5	1	chr10:103544210-103578175:-			MGEA5	1	1679	1541	0.0694	-2.68	0.917808	-0.123735		MGEA5	1	1543	2047	0	19	1.32664	0.407773
MIB1	1	chr18:19284917-19450910:+			MIB1	1	1609	1349	0.0145	-5.72	0.838409	-0.254274		MIB1	1	592	583	0.355	-0.662	0.984797	-0.0221013
MIER1	1	chr1:67390651-67453713:+			MIER1	1	2177	2162	0.583	-0.173	0.99311	-0.00997488		MIER1	1	1293	1378	0.134	1.35	1.06574	0.0918536
MIPOL1	1	chr14:37667157-38020463:+			MIPOL1	1	248	250	0.571	0.0565	1.00806	0.011588		MIPOL1	1	95	87	0.304	-1.05	0.915789	-0.126912
MKL2	1	chr16:14173148-14360629:+			MKL2	1	685	636	0.182	-1.51	0.928467	-0.107077		MKL2	1	2207	2352	0.0953	1.63	1.0657	0.0918014
MLF1	1	chr3:158288985-158325019:+			MLF1	1	241	197	0.0169	-4.97	0.817427	-0.290838		MLF1	1	252	237	0.0371	-3.08	0.940476	-0.0885367
MLL3	1	chr7:151832013-152133090:-			MLL3	1	2283	2116	0.0977	-2.13	0.926851	-0.109591		MLL3	1	2315	2620	0.012	4.81	1.13175	0.178555
MMAA	1	chr4:146540138-146579843:+			MMAA	1	248	233	0.347	-0.885	0.939516	-0.0900102		MMAA	1	436	434	0.376	-0.208	0.995413	-0.00663309
MMADHC	1	chr2:150426156-150444320:-			MMADHC	1	2828	2676	0.24	-1.19	0.946252	-0.079704		MMADHC	1	2991	3028	0.293	0.314	1.01237	0.0177373
MMD	1	chr17:53469975-53499337:-			MMD	1	377	322	0.0377	-3.35	0.854111	-0.227504		MMD	1	2130	1534	0.014	-4.65	0.720188	-0.473555
MOBKL1B	1	chr2:74383212-74406087:-			MOBKL1B	1	5257	5007	0.182	-1.71	0.952444	-0.0702933		MOBKL1B	1	7076	7070	0.376	-0.0418	0.999152	-0.00122383
MOCOS	1	chr18:33767483-33848684:+			MOCOS	1	128	132	0.457	0.387	1.03125	0.0443941		MOCOS	1	121	112	0.304	-1.06	0.92562	-0.111508
MPHOSPH9	1	chr12:123640949-123717785:-			MPHOSPH9	1	1383	1427	0.347	0.811	1.03181	0.0451842		MPHOSPH9	1	529	510	0.376	-0.555	0.964083	-0.0527705
MPRIP	1	chr17:16946075-17088862:+			MPRIP	1	532	524	0.457	-0.719	0.984962	-0.0218594		MPRIP	1	2419	2775	0.00208	9.51	1.14717	0.198077
MPV17L	1	chr16:15489663-15503543:+			MPV17L	1	389	422	0.182	1.7	1.08483	0.117473		MPV17L	1	683	601	0.282	-1.49	0.879941	-0.184521
MPZL1	1	chr1:167691220-167760058:+			MPZL1	1	86	83	0.583	-0.213	0.965116	-0.0512253		MPZL1	1	1088	1232	0.206	1.01	1.13235	0.179324
MRE11A	1	chr11:94150476-94227074:-			MRE11A	1	1010	1052	0.182	1.52	1.04158	0.0587794		MRE11A	1	471	502	0.206	0.891	1.06582	0.0919603
MRPL1	1	chr4:78783902-78873937:+			MRPL1	1	796	789	0.583	-0.202	0.991206	-0.0127431		MRPL1	1	589	537	0.282	-1.52	0.911715	-0.133346
MT1B	1	chr16:56685812-56687115:+			MT1B	1	729	852	0.138	2.32	1.16872	0.224935		MT1B	1	839	771	0.0502	-2.83	0.918951	-0.12194
MTAP	1	chr9:21802659-22121091:+			MTAP	1	174	175	0.571	0.038	1.00575	0.00826762		MTAP	1	174	193	0.0953	1.6	1.1092	0.149514
MTIF2	1	chr2:55463785-55496376:-			MTIF2	1	906	903	0.587	-0.0617	0.996689	-0.00478506		MTIF2	1	407	403	0.376	-0.167	0.990172	-0.014249
MTMR1	1	chrX:149861870-149933568:+			MTMR1	1	770	806	0.24	1.18	1.04675	0.0659214		MTMR1	1	410	455	0.0502	2.57	1.10976	0.150243
MTMR10	1	chr15:31231152-31283806:-			MTMR10	1	814	632	0.0694	-2.76	0.776413	-0.365104		MTMR10	1	1082	1056	0.366	-0.597	0.97597	-0.0350907
MTMR2	1	chr11:95566047-95657459:-			MTMR2	1	1014	883	0.0248	-4.47	0.870809	-0.199572		MTMR2	1	1446	1400	0.366	-0.628	0.968188	-0.0466407
MTR	1	chr1:236958611-237067281:+			MTR	1	1428	1300	0.0502	-3.18	0.910364	-0.135484		MTR	1	1208	1100	0.206	-1.63	0.910596	-0.135117
MUC16	1	chr19:8959522-9092018:-			MUC16	1	409	403	0.571	-0.309	0.98533	-0.021321		MUC16	1	389	446	0.0283	3.4	1.14653	0.197274
MUC17	1	chr7:100663365-100702019:+			MUC17	1	88	92	0.528	0.302	1.04545	0.0641303		MUC17	1	87	99	0.0684	2.04	1.13793	0.186413
MXRA5	1	chrX:3226612-3264682:-			MXRA5	1	470	444	0.528	-0.477	0.944681	-0.0821011		MXRA5	1	323	356	0.134	1.43	1.10217	0.140343
MYH15	1	chr3:108099217-108248169:-			MYH15	1	124	129	0.457	0.414	1.04032	0.0570309		MYH15	1	102	105	0.282	0.645	1.02941	0.0418202
MYL10	1	chr7:101256607-101272576:-			MYL10	1	251	267	0.347	0.763	1.06375	0.0891524		MYL10	1	254	283	0.134	1.44	1.11417	0.155974
MYLK3	1	chr16:46741460-46782221:-			MYLK3	1	306	403	0.182	1.74	1.31699	0.397248		MYLK3	1	659	530	0.00416	-8.94	0.804249	-0.314286
MYLK4	1	chr6:2663873-2751200:-			MYLK4	1	92	83	0.347	-1.01	0.902174	-0.148523		MYLK4	1	121	125	0.134	1.17	1.03306	0.046921
MYO1F	1	chr19:8585690-8642307:-			MYO1F	1	4278	4660	0.0694	3.33	1.08929	0.123393		MYO1F	1	4601	5005	0.0233	3.54	1.08781	0.121423
MYO5A	1	chr15:52605312-52821247:-			MYO5A	1	545	570	0.347	0.863	1.04587	0.0647057		MYO5A	1	830	1339	0.00348	8.81	1.61325	0.689973
MYO5C	1	chr15:52484523-52587995:-			MYO5C	1	118	125	0.24	1.14	1.05932	0.0831412		MYO5C	1	98	98	0.376	-0.0285	1	0
MYOM1	1	chr18:3066807-3220106:-			MYOM1	1	146	144	0.571	-0.238	0.986301	-0.0198996		MYOM1	1	117	156	0.00792	6.02	1.33333	0.415037
MYOZ2	1	chr4:120057022-120108935:+			MYOZ2	1	58	48	0.528	-0.503	0.827586	-0.273018		MYOZ2	1	342	219	0.0283	-3.66	0.640351	-0.643065
MYST3	1	chr8:41788274-41909544:-			MYST3	1	2175	2134	0.457	-0.616	0.981149	-0.0274552		MYST3	1	1810	1920	0.0502	2.49	1.06077	0.0851166
NADK	1	chr1:1682681-1711582:-			NADK	1	961	1037	0.0694	3.19	1.07908	0.109808		NADK	1	1026	1037	0.206	0.999	1.01072	0.0153852
NANOS1	1	chr10:120789229-120793854:+			NANOS1	1	1018	1081	0.24	1.11	1.06189	0.086629		NANOS1	1	1604	1762	0.0371	2.98	1.0985	0.13554
NAT2	1	chr8:18248756-18258720:+			NAT2	1	59	40	0.138	-1.75	0.677966	-0.560715		NAT2	1	75	73	0.376	-0.131	0.973333	-0.0389941
NCAPH2	1	chr22:50946689-50962303:+			NCAPH2	1	430	594	0.0694	3.47	1.3814	0.466126		NCAPH2	1	419	354	0.0177	-4.24	0.844869	-0.243201
NCOA1	1	chr2:24787165-24993568:+			NCOA1	1	794	840	0.24	1.38	1.05793	0.0812503		NCOA1	1	1095	1334	0.0102	5.69	1.21826	0.284828
NCRNA00093	1	chr10:101686967-101716348:+			NCRNA00093	1	224	248	0.347	0.947	1.10714	0.146841		NCRNA00093	1	195	197	0.293	0.132	1.01026	0.0147215
NCRNA00185	1	chrY:21034392-21040114:-			NCRNA00185	1	184	144	0.0502	-2.95	0.782609	-0.353637		NCRNA00185	1	68	73	0.206	0.935	1.07353	0.102362
NDFIP1	1	chr5:141488211-141533760:+			NDFIP1	1	1556	1612	0.347	0.742	1.03599	0.0510097		NDFIP1	1	1784	1781	0.376	-0.0472	0.998318	-0.0024281
NDRG3	1	chr20:35280171-35350186:-			NDRG3	1	889	877	0.528	-0.422	0.986502	-0.0196066		NDRG3	1	1474	1487	0.293	0.201	1.00882	0.0126681
NDST1	1	chr5:149887710-149937772:+			NDST1	1	573	394	0.0145	-11.2	0.687609	-0.54034		NDST1	1	6345	6518	0.282	0.719	1.02727	0.0388092
NDST3	1	chr4:118954774-119179787:+			NDST3	1	107	117	0.457	0.6	1.09346	0.128898		NDST3	1	68	74	0.282	0.564	1.08824	0.121991
NDUFB6	1	chr9:32553524-32573146:-			NDUFB6	1	557	561	0.528	0.209	1.00718	0.0103234		NDUFB6	1	437	350	0.0371	-3.16	0.800915	-0.320278
NEB	1	chr2:152341856-152591001:-			NEB	1	253	185	0.0145	-6.82	0.731225	-0.451612		NEB	1	101	122	0.00792	6.24	1.20792	0.272526
NEDD1	1	chr12:97301036-97346981:+			NEDD1	1	910	790	0.0977	-2.3	0.868132	-0.204014		NEDD1	1	418	308	0.0684	-2.64	0.736842	-0.440573
NEIL3	1	chr4:178231029-178284066:+			NEIL3	1	1769	1746	0.528	-0.405	0.986998	-0.0188805		NEIL3	1	739	698	0.338	-0.84	0.94452	-0.0823473
NEO1	1	chr15:73344876-73597539:+			NEO1	1	492	455	0.0977	-2.41	0.924797	-0.112792		NEO1	1	937	897	0.282	-1.37	0.957311	-0.0629411
NES	1	chr1:156638559-156647189:-			NES	1	120	131	0.24	1.41	1.09167	0.126532		NES	1	670	338	0.00422	-7.79	0.504478	-0.987138
NEUROD1	1	chr2:182401407-182545603:-			NEUROD1	1	139	145	0.24	1.16	1.04317	0.060968		NEUROD1	1	116	127	0.134	1.37	1.09483	0.130704
NFAT5	1	chr16:69598998-69738553:+			NFAT5	1	879	724	0.0502	-3.18	0.823663	-0.279873		NFAT5	1	1798	1622	0.0953	-2.27	0.902113	-0.148619
NFATC2	1	chr20:50007677-50159258:-			NFATC2	1	1724	1536	0.0502	-3.03	0.890951	-0.166582		NFATC2	1	508	734	0.00505	6.98	1.44488	0.530952
NFATC3	1	chr16:68118715-68260800:+			NFATC3	1	2138	2037	0.182	-1.51	0.95276	-0.0698159		NFATC3	1	2964	2635	0.014	-4.6	0.889001	-0.169742
NFKBIZ	1	chr3:101546858-101579862:+			NFKBIZ	1	228	184	0.0286	-4.36	0.807018	-0.309328		NFKBIZ	1	851	991	0.0684	2.19	1.16451	0.219726
NFYB	1	chr12:104510859-104532040:-			NFYB	1	569	563	0.583	-0.156	0.989455	-0.0152937		NFYB	1	266	236	0.293	-1.33	0.887218	-0.172639
NIPAL2	1	chr8:99204388-99306621:-			NIPAL2	1	1414	1414	0.587	-0.00173	1	0		NIPAL2	1	1716	1849	0.0371	2.84	1.07751	0.107696
NIPBL	1	chr5:36876862-37066515:+			NIPBL	1	1751	1679	0.24	-1.14	0.958881	-0.0605769		NIPBL	1	1231	1344	0.00505	6.87	1.0918	0.126702
NIPSNAP3B	1	chr9:107526452-107539410:+			NIPSNAP3B	1	333	293	0.182	-1.7	0.87988	-0.184622		NIPSNAP3B	1	164	167	0.293	0.262	1.01829	0.0261523
NKPD1	1	chr19:45654944-45657028:-			NKPD1	1	305	255	0.0977	-2.08	0.836066	-0.258312		NKPD1	1	169	174	0.293	0.276	1.02959	0.0420641
NLRP2	1	chr19:55477775-55512501:+			NLRP2	1	227	228	0.571	0.0788	1.00441	0.00634153		NLRP2	1	336	380	0.0502	2.53	1.13095	0.177538
NMI	1	chr2:152126986-152146571:-			NMI	1	2810	2935	0.0694	3.17	1.04448	0.0627904		NMI	1	1516	1487	0.338	-0.757	0.980871	-0.0278651
NOL4	1	chr18:31432415-31803515:-			NOL4	1	86	103	0.24	1.26	1.19767	0.260236		NOL4	1	68	74	0.206	0.824	1.08824	0.121991
NOS1	1	chr12:117650980-117799582:-			NOS1	1	178	194	0.347	0.97	1.08989	0.124179		NOS1	1	185	188	0.293	0.444	1.01622	0.0232074
NOS1AP	1	chr1:162039582-162351682:+			NOS1AP	1	387	376	0.347	-0.894	0.971576	-0.0416009		NOS1AP	1	627	573	0.0233	-4.02	0.913876	-0.12993
NOTCH2	1	chr1:120454179-120612317:-			NOTCH2	1	1849	1899	0.24	1.2	1.02704	0.0384947		NOTCH2	1	5153	5290	0.206	0.884	1.02659	0.0378551
NOX1	1	chrX:100098341-100129334:-			NOX1	1	145	142	0.571	-0.267	0.97931	-0.030162		NOX1	1	122	145	0.0283	3.19	1.18852	0.249172
NOX3	1	chr6:155716505-155777037:-			NOX3	1	196	228	0.24	1.35	1.16327	0.21818		NOX3	1	150	165	0.206	1.06	1.1	0.137504
NOX4	1	chr11:89059516-89279863:-			NOX4	1	143	148	0.457	0.585	1.03497	0.049582		NOX4	1	88	106	0.0233	3.64	1.20455	0.268489
NPAS3	1	chr14:33408460-34270951:+			NPAS3	1	122	111	0.347	-0.79	0.909836	-0.136321		NPAS3	1	172	168	0.376	-0.503	0.976744	-0.0339473
NR2F1	1	chr5:92919044-92930321:+			NR2F1	1	362	408	0.182	1.87	1.12707	0.172579		NR2F1	1	902	890	0.376	-0.247	0.986696	-0.0193221
NR4A3	1	chr9:102584138-102629173:+			NR4A3	1	175	131	0.0977	-2.24	0.748571	-0.417788		NR4A3	1	177	206	0.0684	1.92	1.16384	0.218895
NR5A2	1	chr1:199996743-200146548:+			NR5A2	1	32	40	0.182	1.91	1.25	0.321928		NR5A2	1	511	566	0.0371	2.95	1.10763	0.147479
NRBP1	1	chr2:27650658-27665122:+			NRBP1	1	619	720	0.0286	4.86	1.16317	0.218057		NRBP1	1	2534	2331	0.0371	-3.05	0.91989	-0.120468
NRD1	1	chr1:52254885-52344477:-			NRD1	1	4966	4496	0.0248	-4.87	0.905356	-0.143442		NRD1	1	3335	3262	0.338	-0.787	0.978111	-0.03193
NRIP1	1	chr21:16333557-16437239:-			NRIP1	1	1386	1246	0.0248	-4.55	0.89899	-0.153623		NRIP1	1	1931	1708	0.282	-1.52	0.884516	-0.17704
NSF	1	chr17:44788330-44834826:+			NSF	1	1973	2083	0.182	1.89	1.05575	0.0782719		NSF	1	5133	4710	0.0283	-3.51	0.917592	-0.124075
NSL1	1	chr1:212899496-212965124:-			NSL1	1	1509	1490	0.24	-1.28	0.987409	-0.0182805		NSL1	1	808	812	0.293	0.0719	1.00495	0.00712443
NSUN3	1	chr3:93781856-93847384:+			NSUN3	1	217	204	0.457	-0.741	0.940092	-0.0891259		NSUN3	1	325	338	0.282	0.625	1.04	0.0565835
NT5C3	1	chr7:33053745-33102408:-			NT5C3	1	840	812	0.457	-0.694	0.966667	-0.0489096		NT5C3	1	730	670	0.282	-1.44	0.917808	-0.123735
NUCKS1	1	chr1:205681948-205719404:-			NUCKS1	1	5837	5893	0.347	0.842	1.00959	0.0137752		NUCKS1	1	3505	2772	0.012	-5.21	0.79087	-0.338487
NUDT12	1	chr5:102884558-102898490:-			NUDT12	1	663	595	0.138	-1.86	0.897436	-0.156119		NUDT12	1	355	329	0.304	-1.13	0.926761	-0.109731
NUFIP1	1	chr13:45513385-45563571:-			NUFIP1	1	298	279	0.347	-0.994	0.936242	-0.0950472		NUFIP1	1	270	237	0.0684	-2.63	0.877778	-0.188072
NUMB	1	chr14:73741929-73925286:-			NUMB	1	1319	1290	0.347	-0.808	0.978014	-0.0320735		NUMB	1	5833	5410	0.134	-1.94	0.927482	-0.108609
NUP107	1	chr12:69080732-69136781:+			NUP107	1	1085	1061	0.457	-0.669	0.97788	-0.0322704		NUP107	1	455	408	0.293	-1.28	0.896703	-0.157297
NUP153	1	chr6:17615270-17706818:-			NUP153	1	1120	968	0.0169	-5.2	0.864286	-0.21042		NUP153	1	2157	2028	0.134	-2.01	0.940195	-0.0889685
NUP43	1	chr6:150045460-150067814:-			NUP43	1	1865	1960	0.182	1.69	1.05094	0.071678		NUP43	1	2041	2005	0.376	-0.303	0.982362	-0.0256739
NUP88	1	chr17:5264269-5322996:-			NUP88	1	677	685	0.347	0.673	1.01182	0.0169482		NUP88	1	1423	1388	0.318	-0.921	0.975404	-0.0359281
NUPL2	1	chr7:23221487-23240601:+			NUPL2	1	1304	1312	0.528	0.232	1.00613	0.00882385		NUPL2	1	635	610	0.366	-0.608	0.96063	-0.0579473
NWD1	1	chr19:16830788-16928756:+			NWD1	1	193	199	0.457	0.428	1.03109	0.0441676		NWD1	1	202	227	0.0371	3.02	1.12376	0.168337
OCA2	1	chr15:28000034-28344466:-			OCA2	1	193	199	0.457	0.353	1.03109	0.0441676		OCA2	1	210	230	0.0953	1.82	1.09524	0.131245
OCLN	1	chr5:68788120-68850130:+			OCLN	1	613	631	0.457	0.621	1.02936	0.0417529		OCLN	1	127	135	0.206	0.902	1.06299	0.0881309
ODF2	1	chr9:131218337-131263215:+			ODF2	1	1232	1259	0.347	0.772	1.02192	0.031276		ODF2	1	791	796	0.293	0.197	1.00632	0.00909074
ODZ1	1	chrX:123509754-124097666:-			ODZ1	1	80	80	0.571	0.0425	1	0		ODZ1	1	79	81	0.134	1.13	1.02532	0.0360693
ODZ4	1	chr11:78364330-79008588:-			ODZ4	1	198	200	0.571	0.0985	1.0101	0.0144996		ODZ4	1	313	239	0.00695	-6.82	0.763578	-0.389152
OGN	1	chr9:95146262-95166937:-			OGN	1	87	85	0.528	-0.425	0.977011	-0.0335526		OGN	1	53	65	0.0684	1.89	1.22642	0.294447
OIP5	1	chr15:41601471-41624819:-			OIP5	1	230	262	0.182	1.55	1.13913	0.187933		OIP5	1	93	53	0.0953	-2.2	0.569892	-0.811238
OLFM4	1	chr13:53602831-53626184:+			OLFM4	1	145	144	0.587	-0.12	0.993103	-0.00998409		OLFM4	1	293	291	0.376	-0.112	0.993174	-0.00988151
OLFML2A	1	chr9:127539438-127577157:+			OLFML2A	1	386	398	0.457	0.414	1.03109	0.0441676		OLFML2A	1	401	453	0.0684	2.08	1.12968	0.175909
OPRM1	1	chr6:154360444-154568001:+			OPRM1	1	124	105	0.138	-1.87	0.846774	-0.239951		OPRM1	1	101	110	0.134	1.44	1.08911	0.123148
OR1N2	1	chr9:125315450-125316440:+			OR1N2	1	65	46	0.0377	-3.35	0.707692	-0.498806		OR1N2	1	41	59	0.0953	1.53	1.43902	0.525091
OR2L13	1	chr1:248100494-248264297:+			OR2L13	1	69	85	0.24	1.07	1.23188	0.300866		OR2L13	1	68	82	0.206	1.01	1.20588	0.270089
OR2M1P	1	chr1:248285235-248286172:+			OR2M1P	1	315	418	0.182	1.95	1.32698	0.408151		OR2M1P	1	303	444	0.134	1.2	1.46535	0.551242
OR2M7	1	chr1:248486934-248487870:-			OR2M7	1	39	36	0.571	-0.288	0.923077	-0.115477		OR2M7	1	38	48	0.206	0.821	1.26316	0.337035
OR4D10	1	chr11:59244904-59245838:+			OR4D10	1	60	56	0.528	-0.397	0.933333	-0.0995357		OR4D10	1	71	70	0.376	-0.131	0.985915	-0.0204641
OR4K5	1	chr14:20388767-20389735:+			OR4K5	1					#DIV/0!	#DIV/0!		OR4K5	1	52	38	0.293	-1.29	0.730769	-0.452512
ORC2L	1	chr2:201774896-201828410:-			ORC2L	1	514	539	0.24	1.08	1.04864	0.0685169		ORC2L	1	370	368	0.376	-0.0614	0.994595	-0.0078195
ORMDL1	1	chr2:190635051-190649090:-			ORMDL1	1	1931	1918	0.583	-0.196	0.993268	-0.00974544		ORMDL1	1	1649	1516	0.0953	-2.19	0.919345	-0.121322
OSBPL8	1	chr12:76745590-76953583:-			OSBPL8	1	3801	3311	0.0248	-4.68	0.871087	-0.199112		OSBPL8	1	4648	4054	0.00416	-14.9	0.872203	-0.197264
OSGEP	1	chr14:20915218-20923267:-			OSGEP	1	630	657	0.347	1	1.04286	0.0605415		OSGEP	1	267	261	0.376	-0.307	0.977528	-0.0327899
OSM	1	chr22:30658822-30662832:-			OSM	1	146	156	0.457	0.392	1.06849	0.0955777		OSM	1	138	150	0.282	0.698	1.08696	0.120294
OSTF1	1	chr9:77703399-77762181:+			OSTF1	1	3406	3409	0.571	0.0264	1.00088	0.00127016		OSTF1	1	1990	1945	0.338	-0.747	0.977387	-0.0329983
OSTM1	1	chr6:108362616-108395941:-			OSTM1	1	1608	1372	0.0977	-2.23	0.853234	-0.228987		OSTM1	1	2610	2625	0.293	0.178	1.00575	0.00826762
OTOF	1	chr2:26680073-26781566:-			OTOF	1	330	350	0.347	0.717	1.06061	0.0848889		OTOF	1	388	412	0.206	0.985	1.06186	0.0865877
OTUD1	1	chr10:23728199-23731319:+			OTUD1	1	103	93	0.457	-0.613	0.902913	-0.147342		OTUD1	1	196	190	0.376	-0.311	0.969388	-0.0448542
OTUD3	1	chr1:20208912-20239429:+			OTUD3	1	436	415	0.0977	-2.1	0.951835	-0.0712168		OTUD3	1	294	304	0.0953	1.53	1.03401	0.0482552
OTUD6B	1	chr8:92082545-92099319:+			OTUD6B	1	614	587	0.347	-0.939	0.956026	-0.0648782		OTUD6B	1	1195	1074	0.134	-2	0.898745	-0.154017
OTX2	1	chr14:57267430-57277166:-			OTX2	1	67	66	0.587	-0.0402	0.985075	-0.0216951		OTX2	1	89	78	0.206	-1.71	0.876404	-0.190331
OXCT1	1	chr5:41730169-41870826:-			OXCT1	1	808	798	0.583	-0.218	0.987624	-0.0179665		OXCT1	1	292	246	0.0283	-3.58	0.842466	-0.24731
OXNAD1	1	chr3:16306722-16347593:+			OXNAD1	1	635	613	0.347	-0.818	0.965354	-0.0508695		OXNAD1	1	559	401	0.00792	-6.39	0.717352	-0.479246
OXR1	1	chr8:107282435-107764917:+			OXR1	1	917	895	0.457	-0.78	0.976009	-0.0350341		OXR1	1	2440	2717	0.0502	2.59	1.11352	0.155133
OXSR1	1	chr3:38207027-38296975:+			OXSR1	1	2502	2167	0.0248	-4.66	0.866107	-0.207383		OXSR1	1	2565	2891	0.0177	3.89	1.1271	0.17261
P2RY10	1	chrX:78200830-78217437:+			P2RY10	1	109	81	0.0977	-2.24	0.743119	-0.428334		P2RY10	1	142	126	0.304	-1.04	0.887324	-0.172467
P2RY13	1	chr3:151044097-151047335:-			P2RY13	1	59	63	0.457	0.363	1.0678	0.0946369		P2RY13	1	74	89	0.206	0.898	1.2027	0.26628
P2RY14	1	chr3:150929908-150996230:-			P2RY14	1	47	67	0.182	1.77	1.42553	0.5115		P2RY14	1	30	54	0.0684	1.92	1.8	0.847997
PA2G4	1	chr12:56498362-56507645:+			PA2G4	1	5005	5063	0.457	0.459	1.01159	0.0166224		PA2G4	1	4689	4171	0.0233	-3.86	0.889529	-0.168887
PACS1	1	chr11:65837825-66012213:+			PACS1	1	584	525	0.138	-1.74	0.898973	-0.153651		PACS1	1	1183	1311	0.0371	2.95	1.1082	0.148218
PAICS	1	chr4:57301942-57327525:+			PAICS	1	4539	4256	0.0694	-2.63	0.937651	-0.0928763		PAICS	1	6268	4999	0.0283	-3.65	0.797543	-0.326366
PAN3	1	chr13:28748418-28869469:+			PAN3	1	1877	1770	0.138	-1.95	0.942994	-0.0846793		PAN3	1	1608	1773	0.0283	3.12	1.10261	0.140925
PAPD4	1	chr5:78908265-78982471:+			PAPD4	1	2444	2397	0.24	-1.17	0.980769	-0.0280144		PAPD4	1	3156	3031	0.282	-1.43	0.960393	-0.0583034
PAPPA	1	chr9:118916084-119164599:+			PAPPA	1	174	189	0.24	1.39	1.08621	0.119299		PAPPA	1	162	168	0.206	0.786	1.03704	0.0524674
PAQR6	1	chr1:156213215-156218301:-			PAQR6	1	638	617	0.457	-0.562	0.967085	-0.0482859		PAQR6	1	691	752	0.0502	2.54	1.08828	0.122047
PAQR8	1	chr6:52226952-52272573:+			PAQR8	1	912	1243	0.00816	7.92	1.36294	0.446721		PAQR8	1	819	833	0.293	0.283	1.01709	0.024453
PARM1	1	chr4:75858299-75975323:+			PARM1	1	1002	1085	0.24	1.35	1.08283	0.114813		PARM1	1	9186	8454	0.0684	-2.51	0.920314	-0.119803
PARP15	1	chr3:122296476-122355536:+			PARP15	1	811	738	0.0377	-3.59	0.909988	-0.136081		PARP15	1	307	346	0.0684	2.03	1.12704	0.172533
PBX1	1	chr1:164528873-164821067:+			PBX1	1	200	250	0.0694	3.02	1.25	0.321928		PBX1	1	196	217	0.0233	3.58	1.10714	0.146841
PCCA	1	chr13:100741338-101182660:+			PCCA	1	812	991	0.0169	6.31	1.22044	0.287405		PCCA	1	874	919	0.134	1.09	1.05149	0.0724316
PCDH19	1	chrX:99546645-99664573:-			PCDH19	1	80	73	0.347	-0.869	0.9125	-0.132104		PCDH19	1	101	102	0.293	0.194	1.0099	0.0142139
PCDH7	1	chr4:30722038-31144734:+			PCDH7	1	93	195	0.0502	3.86	2.09677	1.06817		PCDH7	1	224	168	0.0283	-3.51	0.75	-0.415037
PCDH9	1	chr13:66876972-67804463:-			PCDH9	1	339	427	0.0502	4.04	1.25959	0.332951		PCDH9	1	484	627	0.0102	5.34	1.29545	0.373458
PCDHAC2	1	chr5:140165877-140391929:+			PCDHAC2	1	387	409	0.347	0.799	1.05685	0.0797673		PCDHAC2	1	336	390	0.0371	2.73	1.16071	0.215013
PCDHB11	1	chr5:140579349-140582617:+			PCDHB11	1	146	126	0.457	-0.663	0.863014	-0.212545		PCDHB11	1	108	147	0.0371	2.81	1.36111	0.444785
PCDHB2	1	chr5:140474238-140476962:+			PCDHB2	1	735	801	0.24	1.25	1.0898	0.124058		PCDHB2	1	1077	1320	0.0283	3.07	1.22563	0.29352
PCDHB3	1	chr5:140480235-140483405:+			PCDHB3	1	224	292	0.24	1.44	1.30357	0.38247		PCDHB3	1	196	242	0.206	1.08	1.23469	0.304153
PCM1	1	chr8:17780509-17885633:+			PCM1	1	3321	3132	0.0502	-3.13	0.943089	-0.0845335		PCM1	1	1987	2315	0.0233	3.77	1.16507	0.22042
PCMTD2	1	chr20:62887122-62907579:+			PCMTD2	1	729	661	0.0694	-2.82	0.906722	-0.141269		PCMTD2	1	745	1071	0	18.9	1.43758	0.523646
PCNP	1	chr3:101293049-101313279:+			PCNP	1	3761	3742	0.571	-0.293	0.994948	-0.00730675		PCNP	1	2525	2096	0.00416	-9.4	0.830099	-0.268645
PCP4L1	1	chr1:161228540-161255239:+			PCP4L1	1	225	219	0.528	-0.433	0.973333	-0.0389941		PCP4L1	1	266	286	0.0953	1.68	1.07519	0.104589
PDE3A	1	chr12:20522220-20834378:+			PDE3A	1	231	239	0.347	0.859	1.03463	0.0491178		PDE3A	1	162	167	0.134	1.23	1.03086	0.0438543
PDE3B	1	chr11:14665338-14892350:+			PDE3B	1	2738	2902	0.0169	6.35	1.0599	0.0839251		PDE3B	1	1770	1743	0.355	-0.673	0.984746	-0.0221768
PDE5A	1	chr4:120415553-120549981:-			PDE5A	1	115	115	0.571	0.0617	1	0		PDE5A	1	82	86	0.134	1.28	1.04878	0.0687128
PDE7A	1	chr8:66631314-66754187:-			PDE7A	1	2751	2555	0.0377	-3.55	0.928753	-0.106633		PDE7A	1	708	868	0.0102	5.58	1.22599	0.293946
PDGFD	1	chr11:103777922-104035107:-			PDGFD	1	278	548	0.00816	7.56	1.97122	0.979091		PDGFD	1	112	171	0.00208	10.5	1.52679	0.610498
PDGFRA	1	chr4:54243864-55164411:+			PDGFRA	1	1509	1487	0.528	-0.531	0.985421	-0.0211882		PDGFRA	1	1779	1965	0.0102	5.35	1.10455	0.143463
PDHA1	1	chrX:19362052-19379803:+			PDHA1	1	1625	1528	0.0977	-2.24	0.940308	-0.0887952		PDHA1	1	1606	1392	0.0177	-4.35	0.86675	-0.206313
PDIA3	1	chr15:44038591-44064803:+			PDIA3	1	5659	5787	0.0502	3.79	1.02262	0.0322685		PDIA3	1	5327	4714	0.012	-5.25	0.884926	-0.176372
PDIA3P	1	chr1:146649625-146651502:+			PDIA3P	1	5629	6028	0.0169	6.25	1.07088	0.0988008		PDIA3P	1	5084	4482	0.0233	-3.99	0.881589	-0.181821
PDK3	1	chrX:24483339-24557776:+			PDK3	1	836	650	0.0248	-4.65	0.777512	-0.363063		PDK3	1	1002	777	0.0177	-4.53	0.775449	-0.366896
PDLIM5	1	chr4:95373039-95589376:+			PDLIM5	1	398	318	0.0977	-2.12	0.798995	-0.323742		PDLIM5	1	665	600	0.206	-1.77	0.902256	-0.148392
PDXDC2	1	chr16:70010201-70099859:-			PDXDC2	1	787	706	0.0248	-4.92	0.897078	-0.156695		PDXDC2	1	968	925	0.293	-1.18	0.955579	-0.0655537
PEA15	1	chr1:160175128-160185150:+			PEA15	1	2347	1818	0.0145	-9.36	0.774606	-0.368466		PEA15	1	9209	6742	0	-19.7	0.73211	-0.449868
PECAM1	1	chr17:59754146-59817723:-			PECAM1	1	4650	4936	0.0694	3.18	1.06151	0.0861117		PECAM1	1	4903	5772	0.014	4.35	1.17724	0.235407
PELI2	1	chr14:56585094-56768020:+			PELI2	1	1144	1301	0.0694	3.22	1.13724	0.185534		PELI2	1	275	313	0.0177	3.95	1.13818	0.186731
PERP	1	chr6:138411927-138428646:-			PERP	1	688	577	0.0169	-5.22	0.838663	-0.253837		PERP	1	1374	1491	0.0953	1.84	1.08515	0.117898
PEX13	1	chr2:61244871-61276391:+			PEX13	1	316	329	0.528	0.289	1.04114	0.058163		PEX13	1	448	458	0.282	0.699	1.02232	0.0318489
PFKM	1	chr12:48499707-48539887:+			PFKM	1	218	215	0.528	-0.462	0.986239	-0.0199915		PFKM	1	236	221	0.0953	-2.11	0.936441	-0.0947405
PGAP1	1	chr2:197697730-197791454:-			PGAP1	1	189	162	0.182	-1.7	0.857143	-0.222392		PGAP1	1	211	188	0.206	-1.61	0.890995	-0.16651
PGGT1B	1	chr5:114547578-114598584:-			PGGT1B	1	1109	1098	0.571	-0.333	0.990081	-0.0143813		PGGT1B	1	988	1060	0.014	4.34	1.07287	0.101481
PGM2L1	1	chr11:74041362-74109502:-			PGM2L1	1	122	121	0.583	-0.215	0.991803	-0.0118741		PGM2L1	1	115	110	0.318	-0.956	0.956522	-0.0641303
PGR	1	chr11:100909104-101001255:-			PGR	1	320	308	0.457	-0.564	0.9625	-0.0551416		PGR	1	49	20	0.00416	-8.71	0.408163	-1.29278
PGRMC1	1	chrX:118370229-118378413:+			PGRMC1	1	1919	1782	0.0977	-2.19	0.928609	-0.106857		PGRMC1	1	2944	2621	0.0684	-2.58	0.890285	-0.16766
PHACTR4	1	chr1:28696115-28826881:+			PHACTR4	1	1016	936	0.182	-1.38	0.92126	-0.11832		PHACTR4	1	855	701	0.0953	-2.12	0.819883	-0.28651
PHC3	1	chr3:169813225-169896726:-			PHC3	1	2684	2679	0.587	-0.0321	0.998137	-0.00269009		PHC3	1	3317	3474	0.206	0.844	1.04733	0.0667187
PHKB	1	chr16:47495243-47734254:+			PHKB	1	1133	1194	0.24	1.25	1.05384	0.075655		PHKB	1	779	857	0.0233	3.71	1.10013	0.137672
PHLDA1	1	chr12:76419229-76425681:-			PHLDA1	1	163	118	0.0977	-2.11	0.723926	-0.466085		PHLDA1	1	8066	7248	0.0233	-4.04	0.898587	-0.15427
PHLPP2	1	chr16:71671740-71757810:-			PHLPP2	1	121	117	0.528	-0.414	0.966942	-0.0484985		PHLPP2	1	769	833	0.134	1.3	1.08322	0.115333
PHYH	1	chr10:13319801-13342130:-			PHYH	1	313	248	0.0248	-4.5	0.792332	-0.335823		PHYH	1	82	59	0.0283	-3.62	0.719512	-0.474909
PI4K2A	1	chr10:99400444-99436187:+			PI4K2A	1	300	218	0.0502	-3.2	0.726667	-0.460634		PI4K2A	1	2247	1549	0.00416	-8.74	0.689364	-0.536663
PICK1	1	chr22:38453273-38471700:+			PICK1	1	365	341	0.0977	-2.08	0.934247	-0.0981247		PICK1	1	580	463	0.00792	-6.07	0.798276	-0.325041
PID1	1	chr2:229888712-230136036:-			PID1	1	12	11	0.571	-0.26	0.916667	-0.125531		PID1	1	368	285	0.282	-1.42	0.774457	-0.368744
PIGM	1	chr1:159994744-160001781:-			PIGM	1	974	1022	0.347	1.02	1.04928	0.0694015		PIGM	1	1425	1373	0.355	-0.737	0.963509	-0.0536303
PIK3R5	1	chr17:8782229-8869029:-			PIK3R5	1	503	476	0.24	-1.36	0.946322	-0.0795968		PIK3R5	1	1450	1577	0.134	1.24	1.08759	0.12113
PIP5KL1	1	chr9:130683811-130690051:-			PIP5KL1	1	339	376	0.138	2.03	1.10914	0.149447		PIP5KL1	1	365	347	0.338	-0.745	0.950685	-0.0729608
PIPSL	1	chr10:95718566-95721153:-			PIPSL	1	353	357	0.571	0.0841	1.01133	0.0162559		PIPSL	1	317	300	0.376	-0.562	0.946372	-0.0795203
PITPNC1	1	chr17:65373925-65689645:+			PITPNC1	1	685	464	0.0286	-4.03	0.677372	-0.561979		PITPNC1	1	421	627	0.0102	5.77	1.48931	0.574645
PIWIL1	1	chr12:130822433-130856872:+			PIWIL1	1	361	422	0.182	1.53	1.16898	0.225244		PIWIL1	1	349	387	0.0283	3.15	1.10888	0.149107
PKD1L3	1	chr16:71963443-72033877:-			PKD1L3	1	118	123	0.182	1.82	1.04237	0.0598715		PKD1L3	1	100	104	0.206	0.906	1.04	0.0565835
PKD2	1	chr4:88928821-88998928:+			PKD2	1	817	662	0.0248	-4.65	0.810282	-0.303505		PKD2	1	1038	1234	0.014	4.35	1.18882	0.249536
PKDREJ	1	chr22:46651562-46659219:-			PKDREJ	1	80	111	0.182	1.61	1.3875	0.472488		PKDREJ	1	60	65	0.293	0.253	1.08333	0.115477
PKHD1	1	chr6:51480099-51952408:-			PKHD1	1	66	66	0.587	-0.065	1	0		PKHD1	1	56	58	0.293	0.446	1.03571	0.0506261
PKN2	1	chr1:89149906-89301938:+			PKN2	1	1302	1243	0.347	-0.813	0.954685	-0.0669032		PKN2	1	725	868	0.0177	4.17	1.19724	0.259714
PLA2G12A	1	chr4:110634692-110651211:-			PLA2G12A	1	308	327	0.347	0.928	1.06169	0.0863603		PLA2G12A	1	472	441	0.366	-0.64	0.934322	-0.0980082
PLA2G4A	1	chr1:186798106-186958103:+			PLA2G4A	1	563	500	0.0977	-2.33	0.888099	-0.171207		PLA2G4A	1	200	341	0.00695	6.59	1.705	0.769772
PLAA	1	chr9:26904082-26947461:-			PLAA	1	1067	963	0.0694	-2.82	0.90253	-0.147952		PLAA	1	1372	1279	0.282	-1.36	0.932216	-0.101264
PLAC4	1	chr21:42548792-42557166:-			PLAC4	1	128	129	0.571	0.023	1.00781	0.0112273		PLAC4	1	235	231	0.376	-0.207	0.982979	-0.0247679
PLAG1	1	chr8:57073484-57123883:-			PLAG1	1	203	172	0.182	-1.39	0.847291	-0.239071		PLAG1	1	754	1179	0.00208	10.7	1.56366	0.644927
PLCB1	1	chr20:8112909-8865545:+			PLCB1	1	158	146	0.182	-1.68	0.924051	-0.113956		PLCB1	1	120	160	0.0102	5.4	1.33333	0.415037
PLCB2	1	chr15:40580111-40600174:-			PLCB2	1	2614	2896	0.0977	2.74	1.10788	0.147802		PLCB2	1	2640	3332	0.0283	3.31	1.26212	0.33585
PLCB3	1	chr11:64018996-64035394:+			PLCB3	1	977	876	0.0169	-5.14	0.896622	-0.157428		PLCB3	1	1066	1166	0.0283	3.21	1.09381	0.12936
PLCD4	1	chr2:219472633-219501896:+			PLCD4	1	212	215	0.528	0.225	1.01415	0.0202724		PLCD4	1	184	213	0.0283	3.07	1.15761	0.211148
PLCL1	1	chr2:198669427-199013048:+			PLCL1	1	56	64	0.24	1.43	1.14286	0.192645		PLCL1	1	109	84	0.0283	-3.61	0.770642	-0.375867
PLCL2	1	chr3:17051167-17132085:+			PLCL2	1	244	212	0.0694	-2.53	0.868852	-0.202817		PLCL2	1	296	220	0.0233	-3.84	0.743243	-0.428094
PLD2	1	chr17:4710392-4726727:+			PLD2	1	311	312	0.571	0.0631	1.00322	0.00463145		PLD2	1	463	464	0.293	0.135	1.00216	0.00311261
PLEKHG1	1	chr6:150921020-151164799:+			PLEKHG1	1	134	145	0.347	0.865	1.08209	0.11382		PLEKHG1	1	110	127	0.0283	3.04	1.15455	0.207325
PLEKHG4B	1	chr5:139599-190078:+			PLEKHG4B	1	329	340	0.457	0.465	1.03343	0.0474472		PLEKHG4B	1	287	298	0.134	1.12	1.03833	0.0542616
PLEKHG7	1	chr12:93130312-93165868:+			PLEKHG7	1	47	45	0.571	-0.232	0.957447	-0.0627358		PLEKHG7	1	64	71	0.282	0.647	1.10938	0.149747
PLEKHH1	1	chr14:68000033-68056328:+			PLEKHH1	1	289	315	0.0977	2.6	1.08997	0.124282		PLEKHH1	1	281	322	0.014	4.68	1.14591	0.196491
PLK1S1	1	chr20:21106649-21227256:+			PLK1S1	1	1189	1030	0.0145	-6.95	0.866274	-0.207104		PLK1S1	1	293	310	0.134	1.41	1.05802	0.0813676
PLSCR4	1	chr3:145910127-145968966:-			PLSCR4	1	136	147	0.182	1.72	1.08088	0.11221		PLSCR4	1	129	128	0.376	-0.044	0.992248	-0.0112273
PLXDC1	1	chr17:37219558-37309539:-			PLXDC1	1	242	274	0.24	1.24	1.13223	0.179169		PLXDC1	1	263	284	0.134	1.44	1.07985	0.110828
PLXDC2	1	chr10:20105169-20569282:+			PLXDC2	1	643	686	0.24	1.42	1.06687	0.0933898		PLXDC2	1	4238	4483	0.134	1.17	1.05781	0.0810809
PMP22	1	chr17:15133098-15168643:-			PMP22	1	103	101	0.571	-0.254	0.980583	-0.028289		PMP22	1	1407	938	0.0177	-4.54	0.666667	-0.584963
PMS2	1	chr7:6012684-6048706:-			PMS2	1	660	659	0.587	-0.0374	0.998485	-0.00218756		PMS2	1	389	422	0.0502	2.49	1.08483	0.117473
PMS2L3	1	chr7:75141634-75157453:-			PMS2L3	1	4828	4790	0.571	-0.285	0.992129	-0.0114		PMS2L3	1	5295	5729	0.0502	2.25	1.08196	0.113653
PNLIP	1	chr10:118305444-118327366:+			PNLIP	1	136	131	0.457	-0.665	0.963235	-0.0540398		PNLIP	1	101	104	0.293	0.484	1.0297	0.0422282
PNPT1	1	chr2:55862468-55921045:-			PNPT1	1	1018	892	0.0694	-2.65	0.876228	-0.190622		PNPT1	1	750	562	0.134	-1.9	0.749333	-0.41632
POLA1	1	chrX:24712065-25015100:+			POLA1	1	804	795	0.571	-0.267	0.988806	-0.0162406		POLA1	1	274	209	0.0953	-2.1	0.762774	-0.390673
POLD4	1	chr11:67119025-67121005:-			POLD4	1	949	1060	0.0977	2.57	1.11697	0.159584		POLD4	1	2041	2237	0.0371	2.94	1.09603	0.132289
POLG	1	chr15:89859574-89878072:-			POLG	1	593	587	0.528	-0.38	0.989882	-0.0146716		POLG	1	606	602	0.376	-0.268	0.993399	-0.00955431
POLI	1	chr18:51795963-51821092:+			POLI	1	640	583	0.0977	-2.45	0.910937	-0.134576		POLI	1	357	367	0.282	0.711	1.02801	0.039856
POLR2K	1	chr8:101162840-101166229:+			POLR2K	1	3209	3251	0.457	0.386	1.01309	0.0187598		POLR2K	1	3165	3045	0.304	-1.03	0.962085	-0.0557633
POM121L9P	1	chr22:24652722-24661488:+			POM121L9P	1	227	213	0.347	-0.915	0.938326	-0.0918389		POM121L9P	1	284	311	0.206	1.04	1.09507	0.131024
PON2	1	chr7:95034176-95064503:-			PON2	1	594	624	0.24	1.11	1.05051	0.0710831		PON2	1	650	657	0.293	0.254	1.01077	0.0154537
POT1	1	chr7:124462441-124570037:-			POT1	1	522	501	0.457	-0.595	0.95977	-0.0592392		POT1	1	359	328	0.304	-1.02	0.913649	-0.130288
POU3F1	1	chr1:38509500-38512415:-			POU3F1	1	141	144	0.571	0.125	1.02128	0.0303736		POU3F1	1	201	216	0.206	0.77	1.07463	0.103836
PPARGC1B	1	chr5:149109865-149227590:+			PPARGC1B	1	284	273	0.24	-1.07	0.961268	-0.05699		PPARGC1B	1	426	339	0.00695	-6.68	0.795775	-0.329568
PPIL6	1	chr6:109713939-109761829:-			PPIL6	1	52	23	0.0977	-2.34	0.442308	-1.17688		PPIL6	1	90	69	0.0953	-2.24	0.766667	-0.383329
PPM1E	1	chr17:56833233-57062532:+			PPM1E	1	289	193	0.0145	-6.22	0.66782	-0.582469		PPM1E	1	263	193	0.00416	-8.47	0.73384	-0.446462
PPP1R15B	1	chr1:204372522-204380919:-			PPP1R15B	1	2839	2321	0.0377	-3.79	0.817541	-0.290636		PPP1R15B	1	2393	2344	0.318	-0.901	0.979524	-0.0298478
PPP2CB	1	chr8:30643142-30670352:-			PPP2CB	1	2801	2594	0.0248	-4.79	0.926098	-0.110764		PPP2CB	1	5155	4843	0.0177	-4.28	0.939476	-0.0900714
PPP2R5A	1	chr1:212458880-212535200:+			PPP2R5A	1	1644	1468	0.138	-2.02	0.892944	-0.163358		PPP2R5A	1	1573	1482	0.206	-1.78	0.942149	-0.0859732
PPP3CA	1	chr4:101944588-102268337:-			PPP3CA	1	2376	2129	0.0377	-3.55	0.896044	-0.158359		PPP3CA	1	1319	1799	0.00792	6.28	1.36391	0.447751
PPP4R4	1	chr14:94640650-94746072:+			PPP4R4	1	68	87	0.24	1.31	1.27941	0.355481		PPP4R4	1	121	168	0.00695	6.37	1.38843	0.473454
PPP6C	1	chr9:127908853-127952218:-			PPP6C	1	1917	1859	0.347	-1.04	0.969744	-0.0443236		PPP6C	1	3268	3617	0.0177	4.26	1.10679	0.146386
PPRC1	1	chr10:103892788-103910082:+			PPRC1	1	398	400	0.571	0.0889	1.00503	0.00723157		PPRC1	1	1034	973	0.0283	-3.7	0.941006	-0.0877245
PPT1	1	chr1:40538386-40563375:-			PPT1	1	16317	16531	0.347	0.984	1.01312	0.0187982		PPT1	1	15437	14411	0.0371	-3.11	0.933536	-0.099222
PRDM15	1	chr21:43218388-43299582:-			PRDM15	1	419	435	0.138	2.24	1.03819	0.0540652		PRDM15	1	634	638	0.293	0.191	1.00631	0.00907358
PRDM6	1	chr5:122425696-122523695:+			PRDM6	1	270	296	0.182	1.57	1.0963	0.132638		PRDM6	1	378	394	0.282	0.652	1.04233	0.0598094
PRKAB2	1	chr1:146626691-146644168:-			PRKAB2	1	566	548	0.347	-0.823	0.968198	-0.0466262		PRKAB2	1	1140	1051	0.134	-1.81	0.92193	-0.117271
PRKAR2B	1	chr7:106685140-106802255:+			PRKAR2B	1	1365	1391	0.457	0.444	1.01905	0.0272215		PRKAR2B	1	1117	1220	0.0233	3.66	1.09221	0.127252
PRKCB	1	chr16:23847323-24231850:+			PRKCB	1	3034	3046	0.528	0.16	1.00396	0.00569486		PRKCB	1	1300	1142	0.00505	-7.26	0.878462	-0.186949
PRKCG	1	chr19:54385484-54410901:+			PRKCG	1	252	296	0.138	2.41	1.1746	0.232173		PRKCG	1	414	390	0.282	-1.5	0.942029	-0.0861566
PRKD1	1	chr14:30045690-30396901:-			PRKD1	1	95	105	0.347	0.874	1.10526	0.14439		PRKD1	1	99	97	0.376	-0.44	0.979798	-0.0294438
PROSC	1	chr8:37619676-37637285:+			PROSC	1	3176	3109	0.347	-0.883	0.978904	-0.0307603		PROSC	1	3203	3129	0.318	-0.864	0.976897	-0.0337221
PROX1	1	chr1:214161317-214214596:+			PROX1	1	64	60	0.528	-0.398	0.9375	-0.0931094		PROX1	1	95	111	0.0502	2.51	1.16842	0.22456
PRPF19	1	chr11:60658208-60674047:-			PRPF19	1	1498	1443	0.347	-0.918	0.963284	-0.0539663		PRPF19	1	1846	1693	0.0177	-4.19	0.917118	-0.124821
PRPF40A	1	chr2:153512822-153574139:-			PRPF40A	1	3197	3301	0.347	0.809	1.03253	0.0461844		PRPF40A	1	1376	1306	0.304	-1.14	0.949128	-0.0753256
PRPF4B	1	chr6:4021502-4065216:+			PRPF4B	1	1067	1087	0.457	0.501	1.01874	0.0267918		PRPF4B	1	698	706	0.293	0.481	1.01146	0.0164411
PRSS7	1	chr21:19641691-19776089:-			PRSS7	1	64	75	0.182	1.62	1.17188	0.228819		PRSS7	1	57	58	0.293	0.317	1.01754	0.025091
PRTG	1	chr15:55911604-56035317:-			PRTG	1	325	293	0.182	-1.55	0.901538	-0.149539		PRTG	1	353	390	0.0371	2.67	1.10482	0.143806
PRUNE2	1	chr9:79226294-79521001:-			PRUNE2	1	90	97	0.347	0.711	1.07778	0.10806		PRUNE2	1	93	103	0.0953	1.81	1.10753	0.147342
PRX	1	chr19:40899677-40914290:-			PRX	1	617	629	0.528	0.294	1.01945	0.0277895		PRX	1	739	817	0.0283	3.09	1.10555	0.144762
PSIP1	1	chr9:15464068-15510982:-			PSIP1	1	2945	3047	0.347	0.8	1.03463	0.0491219		PSIP1	1	904	819	0.318	-0.962	0.905973	-0.142459
PSMA4	1	chr15:78832770-78841524:+			PSMA4	1	2407	2312	0.347	-1.06	0.960532	-0.0580947		PSMA4	1	2876	2811	0.376	-0.462	0.977399	-0.0329802
PSMA5	1	chr1:109944479-109969108:-			PSMA5	1	1157	1130	0.457	-0.714	0.976664	-0.0340661		PSMA5	1	1637	1426	0.0283	-3.4	0.871106	-0.19908
PSMB2	1	chr1:36035414-36107445:-			PSMB2	1	2268	2149	0.138	-1.75	0.947531	-0.0777552		PSMB2	1	3031	3042	0.293	0.124	1.00363	0.0052263
PSMD5	1	chr9:123577775-123605273:-			PSMD5	1	791	762	0.457	-0.633	0.963338	-0.0538867		PSMD5	1	857	1008	0.0233	3.73	1.1762	0.234129
PSMD6	1	chr3:63996232-64009683:-			PSMD6	1	1083	1016	0.138	-1.78	0.938135	-0.0921328		PSMD6	1	998	907	0.206	-1.65	0.908818	-0.137937
PTBP1	1	chr19:797412-812327:+			PTBP1	1	4542	4737	0.24	1.18	1.04293	0.060646		PTBP1	1	5093	5153	0.282	0.6	1.01178	0.0168969
PTCH1	1	chr9:98205263-98279339:-			PTCH1	1	616	523	0.0169	-5.05	0.849026	-0.236119		PTCH1	1	647	579	0.00505	-7.48	0.8949	-0.160202
PTER	1	chr10:16478984-16555736:+			PTER	1	537	478	0.0694	-2.65	0.89013	-0.167911		PTER	1	558	486	0.134	-1.98	0.870968	-0.199309
PTGER3	1	chr1:71318037-71513471:-			PTGER3	1	678	706	0.347	1.04	1.0413	0.0583829		PTGER3	1	1366	1605	0.0371	2.83	1.17496	0.232616
PTGER4	1	chr5:40680034-40693835:+			PTGER4	1	2962	2022	0.0145	-5.68	0.682647	-0.550789		PTGER4	1	4395	4141	0.0502	-2.67	0.942207	-0.085884
PTP4A2	1	chr1:32373839-32403955:-			PTP4A2	1	2978	2866	0.138	-1.96	0.962391	-0.0553051		PTP4A2	1	3394	3068	0.00416	-9.4	0.903948	-0.145688
PTPN1	1	chr20:49126892-49201299:+			PTPN1	1	1863	1820	0.347	-0.983	0.976919	-0.0336892		PTPN1	1	3296	2795	0.00422	-7.6	0.847998	-0.237868
PTPN11	1	chr12:112856537-112947716:+			PTPN11	1	3666	3050	0.0169	-5.26	0.831969	-0.265398		PTPN11	1	2927	2646	0.012	-5	0.903997	-0.14561
PTPRF	1	chr1:43996575-44089332:+			PTPRF	1	1368	1267	0.182	-1.58	0.92617	-0.110652		PTPRF	1	451	462	0.0502	2.25	1.02439	0.0347654
PTPRZ1	1	chr7:121513160-121702088:+			PTPRZ1	1	127	136	0.457	0.645	1.07087	0.0987782		PTPRZ1	1	91	104	0.0177	4.15	1.14286	0.192645
PTTG1IP	1	chr21:46269514-46293740:-			PTTG1IP	1	2852	3032	0.0977	2.76	1.06311	0.0882958		PTTG1IP	1	3404	3268	0.0953	-2.31	0.960047	-0.0588231
PTX3	1	chr3:157154608-157161375:+			PTX3	1	550	326	0.0145	-6.13	0.592727	-0.75456		PTX3	1	203	213	0.206	0.755	1.04926	0.0693737
PURA	1	chr5:139493709-139496320:+			PURA	1	3031	2999	0.571	-0.27	0.989442	-0.0153123		PURA	1	2986	2680	0.206	-1.7	0.897522	-0.155981
PURB	1	chr7:44915895-44924947:-			PURB	1	2161	2074	0.347	-0.86	0.959741	-0.0592832		PURB	1	3868	3373	0.014	-4.82	0.872027	-0.197555
PYHIN1	1	chr1:158901359-158946838:+			PYHIN1	1	297	338	0.138	2.43	1.13805	0.18656		PYHIN1	1	146	150	0.293	0.478	1.0274	0.0389941
RAB12	1	chr18:8609444-8639145:+			RAB12	1	295	254	0.347	-1.04	0.861017	-0.215886		RAB12	1	1089	1138	0.206	0.795	1.045	0.0634966
RAB3B	1	chr1:52384838-52456415:-			RAB3B	1	672	719	0.24	1.34	1.06994	0.0975305		RAB3B	1	935	919	0.376	-0.402	0.982888	-0.0249015
RAB3D	1	chr19:11435095-11450321:-			RAB3D	1	1633	1651	0.457	0.488	1.01102	0.0158153		RAB3D	1	1519	1577	0.0371	2.96	1.03818	0.0540608
RAB4A	1	chr1:229406894-229441248:+			RAB4A	1	2264	2247	0.571	-0.224	0.992491	-0.0108738		RAB4A	1	1919	1865	0.338	-0.793	0.97186	-0.0411791
RABEPK	1	chr9:127962825-127996404:+			RABEPK	1	279	303	0.24	1.47	1.08602	0.119053		RABEPK	1	389	387	0.376	-0.483	0.994859	-0.00743659
RABL5	1	chr7:100956650-100965093:-			RABL5	1	247	239	0.528	-0.503	0.967611	-0.0475004		RABL5	1	851	759	0.0953	-2.1	0.891892	-0.165059
RACGAP1	1	chr12:50382949-50419305:-			RACGAP1	1	956	1001	0.24	1.39	1.04707	0.0663595		RACGAP1	1	325	232	0.0502	-2.98	0.713846	-0.486315
RAD1	1	chr5:34905370-34918382:+			RAD1	1	562	528	0.0977	-2.25	0.939502	-0.0900322		RAD1	1	655	665	0.293	0.357	1.01527	0.0218594
RAD50	1	chr5:131892631-131979752:+			RAD50	1	1541	1685	0.138	2.04	1.09345	0.128882		RAD50	1	668	688	0.282	0.593	1.02994	0.0425605
RAD51	1	chr15:40987373-41024354:+			RAD51	1	514	498	0.457	-0.74	0.968872	-0.0456226		RAD51	1	180	108	0.0953	-2.17	0.6	-0.736966
RAD9B	1	chr12:110940006-110969889:+			RAD9B	1	470	511	0.347	0.95	1.08723	0.120663		RAD9B	1	649	649	0.376	-0.00748	1	0
RAG1	1	chr11:36541683-36601286:+			RAG1	1	125	123	0.587	-0.0637	0.984	-0.0232698		RAG1	1	82	83	0.293	0.0156	1.0122	0.0174874
RAG2	1	chr11:36613496-36619829:-			RAG2	1	65	60	0.528	-0.51	0.923077	-0.115477		RAG2	1	39	40	0.293	0.188	1.02564	0.0365259
RAGE	1	chr14:102690839-102771526:-			RAGE	1	192	177	0.457	-0.735	0.921875	-0.117357		RAGE	1	269	363	0.0371	2.69	1.34944	0.432363
RALA	1	chr7:39663163-39747715:+			RALA	1	624	561	0.0977	-2.4	0.899038	-0.153545		RALA	1	1361	1250	0.0502	-2.84	0.918442	-0.122739
RALGPS2	1	chr1:178694301-178887143:+			RALGPS2	1	988	968	0.457	-0.571	0.979757	-0.029504		RALGPS2	1	764	813	0.206	0.924	1.06414	0.0896827
RARRES1	1	chr3:158414904-158450485:-			RARRES1	1	86	94	0.24	1.37	1.09302	0.128324		RARRES1	1	112	106	0.338	-0.799	0.946429	-0.0794345
RASA1	1	chr5:86563706-86687731:+			RASA1	1	1067	925	0.0502	-2.97	0.866917	-0.206035		RASA1	1	2479	3466	0.00208	12	1.39814	0.483513
RB1CC1	1	chr8:53535020-53627025:-			RB1CC1	1	1270	1130	0.0977	-2.3	0.889764	-0.168506		RB1CC1	1	933	1003	0.0502	2.61	1.07503	0.104373
RBL1	1	chr20:35624753-35724392:-			RBL1	1	1184	1051	0.0694	-2.79	0.887669	-0.171906		RBL1	1	317	181	0.0371	-3.02	0.570978	-0.808493
RBM12B	1	chr8:94743729-94753188:-			RBM12B	1	1275	1286	0.457	0.352	1.00863	0.0123934		RBM12B	1	599	535	0.0283	-3.55	0.893155	-0.163017
RBM17	1	chr10:6130951-6158837:+			RBM17	1	470	463	0.583	-0.219	0.985106	-0.0216486		RBM17	1	231	256	0.0684	2.02	1.10823	0.148251
RBM19	1	chr12:114254548-114404111:-			RBM19	1	569	591	0.182	1.77	1.03866	0.0547295		RBM19	1	896	863	0.304	-1.07	0.96317	-0.0541382
RBM20	1	chr10:112581034-112599226:+			RBM20	1	129	130	0.571	0.0697	1.00775	0.0111406		RBM20	1	98	103	0.282	0.596	1.05102	0.0717907
RBM25	1	chr14:73525242-73587987:+			RBM25	1	2711	2767	0.182	1.76	1.02066	0.0294975		RBM25	1	1406	1427	0.282	0.613	1.01494	0.0213887
RBM33	1	chr7:155437146-155574173:+			RBM33	1	1664	1572	0.0248	-4.86	0.944712	-0.0820542		RBM33	1	832	941	0.0177	3.94	1.13101	0.177611
RBM41	1	chrX:106307651-106362030:-			RBM41	1	482	482	0.571	0.00392	1	0		RBM41	1	218	262	0.0371	2.88	1.20183	0.265239
RBP3	1	chr10:48381490-48390991:-			RBP3	1	115	134	0.347	1.01	1.16522	0.220599		RBP3	1	130	126	0.376	-0.442	0.969231	-0.0450879
RBPJ	1	chr4:26321333-26436753:+			RBPJ	1	3887	3215	0.0248	-4.58	0.827116	-0.273838		RBPJ	1	4031	3782	0.0502	-2.85	0.938229	-0.0919884
RCAN2	1	chr6:46188476-46459707:-			RCAN2	1	67	81	0.24	1.44	1.20896	0.273761		RCAN2	1	623	440	0.0502	-2.67	0.70626	-0.501729
RCOR3	1	chr1:211432622-211489727:+			RCOR3	1	1709	1730	0.457	0.452	1.01229	0.0176196		RCOR3	1	960	1116	0.0283	3.34	1.1625	0.217231
RDH10	1	chr8:74207338-74236791:+			RDH10	1	319	289	0.182	-1.54	0.905956	-0.142487		RDH10	1	5044	2684	0.00416	-9.84	0.532117	-0.910184
REG1A	1	chr2:79347585-79350544:+			REG1A	1	282	273	0.571	-0.258	0.968085	-0.0467942		REG1A	1	305	311	0.293	0.0687	1.01967	0.0281053
REG1P	1	chr2:79363683-79365528:-			REG1P	1	90	99	0.24	1.05	1.1	0.137504		REG1P	1	132	144	0.134	1.22	1.09091	0.125531
RELL1	1	chr4:37592423-37687997:-			RELL1	1	639	617	0.457	-0.7	0.965571	-0.0505454		RELL1	1	342	336	0.376	-0.235	0.982456	-0.0255351
RERE	1	chr1:8412467-8877702:-			RERE	1	662	647	0.0977	-2.27	0.977341	-0.0330655		RERE	1	781	1050	0.00792	5.94	1.34443	0.426995
RERG	1	chr12:15260719-15374406:-			RERG	1	558	509	0.182	-1.67	0.912186	-0.132599		RERG	1	655	640	0.373	-0.594	0.977099	-0.033423
RERGL	1	chr12:18233807-18243114:-			RERGL	1	102	84	0.0502	-3.06	0.823529	-0.280108		RERGL	1	64	74	0.134	1.29	1.15625	0.209453
RETSAT	1	chr2:85569223-85581848:-			RETSAT	1	227	213	0.0977	-2.25	0.938326	-0.0918389		RETSAT	1	360	341	0.293	-1.31	0.947222	-0.0782252
REV1	1	chr2:100016940-100106480:-			REV1	1	644	626	0.457	-0.687	0.97205	-0.040898		REV1	1	349	370	0.134	1.24	1.06017	0.0842982
RFC1	1	chr4:39289077-39367995:-			RFC1	1	1751	1580	0.0286	-4.15	0.902342	-0.148255		RFC1	1	936	873	0.338	-0.854	0.932692	-0.100527
RFT1	1	chr3:53124812-53164463:-			RFT1	1	709	722	0.457	0.473	1.01834	0.0262132		RFT1	1	1134	1177	0.206	0.915	1.03792	0.0536937
RFWD3	1	chr16:74655299-74700774:-			RFWD3	1	1203	1240	0.347	0.78	1.03076	0.0437035		RFWD3	1	1621	1310	0.0283	-3.55	0.808143	-0.307317
RG9MTD2	1	chr4:100467888-100485176:-			RG9MTD2	1	303	276	0.0377	-3.52	0.910891	-0.13465		RG9MTD2	1	166	149	0.134	-1.83	0.89759	-0.155871
RGAG1	1	chrX:109662231-109699554:+			RGAG1	1	121	126	0.528	0.271	1.04132	0.0584167		RGAG1	1	95	106	0.206	1.07	1.11579	0.158065
RGS17	1	chr6:153331858-153452384:-			RGS17	1	440	418	0.0977	-2.39	0.95	-0.0740006		RGS17	1	279	302	0.134	1.39	1.08244	0.114283
RGS18	1	chr1:192127602-192154943:+			RGS18	1	897	1418	0.0039	11.3	1.58082	0.660678		RGS18	1	51	74	0.012	5.24	1.45098	0.537028
RGS21	1	chr1:192286123-192336412:+			RGS21	1	89	87	0.587	-0.0761	0.977528	-0.0327899		RGS21	1	29	42	0.00695	6.87	1.44828	0.534336
RGS5	1	chr1:163112099-163172941:-			RGS5	1	166	145	0.0694	-2.52	0.873494	-0.19513		RGS5	1	96	100	0.282	0.697	1.04167	0.0588937
RGS7BP	1	chr5:63802241-63908119:+			RGS7BP	1	203	232	0.0977	2.53	1.14286	0.192645		RGS7BP	1	195	254	0.0502	2.62	1.30256	0.381354
RIC8B	1	chr12:107168450-107281060:+			RIC8B	1	406	428	0.182	1.52	1.05419	0.0761311		RIC8B	1	386	397	0.293	0.409	1.0285	0.0405382
RIF1	1	chr2:152266401-152332418:+			RIF1	1	1380	1269	0.182	-1.66	0.919565	-0.120976		RIF1	1	1016	943	0.282	-1.4	0.92815	-0.107571
RIMKLA	1	chr1:42846483-42880830:+			RIMKLA	1	666	699	0.24	1.07	1.04955	0.0697703		RIMKLA	1	467	509	0.0502	2.26	1.08994	0.124243
[truncated: 19,621 more rows]
