# Supplementary material for: Quaking promotes monocyte differentiation into pro-atherogenic macrophages by controlling pre-mRNA splicing and gene expression
Source: Nat Commun. 2016 Mar 31;7:10846. doi: 10.1038/ncomms10846 (PMC4821877; doi:10.1038/ncomms10846)
Supplement: Supplementary Data 6 — Splicing-sensitive microarray analysis of sh-Cont and sh-QKI THP-1 ‘monocytes' and ‘macrophages' and RNA motif analysis for alternative splicing events observed in sh-Cont and sh-QKI THP-1 ‘monocytes' and ‘macrophages'. [file ncomms10846-s9.xlsx]

## Sheet: THP1 Splice events
Gene	Event position	Event name	Event type	Day 0 vs Day 3 Direction	Day 0 Significant	Day 3 Significant	Day 0 KD sepscore	Day 0 q-value	Day 0 Skip A	Day 0 Skip B	Day 0 Incl A	Day 0 Incl B		Day 3 sepscore	Day 3 q-value	Day 3 Skip A	Day 3 Skip B	Day 3 Incl A	Day 3 Incl B
NIN	chr14:51221585-51226574:-	NIN_(2139)	alt_cassette	SAME	TRUE	TRUE	-5.137	0	164	1855	3364	996		-2.342	0	87	343	1361	1179
RALGAPA1	chr14:36008896-36018315:-	RALGAPA1_(31)	alt_cassette	SAME	TRUE	TRUE	-2.71	0	452	943	723	240		-0.988	0	399	583	543	384
VLDLR	chr9:2650516-2651873:+	VLDLR_(84)	alt_cassette	SAME	TRUE	TRUE	-2.143	0	1145	1513	1787	512		-0.949	0	104	111	200	110
QKI	chr6:163987827-163994894:+	QKI_3_s16e20	alt_end	SAME	TRUE	TRUE	-1.947	0	4516	3195	1875	357		-1.03	0	5394	4665	3126	1307
LPIN1	chr2:11913871-11919644:+	LPIN1_(108)	alt_cassette	SAME	TRUE	TRUE	-1.431	0	265	238	440	157		-0.522	0	254	281	778	631
FGFR1OP2	chr12:27110676-27116274:+	FGFR1OP2_(114)	alt_cassette	SAME	TRUE	TRUE	-1.255	0	1516	1627	768	325		-1.489	0	547	803	1061	571
SBF1	chr22:50895102-50897683:-	SBF1_(78)	alt_cassette	SAME	TRUE	TRUE	-1.028	0	215	312	359	256		-0.666	0	308	523	479	532
ITM2C	chr2:231740523-231742114:+	ITM2C_(111)	alt_cassette	OPPOSITE	TRUE	TRUE	-0.993	0	602	1342	8826	8719		0.702	0	340	420	5585	10217
SEMA3D	chr7:84670058-84816171:-	SEMA3D_1_s0e25	alt_start	SAME	TRUE	TRUE	-0.941	0	81	79	199	102		-0.619	0	109	121	1406	1006
RAD54B	chr8:95423543-95470495:-	RAD54B_1_s5e12	complex	OPPOSITE	TRUE	TRUE	-0.874	0	627	686	114	78		1.102	0.01	414	209	73	70
SLC40A1	chr2:190445288-190448484:-	SLC40A1_1_s0e6	alt_start	SAME	TRUE	TRUE	-0.823	0.014	330	574	101	115		-0.765	0	127	210	105	103
PLK3	chr1:45270173-45270937:+	PLK3_(130)	alt_cassette	SAME	TRUE	TRUE	-0.771	0	129	141	150	98		-0.513	0	507	530	2202	1544
MBNL1	chr3:152173366-152177059:+	MBNL1_(95)	alt_cassette	SAME	TRUE	TRUE	-0.75	0	1635	2582	11477	10598		-0.711	0	241	469	5653	6273
CA3	chr8:86132844-86162968:+	CA3_1_s0e7	alt_start	SAME	TRUE	TRUE	-0.729	0	179	189	475	331		-0.864	0	178	189	198	120
JMJD1C	chr10:64936233-64937476:-	JMJD1C_1_s55e59	alt_end	OPPOSITE	TRUE	TRUE	-0.712	0	225	259	550	418		0.603	0	235	171	418	443
PRMT2	chr21:48055675-48056807:+	PRMT2_(109)	alt_cassette	SAME	TRUE	TRUE	-0.697	0	623	651	207	114		-1.135	0	357	416	243	140
GNB3	chr12:6949584-6950032:+	GNB3_(446)	retained_int	OPPOSITE	TRUE	TRUE	-0.692	0	298	268	226	123		0.611	0	377	325	271	319
GPR161	chr1:168066470-168105494:-	GPR161_1_s4e15	complex	SAME	TRUE	TRUE	-0.663	0	155	242	189	158		-0.534	0	206	215	256	186
NR1H2	chr19:50882053-50882390:+	NR1H2_(131)	alt_3	SAME	TRUE	TRUE	-0.642	0	536	797	591	506		-0.557	0	650	707	1017	775
TBC1D23	chr3:100029386-100034942:+	TBC1D23_(45)	alt_cassette	SAME	TRUE	TRUE	-0.629	0	1043	1268	603	453		-0.787	0	2175	2357	1397	876
FHL1	chrX:135252065-135288565:+	FHL1_1_s0e10	alt_start	OPPOSITE	TRUE	TRUE	-0.623	0	303	270	702	421		0.741	0	640	660	1250	2033
IL1F8	chr2:113779667-113786515:-	IL1F8_1_s7e14	alt_end	SAME	TRUE	TRUE	-0.615	0	80	104	83	72		-0.898	0	143	111	969	394
ZFAND6	chr15:80364989-80412669:+	ZFAND6_1_s3e9	complex	OPPOSITE	TRUE	TRUE	-0.6	0	218	239	263	194		0.531	0	154	127	69	77
CD74	chr5:149782188-149784242:-	CD74_(192)	alt_cassette	SAME	TRUE	TRUE	-0.587	0	2605	3612	234	231		-0.828	0	1106	1937	176	173
TMEM168	chr7:112425008-112430214:-	TMEM168_(91)	alt_cassette	OPPOSITE	TRUE	TRUE	-0.572	0	415	428	257	184		0.547	0	256	177	84	77
CBS	chr21:44473757-44473971:-	CBS_(212)	retained_int	SAME	TRUE	TRUE	-0.551	0	224	169	1637	778		-0.805	0	177	207	1016	711
UNQ9391	chr8:10389055-10390415:+	UNQ9391_(166)	alt_5	SAME	TRUE	TRUE	-0.532	0	243	320	129	123		-0.673	0	247	329	155	129
PPP3CB	chr10:75198178-75204482:-	PPP3CB_(30)	alt_cassette	SAME	TRUE	TRUE	0.508	0	110	73	796	791		0.959	0	180	119	627	823
FAM111B	chr11:58876185-58891651:+	FAM111B_(167)	alt_cassette	OPPOSITE	TRUE	TRUE	0.517	0	88	106	292	478		-0.504	0	77	65	299	157
KIF2A	chr5:61662308-61669513:+	KIF2A_(114)	alt_cassette	SAME	TRUE	TRUE	0.52	0	909	878	95	128		0.789	0	844	742	97	128
GPR133	chr12:131621559-131622681:+	GPR133_(492)	alt_3	OPPOSITE	TRUE	TRUE	0.523	0	587	445	405	433		-0.562	0	411	587	322	311
SIGLEC6	chr19:52023509-52032977:-	SIGLEC6_(94_82)	twin_cassett	OPPOSITE	TRUE	TRUE	0.525	0	194	134	386	378		-0.624	0	68	106	319	321
SAMD14	chr17:48191670-48192927:-	SAMD14_(84)	alt_cassette	SAME	TRUE	TRUE	0.556	0	185	118	4593	4650		0.826	0	300	192	3612	4407
CUGBP2	chr10:11371060-11372418:+	CUGBP2_(1356)	retained_int	SAME	TRUE	TRUE	0.571	0	382	267	1073	1082		0.501	0	284	269	1244	1778
NHSL1	chr6:138754817-138768137:-	NHSL1_(132)	alt_cassette	SAME	TRUE	TRUE	0.621	0	91	77	91	150		0.681	0	260	182	168	189
CA3	chr8:86180856-86361274:+	CA3_1_s17e34	alt_end	SAME	TRUE	TRUE	0.641	0	257	197	308	371		0.608	0	157	113	182	188
MAP4K4	chr2:102476326-102481391:+	MAP4K4_(162)	alt_cassette	SAME	TRUE	TRUE	0.688	0	237	215	244	337		0.667	0	1014	921	658	926
SAMM50	chr22:44340675-44392412:+	SAMM50_1_s16e50	alt_end	SAME	TRUE	TRUE	0.702	0	1175	825	1301	1463		0.707	0	535	291	2742	2551
ATP11C	chrX:138813914-138820074:-	ATP11C_(91)	alt_cassette	SAME	TRUE	TRUE	0.74	0	1119	736	134	155		0.831	0	1060	617	131	139
FAM122C	chrX:133930442-133941569:+	FAM122C_1_s0e7	alt_start	OPPOSITE	TRUE	TRUE	0.754	0	616	487	172	236		-0.6	0	583	690	124	88
TMEM48	chr1:54254869-54262420:-	TMEM48_2_s25e30	complex	OPPOSITE	TRUE	TRUE	0.77	0	508	324	2090	2255		-1.195	0	317	434	1021	731
SLC4A4	chr4:72317006-72397778:+	SLC4A4_2_s22e36	complex	OPPOSITE	TRUE	TRUE	0.814	0	133	130	255	423		-0.624	0	75	66	2530	1449
PKIG	chr20:43211372-43218437:+	PKIG_(105)	alt_cassette	SAME	TRUE	TRUE	0.832	0	112	69	190	200		1.055	0	700	378	187	188
TBC1D14	chr4:6925099-6995910:+	TBC1D14_1_s5e11	alt_start	OPPOSITE	TRUE	TRUE	1.032	0	2955	2251	81	118		-0.524	0	852	1197	156	139
QKI	chr6:163984751-163985698:+	QKI_(945)	retained_int	SAME	TRUE	TRUE	1.099	0	192	74	1033	898		2.069	0	1807	591	1417	1934
ELOVL5	chr6:53135525-53139887:-	ELOVL5_(125)	alt_cassette	SAME	TRUE	TRUE	1.391	0	381	115	4802	4127		0.794	0	1405	650	9832	7560
PICALM	chr11:85695016-85707868:-	PICALM_(129)	alt_cassette	SAME	TRUE	TRUE	1.399	0	1090	684	883	1383		0.599	0	4277	3427	2018	2412
NASP	chr1:46072263-46072992:+	NASP_(727)	retained_int	SAME	TRUE	TRUE	1.432	0	1839	654	1657	1461		0.661	0	345	179	433	349
PDGFA	chr7:538211-540752:-	PDGFA_(69)	alt_cassette	SAME	TRUE	TRUE	1.697	0	1693	511	295	307		1.025	0	12475	15102	2469	6215
ADD3	chr10:111890244-111893083:+	ADD3_(96)	alt_cassette	SAME	TRUE	TRUE	1.717	0	232	135	152	282		0.738	0	422	326	178	232
CCDC88A	chr2:55518811-55522732:-	CCDC88A_1_s66e69	alt_end	SAME	TRUE	TRUE	1.763	0	469	353	313	731		0.761	0	2502	1979	1560	2174
REPS1	chr6:139242261-139251113:-	REPS1_(81)	alt_cassette	SAME	TRUE	TRUE	1.893	0	204	78	2107	3131		0.573	0	263	214	2006	2401
PTPRO	chr12:15710457-15718526:+	PTPRO_(84)	alt_cassette	SAME	TRUE	TRUE	2.122	0	193	73	245	432		1.195	0	179	139	124	222
EHBP1	chr2:63206470-63217850:+	EHBP1_(108)	alt_cassette	SAME	TRUE	TRUE	2.568	0	765	185	568	846		1.354	0	543	235	295	314
ERBB2IP	chr5:65350779-65372143:+	ERBB2IP_(207)	alt_cassette	SAME	TRUE	TRUE	2.778	0	843	151	2247	2711		0.798	0	783	620	1841	2530
ESYT2	chr7:158542414-158552176:-	ESYT2_(63)	alt_cassette	SAME	TRUE	TRUE	3.86	0	1548	1007	283	2551		1.121	0	1902	1888	139	313
ZFP36L1	chr14:69255526-69256243:-	ZFP36L1_(715)	retained_int	MONO DOWN	TRUE	FALSE	-3.382	0	240	264	794	97		0.16	0.095	264	303	3731	4884
LSMD1	chr17:7760516-7760700:-	LSMD1_(182)	retained_int	MONO DOWN	TRUE	FALSE	-2.86	0	544	790	1801	723		0.331	0	716	768	1615	2049
KIAA1109	chr4:123246475-123249258:+	KIAA1109_(63)	alt_cassette	MONO DOWN	TRUE	FALSE	-2.04	0	116	355	654	485		0.325	0.11	69	71	320	385
GTSE1	chr22:46722551-46727629:+	GTSE1_1_s17e20	alt_end	MONO DOWN	TRUE	FALSE	-1.988	0	730	808	289	133		NA	NA	NA	NA	NA	NA
OTOF	chr2:26695457-26695999:-	OTOF_(59)	alt_3	MONO DOWN	TRUE	FALSE	-1.724	0	210	852	429	459		NA	NA	NA	NA	NA	NA
CSF1	chr1:110464616-110466681:+	CSF1_(546)	alt_cassette	MONO DOWN	TRUE	FALSE	-1.667	0	168	161	756	260		0.432	0	762	351	12849	8323
DEPDC1	chr1:68947295-68947728:-	DEPDC1_(431)	retained_int	MONO DOWN	TRUE	FALSE	-1.603	0	98	281	123	119		NA	NA	NA	NA	NA	NA
ASNS	chr7:97493808-97501662:-	ASNS_(198)	alt_cassette	MONO DOWN	TRUE	FALSE	-1.582	0	143	152	1202	417		-0.075	0.457	220	201	249	224
ASNS	chr7:97498417-97501662:-	ASNS_1_s1e9	complex	MONO DOWN	TRUE	FALSE	-1.497	0	240	258	1261	464		0.12	0.444	276	271	375	393
PPFIBP1	chr12:27829532-27832421:+	PPFIBP1_(33)	alt_cassette	MONO DOWN	TRUE	FALSE	-1.466	0	113	202	309	232		-0.089	0.492	418	354	1400	1190
FAM135A	chr6:71191857-71200736:+	FAM135A_(78)	alt_cassette	MONO DOWN	TRUE	FALSE	-1.441	0	80	179	305	294		0.367	0.416	87	103	513	613
NUMB	chr14:73763993-73789837:-	NUMB_(33)	alt_cassette	MONO DOWN	TRUE	FALSE	-1.436	0	1012	1085	421	154		-0.164	0	3613	3622	3993	3504
PIP5K1B	chr9:71320615-71357416:+	PIP5K1B_1_s0e5	alt_start	MONO DOWN	TRUE	FALSE	-1.427	0	113	105	1034	421		0.067	0.185	92	84	547	584
IL2RG	chrX:70329240-70331274:-	IL2RG_1_s1e9	complex	MONO DOWN	TRUE	FALSE	-1.333	0.014	139	125	563	249		0.321	0.017	172	179	671	860
BPTF	chr17:65871136-65887959:+	BPTF_(189_189)	twin_cassett	MONO DOWN	TRUE	FALSE	-1.33	0	268	341	1270	652		-0.006	0.607	156	153	411	430
SAMD4A	chr14:55168779-55226878:+	SAMD4A_1_s0e26	alt_start	MONO DOWN	TRUE	FALSE	-1.313	0	89	116	248	122		-0.142	0	193	222	748	733
BTG2	chr1:203276816-203278265:+	BTG2_(1447)	retained_int	MONO DOWN	TRUE	FALSE	-1.301	0	492	533	1484	725		-0.004	0.566	1483	1561	7559	8088
FNBP1	chr9:132671278-132687238:-	FNBP1_(96)	alt_cassette	MONO DOWN	TRUE	FALSE	-1.271	0	636	924	237	157		-0.406	0	286	390	469	412
MYO5A	chr15:52628753-52632392:-	MYO5A_(75)	alt_cassette	MONO DOWN	TRUE	FALSE	-1.205	0	90	155	423	334		0.134	0.592	178	249	316	437
SLC22A17	chr14:23816421-23816722:-	SLC22A17_(53)	alt_5	MONO DOWN	TRUE	FALSE	-1.204	0	89	153	163	143		-0.088	0.15	114	147	205	233
GLRA2	chrX:14547641-14548069:+	GLRA2_(426)	retained_int	MONO DOWN	TRUE	FALSE	-1.185	0.012	85	89	337	197		-0.138	0.53	81	80	243	240
ANKRD11	chr16:89383483-89556969:-	ANKRD11_1_s0e10	alt_start	MONO DOWN	TRUE	FALSE	-1.182	0	125	324	1520	1425		-0.108	0.293	117	151	1402	1660
TMEM134	chr11:67232132-67232273:-	TMEM134_(34)	alt_3	MONO DOWN	TRUE	FALSE	-1.176	0	324	754	312	244		NA	NA	NA	NA	NA	NA
TDRKH	chr1:151751683-151752526:-	TDRKH_3_s10e14	complex	MONO DOWN	TRUE	FALSE	-1.151	0	85	137	617	529		-0.302	0.241	106	99	310	276
LRRFIP2	chr3:37125297-37136282:-	LRRFIP2_(72)	alt_cassette	MONO DOWN	TRUE	FALSE	-1.12	0	218	356	897	658		0.134	0	634	581	818	841
GBP2	chr1:89573705-89613249:-	GBP2_1_s15e48	alt_end	MONO DOWN	TRUE	FALSE	-1.104	0	120	138	688	349		0.361	0.014	115	123	184	258
AGPAT4	chr6:161570287-161574377:-	AGPAT4_(33)	alt_3	MONO DOWN	TRUE	FALSE	-1.102	0	69	80	134	84		-0.196	0.234	99	101	332	307
SPAG9	chr17:49052308-49054468:-	SPAG9_(39)	alt_cassette	MONO DOWN	TRUE	FALSE	-1.075	0	450	433	887	409		-0.229	0.009	776	621	1590	972
TRAF3	chr14:103352606-103357661:+	TRAF3_(75)	alt_cassette	MONO DOWN	TRUE	FALSE	-1.069	0	857	1602	1493	1119		-0.16	0	884	899	2076	1862
LYPLA2	chr1:24120420-24120713:+	LYPLA2_(74)	alt_cassette	MONO DOWN	TRUE	FALSE	-1.063	0	297	778	926	1022		NA	NA	NA	NA	NA	NA
KLF8	chrX:56292177-56295345:+	KLF8_(3166)	retained_int	MONO DOWN	TRUE	FALSE	-1.06	0.013	347	384	203	139		-0.08	0.384	242	228	119	106
ACSS2	chr20:33470792-33511125:+	ACSS2_2_s6e32	complex	MONO DOWN	TRUE	FALSE	-1.057	0	262	239	1564	720		-0.249	0	182	193	587	541
OAS1	chr12:113355505-113357291:+	OAS1_(97)	alt_3	MONO DOWN	TRUE	FALSE	-1.051	0	408	407	365	193		-0.146	0.2	355	351	621	504
CTSB	chr8:11703298-11704560:-	CTSB_(1260)	retained_int	MONO DOWN	TRUE	FALSE	-1.045	0	1272	1105	190	76		-0.121	0	7409	6639	810	644
CAP2	chr6:17426921-17507399:+	CAP2_(78)	alt_cassette	MONO DOWN	TRUE	FALSE	-1.041	0	239	236	1091	485		-0.228	0	273	346	291	308
U2AF1	chr21:44520629-44524424:-	U2AF1_(67)_a	alt_cassette	MONO DOWN	TRUE	FALSE	-1.041	0	1623	3437	1852	1858		0.161	0.04	3190	2598	953	921
ITGAM	chr16:31308975-31332561:+	ITGAM_(210)	alt_cassette	MONO DOWN	TRUE	FALSE	-1.036	0	353	517	1325	816		-0.147	0	522	623	2772	2815
MCTP1	chr5:94248681-94267657:-	MCTP1_(60_78)	twin_cassett	MONO DOWN	TRUE	FALSE	-1.036	0	207	310	1101	834		-0.19	0.531	196	192	897	849
NLRP12	chr19:54310922-54327648:-	NLRP12_1_s0e8	alt_start	MONO DOWN	TRUE	FALSE	-1.032	0	166	159	1254	506		-0.269	0.006	132	166	153	162
PPIL2	chr22:22049785-22051173:+	PPIL2_3_s42e46	complex	MONO DOWN	TRUE	FALSE	-1.023	0	81	131	522	475		-0.106	0.37	243	275	853	932
RPRD1A	chr18:33570558-33573064:-	RPRD1A_(2504)	retained_int	MONO DOWN	TRUE	FALSE	-1.008	0	241	357	2105	1834		-0.059	0.424	261	268	2192	2157
ADAM9	chr8:38940240-38947565:+	ADAM9_(106)	alt_cassette	MONO DOWN	TRUE	FALSE	-1.002	0	68	75	1978	1100		-0.35	0.008	244	321	10291	10841
UBXN11	chr1:26612528-26627416:-	UBXN11_2_s14e24	complex	MONO DOWN	TRUE	FALSE	-0.99	0	157	268	677	625		-0.052	0.32	165	147	985	802
CALHM2	chr10:105210939-105211912:-	CALHM2_(102)	alt_3	MONO DOWN	TRUE	FALSE	-0.959	0	1296	2055	216	174		-0.308	0.107	1425	1781	445	498
ARFIP1	chr4:153784866-153793603:+	ARFIP1_(96)	alt_cassette	MONO DOWN	TRUE	FALSE	-0.959	0	369	494	500	339		0.092	0.201	404	393	648	657
WDFY3	chr4:85645747-85654534:-	WDFY3_(51)	alt_cassette	MONO DOWN	TRUE	FALSE	-0.952	0	670	859	869	594		-0.366	0	606	804	1525	1559
TAPBPL	chr12:6566709-6566834:+	TAPBPL_(123)	retained_int	MONO DOWN	TRUE	FALSE	-0.952	0	1456	3103	378	336		0.044	0.541	1073	1261	508	589
WDFY4	chr10:49892920-49917760:+	WDFY4_1_s0e5	alt_start	MONO DOWN	TRUE	FALSE	-0.947	0	468	506	212	129		-0.225	0	683	653	1844	1518
SEMA4F	chr2:74884751-74901624:+	SEMA4F_(120)	alt_cassette	MONO DOWN	TRUE	FALSE	-0.935	0.044	268	563	207	212		NA	NA	NA	NA	NA	NA
NF1	chr17:29576137-29585361:+	NF1_(63)	alt_cassette	MONO DOWN	TRUE	FALSE	-0.925	0	385	483	591	378		-0.366	0	596	691	687	574
WSB1	chr17:25633908-25636125:+	WSB1_(1355)	alt_3	MONO DOWN	TRUE	FALSE	-0.923	0	1080	1350	2686	1706		0.106	0.121	2093	1985	1412	1491
EIF2AK2	chr2:37349807-37362626:-	EIF2AK2_(123)	alt_cassette	MONO DOWN	TRUE	FALSE	-0.907	0	449	634	5223	3435		-0.257	0.046	382	427	3112	2672
SCARA5	chr8:27767260-27823930:-	SCARA5_(675)	alt_cassette	MONO DOWN	TRUE	FALSE	-0.905	0	307	564	223	209		0.262	0	257	237	312	364
RECQL5	chr17:73646798-73647265:-	RECQL5_(465)	retained_int	MONO DOWN	TRUE	FALSE	-0.905	0	1704	2495	152	114		-0.108	0.522	1808	2021	127	150
DOK3	chr5:176932111-176936475:-	DOK3_(306)	alt_cassette	MONO DOWN	TRUE	FALSE	-0.903	0	1176	3806	821	1520		-0.121	0.176	829	834	1805	1647
STAG3L1	chr7:74994912-74995592:+	STAG3L1_(108)	alt_cassette	MONO DOWN	TRUE	FALSE	-0.903	0	112	195	1569	1408		0.262	0.052	72	73	752	943
BCAT1	chr12:25031583-25047208:-	BCAT1_(111)	alt_cassette	MONO DOWN	TRUE	FALSE	-0.88	0	111	95	1076	502		-0.176	0.426	506	298	3294	1873
NDEL1	chr17:8363478-8370247:+	NDEL1_(35)	alt_cassette	MONO DOWN	TRUE	FALSE	-0.869	0	1976	1856	247	127		-0.283	0	4474	4026	646	456
ZSCAN5A	chr19:56736417-56879752:-	ZSCAN5A_1_s0e7	alt_start	MONO DOWN	TRUE	FALSE	-0.867	0.04	504	730	217	178		-0.083	0.34	587	639	197	205
OSBPL9	chr1:52215867-52226361:+	OSBPL9_(39)	alt_cassette	MONO DOWN	TRUE	FALSE	-0.862	0	607	910	3995	3217		-0.307	0	364	502	3519	3835
EBF1	chr5:158267118-158511673:-	EBF1_(69)	alt_cassette	MONO DOWN	TRUE	FALSE	-0.86	0	68	87	297	204		-0.036	0.538	85	96	2026	2368
C9orf156	chr9:100675840-100678445:-	C9orf156_(48)	alt_cassette	MONO DOWN	TRUE	FALSE	-0.859	0.009	192	314	169	187		-0.026	0.567	323	328	74	79
CNNM3	chr2:97483239-97492569:+	CNNM3_(144)	alt_cassette	MONO DOWN	TRUE	FALSE	-0.855	0	159	304	325	334		0.056	0.47	131	133	342	349
C10orf137	chr10:127429770-127436581:+	C10orf137_1_s34e43	alt_end	MONO DOWN	TRUE	FALSE	-0.851	0	498	515	130	88		0.175	0.057	639	589	79	82
ZNF436	chr1:23694558-23696357:-	ZNF436_1_s0e4	alt_start	MONO DOWN	TRUE	FALSE	-0.844	0	260	340	284	213		0.126	0.573	302	331	149	154
MPRIP	chr17:17083402-17088136:+	MPRIP_(63)	alt_cassette	MONO DOWN	TRUE	FALSE	-0.843	0	330	399	277	213		-0.089	0.192	1144	1349	1783	1964
NRCAM	chr7:107800937-107816874:-	NRCAM_1_s53e55	complex	MONO DOWN	TRUE	FALSE	-0.837	0	275	365	124	95		0.737	0.297	184	147	711	757
ZNF577	chr19:52376782-52380534:-	ZNF577_(176)	alt_3	MONO DOWN	TRUE	FALSE	-0.829	0	212	482	352	346		0.337	0.099	127	144	182	244
C20orf27	chr20:3739325-3740728:-	C20orf27_(74)	alt_5	MONO DOWN	TRUE	FALSE	-0.827	0.012	291	417	366	350		0.32	0.037	454	379	600	674
SKIL	chr3:170102415-170108010:+	SKIL_(137)	alt_5	MONO DOWN	TRUE	FALSE	-0.824	0	105	97	462	247		-0.172	0.301	123	119	964	861
FHOD3	chr18:33877701-34156413:+	FHOD3_1_s0e13	alt_start	MONO DOWN	TRUE	FALSE	-0.821	0	822	1333	133	128		-0.224	0	396	428	133	119
TRAPPC6A	chr19:45668452-45681392:-	TRAPPC6A_(41)	alt_5	MONO DOWN	TRUE	FALSE	-0.819	0	598	1382	1426	1655		NA	NA	NA	NA	NA	NA
SLC37A2	chr11:124953773-124954720:+	SLC37A2_(86)	alt_cassette	MONO DOWN	TRUE	FALSE	-0.818	0	75	77	649	368		0.035	0.263	112	141	1518	2023
SIGIRR	chr11:406059-406348:-	SIGIRR_(287)	retained_int	MONO DOWN	TRUE	FALSE	-0.818	0.015	1874	2185	336	250		NA	NA	NA	NA	NA	NA
GRB10	chr7:50682577-50685767:-	GRB10_(138)	alt_cassette	MONO DOWN	TRUE	FALSE	-0.817	0	255	214	649	303		0.048	0.647	276	266	417	380
TMEM198	chr2:220408384-220408867:+	TMEM198_1_s0e4	alt_start	MONO DOWN	TRUE	FALSE	-0.817	0	694	794	887	500		NA	NA	NA	NA	NA	NA
PYCR1	chr17:79890839-79891182:-	PYCR1_(341)	retained_int	MONO DOWN	TRUE	FALSE	-0.816	0	253	315	657	503		-0.247	0	501	494	922	728
PACRGL	chr4:20729020-20754523:+	PACRGL_4_s29e33	alt_end	MONO DOWN	TRUE	FALSE	-0.815	0.017	88	86	477	268		-0.036	0.524	110	100	521	478
SLC7A7	chr14:23282649-23288846:-	SLC7A7_(132)	alt_cassette	MONO DOWN	TRUE	FALSE	-0.812	0	112	143	160	110		-0.338	0.123	126	150	674	677
STXBP5	chr6:147655358-147674458:+	STXBP5_(60)	alt_cassette	MONO DOWN	TRUE	FALSE	-0.811	0	825	1002	612	421		-0.23	0	480	573	271	264
CACNG5	chr17:64880778-64881357:+	CACNG5_1_s9e12	alt_end	MONO DOWN	TRUE	FALSE	-0.811	0.013	353	459	113	101		0.093	0.554	263	236	117	101
ZDHHC11	chr5:822010-825278:-	ZDHHC11_(705)	alt_cassette	MONO DOWN	TRUE	FALSE	-0.802	0	421	611	687	626		0.313	0	299	261	450	498
ACSL6	chr5:131142839-131295228:-	ACSL6_2_s54e81	alt_end	MONO DOWN	TRUE	FALSE	-0.802	0	165	193	109	74		0.185	0.127	88	92	857	1047
TMPRSS3	chr21:43791998-43802173:-	TMPRSS3_3_s20e23	alt_end	MONO DOWN	TRUE	FALSE	-0.797	0	413	666	95	82		0.02	0.47	327	341	91	95
APP	chr21:27354790-27372329:-	APP_(57)	alt_cassette	MONO DOWN	TRUE	FALSE	-0.782	0	4078	3785	2966	1712		-0.274	0	4643	5096	3968	3607
AFAP1	chr4:7780603-7787920:-	AFAP1_(252)	alt_cassette	MONO DOWN	TRUE	FALSE	-0.781	0	821	906	604	425		0.29	0	1275	1053	601	603
PTK2B	chr8:27301788-27308265:+	PTK2B_(126)	alt_cassette	MONO DOWN	TRUE	FALSE	-0.77	0	1338	1747	3115	2420		-0.008	0.535	547	719	2683	3557
RHBDD3	chr22:29656853-29661467:-	RHBDD3_1_s5e12	complex	MONO DOWN	TRUE	FALSE	-0.767	0	160	208	343	256		-0.531	0.094	174	199	354	309
BRWD3	chrX:79985519-79988954:-	BRWD3_(124)	alt_cassette	MONO DOWN	TRUE	FALSE	-0.763	0	589	626	344	220		-0.424	0	454	616	135	137
WARS	chr14:100841687-100841847:-	WARS_(158)	retained_int	MONO DOWN	TRUE	FALSE	-0.763	0	204	165	670	294		-0.05	0.044	205	205	901	826
KCNH2	chr7:150642048-150647255:-	KCNH2_2_s19e33	alt_end	MONO DOWN	TRUE	FALSE	-0.76	0	323	380	131	101		NA	NA	NA	NA	NA	NA
PHGDH	chr1:120254509-120263792:+	PHGDH_1_s0e4	alt_start	MONO DOWN	TRUE	FALSE	-0.759	0	184	137	1529	779		-0.041	0.284	112	96	462	374
BC044307	chr6:147165658-147165773:-	BC044307_(113)	retained_int	MONO DOWN	TRUE	FALSE	-0.758	0	66	98	472	435		0.188	0.523	819	949	3932	4565
ZNF177	chr19:9435080-9435370:+	ZNF177_(288)	retained_int	MONO DOWN	TRUE	FALSE	-0.757	0	529	623	155	125		0.347	0	573	506	125	141
MMAB	chr12:110006668-110011151:-	MMAB_(62)	alt_cassette	MONO DOWN	TRUE	FALSE	-0.753	0	287	541	866	868		-0.01	0.402	245	252	1307	1250
SH3PXD2A	chr10:105452814-105615164:-	SH3PXD2A_1_s0e15	alt_start	MONO DOWN	TRUE	FALSE	-0.753	0	299	337	187	145		-0.002	0.674	253	292	311	375
MYO5A	chr15:52632591-52638557:-	MYO5A_(81)	alt_cassette	MONO DOWN	TRUE	FALSE	-0.749	0	256	341	301	248		0.067	0.049	252	318	326	436
POU2F1	chr1:167190142-167301706:+	POU2F1_1_s0e9	alt_start	MONO DOWN	TRUE	FALSE	-0.748	0	281	420	782	747		NA	NA	NA	NA	NA	NA
SAMD4B	chr19:39833216-39847328:+	SAMD4B_(558)	alt_cassette	MONO DOWN	TRUE	FALSE	-0.747	0	763	1473	371	316		0.346	0	941	979	253	321
MOV10L1	chr22:50588143-50591473:+	MOV10L1_(165)	alt_cassette	MONO DOWN	TRUE	FALSE	-0.745	0	171	174	435	286		-0.075	0.588	198	195	276	280
GNG4	chr1:235747148-235813848:-	GNG4_(112)	alt_cassette	MONO DOWN	TRUE	FALSE	-0.741	0	154	176	628	443		0.018	0.355	82	97	870	1044
NEDD4L	chr18:56001124-56016768:+	NEDD4L_(198)	alt_cassette	MONO DOWN	TRUE	FALSE	-0.738	0	91	96	482	340		0.479	0.009	117	98	2621	2647
LOC145783	chr15:56996465-56999460:-	LOC145783_(62)	alt_cassette	MONO DOWN	TRUE	FALSE	-0.735	0	346	445	3358	2857		-0.329	0	220	307	1885	1977
RWDD3	chr1:95609446-95699871:+	RWDD3_1_s0e22	alt_start	MONO DOWN	TRUE	FALSE	-0.734	0	1267	1669	154	122		0.056	0.355	1473	1584	101	111
RAB37	chr17:72667269-72738392:+	RAB37_1_s0e9	alt_start	MONO DOWN	TRUE	FALSE	-0.728	0	372	564	235	236		-0.187	0.521	369	345	275	261
NRXN2	chr11:64453419-64460318:-	NRXN2_(72)	alt_cassette	MONO DOWN	TRUE	FALSE	-0.725	0	489	673	195	184		0.016	0.718	300	331	148	156
ABCC13	chr21:15664068-15710335:+	ABCC13_2_s11e32	alt_end	MONO DOWN	TRUE	FALSE	-0.721	0	112	159	100	96		-0.061	0.231	95	96	83	81
MYO6	chr6:76602407-76617321:+	MYO6_1_s55e62	complex	MONO DOWN	TRUE	FALSE	-0.721	0	817	945	343	255		0.102	0.411	3029	2438	1760	1423
LRRC27	chr10:134145703-134146980:+	LRRC27_1_s0e5	alt_start	MONO DOWN	TRUE	FALSE	-0.713	0	3633	4506	384	283		0.126	0.428	3184	3433	864	951
GRINL1A	chr15:57910386-57921899:+	GRINL1A_(114)	alt_cassette	MONO DOWN	TRUE	FALSE	-0.711	0	101	103	217	135		-0.014	0.333	94	108	246	257
ZNF720	chr16:31765221-31765775:+	ZNF720_(552)	retained_int	MONO DOWN	TRUE	FALSE	-0.71	0	712	853	429	318		-0.115	0.218	792	994	200	235
SLC23A3	chr2:220034128-220034279:-	SLC23A3_(36)	alt_5	MONO DOWN	TRUE	FALSE	-0.704	0	203	230	446	315		0.272	0	250	245	181	223
GIT2	chr12:110377052-110385060:-	GIT2_(90)	alt_cassette	MONO DOWN	TRUE	FALSE	-0.7	0	480	609	557	436		-0.45	0	867	999	1068	960
MYO15A	chr17:18062993-18063248:+	MYO15A_(253)	retained_int	MONO DOWN	TRUE	FALSE	-0.7	0	316	467	146	115		-0.228	0.105	387	427	128	123
ANXA8L2	chr10:47753951-47756032:+	ANXA8L2_(91_80)	twin_cassett	MONO DOWN	TRUE	FALSE	-0.698	0	549	611	865	571		-0.219	0	414	542	222	243
BOC	chr3:112968568-112989647:+	BOC_1_s0e18	alt_start	MONO DOWN	TRUE	FALSE	-0.697	0	138	183	172	150		-0.406	0	263	269	496	385
ZFP64	chr20:50715126-50808524:-	ZFP64_1_s0e16	alt_start	MONO DOWN	TRUE	FALSE	-0.697	0	229	460	865	870		0.472	0.104	226	190	938	962
KCNG1	chr20:49620192-49626101:-	KCNG1_2_s6e10	alt_end	MONO DOWN	TRUE	FALSE	-0.692	0	571	640	150	103		-0.006	0.725	795	697	407	374
MFF	chr2:228207535-228220392:+	MFF_1_s15e22	complex	MONO DOWN	TRUE	FALSE	-0.689	0	123	186	222	204		0.467	0	857	612	1303	1268
ZCWPW1	chr7:100022759-100026302:-	ZCWPW1_1_s0e5	alt_start	MONO DOWN	TRUE	FALSE	-0.688	0	1188	1506	318	272		-0.179	0.272	557	589	300	298
RGS20	chr8:54793644-54871864:+	RGS20_1_s5e16	alt_end	MONO DOWN	TRUE	FALSE	-0.686	0	517	529	260	163		0.341	0.315	536	521	169	191
SLC29A1	chr6:44191378-44193797:+	SLC29A1_(313)	alt_5	MONO DOWN	TRUE	FALSE	-0.683	0	810	798	727	463		0.158	0	965	908	658	707
HLA-DOA	chr6:32974856-32977231:-	HLA-DOA_1_s1e6	alt_end	MONO DOWN	TRUE	FALSE	-0.682	0	881	1185	156	147		-0.36	0.148	690	838	302	323
LIME1	chr20:62365064-62366056:+	LIME1_1_s11e15	complex	MONO DOWN	TRUE	FALSE	-0.682	0	533	742	296	292		0.065	0.538	725	783	303	327
BNIP2	chr15:59956319-59961090:-	BNIP2_(36_93)	twin_cassett	MONO DOWN	TRUE	FALSE	-0.682	0	436	600	3257	3026		0.322	0.031	233	224	3375	4175
C11orf59	chr11:71808960-71809826:-	C11orf59_(127)	alt_cassette	MONO DOWN	TRUE	FALSE	-0.678	0	151	330	684	669		-0.01	0.61	422	391	2054	1977
TSTD1	chr1:161007865-161008669:-	TSTD1_(123)	alt_cassette	MONO DOWN	TRUE	FALSE	-0.678	0	339	345	1048	654		-0.519	0.029	358	374	591	444
DOCK9	chr13:99460061-99461605:-	DOCK9_(36)	alt_cassette	MONO DOWN	TRUE	FALSE	-0.676	0	262	266	241	171		-0.119	0.139	682	835	87	93
CCR6	chr6:167424381-167435896:+	CCR6_(60)	alt_cassette	MONO DOWN	TRUE	FALSE	-0.674	0	175	277	456	467		-0.107	0.335	95	102	478	474
LUC7L	chr16:277335-279277:-	LUC7L_1_s1e6	complex	MONO DOWN	TRUE	FALSE	-0.674	0	526	686	1004	896		-0.051	0.345	721	753	1359	1406
DENND5B	chr12:31648853-31743639:-	DENND5B_(66)	alt_cassette	MONO DOWN	TRUE	FALSE	-0.673	0	980	1137	105	84		-0.124	0.126	1044	822	163	115
PDXP	chr22:38051932-38062939:+	PDXP_1_s42e47	alt_end	MONO DOWN	TRUE	FALSE	-0.671	0	432	466	207	153		-0.333	0	426	455	1602	1377
C21orf57	chr21:47711376-47717665:+	C21orf57_2_s7e13	alt_end	MONO DOWN	TRUE	FALSE	-0.668	0	148	247	527	545		-0.218	0.117	381	435	434	453
OLFML3	chr1:114523239-114523570:+	OLFML3_(329)	retained_int	MONO DOWN	TRUE	FALSE	-0.667	0	378	550	86	74		-0.438	0	79	107	140	144
SH3TC1	chr4:8237282-8239200:+	SH3TC1_(151)	alt_cassette	MONO DOWN	TRUE	FALSE	-0.663	0	811	3516	372	1065		0.241	0	279	302	539	736
WT1	chr11:32421590-32439122:-	WT1_(51)	alt_cassette	MONO DOWN	TRUE	FALSE	-0.663	0	398	555	503	494		0.106	0.11	521	552	499	624
ANXA8L2	chr10:47756732-47758845:+	ANXA8L2_(96)	alt_cassette	MONO DOWN	TRUE	FALSE	-0.659	0	136	130	867	541		-0.252	0.272	97	94	96	84
C9orf6	chr9:111697969-111701475:+	C9orf6_(130)	alt_cassette	MONO DOWN	TRUE	FALSE	-0.652	0	460	825	1886	2130		0.138	0	1051	839	4492	4083
UBE3B	chr12:109915569-109921335:+	UBE3B_(106)	alt_cassette	MONO DOWN	TRUE	FALSE	-0.652	0	98	146	1133	1104		0.449	0	251	214	1201	1377
ATP8B2	chr1:154300580-154302871:+	ATP8B2_1_s0e9	alt_start	MONO DOWN	TRUE	FALSE	-0.652	0	293	347	705	554		-0.166	0	292	302	1574	1264
NEO1	chr15:73470768-73528687:+	NEO1_(59)	alt_3	MONO DOWN	TRUE	FALSE	-0.65	0	915	1086	227	187		-0.307	0	975	1267	499	496
AGPAT4	chr6:161575342-161587279:-	AGPAT4_(137)	alt_cassette	MONO DOWN	TRUE	FALSE	-0.649	0	524	519	338	203		0.408	0	756	631	1373	1603
H1FOO	chr3:129262056-129267843:+	H1FOO_1_s0e7	alt_start	MONO DOWN	TRUE	FALSE	-0.647	0	655	747	3847	2971		0.149	0.01	618	634	1494	1673
APBB3	chr5:139940089-139940602:-	APBB3_(116)	alt_cassette	MONO DOWN	TRUE	FALSE	-0.646	0	304	410	242	219		0.311	0	348	353	371	479
CCND3	chr6:41905132-42016238:-	CCND3_1_s1e9	complex	MONO DOWN	TRUE	FALSE	-0.646	0	623	817	2295	1921		-0.229	0	627	629	1544	1304
PLAUR	chr19:44156523-44160630:-	PLAUR_(135)	alt_cassette	MONO DOWN	TRUE	FALSE	-0.645	0	133	121	1039	590		0.047	0.189	834	793	13675	13356
XAF1	chr17:6661543-6663724:+	XAF1_(57)	alt_cassette	MONO DOWN	TRUE	FALSE	-0.645	0	726	697	2449	1475		0.142	0.518	778	781	683	681
TXNRD2	chr22:19863330-19864631:-	TXNRD2_1_s44e47	complex	MONO DOWN	TRUE	FALSE	-0.645	0	508	640	1893	1585		-0.298	0.195	669	772	2825	2883
FAM122B	chrX:133905384-133915850:-	FAM122B_(841)	alt_cassette	MONO DOWN	TRUE	FALSE	-0.641	0	392	530	425	370		-0.259	0	216	281	737	715
FUT10	chr8:33247316-33310733:-	FUT10_(38)	alt_cassette	MONO DOWN	TRUE	FALSE	-0.641	0	93	119	143	117		0.085	0.308	125	114	88	84
FUK	chr16:70505255-70506443:+	FUK_(26)	alt_3	MONO DOWN	TRUE	FALSE	-0.64	0	751	1279	327	302		0.015	0.518	545	572	418	439
TTC23	chr15:99679604-99696352:-	TTC23_(67)	alt_3	MONO DOWN	TRUE	FALSE	-0.64	0	75	81	152	116		-0.026	0.592	105	113	272	302
EVI5L	chr19:7920954-7923076:+	EVI5L_(1211)	alt_3	MONO DOWN	TRUE	FALSE	-0.639	0	214	295	210	192		-0.245	0	142	183	196	216
WDR81	chr17:1619829-1631283:+	WDR81_1_s0e6	alt_start	MONO DOWN	TRUE	FALSE	-0.639	0	119	143	211	166		-0.011	0.333	523	645	257	297
ZDHHC8	chr22:20131279-20135529:+	ZDHHC8_2_s19e24	alt_end	MONO DOWN	TRUE	FALSE	-0.638	0	542	936	1386	1183		-0.206	0.012	504	584	1323	1369
TCIRG1	chr11:67806586-67808734:+	TCIRG1_(171)	alt_cassette	MONO DOWN	TRUE	FALSE	-0.637	0	798	1062	292	253		0.013	0.372	3979	3870	682	672
CCDC67	chr11:93063155-93065381:+	CCDC67_1_s0e6	alt_start	MONO DOWN	TRUE	FALSE	-0.637	0	1833	2261	126	97		NA	NA	NA	NA	NA	NA
APOL1	chr22:36649265-36650982:+	APOL1_(154)	alt_cassette	MONO DOWN	TRUE	FALSE	-0.635	0	288	364	266	222		0.106	0.327	234	222	242	239
PPP3CA	chr4:102030235-102267895:-	PPP3CA_(201)	alt_cassette	MONO DOWN	TRUE	FALSE	-0.635	0	204	259	5418	4560		0.18	0.188	193	233	2326	3065
TRERF1	chr6:42227461-42232441:-	TRERF1_(249)	alt_cassette	MONO DOWN	TRUE	FALSE	-0.634	0	671	629	579	359		-0.399	0	261	348	730	673
TMEM139	chr7:142982538-142983516:+	TMEM139_(262)	alt_cassette	MONO DOWN	TRUE	FALSE	-0.631	0	84	136	152	166		0.248	0.133	96	95	187	207
NFYA	chr6:41046903-41051784:+	NFYA_(87)	alt_cassette	MONO DOWN	TRUE	FALSE	-0.63	0	2626	3704	3413	3004		-0.138	0	2744	2796	3029	2635
LRDD	chr11:803587-804093:-	LRDD_2_s4e7	complex	MONO DOWN	TRUE	FALSE	-0.63	0	307	419	478	460		NA	NA	NA	NA	NA	NA
ZNF385D	chr3:21606176-22414123:-	ZNF385D_1_s0e11	alt_start	MONO DOWN	TRUE	FALSE	-0.627	0	129	105	159	82		-0.054	0.05	1086	1159	1532	1548
LARP1B	chr4:129131148-129141509:+	LARP1B_1_s43e46	alt_end	MONO DOWN	TRUE	FALSE	-0.625	0	249	274	923	675		-0.13	0	187	197	202	172
HSPA1A	chr6:31783608-31784103:+	HSPA1A_(493)	retained_int	MONO DOWN	TRUE	FALSE	-0.625	0	1275	1648	1331	1144		-0.129	0	1035	930	828	656
XAF1	chr17:6661543-6665473:+	XAF1_(196)	alt_cassette	MONO DOWN	TRUE	FALSE	-0.624	0	295	314	2342	1458		0.185	0.058	211	199	893	982
REV3L	chr6:111650941-111652878:-	REV3L_(127)	alt_cassette	MONO DOWN	TRUE	FALSE	-0.623	0	253	270	241	158		0.173	0	92	85	150	189
SMCR7	chr17:18166562-18167097:+	SMCR7_(73)	alt_3	MONO DOWN	TRUE	FALSE	-0.62	0	394	544	236	213		-0.103	0.113	371	493	180	224
STARD8	chrX:67932827-67936209:+	STARD8_(82)	alt_cassette	MONO DOWN	TRUE	FALSE	-0.619	0	147	197	997	930		-0.063	0.047	373	345	3532	3007
PSMB4	chr1:151372663-151372917:+	PSMB4_(252)	retained_int	MONO DOWN	TRUE	FALSE	-0.619	0	2011	2193	179	122		-0.145	0.272	4064	4380	288	278
SLC11A1	chr2:219247098-219248965:+	SLC11A1_(143)	alt_cassette	MONO DOWN	TRUE	FALSE	-0.618	0	211	224	602	363		-0.371	0	272	296	1210	940
LYNX1	chr8:143846558-143857537:-	LYNX1_1_s0e15	alt_start	MONO DOWN	TRUE	FALSE	-0.618	0	433	538	185	157		-0.24	0	758	774	204	176
NDUFB4	chr3:120320104-120321054:+	NDUFB4_(948)	retained_int	MONO DOWN	TRUE	FALSE	-0.616	0	1615	1842	188	146		-0.071	0.163	2728	2932	203	210
SLC31A1	chr9:116022588-116029215:+	SLC31A1_1_s9e13	alt_end	MONO DOWN	TRUE	FALSE	-0.613	0	109	88	1563	821		0.158	0.37	182	158	3953	3620
PFKFB3	chr10:6259154-6261531:+	PFKFB3_(49)	alt_3	MONO DOWN	TRUE	FALSE	-0.612	0	145	131	324	197		-0.232	0.36	153	185	266	290
RNF10	chr12:121004783-121013433:+	RNF10_(101)	alt_cassette	MONO DOWN	TRUE	FALSE	-0.611	0	113	155	743	709		-0.031	0.761	182	163	1279	1252
EIF2B4	chr2:27592786-27592972:-	EIF2B4_(184)_a	retained_int	MONO DOWN	TRUE	FALSE	-0.611	0	443	586	1692	1486		0.372	0.05	810	833	1593	2010
SERPING1	chr11:57365794-57369507:+	SERPING1_(499)	alt_cassette	MONO DOWN	TRUE	FALSE	-0.61	0	3386	3990	598	471		0.094	0.562	3803	4085	472	493
DMD	chrX:31986631-32235180:-	DMD_1_s96e100	alt_start	MONO DOWN	TRUE	FALSE	-0.609	0	106	160	202	200		-0.142	0.644	107	105	174	195
MFSD2B	chr2:24239838-24240327:+	MFSD2B_(79)	alt_cassette	MONO DOWN	TRUE	FALSE	-0.606	0	3451	3591	2050	1405		-0.249	0.067	2342	2705	3689	3394
PRR5L	chr11:36317813-36422546:+	PRR5L_1_s0e3	alt_start	MONO DOWN	TRUE	FALSE	-0.605	0	132	213	129	131		-0.203	0	134	166	153	158
MYO9B	chr19:17320518-17321523:+	MYO9B_(48)	alt_cassette	MONO DOWN	TRUE	FALSE	-0.604	0	421	507	316	255		-0.154	0.043	224	265	657	685
GRIA3	chrX:122319842-122624766:+	GRIA3_1_s3e29	alt_end	MONO DOWN	TRUE	FALSE	-0.604	0	445	831	173	211		-0.173	0	116	127	101	92
CABC1	chr1:227084588-227128100:+	CABC1_1_s0e15	alt_start	MONO DOWN	TRUE	FALSE	-0.604	0	1830	2297	263	220		0.248	0	1519	1599	225	287
PTMA	chr2:232573234-232576057:+	PTMA_1_s0e5	alt_start	MONO DOWN	TRUE	FALSE	-0.604	0	642	842	19620	18723		0.159	0.067	764	679	14933	14928
PIAS3	chr1:145580610-145581181:+	PIAS3_(569)	retained_int	MONO DOWN	TRUE	FALSE	-0.603	0	336	349	129	82		0.138	0	1379	1547	283	396
IL1RAP	chr3:190345238-190362036:+	IL1RAP_(149)	alt_cassette	MONO DOWN	TRUE	FALSE	-0.601	0	438	405	692	427		0.101	0.192	298	284	166	175
ATG4A	chrX:107381114-107393381:+	ATG4A_3_s17e22	complex	MONO DOWN	TRUE	FALSE	-0.601	0	87	122	801	740		-0.404	0.041	82	94	634	561
CTU2	chr16:88781334-88781589:+	CTU2_(59)	alt_cassette	MONO DOWN	TRUE	FALSE	-0.6	0	597	683	181	139		-0.132	0	675	869	403	451
APLNR_(1931)	chr11:57001332-57003265:-	APLNR_(1931)	retained_int	MONO DOWN	TRUE	FALSE	-0.598	0	116	123	150	111		0.101	0.354	121	116	163	159
KLK5	chr19:51455924-51456205:-	KLK5_(68)	alt_cassette	MONO DOWN	TRUE	FALSE	-0.592	0	1596	1973	784	644		-0.169	0.281	1826	1874	795	752
QPCT	chr2:37571994-37586722:+	QPCT_(147)	alt_cassette	MONO DOWN	TRUE	FALSE	-0.589	0	212	238	171	140		-0.218	0	384	292	1590	958
PDIA3	chr15:44038904-44046021:+	PDIA3_(175)	alt_cassette	MONO DOWN	TRUE	FALSE	-0.586	0	1886	2046	197	158		0.007	0.314	2133	1872	330	294
ESRRB	chr14:76964795-76966205:+	ESRRB_(187)	alt_cassette	MONO DOWN	TRUE	FALSE	-0.584	0	240	337	641	656		0.338	0.08	367	333	414	438
FGFR2	chr10:123310973-123353222:-	FGFR2_(78)	alt_cassette	MONO DOWN	TRUE	FALSE	-0.584	0	398	536	89	80		0.157	0	344	293	84	99
NDUFS7	chr19:1393329-1394416:+	NDUFS7_(1085)	retained_int	MONO DOWN	TRUE	FALSE	-0.582	0	90	115	203	185		-0.145	0.057	153	155	187	175
FYN	chr6:112041265-112101838:-	FYN_1_s0e11	alt_start	MONO DOWN	TRUE	FALSE	-0.58	0	583	576	1075	735		-0.296	0.011	381	416	2978	2745
ROBO3	chr11:124747554-124747832:+	ROBO3_2_s42e45	complex	MONO DOWN	TRUE	FALSE	-0.58	0	113	131	228	188		0.157	0.07	120	93	170	178
TBX6	chr16:30097081-30099865:-	TBX6_1_s9e17	alt_end	MONO DOWN	TRUE	FALSE	-0.579	0	313	420	199	162		-0.189	0.162	227	244	162	160
MVD	chr16:88722712-88729495:-	MVD_1_s0e10	alt_start	MONO DOWN	TRUE	FALSE	-0.579	0	1333	1169	1644	956		-0.344	0	866	800	1031	750
TMEM208	chr16:67262784-67262878:+	TMEM208_(92)	retained_int	MONO DOWN	TRUE	FALSE	-0.578	0	459	625	256	225		0.099	0.472	479	425	267	240
PPP3CA	chr4:101947218-101953423:-	PPP3CA_(30)	alt_cassette	MONO DOWN	TRUE	FALSE	-0.575	0	1473	1417	626	418		-0.156	0.016	900	1263	172	205
PIP4K2C	chr12:57995419-57995708:+	PIP4K2C_(287)	retained_int	MONO DOWN	TRUE	FALSE	-0.575	0	98	148	247	212		0.153	0.201	144	133	1030	1028
C4orf34	chr4:39553778-39574034:-	C4orf34_(143)	alt_cassette	MONO DOWN	TRUE	FALSE	-0.573	0	84	87	234	172		-0.244	0	151	133	1166	767
LAS1L	chrX:64744142-64744844:-	LAS1L_(51)	alt_cassette	MONO DOWN	TRUE	FALSE	-0.573	0	474	564	244	199		-0.425	0	571	553	184	123
LOC285033	chr2:96874717-96906181:+	LOC285033_1_s1e6	complex	MONO DOWN	TRUE	FALSE	-0.573	0	184	266	179	178		-0.006	0.243	150	154	163	162
SORBS2	chr4:186573882-186696520:-	SORBS2_1_s0e32	alt_start	MONO DOWN	TRUE	FALSE	-0.572	0	168	201	186	158		0.038	0.393	159	171	161	181
DCBLD2	chr3:98600611-98619965:-	DCBLD2_(65)	alt_cassette	MONO DOWN	TRUE	FALSE	-0.57	0	239	283	92	76		0.133	0.301	1008	857	116	109
NDUFA5	chr7:123181082-123197457:-	NDUFA5_1_s3e11	alt_end	MONO DOWN	TRUE	FALSE	-0.569	0	1224	1290	315	238		0.282	0.008	548	506	349	383
SQSTM1	chr5:179238682-179265077:+	SQSTM1_1_s5e27	alt_end	MONO DOWN	TRUE	FALSE	-0.569	0	228	193	2381	1445		-0.191	0.012	195	210	6252	5943
PLEKHM1P	chr17:62777734-62801218:-	PLEKHM1P_1_s0e31	alt_start	MONO DOWN	TRUE	FALSE	-0.569	0	889	1243	695	680		0.118	0.085	1230	1345	1120	1294
ZDHHC20	chr13:21955685-21957058:-	ZDHHC20_(45)	alt_cassette	MONO DOWN	TRUE	FALSE	-0.568	0	694	744	344	251		0.011	0.618	767	780	264	258
CHIA	chr1:111854340-111857161:+	CHIA_(202)	alt_cassette	MONO DOWN	TRUE	FALSE	-0.565	0	306	358	174	150		0.073	0.349	427	446	187	200
TM6SF1	chr15:83793528-83796109:+	TM6SF1_(93)	alt_cassette	MONO DOWN	TRUE	FALSE	-0.564	0	71	82	123	87		-0.313	0	108	110	398	326
WDR92	chr2:68358408-68361833:-	WDR92_2_s14e17	alt_end	MONO DOWN	TRUE	FALSE	-0.561	0	344	379	503	415		0.463	0.093	210	182	172	190
ART3	chr4:76932356-76997033:+	ART3_1_s0e9	alt_start	MONO DOWN	TRUE	FALSE	-0.56	0	91	118	300	290		0.35	0.11	77	77	506	590
C6orf136	chr6:30614800-30617334:+	C6orf136_1_s0e5	alt_start	MONO DOWN	TRUE	FALSE	-0.56	0	406	563	240	193		-0.151	0.17	421	460	462	482
PCGF5	chr10:92922774-92982445:+	PCGF5_1_s0e5	alt_start	MONO DOWN	TRUE	FALSE	-0.56	0	4008	4805	281	223		-0.392	0.045	2858	3326	660	640
DNM1L	chr12:32890876-32892997:+	DNM1L_2_s31e35	complex	MONO DOWN	TRUE	FALSE	-0.56	0	371	450	375	333		-0.325	0.034	606	620	539	451
PIF1	chr15:65112185-65113180:-	PIF1_(32)	alt_3	MONO DOWN	TRUE	FALSE	-0.559	0	382	473	843	757		-0.138	0.041	408	423	579	555
NT5E	chr6:86199317-86201694:+	NT5E_(150)	alt_cassette	MONO DOWN	TRUE	FALSE	-0.559	0	70	63	624	402		-0.066	0.094	1170	1254	9403	9548
TREM1	chr6:41243968-41250132:-	TREM1_(193)	alt_cassette	MONO DOWN	TRUE	FALSE	-0.554	0	1302	1253	258	146		-0.29	0	947	907	205	154
NFE2L1	chr17:46128990-46133780:+	NFE2L1_(32)	alt_3	MONO DOWN	TRUE	FALSE	-0.55	0	82	99	896	758		0.323	0	139	120	1430	1538
GCNT1	chr9:79074221-79115831:+	GCNT1_(118)	alt_cassette	MONO DOWN	TRUE	FALSE	-0.549	0	86	104	394	347		-0.737	0.039	88	86	420	268
PPFIA4	chr1:203003611-203020896:+	PPFIA4_1_s0e36	alt_start	MONO DOWN	TRUE	FALSE	-0.549	0	435	435	185	128		0.208	0.008	435	453	147	187
KCNH5	chr14:63483672-63568584:-	KCNH5_1_s0e5	alt_start	MONO DOWN	TRUE	FALSE	-0.548	0	341	419	124	102		-0.315	0.026	392	447	96	92
SLITRK4	chrX:142718974-142723596:-	SLITRK4_1_s0e5	alt_start	MONO DOWN	TRUE	FALSE	-0.548	0	255	255	189	142		0.395	0	801	699	776	905
STOML2	chr9:35102308-35102682:-	STOML2_(372)	retained_int	MONO DOWN	TRUE	FALSE	-0.548	0	1230	1418	241	187		-0.206	0	1368	1901	770	855
NCOA7	chr6:126136550-126196034:+	NCOA7_(221)	alt_cassette	MONO DOWN	TRUE	FALSE	-0.547	0	99	115	1486	1092		0.299	0	166	161	852	1092
KLC2	chr11:66025342-66026054:+	KLC2_(36)	alt_3	MONO DOWN	TRUE	FALSE	-0.546	0	1176	1375	1933	1594		-0.044	0.393	1449	1693	2608	2766
LPHN3	chr4:62775463-62800557:+	LPHN3_(39)	alt_cassette	MONO DOWN	TRUE	FALSE	-0.546	0	3747	3863	732	543		0.495	0	617	481	162	192
MRPL19	chr2:75882428-75897879:+	MRPL19_1_s11e15	alt_end	MONO DOWN	TRUE	FALSE	-0.545	0	462	696	548	532		-0.078	0.11	617	609	487	441
SPESP1	chr15:69320705-69323857:+	SPESP1_(3150)	retained_int	MONO DOWN	TRUE	FALSE	-0.543	0	136	195	155	157		-0.322	0.036	198	238	241	218
GAPVD1	chr9:128103543-128109097:+	GAPVD1_(81)_b	alt_cassette	MONO DOWN	TRUE	FALSE	-0.542	0	295	367	1948	1690		0.078	0.441	333	330	2268	2284
TIAM2	chr6:155154543-155578857:+	TIAM2_1_s45e113	alt_end	MONO DOWN	TRUE	FALSE	-0.542	0	800	665	551	328		-0.02	0.137	374	376	184	168
CCDC78	chr16:776085-776307:-	CCDC78_(220)	retained_int	MONO DOWN	TRUE	FALSE	-0.542	0	208	261	304	267		-0.173	0.016	263	281	341	322
EDNRB	chr13:78470693-78473993:-	EDNRB_(1775)	alt_3	MONO DOWN	TRUE	FALSE	-0.541	0	109	97	263	142		0.212	0.053	133	137	159	198
AKAP13	chr15:86128932-86182604:+	AKAP13_1_s18e22	alt_start	MONO DOWN	TRUE	FALSE	-0.541	0	672	812	93	85		-0.066	0.19	1670	1749	838	819
STOML2	chr9:35102191-35102682:-	STOML2_2_s3e6	complex	MONO DOWN	TRUE	FALSE	-0.54	0	1335	1464	175	131		0.374	0	2576	2526	467	570
PDLIM5	chr4:95494544-95497093:+	PDLIM5_(326)	alt_3	MONO DOWN	TRUE	FALSE	-0.539	0	578	595	2426	1796		-0.049	0.563	540	528	3955	3789
MYL6	chr12:56554454-56555170:+	MYL6_(714)	retained_int	MONO DOWN	TRUE	FALSE	-0.538	0	1003	1155	323	237		-0.194	0	1214	1305	559	507
FCAR	chr19:55399661-55401838:+	FCAR_1_s11e15	alt_end	MONO DOWN	TRUE	FALSE	-0.534	0	97	93	388	256		0.271	0.396	147	164	4172	4914
CD34	chr1:208062966-208084683:-	CD34_1_s0e11	alt_start	MONO DOWN	TRUE	FALSE	-0.533	0	1781	2398	262	248		-0.12	0.05	968	998	141	133
GTF2H2C	chr5:68856069-68860926:+	GTF2H2C_1_s1e6	complex	MONO DOWN	TRUE	FALSE	-0.533	0	131	186	1329	1259		0.311	0.103	170	161	1012	1099
SETX	chr9:135140372-135145001:-	SETX_(87)	alt_cassette	MONO DOWN	TRUE	FALSE	-0.532	0	1257	1325	632	464		-0.021	0.289	2325	2476	1043	1097
ASRGL1	chr11:62124616-62160887:+	ASRGL1_3_s8e17	alt_end	MONO DOWN	TRUE	FALSE	-0.532	0	831	1282	998	817		-0.157	0.064	248	268	428	406
TNS3	chr7:47568745-47621742:-	TNS3_1_s0e5	alt_start	MONO DOWN	TRUE	FALSE	-0.531	0	495	592	2387	2150		0.245	0	590	533	3687	3953
RTKN	chr2:74659793-74669060:-	RTKN_1_s0e3	alt_start	MONO DOWN	TRUE	FALSE	-0.53	0	365	456	354	309		0.266	0.038	618	565	408	498
MYCL1	chr1:40367115-40367479:-	MYCL1_(362)	retained_int	MONO DOWN	TRUE	FALSE	-0.53	0	2868	3837	370	354		-0.066	0.459	2362	2354	420	413
CACNB4	chr2:152739884-152954927:-	CACNB4_1_s0e9	alt_start	MONO DOWN	TRUE	FALSE	-0.529	0	188	221	278	225		-0.341	0	215	239	313	283
CXCL16	chr17:4638803-4643223:-	CXCL16_1_s0e9	alt_start	MONO DOWN	TRUE	FALSE	-0.528	0	97	132	373	358		-0.27	0	99	102	881	683
HMGN3	chr6:79911443-79911992:-	HMGN3_(547)	retained_int	MONO DOWN	TRUE	FALSE	-0.528	0	887	1124	773	691		-0.155	0.066	382	408	276	242
DCAF6	chr1:167974031-167992225:+	DCAF6_(171)	alt_cassette	MONO DOWN	TRUE	FALSE	-0.527	0	193	215	188	148		0.134	0.315	272	300	105	120
TSC1	chr9:135786500-135786839:-	TSC1_(337)	retained_int	MONO DOWN	TRUE	FALSE	-0.527	0	525	552	459	357		0.024	0.046	1425	1598	612	747
PSAT1	chr9:80932720-80943896:+	PSAT1_(138)	alt_cassette	MONO DOWN	TRUE	FALSE	-0.524	0	458	256	2338	857		-0.438	0	201	218	141	103
DTX3L	chr3:122284917-122289301:+	DTX3L_(1536)	alt_cassette	MONO DOWN	TRUE	FALSE	-0.522	0	76	92	1302	1077		-0.345	0.046	84	98	1824	1691
CCDC78	chr16:775145-775236:-	CCDC78_(89)	retained_int	MONO DOWN	TRUE	FALSE	-0.522	0	1111	1711	487	544		0.226	0	1220	1264	421	510
FBXL4	chr6:99375698-99395681:-	FBXL4_(118)	alt_cassette	MONO DOWN	TRUE	FALSE	-0.521	0	75	109	456	451		-0.021	0.664	99	98	389	417
PKD1L2	chr16:81167305-81204547:-	PKD1L2_1_s35e73	alt_end	MONO DOWN	TRUE	FALSE	-0.521	0	416	431	122	92		NA	NA	NA	NA	NA	NA
PRSS23	chr11:86511693-86534635:+	PRSS23_1_s1e7	alt_end	MONO DOWN	TRUE	FALSE	-0.521	0	723	877	100	91		0.061	0.343	1001	947	147	148
CCNDBP1	chr15:43485001-43486612:+	CCNDBP1_2_s17e22	complex	MONO DOWN	TRUE	FALSE	-0.519	0	1964	1914	139	95		-0.278	0.065	2236	2149	270	221
POMGNT1	chr1:46654652-46654913:-	POMGNT1_(259)	retained_int	MONO DOWN	TRUE	FALSE	-0.519	0	3043	3376	209	148		-0.295	0	3267	3427	806	650
CAMK2G	chr10:75579375-75581439:-	CAMK2G_(27)	alt_3	MONO DOWN	TRUE	FALSE	-0.518	0	148	188	550	452		-0.047	0.562	245	256	611	644
L3MBTL2	chr22:41605937-41609896:+	L3MBTL2_(41)	alt_3	MONO DOWN	TRUE	FALSE	-0.518	0	401	499	282	264		-0.084	0.107	615	652	422	401
SKA3	chr13:21746643-21750513:-	SKA3_(62)	alt_cassette	MONO DOWN	TRUE	FALSE	-0.518	0	1039	1519	501	542		-0.099	0.442	244	147	259	155
BCL11A	chr2:60689416-60773105:-	BCL11A_1_s3e16	alt_end	MONO DOWN	TRUE	FALSE	-0.518	0	246	344	1056	1085		0.038	0.515	76	75	303	280
SEC16A	chr9:139338352-139340096:-	SEC16A_4_s64e68	complex	MONO DOWN	TRUE	FALSE	-0.518	0	456	467	394	282		-0.411	0	509	524	545	437
KIF20B	chr10:91484915-91486169:+	KIF20B_(119)	alt_3	MONO DOWN	TRUE	FALSE	-0.517	0	486	561	151	132		0.219	0.047	78	59	68	66
RNF135	chr17:29298463-29324259:+	RNF135_(144)	alt_cassette	MONO DOWN	TRUE	FALSE	-0.514	0	330	449	473	471		-0.098	0.071	181	210	857	903
TTLL9	chr20:30497725-30510765:+	TTLL9_(69)	alt_cassette	MONO DOWN	TRUE	FALSE	-0.513	0	70	100	166	171		0.091	0.491	91	93	183	194
RABEPK	chr9:127982979-127996438:+	RABEPK_3_s14e19	alt_end	MONO DOWN	TRUE	FALSE	-0.513	0	219	257	415	346		0.261	0.009	356	331	455	493
SBDSP	chr7:72300362-72302181:+	SBDSP_(122)	alt_cassette	MONO DOWN	TRUE	FALSE	-0.509	0	679	813	1303	1064		-0.025	0.103	1852	1652	2483	2162
ZFYVE9	chr1:52729544-52734134:+	ZFYVE9_(177)	alt_cassette	MONO DOWN	TRUE	FALSE	-0.509	0	92	115	518	450		0.369	0.374	100	105	407	463
RPS9	chr19:54710592-54711265:+	RPS9_(671)	retained_int	MONO DOWN	TRUE	FALSE	-0.508	0	5460	5986	197	139		-0.008	0.179	2964	2819	208	179
CYB561D1	chr1:110037802-110038377:+	CYB561D1_(76)	alt_3	MONO DOWN	TRUE	FALSE	-0.506	0	203	254	115	108		0.461	0.015	437	384	210	242
MOSPD1	chrX:134031064-134033309:-	MOSPD1_(76)	alt_cassette	MONO DOWN	TRUE	FALSE	-0.505	0	81	86	1389	1065		-0.377	0.154	117	140	2580	2752
FRMD8	chr11:65154592-65161043:+	FRMD8_(168)	alt_cassette	MONO DOWN	TRUE	FALSE	-0.504	0	4078	5512	1709	1631		-0.191	0.009	718	804	1275	1303
C19orf55	chr19:36253257-36260077:+	C19orf55_2_s10e24	alt_end	MONO DOWN	TRUE	FALSE	-0.504	0	605	576	214	156		0.275	0	749	701	179	195
WARS	chr14:100828258-100842596:-	WARS_1_s1e11	complex	MONO DOWN	TRUE	FALSE	-0.503	0	515	514	713	496		0.125	0	2602	2066	2427	2084
GGT7	chr20:33448124-33449247:-	GGT7_(1121)	retained_int	MONO DOWN	TRUE	FALSE	-0.503	0	490	517	181	137		0.217	0.04	337	298	147	157
TRA2B	chr3:185643414-185655612:-	TRA2B_(134)	alt_cassette	MONO DOWN	TRUE	FALSE	-0.502	0	689	944	4674	4796		-0.283	0.015	679	670	4142	3527
PACRGL	chr4:20702370-20706088:+	PACRGL_(39)	alt_5	MONO DOWN	TRUE	FALSE	-0.491	0	183	270	229	184		-0.306	0.042	257	286	547	514
ZNF192	chr6:28109807-28116093:+	ZNF192_(94)	alt_cassette	MONO DOWN	TRUE	FALSE	-0.489	0	243	309	203	165		-0.136	0.338	261	275	184	164
ISCU	chr12:108956512-108958054:+	ISCU_(96)	alt_cassette	MONO DOWN	TRUE	FALSE	-0.479	0	210	262	179	145		0.085	0.208	1067	1228	518	617
GYLTL1B	chr11:45943195-45944371:+	GYLTL1B_1_s0e5	alt_start	MONO DOWN	TRUE	FALSE	-0.474	0	182	248	1523	1230		-0.288	0.12	227	266	1097	1130
C3orf32	chr3:8668007-8669383:-	C3orf32_(783)	alt_5	MONO DOWN	TRUE	FALSE	-0.449	0	164	202	105	81		-0.545	0.082	151	180	125	108
SPATS2	chr12:49893988-49908337:+	SPATS2_(44)	alt_cassette	MONO DOWN	TRUE	FALSE	-0.449	0	130	163	120	92		0.179	0.181	150	129	96	93
PPFIA2	chr12:81675229-81688613:-	PPFIA2_(30)	alt_cassette	MONO UP	TRUE	FALSE	0.461	0	70	56	224	297		0.442	0.014	372	272	184	178
CCDC136	chr7:128445955-128457811:+	CCDC136_3_s17e39	complex	MONO UP	TRUE	FALSE	0.496	0	197	164	149	179		-0.047	0.329	208	240	174	194
UBE2A	chrX:118708498-118715469:+	UBE2A_1_s0e8	alt_start	MONO UP	TRUE	FALSE	0.5	0	596	479	1292	1368		-0.302	0	612	731	3513	3481
PSMD6	chr3:64008199-64009067:-	PSMD6_1_s3e4	complex	MONO UP	TRUE	FALSE	0.502	0	466	415	242	297		NA	NA	NA	NA	NA	NA
IQSEC2	chrX:53264366-53265503:-	IQSEC2_(50)	alt_cassette	MONO UP	TRUE	FALSE	0.504	0	160	143	4078	6530		0.217	0.107	248	262	2018	2325
CTNNA1	chr5:138268401-138269490:+	CTNNA1_(71)	alt_cassette	MONO UP	TRUE	FALSE	0.505	0	2831	2403	314	381		0.149	0.008	8875	8078	409	402
TBC1D7	chr6:13327138-13328687:-	TBC1D7_1_s1e5	complex	MONO UP	TRUE	FALSE	0.505	0	160	139	688	809		0.281	0.08	212	191	651	668
NFATC1	chr18:77156351-77170402:+	NFATC1_1_s1e5	alt_start	MONO UP	TRUE	FALSE	0.508	0	488	350	318	327		0.132	0.308	1014	1100	364	410
PNPLA2	chr11:823855-823997:+	PNPLA2_(140)	retained_int	MONO UP	TRUE	FALSE	0.508	0	462	481	981	1492		0.088	0.41	1128	1130	885	914
C12orf76	chr12:110478982-110511226:-	C12orf76_1_s1e18	alt_end	MONO UP	TRUE	FALSE	0.513	0	747	654	242	273		0.125	0.049	532	554	276	314
GSDMB	chr17:38073583-38074903:-	GSDMB_1_s0e4	alt_start	MONO UP	TRUE	FALSE	0.515	0	305	257	163	185		0.12	0.394	222	238	270	297
ENPP2	chr8:120606100-120612917:-	ENPP2_(156)	alt_cassette	MONO UP	TRUE	FALSE	0.516	0	118	87	166	165		-0.077	0.203	92	89	180	166
CAPN9	chr1:230883455-230898398:+	CAPN9_(70_119)	twin_cassett	MONO UP	TRUE	FALSE	0.516	0	190	152	322	374		-0.211	0	163	201	355	369
RIPK2	chr8:90770461-90777568:+	RIPK2_(154)	alt_cassette	MONO UP	TRUE	FALSE	0.517	0	336	237	680	619		0.204	0.265	1310	1160	2410	2236
PDE4DIP	chr1:144881622-144882775:-	PDE4DIP_(329)	alt_5	MONO UP	TRUE	FALSE	0.518	0	125	127	165	239		0.301	0	132	124	313	356
PCBP4	chr3:51993667-51994204:-	PCBP4_(129)	alt_cassette	MONO UP	TRUE	FALSE	0.519	0	175	121	288	271		-0.002	0.186	160	158	414	401
SYK	chr9:93627379-93636485:+	SYK_(69)	alt_cassette	MONO UP	TRUE	FALSE	0.52	0	413	355	2451	3019		0.058	0.443	590	611	753	776
ZNF587	chr19:58281246-58287910:+	ZNF587_(50)	alt_cassette	MONO UP	TRUE	FALSE	0.52	0	255	198	139	148		-0.408	0	169	274	189	235
KCTD13	chr16:29922494-29923135:-	KCTD13_1_s7e11	complex	MONO UP	TRUE	FALSE	0.52	0	1190	1047	238	280		0.082	0.035	5218	5462	373	412
TSC1	chr9:135810482-135819958:-	TSC1_(28)	alt_5	MONO UP	TRUE	FALSE	0.521	0	572	512	661	890		0.067	0.054	910	1016	795	929
TMEM164	chrX:109245862-109310574:+	TMEM164_1_s0e5	alt_start	MONO UP	TRUE	FALSE	0.521	0	558	552	1114	1606		-0.242	0.062	696	779	738	732
SLC39A13	chr11:47436710-47436838:+	SLC39A13_(126)	retained_int	MONO UP	TRUE	FALSE	0.521	0	581	492	864	1005		0.356	0	2924	2622	660	766
ABI1	chr10:27040712-27047990:-	ABI1_(87)	alt_cassette	MONO UP	TRUE	FALSE	0.522	0	295	226	443	467		-0.034	0.523	467	426	552	508
DUSP6	chr12:89743338-89745416:-	DUSP6_(438)	alt_cassette	MONO UP	TRUE	FALSE	0.522	0	2522	2067	1052	1231		-0.091	0.083	5685	5753	13233	12742
TJP2	chr9:71863140-71867730:+	TJP2_(330)	alt_cassette	MONO UP	TRUE	FALSE	0.522	0	121	98	289	369		NA	NA	NA	NA	NA	NA
GRIA3	chrX:122599639-122616649:+	GRIA3_(115)	alt_cassette	MONO UP	TRUE	FALSE	0.523	0	206	268	450	931		0.146	0.262	428	434	130	149
CXorf57	chrX:105881024-105883781:+	CXorf57_1_s15e21	complex	MONO UP	TRUE	FALSE	0.524	0	77	76	73	107		0.362	0	714	716	1438	1914
MRRF	chr9:125027146-125033142:+	MRRF_1_s0e6	alt_start	MONO UP	TRUE	FALSE	0.526	0	332	294	127	154		-0.384	0.19	388	373	377	319
SVEP1	chr9:113190038-113191422:-	SVEP1_(92)	alt_cassette	MONO UP	TRUE	FALSE	0.528	0	147	99	385	383		NA	NA	NA	NA	NA	NA
TGFBI	chr5:135383109-135385127:+	TGFBI_(97)	alt_cassette	MONO UP	TRUE	FALSE	0.529	0	3545	2864	370	455		0.312	0	3941	3899	537	646
SLC37A2	chr11:124955914-124958014:+	SLC37A2_(57)	alt_cassette	MONO UP	TRUE	FALSE	0.53	0	708	442	263	264		-0.166	0	1989	2501	297	317
ERCC2	chr19:45873490-45873793:-	ERCC2_(301)	retained_int	MONO UP	TRUE	FALSE	0.531	0	297	258	404	483		0.202	0.275	508	495	504	556
P4HA2	chr5:131554337-131562778:-	P4HA2_(388)	alt_5	MONO UP	TRUE	FALSE	0.533	0	157	131	157	172		-0.202	0.125	133	132	212	199
PPM1K	chr4:89190058-89198294:-	PPM1K_(190)	alt_cassette	MONO UP	TRUE	FALSE	0.534	0	314	258	244	274		0.162	0	353	332	295	359
NUP62	chr19:50399439-50432786:-	NUP62_1_s0e21	alt_start	MONO UP	TRUE	FALSE	0.534	0	383	310	1301	1453		-0.025	0.464	1460	1513	1836	1884
ZFP106	chr15:42740903-42758250:-	ZFP106_1_s3e11	complex	MONO UP	TRUE	FALSE	0.535	0	475	438	1860	2347		0.103	0	515	489	1583	1619
PTPN6	chr12:7069598-7069968:+	PTPN6_(142)	alt_3	MONO UP	TRUE	FALSE	0.536	0	5290	3674	358	362		0.125	0.133	2414	2495	384	435
NCALD	chr8:102731876-103032517:-	NCALD_1_s0e29	alt_start	MONO UP	TRUE	FALSE	0.536	0	182	188	590	893		0.385	0.015	206	239	241	385
NAT6	chr3:50332284-50336643:-	NAT6_1_s1e10	complex	MONO UP	TRUE	FALSE	0.536	0	574	499	3495	4466		-0.021	0.128	739	838	358	370
MRC2	chr17:60757160-60758160:+	MRC2_1_s29e36	alt_start	MONO UP	TRUE	FALSE	0.538	0	1215	852	1625	1643		0.031	0.409	1444	1611	2337	2667
TUB	chr11:8060179-8111156:+	TUB_1_s0e7	alt_start	MONO UP	TRUE	FALSE	0.538	0	176	146	113	128		-0.153	0.078	162	170	155	137
RTN4	chr2:55214834-55276880:-	RTN4_1_s1e11	complex	MONO UP	TRUE	FALSE	0.538	0	2853	2120	158	161		0.42	0	6549	5339	303	333
FCGRT	chr19:50017390-50017467:+	FCGRT_(75)	retained_int	MONO UP	TRUE	FALSE	0.538	0	4615	4846	259	422		-0.083	0.453	7841	8718	342	368
PTRH2	chr17:57775339-57784731:-	PTRH2_(1319)	alt_cassette	MONO UP	TRUE	FALSE	0.54	0	251	183	379	405		0.091	0.061	548	477	282	279
DLG2	chr11:83183820-83243750:-	DLG2_(46_100)	mutually_exc	MONO UP	TRUE	FALSE	0.54	0	289	247	100	122		0.159	0.034	291	287	105	119
NT5E	chr6:86181143-86205498:+	NT5E_1_s5e12	alt_end	MONO UP	TRUE	FALSE	0.541	0	891	469	132	127		-0.081	0.12	7063	7491	1010	959
C17orf62	chr17:80400518-80403739:-	C17orf62_1_s13e20	alt_end	MONO UP	TRUE	FALSE	0.543	0	205	163	1711	1903		-0.163	0.617	146	145	1109	1111
NEBL	chr10:21076237-21101697:-	NEBL_(93_150)	twin_cassett	MONO UP	TRUE	FALSE	0.543	0	128	106	80	103		0.405	0.265	115	104	114	118
DHRS12	chr13:52342130-52345956:-	DHRS12_2_s15e19	alt_end	MONO UP	TRUE	FALSE	0.545	0	1123	1165	95	152		-0.06	0.097	1330	1431	178	180
VPS13B	chr8:100515178-100519997:+	VPS13B_(67)	alt_cassette	MONO UP	TRUE	FALSE	0.547	0	687	503	2505	2479		0.067	0.315	452	446	1321	1333
CACNA1A	chr19:13320312-13322916:-	CACNA1A_(36)	alt_cassette	MONO UP	TRUE	FALSE	0.549	0	225	204	200	325		0.023	0.689	617	742	179	206
DTX2	chr7:76093026-76109737:+	DTX2_(120)	alt_cassette	MONO UP	TRUE	FALSE	0.551	0	343	292	82	101		0.319	0.127	359	370	95	113
ATAD3A	chr1:1447554-1451391:+	ATAD3A_1_s0e5	alt_start	MONO UP	TRUE	FALSE	0.551	0	764	656	129	177		0.033	0.511	603	514	509	436
NMNAT3	chr3:139280234-139346457:-	NMNAT3_1_s5e13	complex	MONO UP	TRUE	FALSE	0.551	0	134	133	545	835		0.38	0	123	112	222	271
PXN	chr12:120653076-120653362:-	PXN_1_s23e26	complex	MONO UP	TRUE	FALSE	0.553	0	455	436	685	1010		0.206	0	599	561	743	853
C11orf9	chr11:61520120-61533096:+	C11orf9_1_s0e5	alt_start	MONO UP	TRUE	FALSE	0.554	0	573	537	1379	1745		-0.111	0.237	643	727	1205	1246
ADAM9	chr8:38871562-38962779:+	ADAM9_1_s7e35	alt_end	MONO UP	TRUE	FALSE	0.56	0	1377	775	116	97		-0.002	0.642	7117	7336	156	164
SLC2A9	chr4:9827847-10041753:-	SLC2A9_1_s1e30	alt_end	MONO UP	TRUE	FALSE	0.56	0	278	240	1380	1736		-0.517	0.081	196	233	490	443
ABCB9	chr12:123414718-123416738:-	ABCB9_2_s26e29	alt_end	MONO UP	TRUE	FALSE	0.561	0	293	221	188	237		0.377	0.129	267	235	237	246
NOS1AP	chr1:162039580-162335193:+	NOS1AP_1_s0e19	alt_start	MONO UP	TRUE	FALSE	0.561	0	120	89	450	469		0.296	0	332	248	854	814
MOSPD1	chrX:134023222-134030846:-	MOSPD1_(162)	alt_cassette	MONO UP	TRUE	FALSE	0.563	0	586	362	767	681		0.217	0	764	714	1018	1136
XBP1	chr22:29192180-29193193:-	XBP1_1_s0e10	alt_start	MONO UP	TRUE	FALSE	0.563	0	474	241	5158	3854		0.196	0.008	198	126	3132	2242
EPSTI1	chr13:43462638-43469144:-	EPSTI1_(32)	alt_cassette	MONO UP	TRUE	FALSE	0.565	0	402	168	133	81		0.158	0.125	800	691	228	216
SKA3	chr13:21729289-21732060:-	SKA3_(119)	alt_cassette	MONO UP	TRUE	FALSE	0.566	0	140	90	560	640		0.013	0.227	121	64	216	144
SLC35C2	chr20:44987597-44993064:-	SLC35C2_1_s0e5	alt_start	MONO UP	TRUE	FALSE	0.566	0	831	681	299	383		0.259	0.039	238	209	420	447
SERTAD3	chr19:40947993-40950282:-	SERTAD3_1_s0e5	alt_start	MONO UP	TRUE	FALSE	0.567	0	155	117	729	786		-0.183	0.569	187	174	753	755
HISPPD1	chr5:102520445-102526542:+	HISPPD1_(120)	alt_cassette	MONO UP	TRUE	FALSE	0.568	0	613	498	1092	1230		-0.156	0.017	894	774	2296	1701
POLB	chr8:42218883-42226788:+	POLB_(87)	alt_cassette	MONO UP	TRUE	FALSE	0.568	0	188	132	470	451		0.542	0.065	179	236	624	1052
HDAC10	chr22:50686721-50687090:-	HDAC10_(107)	alt_cassette	MONO UP	TRUE	FALSE	0.569	0	1155	1046	506	637		-0.047	0.56	1135	1098	424	465
ZNF542	chr19:56884992-56888235:+	ZNF542_(72)	alt_cassette	MONO UP	TRUE	FALSE	0.57	0	483	399	128	151		-0.063	0.038	284	314	124	129
ACSL6	chr5:131309051-131312340:-	ACSL6_1_s29e38	complex	MONO UP	TRUE	FALSE	0.57	0	101	102	175	278		-0.067	0.328	83	88	224	218
LOC100131434	chrX:148571971-148577876:-	LOC100131434_(130)	alt_cassette	MONO UP	TRUE	FALSE	0.574	0	496	401	104	119		0.002	0.568	3085	2852	658	595
MCF2L	chr13:113669076-113699584:+	MCF2L_1_s0e13	alt_start	MONO UP	TRUE	FALSE	0.574	0	189	147	3976	4267		-0.074	0.035	135	144	1275	1311
ZNF334	chr20:45132945-45133252:-	ZNF334_(52)	alt_3	MONO UP	TRUE	FALSE	0.575	0	440	323	82	94		-0.087	0.224	138	156	115	125
ZNF135	chr19:58571403-58572947:+	ZNF135_(362)	alt_5	MONO UP	TRUE	FALSE	0.577	0	249	225	365	456		-0.361	0.012	212	251	497	493
EIF5	chr14:103800492-103801522:+	EIF5_1_s0e5	alt_start	MONO UP	TRUE	FALSE	0.577	0	1052	905	2851	3460		0.501	0.121	1149	1042	2540	2995
BZRAP1	chr17:56379808-56382421:-	BZRAP1_(62)	alt_cassette	MONO UP	TRUE	FALSE	0.578	0	1023	1044	190	293		-0.131	0.062	681	792	89	88
TMEM45B	chr11:129685740-129722369:+	TMEM45B_1_s0e5	alt_start	MONO UP	TRUE	FALSE	0.578	0	73	64	1214	1528		0.265	0.085	195	162	1729	1750
SLC3A2	chr11:62623517-62648490:+	SLC3A2_1_s0e11	alt_start	MONO UP	TRUE	FALSE	0.579	0	1179	824	265	327		-0.201	0.062	1394	1468	282	239
GALNS	chr16:88880141-88923165:-	GALNS_1_s1e34	alt_end	MONO UP	TRUE	FALSE	0.582	0	395	276	603	621		-0.085	0	407	427	799	734
SULT1C4	chr2:108998938-109004270:+	SULT1C4_1_s5e15	alt_end	MONO UP	TRUE	FALSE	0.586	0	153	159	229	369		-0.259	0	145	183	178	179
MAD1L1	chr7:1976533-2272583:-	MAD1L1_1_s0e39	alt_start	MONO UP	TRUE	FALSE	0.586	0	456	351	814	878		-0.414	0	192	256	619	629
NMT2	chr10:15177417-15183420:-	NMT2_(43)	alt_cassette	MONO UP	TRUE	FALSE	0.587	0	627	446	254	269		-0.186	0	360	408	255	252
GPN3	chr12:110903019-110905960:-	GPN3_(29)	alt_5	MONO UP	TRUE	FALSE	0.589	0	1130	1174	294	470		-0.188	0.037	976	991	215	187
DDIT3	chr12:57911221-57911488:-	DDIT3_1_s3e6	complex	MONO UP	TRUE	FALSE	0.589	0	273	157	168	137		-0.022	0.58	300	253	377	323
PEA15	chr1:160175312-160181332:+	PEA15_(105_202)	twin_cassett	MONO UP	TRUE	FALSE	0.589	0	2064	1173	344	293		0.079	0	14248	9812	1277	937
NUPR1	chr16:28549476-28550116:-	NUPR1_(53)	alt_3	MONO UP	TRUE	FALSE	0.59	0	713	489	973	998		-0.615	0.015	403	454	391	314
PDE4B	chr1:66258192-66378927:+	PDE4B_1_s0e5	alt_start	MONO UP	TRUE	FALSE	0.59	0	144	112	107	124		NA	NA	NA	NA	NA	NA
IQSEC1	chr3:12939373-12949848:-	IQSEC1_2_s25e32	alt_end	MONO UP	TRUE	FALSE	0.595	0	851	671	402	542		0.065	0.473	1934	1706	669	591
RASGRF1	chr15:79298776-79307668:-	RASGRF1_(39)	alt_cassette	MONO UP	TRUE	FALSE	0.597	0	332	252	495	604		0.057	0.37	413	418	693	707
PMPCA	chr9:139313558-139318213:+	PMPCA_3_s23e26	alt_end	MONO UP	TRUE	FALSE	0.598	0	618	602	157	218		0.065	0.01	476	511	264	300
TRERF1	chr6:42227461-42231057:-	TRERF1_(59)	alt_5	MONO UP	TRUE	FALSE	0.599	0	677	375	793	660		0.072	0.432	832	786	1305	1252
MTA1	chr14:105911848-105915695:+	MTA1_(186)	alt_cassette	MONO UP	TRUE	FALSE	0.599	0	2028	1881	359	666		0.337	0	1083	1071	309	386
MAP3K7	chr6:91246120-91256976:-	MAP3K7_(81)	alt_cassette	MONO UP	TRUE	FALSE	0.6	0	5447	4580	1464	1919		-0.117	0.213	5226	5284	1345	1298
C11orf17	chr11:8932700-8932990:+	C11orf17_1_s0e4	alt_start	MONO UP	TRUE	FALSE	0.601	0	295	278	1279	1767		0.015	0.499	406	437	1485	1583
RFX2	chr19:6016282-6039990:-	RFX2_(75)	alt_cassette	MONO UP	TRUE	FALSE	0.603	0	1201	973	686	832		-0.102	0.463	1252	1226	965	942
DOCK8	chr9:214864-286460:+	DOCK8_1_s0e7	alt_start	MONO UP	TRUE	FALSE	0.604	0	2285	1663	2408	2395		-0.049	0.315	514	668	838	1027
GPT2	chr16:46918307-46931559:+	GPT2_1_s0e9	alt_start	MONO UP	TRUE	FALSE	0.608	0	527	346	142	137		0.051	0.13	438	406	113	128
ACSS2	chr20:33502240-33507237:+	ACSS2_(39)	alt_cassette	MONO UP	TRUE	FALSE	0.609	0	1465	682	185	139		0.091	0.114	418	332	157	149
FLJ22536	chr6:21979291-22056919:+	FLJ22536_1_s23e29	alt_end	MONO UP	TRUE	FALSE	0.609	0	280	239	166	237		0.306	0	969	790	170	169
GRIK1	chr21:30909253-30927372:-	GRIK1_3_s31e36	alt_end	MONO UP	TRUE	FALSE	0.61	0	107	113	129	213		-0.082	0.475	92	91	96	91
ARNTL	chr11:13375995-13378285:+	ARNTL_(64)	alt_cassette	MONO UP	TRUE	FALSE	0.612	0	504	390	238	280		0.066	0.306	1610	1564	1109	1126
OSBPL1A	chr18:21819346-21898773:-	OSBPL1A_1_s0e34	alt_start	MONO UP	TRUE	FALSE	0.617	0	372	253	1361	1312		-0.088	0.555	141	128	567	532
LPAR2	chr19:19738976-19739739:-	LPAR2_1_s0e4	alt_start	MONO UP	TRUE	FALSE	0.621	0	579	419	209	259		NA	NA	NA	NA	NA	NA
DISC1	chr1:231762560-231829571:+	DISC1_1_s0e5	alt_start	MONO UP	TRUE	FALSE	0.622	0	363	317	1111	1597		-0.53	0.255	105	114	1417	1394
CERK	chr22:47103885-47108064:-	CERK_(64)	alt_cassette	MONO UP	TRUE	FALSE	0.623	0	716	552	475	545		-0.259	0.043	180	275	805	1036
LOC100049716	chr12:740056-753124:+	LOC100049716_1_s0e11	alt_start	MONO UP	TRUE	FALSE	0.623	0	381	262	253	268		-0.243	0	403	542	237	263
SLC19A1	chr21:46957922-46964325:-	SLC19A1_1_s0e5	alt_start	MONO UP	TRUE	FALSE	0.625	0	1790	1698	647	908		-0.091	0.356	1898	1861	300	285
BTBD3	chr20:11871476-11898981:+	BTBD3_1_s0e3	alt_start	MONO UP	TRUE	FALSE	0.626	0	468	344	2756	2969		-0.268	0.012	369	471	2549	2805
CALHM2	chr10:105210939-105212658:-	CALHM2_1_s0e3	alt_start	MONO UP	TRUE	FALSE	0.628	0	769	728	1106	1608		-0.214	0.183	990	1192	1000	1088
SETD5	chr3:9476017-9484991:+	SETD5_1_s0e30	alt_start	MONO UP	TRUE	FALSE	0.628	0	302	211	3462	3312		-0.217	0.225	97	102	3555	3550
HNRNPUL1	chr19:41770510-41770639:+	HNRNPUL1_1_s5e8	complex	MONO UP	TRUE	FALSE	0.629	0	3485	2683	1552	1819		-0.32	0	8408	10028	1335	1278
PAIP2	chr5:138677518-138699447:+	PAIP2_1_s0e3	alt_start	MONO UP	TRUE	FALSE	0.63	0	271	213	2310	2600		-0.343	0	218	292	4330	4719
COMT	chr22:19951822-19956530:+	COMT_3_s14e18	alt_end	MONO UP	TRUE	FALSE	0.634	0	4511	2947	198	186		0.282	0.045	4188	3953	180	199
LRRFIP2	chr3:37107433-37116514:-	LRRFIP2_(93_102)	twin_cassett	MONO UP	TRUE	FALSE	0.635	0	687	498	223	238		-0.166	0.226	1191	1251	245	238
HEPACAM2	chr7:92848764-92855782:-	HEPACAM2_1_s0e4	alt_start	MONO UP	TRUE	FALSE	0.638	0	101	86	155	190		0.357	0.091	107	106	190	233
KLHL5	chr4:39046716-39077584:+	KLHL5_(477)	alt_cassette	MONO UP	TRUE	FALSE	0.639	0	486	267	193	168		0.027	0.343	2606	2544	781	783
KIAA1841	chr2:61315603-61345251:+	KIAA1841_4_s23e44	alt_end	MONO UP	TRUE	FALSE	0.639	0	279	260	142	224		-0.005	0.608	158	148	147	144
C1orf159	chr1:1019466-1019732:-	C1orf159_(264)	retained_int	MONO UP	TRUE	FALSE	0.639	0	1687	1340	232	283		0.227	0.02	1731	1732	269	305
HMGB1	chr13:31037435-31037684:-	HMGB1_2_s8e12	complex	MONO UP	TRUE	FALSE	0.642	0	107	75	3972	4502		0.467	0.404	124	125	1544	1455
TRIOBP	chr22:38093010-38147778:+	TRIOBP_1_s0e26	alt_start	MONO UP	TRUE	FALSE	0.643	0	2279	1846	432	528		0.12	0.276	4966	5126	405	440
MLLT4	chr6:168291709-168297557:+	MLLT4_(45)	alt_cassette	MONO UP	TRUE	FALSE	0.644	0	380	304	105	136		0.09	0.277	1436	1381	139	144
KLK9	chr19:51504431-51505663:-	KLK9_(178)	alt_cassette	MONO UP	TRUE	FALSE	0.645	0	132	87	287	312		0.428	0.045	115	99	232	264
PDIA2	chr16:334593-334658:+	PDIA2_(63)	retained_int	MONO UP	TRUE	FALSE	0.646	0	262	291	2311	4189		0.118	0.143	201	212	1620	1879
CLK4	chr5:178043949-178045556:-	CLK4_(91)	alt_cassette	MONO UP	TRUE	FALSE	0.652	0	223	180	494	611		0.485	0	172	184	407	583
MTERF	chr7:91431459-91509368:-	MTERF_1_s3e10	alt_end	MONO UP	TRUE	FALSE	0.654	0	114	81	456	508		0.083	0.338	119	104	417	391
PDE1B	chr12:54943403-54960757:+	PDE1B_1_s0e7	alt_start	MONO UP	TRUE	FALSE	0.654	0	422	330	1070	1167		-0.152	0.191	335	390	1161	1242
C9orf64	chr9:86571169-86571901:-	C9orf64_1_s0e4	alt_start	MONO UP	TRUE	FALSE	0.655	0	777	733	603	1110		0.272	0	512	429	519	566
RHOBTB1	chr10:62671310-62701561:-	RHOBTB1_(72)	alt_cassette	MONO UP	TRUE	FALSE	0.661	0	152	126	130	153		-0.024	0.463	152	168	104	109
CLPB	chr11:72070052-72091324:-	CLPB_(90)	alt_cassette	MONO UP	TRUE	FALSE	0.67	0	583	602	268	489		0.353	0	662	475	247	236
SLC35A1	chr6:88218184-88218758:+	SLC35A1_(129)	alt_5	MONO UP	TRUE	FALSE	0.671	0	280	218	1629	1743		-0.437	0.123	140	188	1104	1186
HEXA	chr15:72580792-72581208:-	HEXA_(81)	alt_cassette	MONO UP	TRUE	FALSE	0.673	0	1773	1152	1430	1378		0.223	0	1011	898	1031	1155
KCTD17	chr22:37455478-37457578:+	KCTD17_(100)	alt_cassette	MONO UP	TRUE	FALSE	0.676	0	2111	1649	660	756		0.001	0.357	1937	1673	1070	1181
SMAD9	chr13:37439895-37446794:-	SMAD9_(111)	alt_cassette	MONO UP	TRUE	FALSE	0.683	0	198	151	128	156		-0.016	0.427	174	185	160	169
KIF21B	chr1:200942706-200943841:-	KIF21B_(615)	alt_3	MONO UP	TRUE	FALSE	0.686	0	328	201	211	216		0.014	0.496	976	1145	387	453
LOC285401	chr3:63092098-63107931:+	LOC285401_(244_190)	twin_cassett	MONO UP	TRUE	FALSE	0.687	0	164	155	87	124		-0.362	0.114	148	170	75	74
CAB39	chr2:231577664-231624673:+	CAB39_1_s0e3	alt_start	MONO UP	TRUE	FALSE	0.691	0	814	603	1737	2058		-0.146	0.043	211	248	1712	1764
PAPOLG	chr2:60983484-60987268:+	PAPOLG_(145)	alt_5	MONO UP	TRUE	FALSE	0.693	0	252	185	308	340		0.029	0.447	412	406	577	594
WARS	chr14:100841847-100842680:-	WARS_1_s0e3	alt_start	MONO UP	TRUE	FALSE	0.696	0	296	164	481	466		-0.205	0	368	367	884	774
SPTAN1	chr9:131353904-131356453:+	SPTAN1_(60)	alt_cassette	MONO UP	TRUE	FALSE	0.698	0	79	58	513	553		0.481	0.011	176	127	1085	1050
SLC4A7	chr3:27465643-27475406:-	SLC4A7_(372)	alt_cassette	MONO UP	TRUE	FALSE	0.699	0	288	187	232	242		0.377	0	2959	2733	247	296
NFE2L1	chr17:46125685-46127968:+	NFE2L1_1_s0e5	alt_start	MONO UP	TRUE	FALSE	0.709	0	360	249	628	686		0.009	0.555	558	533	773	729
CDA	chr1:20915776-20931420:+	CDA_(121)	alt_cassette	MONO UP	TRUE	FALSE	0.711	0	125	79	569	546		0.214	0	101	98	406	475
GRIA2	chr4:158282276-158283950:+	GRIA2_(115)	alt_cassette	MONO UP	TRUE	FALSE	0.714	0	98	94	89	145		NA	NA	NA	NA	NA	NA
STXBP1	chr9:130444839-130453053:+	STXBP1_(126)	alt_cassette	MONO UP	TRUE	FALSE	0.718	0	529	330	624	617		0.272	0.131	1119	1305	304	392
ABLIM3	chr5:148612863-148619321:+	ABLIM3_(156_30)	twin_cassett	MONO UP	TRUE	FALSE	0.723	0	107	69	150	143		-0.484	0.104	675	858	190	194
SAMD14	chr17:48195691-48207167:-	SAMD14_1_s0e7	alt_start	MONO UP	TRUE	FALSE	0.741	0	125	101	237	317		0.439	0	232	174	283	275
ANXA8L2	chr10:47751235-47752404:+	ANXA8L2_(113)	alt_3	MONO UP	TRUE	FALSE	0.744	0	2270	1582	418	469		0.047	0.046	527	550	509	573
INPP5K	chr17:1413093-1417165:-	INPP5K_(102)	alt_cassette	MONO UP	TRUE	FALSE	0.745	0	122	98	291	344		0.083	0.579	117	111	782	732
TTC39B	chr9:15214247-15225914:-	TTC39B_(166)	alt_cassette	MONO UP	TRUE	FALSE	0.75	0	323	186	100	112		0.344	0	1177	886	114	118
PDDC1	chr11:771426-772426:-	PDDC1_(40)	alt_3	MONO UP	TRUE	FALSE	0.752	0	224	174	384	555		NA	NA	NA	NA	NA	NA
COMMD4	chr15:75631026-75631377:+	COMMD4_(51)	alt_3	MONO UP	TRUE	FALSE	0.757	0	1397	990	513	644		-0.03	0.052	366	376	396	371
RWDD3	chr1:95583173-95609446:+	RWDD3_1_s1e8	complex	MONO UP	TRUE	FALSE	0.759	0	153	119	2029	2478		-0.342	0.012	109	139	1405	1412
NFXL1	chr4:47916222-47916629:-	NFXL1_(62)	alt_5	MONO UP	TRUE	FALSE	0.76	0	806	704	564	927		-0.197	0.038	620	763	456	447
TGIF1	chr18:3450068-3456351:+	TGIF1_1_s7e18	complex	MONO UP	TRUE	FALSE	0.764	0	238	203	2049	3569		-0.232	0.289	391	485	1637	1880
ACVRL1	chr12:52301201-52306253:+	ACVRL1_1_s0e4	alt_start	MONO UP	TRUE	FALSE	0.765	0	228	240	233	402		-0.174	0.58	191	222	582	727
ZNF644	chr1:91447927-91487671:-	ZNF644_1_s0e5	alt_start	MONO UP	TRUE	FALSE	0.774	0	604	448	2076	3303		0.225	0.129	178	196	1153	1418
SMG7	chr1:183511499-183513487:+	SMG7_(137)	alt_5	MONO UP	TRUE	FALSE	0.785	0	152	103	1874	2054		-0.005	0.77	147	146	2961	3575
NM_001122731	chr22:18389652-18507325:-	NM_001122731_1_s0e5	alt_start	MONO UP	TRUE	FALSE	0.785	0	408	338	452	607		-0.308	0.137	391	473	516	550
SRP19	chr5:112203100-112228776:+	SRP19_2_s11e14	alt_end	MONO UP	TRUE	FALSE	0.789	0	711	513	362	389		-0.136	0.211	2507	2200	592	486
SEPT8	chr5:132086508-132096493:-	SEPT8_3_s20e26	alt_end	MONO UP	TRUE	FALSE	0.79	0	204	146	268	325		-0.451	0	185	190	416	313
MRRF	chr9:125054119-125084818:+	MRRF_(160)	alt_cassette	MONO UP	TRUE	FALSE	0.791	0	151	105	875	918		-0.171	0	132	136	867	772
PARP9	chr3:122274968-122277280:-	PARP9_(104)	alt_5	MONO UP	TRUE	FALSE	0.792	0	369	212	148	140		0	0.348	302	238	220	179
BAIAP2	chr17:79009108-79027467:+	BAIAP2_(99)	alt_cassette	MONO UP	TRUE	FALSE	0.793	0	229	211	214	305		-0.041	0.137	675	649	401	353
BC038559	chr9:132265951-132275963:+	BC038559_3_s12e18	alt_end	MONO UP	TRUE	FALSE	0.796	0	596	395	105	120		-0.159	0.251	774	961	127	143
ST7OT3	chr7:116859230-116869815:+	ST7OT3_(140)	alt_cassette	MONO UP	TRUE	FALSE	0.797	0	136	104	214	249		-0.461	0.015	124	143	390	320
RPS24	chr10:79797062-79814288:+	RPS24_(245)	alt_cassette	MONO UP	TRUE	FALSE	0.801	0	1144	641	541	558		0.395	0	345	265	144	151
ZNF286A	chr17:15603091-15603448:+	ZNF286A_(86)	alt_3	MONO UP	TRUE	FALSE	0.804	0	761	542	216	280		NA	NA	NA	NA	NA	NA
CAB39L	chr13:49975406-50018221:-	CAB39L_1_s0e8	alt_start	MONO UP	TRUE	FALSE	0.807	0.016	196	100	317	289		-0.542	0.019	116	122	634	493
IGF2BP3	chr7:23349827-23458394:-	IGF2BP3_1_s5e19	alt_end	MONO UP	TRUE	FALSE	0.825	0	395	286	399	454		0.132	0.033	441	412	312	320
TM7SF2	chr11:64879539-64879986:+	TM7SF2_(445)	retained_int	MONO UP	TRUE	FALSE	0.828	0	217	134	3723	4388		NA	NA	NA	NA	NA	NA
PTPRS	chr19:5286245-5340814:-	PTPRS_1_s0e4	alt_start	MONO UP	TRUE	FALSE	0.833	0	220	193	294	414		0.262	0	268	264	326	399
BIRC2	chr11:102217965-102219328:+	BIRC2_1_s0e5	alt_start	MONO UP	TRUE	FALSE	0.838	0	268	227	551	802		0.012	0.596	451	406	1272	1091
PDGFB	chr22:39631879-39640990:-	PDGFB_1_s0e5	alt_start	MONO UP	TRUE	FALSE	0.852	0	265	261	314	586		-0.497	0	306	286	668	465
CDON	chr11:125880589-125885135:-	CDON_(108)	alt_cassette	MONO UP	TRUE	FALSE	0.871	0	1022	747	152	232		-0.208	0.24	513	615	85	94
OAS2	chr12:113425113-113449528:+	OAS2_1_s3e20	alt_end	MONO UP	TRUE	FALSE	0.885	0	1611	606	256	183		-0.156	0.046	3057	2532	829	612
PHF3	chr6:64356700-64389900:+	PHF3_(193)	alt_cassette	MONO UP	TRUE	FALSE	0.892	0	1542	1276	135	214		-0.039	0.408	980	1280	95	121
PFKP	chr10:3109751-3124579:+	PFKP_1_s0e7	alt_start	MONO UP	TRUE	FALSE	0.905	0.006	266	199	607	675		0.41	0	224	185	431	499
NCR2	chr6:41309887-41318415:+	NCR2_(107)	alt_cassette	MONO UP	TRUE	FALSE	0.906	0	460	599	550	1365		0.083	0.35	448	421	236	232
MAGIX	chrX:49021127-49021527:+	MAGIX_(183)	alt_cassette	MONO UP	TRUE	FALSE	0.914	0.009	4515	4446	647	1036		-0.226	0.253	3767	4450	495	516
ATXN7L2	chr1:110034339-110035207:+	ATXN7L2_(78)	alt_cassette	MONO UP	TRUE	FALSE	0.93	0.043	158	128	214	263		-0.219	0.177	290	288	227	198
BANF2	chr20:17680700-17705667:+	BANF2_(163)	alt_cassette	MONO UP	TRUE	FALSE	0.932	0.007	303	288	87	125		0.267	0.199	356	330	104	109
TOMM40L	chr1:161195832-161196144:+	TOMM40L_1_s0e4	alt_start	MONO UP	TRUE	FALSE	0.944	0	255	167	615	675		-0.258	0.022	103	109	427	364
RHEBL1	chr12:49462889-49463516:-	RHEBL1_(67)	alt_3	MONO UP	TRUE	FALSE	0.947	0	101	81	84	128		0.236	0	93	81	105	110
ASNS	chr7:97499125-97501662:-	ASNS_(278)	alt_cassette	MONO UP	TRUE	FALSE	0.947	0	603	270	194	171		-0.143	0.449	183	171	184	169
SLC11A1	chr2:219251464-219251882:+	SLC11A1_(416)	retained_int	MONO UP	TRUE	FALSE	0.951	0	509	230	179	162		0.441	0	2141	1384	275	242
MYL6	chr12:56554104-56554409:+	MYL6_(303)	retained_int	MONO UP	TRUE	FALSE	0.953	0	1207	563	430	395		0.483	0	1675	1145	539	567
PIGW	chr17:34890846-34892942:+	PIGW_1_s0e5	alt_start	MONO UP	TRUE	FALSE	0.954	0.018	486	320	327	399		0.319	0	1128	966	547	578
NDST2	chr10:75562334-75562431:-	NDST2_(95)	retained_int	MONO UP	TRUE	FALSE	0.966	0	245	186	281	374		0.408	0.065	370	348	219	246
NDRG4	chr16:58528912-58537701:+	NDRG4_(1126)	alt_cassette	MONO UP	TRUE	FALSE	0.976	0.013	120	155	314	647		-0.007	0.57	211	183	223	214
EDARADD	chr1:236557679-236572515:+	EDARADD_1_s0e5	alt_start	MONO UP	TRUE	FALSE	0.98	0	172	148	112	171		-0.06	0.313	202	204	108	100
PLAUR	chr19:44171843-44174502:-	PLAUR_1_s0e5	alt_start	MONO UP	TRUE	FALSE	0.98	0	224	193	459	701		0.176	0.268	167	161	3641	3678
ABP1	chr7:150556136-150557588:+	ABP1_(56)	alt_3	MONO UP	TRUE	FALSE	0.994	0.016	330	302	600	932		0.092	0.537	265	287	316	346
EVC	chr4:5815889-5830772:+	EVC_1_s41e49	alt_end	MONO UP	TRUE	FALSE	1.002	0.008	204	146	217	255		0.148	0.187	302	252	494	456
MMD2	chr7:4947230-4949511:-	MMD2_(50)	alt_cassette	MONO UP	TRUE	FALSE	1.012	0	214	226	372	891		0.044	0.602	198	219	484	510
ACSS2	chr20:33462744-33470596:+	ACSS2_1_s0e6	alt_start	MONO UP	TRUE	FALSE	1.022	0	1951	1075	263	302		0.069	0.095	946	860	276	273
KIAA1109	chr4:123255595-123257346:+	KIAA1109_(104)	alt_5	MONO UP	TRUE	FALSE	1.028	0	801	613	193	285		-0.044	0.493	363	425	107	124
PTGDS	chr9:139873751-139874397:+	PTGDS_(101)	alt_3	MONO UP	TRUE	FALSE	1.053	0	519	253	2406	2654		NA	NA	NA	NA	NA	NA
PIP5K1B	chr9:71555706-71606055:+	PIP5K1B_3_s31e41	complex	MONO UP	TRUE	FALSE	1.056	0	357	120	147	103		-0.436	0	99	127	89	91
EZR	chr6:159239198-159240456:-	EZR_1_s0e4	alt_start	MONO UP	TRUE	FALSE	1.058	0	4782	2336	5485	5888		0.279	0	1920	1577	3714	3731
SEC31A	chr4:83778917-83784470:-	SEC31A_(39_78)	twin_cassett	MONO UP	TRUE	FALSE	1.072	0	2669	1845	765	1154		0.256	0	2748	2259	1234	1188
MAPK7	chr17:19281855-19282208:+	MAPK7_(87)	alt_5	MONO UP	TRUE	FALSE	1.094	0	130	121	1005	2056		0.047	0.361	113	116	755	788
ANK2	chr4:114290961-114294245:+	ANK2_(93)	alt_cassette	MONO UP	TRUE	FALSE	1.095	0	620	333	129	160		NA	NA	NA	NA	NA	NA
CENPE	chr4:104084413-104095892:-	CENPE_(75)	alt_cassette	MONO UP	TRUE	FALSE	1.098	0	188	155	152	278		NA	NA	NA	NA	NA	NA
TCF12	chr15:57543621-57545459:+	TCF12_(72)	alt_cassette	MONO UP	TRUE	FALSE	1.123	0	2134	1745	291	550		0.476	0	2677	2874	339	495
GRINL1A	chr15:57931743-57953647:+	GRINL1A_(533)	alt_cassette	MONO UP	TRUE	FALSE	1.151	0	199	90	132	131		0.027	0.283	308	325	144	157
DYNC2H1	chr11:103005148-103306670:+	DYNC2H1_1_s29e171	complex	MONO UP	TRUE	FALSE	1.151	0	280	142	263	282		-0.215	0.012	380	413	221	203
ANXA3	chr4:79475642-79494333:+	ANXA3_(141)	alt_cassette	MONO UP	TRUE	FALSE	1.159	0	585	248	187	179		NA	NA	NA	NA	NA	NA
PALLD	chr4:169589340-169812072:+	PALLD_1_s7e27	alt_start	MONO UP	TRUE	FALSE	1.162	0	356	151	1524	1365		0.463	0	541	384	1635	1761
PNKD	chr2:219135114-219204505:+	PNKD_1_s0e9	alt_start	MONO UP	TRUE	FALSE	1.162	0	411	285	1049	1470		0.186	0.079	1553	1435	1158	1179
TMEM53	chr1:45120791-45125845:-	TMEM53_1_s7e8	complex	MONO UP	TRUE	FALSE	1.164	0	529	438	140	203		-0.051	0.258	746	594	219	143
BDH1	chr3:197260432-197281432:-	BDH1_1_s5e10	complex	MONO UP	TRUE	FALSE	1.185	0	540	454	161	378		0.437	0.381	403	368	177	167
PTPN14	chr1:214531010-214724525:-	PTPN14_1_s1e40	alt_end	MONO UP	TRUE	FALSE	1.187	0	708	337	236	234		0.198	0.049	1615	1458	244	260
MYO1B	chr2:192265194-192272840:+	MYO1B_(87)	alt_cassette	MONO UP	TRUE	FALSE	1.188	0	249	98	130	101		0.183	0.038	3177	3087	1762	1925
METRNL	chr17:81037566-81042813:+	METRNL_1_s0e4	alt_start	MONO UP	TRUE	FALSE	1.195	0	140	100	4229	6730		0.072	0.321	218	234	3470	3903
DYSF	chr2:71739051-71740845:+	DYSF_(93)	alt_cassette	MONO UP	TRUE	FALSE	1.219	0.029	258	288	4356	8674		0.186	0.545	298	335	3597	3998
GRASP	chr12:52404925-52407470:+	GRASP_(65)	alt_3	MONO UP	TRUE	FALSE	1.283	0	360	473	1688	5138		-0.136	0.533	479	447	302	299
GOLGA4	chr3:37396678-37407570:+	GOLGA4_(63)	alt_cassette	MONO UP	TRUE	FALSE	1.283	0	628	431	158	250		0.259	0	1598	1447	262	285
CBS	chr21:44473300-44476912:-	CBS_2_s36e40	alt_end	MONO UP	TRUE	FALSE	1.287	0	2753	1322	1574	1750		0.392	0	1315	981	1516	1590
APOL4	chr22:36595422-36598038:-	APOL4_(189)	alt_cassette	MONO UP	TRUE	FALSE	1.358	0	241	168	117	203		-0.133	0.223	213	210	230	188
HMBS	chr11:118955586-118958964:+	HMBS_1_s0e8	alt_start	MONO UP	TRUE	FALSE	1.388	0	643	665	304	790		-0.414	0	469	518	1486	1259
TUBA1A	chr12:49521565-49579773:-	TUBA1A_1_s10e20	alt_end	MONO UP	TRUE	FALSE	1.392	0	1818	662	14177	13602		0.536	0.049	1021	640	11633	9627
PHKB	chr16:47495337-47531309:+	PHKB_(112)	alt_cassette	MONO UP	TRUE	FALSE	1.441	0	717	374	842	1227		0.253	0	273	257	626	699
DEPDC1	chr1:68947295-68949632:-	DEPDC1_(257)	alt_cassette	MONO UP	TRUE	FALSE	1.452	0	1234	788	199	379		0.246	0	275	236	90	98
PRKRIP1	chr7:102016769-102067120:+	PRKRIP1_1_s10e26	alt_end	MONO UP	TRUE	FALSE	1.459	0.008	404	357	348	639		-0.374	0.067	223	259	616	588
TPM3	chr1:154143187-154145383:-	TPM3_1_s12e19	complex	MONO UP	TRUE	FALSE	1.465	0	798	277	16852	16452		0.412	0	519	371	18866	17623
ANXA1	chr9:75766780-75773437:+	ANXA1_1_s0e6	alt_start	MONO UP	TRUE	FALSE	1.564	0	372	100	88	70		-0.257	0	171	125	233	128
PMP22	chr17:15164078-15168644:-	PMP22_1_s0e5	alt_start	MACRO UP	FALSE	TRUE	-0.619	0.126	190	198	285	235		0.515	0	785	567	283	273
BACH2	chr6:90916400-91006198:-	BACH2_(93)	alt_cassette	MACRO UP	FALSE	TRUE	-0.597	0.05	275	281	134	105		0.511	0	270	263	177	250
TRIM59	chr3:159945241-159976254:-	TRIM59_1_s54e58	alt_end	MACRO DOWN	FALSE	TRUE	-0.574	0.046	152	228	396	419		-0.554	0	151	213	222	208
MMP19	chr12:56231791-56232389:-	MMP19_(105)	alt_5	MACRO UP	FALSE	TRUE	-0.568	0.016	224	309	203	213		0.715	0	1458	946	718	722
MRPS11	chr15:89011255-89015857:+	MRPS11_(1120)	alt_5	MACRO UP	FALSE	TRUE	-0.55	0.125	600	706	236	224		0.523	0	1093	860	202	229
DCAF11	chr14:24584133-24584751:+	DCAF11_1_s1e6	complex	MACRO DOWN	FALSE	TRUE	-0.514	0.048	509	625	411	368		-0.504	0	608	651	795	641
DAP3	chr1:155686919-155695172:+	DAP3_(102)	alt_cassette	MACRO UP	FALSE	TRUE	-0.498	0	216	273	3753	3626		0.564	0	275	204	3503	3574
GBAS	chr7:56045958-56049165:+	GBAS_(46)	alt_cassette	MACRO DOWN	FALSE	TRUE	-0.496	0	86	107	936	795		-0.628	0	95	94	1188	825
NDRG2	chr14:21486398-21486921:-	NDRG2_(48)	alt_cassette	MACRO DOWN	FALSE	TRUE	-0.489	0	121	131	357	265		-1.006	0	197	163	1429	628
MAD1L1	chr7:2262389-2272506:-	MAD1L1_(160)	alt_cassette	MACRO DOWN	FALSE	TRUE	-0.483	0	1428	1723	399	364		-0.569	0	2131	2569	226	191
ST7OT3	chr7:116830990-116849840:+	ST7OT3_3_s35e43	complex	MACRO UP	FALSE	TRUE	-0.481	0	807	991	153	135		0.612	0	780	570	133	156
SCLT1	chr4:129960195-129964549:-	SCLT1_1_s8e12	alt_end	MACRO DOWN	FALSE	TRUE	-0.469	0.111	3445	3428	203	167		-0.521	0	831	958	134	110
MMAB	chr12:110002981-110011151:-	MMAB_(94)	alt_cassette	MACRO DOWN	FALSE	TRUE	-0.452	0	194	226	3071	2406		-1.469	0	174	197	1064	448
GABRE	chrX:151138874-151139611:-	GABRE_(735)	retained_int	MACRO DOWN	FALSE	TRUE	-0.447	0.016	197	250	368	342		-0.767	0	237	384	388	407
SYNE2	chr14:64548298-64554388:+	SYNE2_(69)	alt_cassette	MACRO DOWN	FALSE	TRUE	-0.445	0.093	98	88	413	291		-0.508	0	133	164	95	82
NCALD	chr8:102698769-103032464:-	NCALD_1_s9e21	alt_end	MACRO DOWN	FALSE	TRUE	-0.445	0.009	323	492	139	168		-0.831	0	132	235	105	107
GPR133	chr12:131438451-131561345:+	GPR133_1_s0e29	alt_start	MACRO UP	FALSE	TRUE	-0.445	0	211	211	417	298		0.848	0	281	221	214	288
BCL6	chr3:187452695-187463475:-	BCL6_1_s0e5	alt_start	MACRO UP	FALSE	TRUE	-0.433	0.144	95	93	373	293		0.674	0	873	629	4983	5725
C6orf94	chr6:144178439-144205440:+	C6orf94_1_s0e26	alt_start	MACRO DOWN	FALSE	TRUE	-0.433	0.1	164	188	1945	1936		-0.569	0	209	262	2093	1747
ARID5A	chr2:97213254-97215489:+	ARID5A_(139)	alt_cassette	MACRO UP	FALSE	TRUE	-0.43	0	291	254	495	315		0.513	0	205	210	220	314
AB209609	chr17:17720771-17721009:-	AB209609_(44)	alt_cassette	MACRO UP	FALSE	TRUE	-0.419	0.041	1718	1875	318	280		0.581	0	896	664	193	201
C1orf124	chr1:231487317-231488355:+	C1orf124_(1036)	retained_int	MACRO DOWN	FALSE	TRUE	-0.418	0.086	632	692	143	124		-0.786	0	690	858	214	174
GRIA2	chr4:158141877-158142818:+	GRIA2_(404)	alt_5	MACRO UP	FALSE	TRUE	-0.413	0	337	604	595	642		1.188	0	336	167	563	680
RUNX2	chr6:45296053-45390329:+	RUNX2_1_s0e7	alt_start	MACRO DOWN	FALSE	TRUE	-0.407	0.038	460	553	159	148		-0.705	0	385	647	148	153
C11orf82	chr11:82624428-82625764:+	C11orf82_(214)	alt_cassette	MACRO UP	FALSE	TRUE	-0.399	0.058	299	379	124	116		0.676	0	185	110	87	88
HMBS	chr11:118962236-118963113:+	HMBS_(39)	alt_cassette	MACRO DOWN	FALSE	TRUE	-0.379	0.425	3309	4297	177	218		-0.525	0	4394	4532	723	500
CDCA2	chr8:25317816-25317899:+	CDCA2_(81)	retained_int	MACRO UP	FALSE	TRUE	-0.377	0.009	2472	2769	574	508		0.731	0	709	338	183	139
SYTL1	chr1:27668512-27671787:+	SYTL1_1_s0e4	alt_start	MACRO DOWN	FALSE	TRUE	-0.376	0.179	155	135	480	339		-0.974	0	132	164	339	227
FKBP14	chr7:30058739-30065927:-	FKBP14_(152)	alt_cassette	MACRO DOWN	FALSE	TRUE	-0.373	0.052	123	126	367	266		-0.831	0	135	145	852	536
KCNQ1	chr11:2466220-2549157:+	KCNQ1_1_s0e7	alt_start	MACRO UP	FALSE	TRUE	-0.373	0	246	268	1571	1363		0.66	0	473	405	1002	1398
BC113726	chr4:14987000-14994335:-	BC113726_(101)	alt_cassette	MACRO UP	FALSE	TRUE	-0.363	0.434	94	99	322	310		0.586	0	130	102	236	326
ARL4C	chr2:235404480-235404655:-	ARL4C_(173)	retained_int	MACRO UP	FALSE	TRUE	-0.36	0.056	507	670	254	227		0.761	0	430	489	662	1362
INVS	chr9:103054718-103055228:+	INVS_(508)	retained_int	MACRO UP	FALSE	TRUE	-0.36	0.011	352	410	1002	988		0.686	0	312	227	1013	1179
AKR1A1	chr1:46032692-46033653:+	AKR1A1_(959)	retained_int	MACRO UP	FALSE	TRUE	-0.355	0	1503	1917	665	645		0.648	0	2939	1820	672	622
SLFN11	chr17:33694719-33700600:-	SLFN11_1_s1e4	complex	MACRO DOWN	FALSE	TRUE	-0.352	0.203	176	144	710	514		-0.695	0	131	123	579	350
TMEM135	chr11:86802437-87034570:+	TMEM135_1_s7e32	alt_end	MACRO DOWN	FALSE	TRUE	-0.35	0.133	266	264	1081	892		-0.997	0	279	310	595	361
C16orf86	chr16:67701428-67701780:+	C16orf86_(350)	retained_int	MACRO DOWN	FALSE	TRUE	-0.349	0	131	147	233	202		-1.014	0	287	477	157	145
CHRM2	chr7:136553864-136554007:+	CHRM2_(55)	alt_5	MACRO DOWN	FALSE	TRUE	-0.341	0.105	159	189	875	776		-0.686	0	124	177	1237	1210
TTC3	chr21:38445664-38459546:+	TTC3_(108)	alt_5	MACRO UP	FALSE	TRUE	-0.341	0.072	2322	2267	334	279		0.545	0	1821	1416	374	403
ADC	chr1:33547109-33557650:+	ADC_(174)	alt_cassette	MACRO UP	FALSE	TRUE	-0.315	0.153	323	352	178	173		0.738	0	1166	890	199	258
STAT1	chr2:191833761-191840537:-	STAT1_4_s48e54	alt_end	MACRO DOWN	FALSE	TRUE	-0.315	0.05	2290	1655	585	356		-0.563	0	2615	2504	1293	878
ARHGAP17	chr16:24946960-24953307:-	ARHGAP17_1_s33e39	complex	MACRO DOWN	FALSE	TRUE	-0.314	0	1167	1379	220	206		-0.808	0	463	704	508	471
CEP55	chr10:95256538-95259796:+	CEP55_(141)	alt_5	MACRO DOWN	FALSE	TRUE	-0.312	0	319	401	1212	1209		-0.843	0	227	199	259	122
PDE9A	chr21:44073993-44151879:+	PDE9A_1_s1e13	complex	MACRO UP	FALSE	TRUE	-0.31	0.092	115	118	347	282		0.733	0	153	129	171	226
WDR85	chr9:140470619-140471921:-	WDR85_(94)	alt_cassette	MACRO DOWN	FALSE	TRUE	-0.306	0	181	233	207	202		-0.557	0	279	321	220	183
CLIP1	chr12:122832026-122837272:-	CLIP1_3_s17e22	complex	MACRO DOWN	FALSE	TRUE	-0.306	0.275	168	158	98	80		-0.567	0	460	502	167	110
FAM111A	chr11:58912369-58913299:+	FAM111A_(928)	retained_int	MACRO UP	FALSE	TRUE	-0.304	0	405	540	853	909		0.521	0	304	203	910	888
ACOX1	chr17:73953647-73974614:-	ACOX1_(161_161)	mutually_exc	MACRO DOWN	FALSE	TRUE	-0.295	0	548	488	350	259		-0.535	0	1301	1199	622	410
FN1	chr2:216256537-216259250:-	FN1_(273)	alt_cassette	MACRO UP	FALSE	TRUE	-0.293	0.065	215	219	179	141		0.712	0	17600	18042	669	1064
POLK	chr5:74807739-74848296:+	POLK_(148)	alt_cassette	MACRO UP	FALSE	TRUE	-0.292	0	202	238	1401	1266		0.624	0	246	182	1028	1065
KIAA0913	chr10:75560517-75560774:+	KIAA0913_(255)	retained_int	MACRO UP	FALSE	TRUE	-0.29	0.101	133	150	145	142		0.527	0	276	220	143	170
KLHL7	chr7:23164791-23215038:+	KLHL7_2_s11e28	alt_end	MACRO DOWN	FALSE	TRUE	-0.289	0	374	373	368	302		-0.539	0	526	586	434	345
C14orf133	chr14:77923708-77923837:-	C14orf133_(127)	retained_int	MACRO UP	FALSE	TRUE	-0.286	0.137	329	380	129	130		0.575	0	396	389	167	243
C18orf45	chr18:20889708-21017925:-	C18orf45_1_s0e31	alt_start	MACRO DOWN	FALSE	TRUE	-0.28	0.115	174	187	251	227		-0.583	0	228	256	335	231
SYNGR1	chr22:39770320-39811010:+	SYNGR1_1_s0e16	alt_start	MACRO DOWN	FALSE	TRUE	-0.276	0.009	2002	2676	2223	2336		-0.514	0	1798	1973	668	503
SLC6A6	chr3:14509464-14513712:+	SLC6A6_(125)	alt_cassette	MACRO DOWN	FALSE	TRUE	-0.275	0	305	283	610	478		-0.634	0	435	670	2598	2654
CASC5	chr15:40902495-40903675:+	CASC5_(78)	alt_cassette	MACRO UP	FALSE	TRUE	-0.273	0.072	1889	2067	606	594		0.969	0	298	163	534	603
MAP4	chr3:47956306-48019354:-	MAP4_1_s7e19	alt_end	MACRO UP	FALSE	TRUE	-0.272	0.413	2334	1842	222	166		0.51	0	2859	2157	195	213
DSC2	chr18:28648178-28648859:-	DSC2_(46)	alt_cassette	MACRO UP	FALSE	TRUE	-0.268	0.086	578	514	188	146		0.518	0	190	113	79	71
ADAMTS17	chr15:100511642-100636560:-	ADAMTS17_2_s31e47	alt_end	MACRO UP	FALSE	TRUE	-0.262	0	793	821	205	176		0.912	0	576	630	135	256
PGAM5	chr12:133294706-133298035:+	PGAM5_2_s10e15	alt_end	MACRO UP	FALSE	TRUE	-0.26	0	393	454	665	588		0.557	0	1166	944	652	814
GPR177	chr1:68624930-68697876:-	GPR177_(267)	alt_cassette	MACRO DOWN	FALSE	TRUE	-0.259	0.602	174	149	141	131		-0.531	0	115	121	1020	735
PVRL3	chr3:110845182-110912373:+	PVRL3_2_s10e21	alt_end	MACRO UP	FALSE	TRUE	-0.258	0	85	83	91	70		0.869	0	2298	1130	1171	1026
MPDZ	chr9:13140148-13147546:-	MPDZ_(99)	alt_cassette	MACRO UP	FALSE	TRUE	-0.257	0	1221	1320	203	180		0.723	0	506	293	228	232
CLRN1	chr3:150659548-150661606:-	CLRN1_(86)	alt_cassette	MACRO DOWN	FALSE	TRUE	-0.256	0.186	390	395	317	272		-0.51	0	312	322	275	192
UNC5C	chr4:96141327-96163579:-	UNC5C_(57)	alt_cassette	MACRO DOWN	FALSE	TRUE	-0.251	0.207	91	95	157	147		-0.542	0	93	96	148	103
CNN2	chr19:1032695-1036414:+	CNN2_(117)	alt_cassette	MACRO UP	FALSE	TRUE	-0.25	0.244	1140	1308	7120	7354		0.616	0	937	990	970	1618
LRP8	chr1:53737018-53746258:-	LRP8_(123)	alt_cassette	MACRO DOWN	FALSE	TRUE	-0.25	0.017	259	231	3289	2432		-0.722	0	607	368	4230	1533
PEA15	chr1:160181440-160182899:+	PEA15_(65)	alt_5	MACRO UP	FALSE	TRUE	-0.249	0.02	287	194	3848	2205		0.964	0	2169	858	14625	11051
CCRN4L	chr4:139964497-139967093:+	CCRN4L_1_s3e7	alt_end	MACRO UP	FALSE	TRUE	-0.248	0.193	1152	1193	154	141		0.799	0	532	390	148	183
NFATC1	chr18:77227582-77289323:+	NFATC1_1_s17e20	alt_end	MACRO DOWN	FALSE	TRUE	-0.248	0.054	637	618	234	180		-0.731	0	571	891	628	593
VWA5A	chr11:123995023-124017618:+	VWA5A_2_s21e39	alt_end	MACRO UP	FALSE	TRUE	-0.248	0	367	372	170	146		0.71	0	331	451	107	236
LIG1	chr19:48622447-48624426:-	LIG1_(1002)	alt_5	MACRO UP	FALSE	TRUE	-0.245	0.273	156	153	296	274		0.595	0	120	76	210	197
RABGAP1L	chr1:174926686-174938413:+	RABGAP1L_(283)	alt_cassette	MACRO UP	FALSE	TRUE	-0.245	0.523	141	138	588	551		0.926	0	364	236	400	525
SMARCD1	chr12:50480661-50482303:+	SMARCD1_(123)_a	alt_cassette	MACRO DOWN	FALSE	TRUE	-0.245	0	306	338	529	461		-0.518	0	720	863	1471	1305
INTS3	chr1:153719546-153719754:+	INTS3_(206)	retained_int	MACRO UP	FALSE	TRUE	-0.241	0.031	1387	1346	618	528		0.585	0	2048	1837	294	412
GMPR2	chr14:24702183-24702424:+	GMPR2_(239)	retained_int	MACRO UP	FALSE	TRUE	-0.24	0	257	263	504	434		0.467	0	150	119	404	488
SYNJ1	chr21:34014443-34017277:-	SYNJ1_(48)	alt_cassette	MACRO DOWN	FALSE	TRUE	-0.239	0.04	157	187	229	236		-0.643	0	109	162	223	205
PDXP	chr22:38035853-38037380:+	PDXP_(43)	alt_cassette	MACRO DOWN	FALSE	TRUE	-0.229	0.184	280	332	258	285		-0.701	0	603	826	464	403
DOCK8	chr9:368300-370229:+	DOCK8_(919)	retained_int	MACRO UP	FALSE	TRUE	-0.229	0.078	776	741	2779	2388		0.55	0	441	596	872	1644
B3GALNT2	chr1:235613244-235628952:-	B3GALNT2_2_s15e27	alt_end	MACRO UP	FALSE	TRUE	-0.228	0.042	2308	2385	164	125		1.057	0	1298	950	95	121
SLC44A5	chr1:75862306-76007119:-	SLC44A5_(67)	alt_cassette	MACRO DOWN	FALSE	TRUE	-0.227	0.098	137	139	136	116		-0.613	0	168	258	103	102
MFI2	chr3:196730155-196748274:-	MFI2_1_s11e34	alt_end	MACRO UP	FALSE	TRUE	-0.227	0.253	465	339	291	193		0.765	0	750	1454	204	605
CKAP2L	chr2:113513711-113514469:-	CKAP2L_(756)	retained_int	MACRO DOWN	FALSE	TRUE	-0.222	0.365	118	118	2309	2234		-1.134	0	88	91	722	325
KIDINS220	chr2:8890241-8910799:-	KIDINS220_3_s46e52	alt_end	MACRO UP	FALSE	TRUE	-0.221	0.125	1514	1526	429	383		0.638	0	1620	1701	106	156
CD164	chr6:109690220-109697276:-	CD164_(57)	alt_cassette	MACRO UP	FALSE	TRUE	-0.22	0.128	360	378	3833	3622		0.713	0	1225	803	6607	6752
NISCH	chr3:52524090-52525367:+	NISCH_1_s38e44	alt_start	MACRO DOWN	FALSE	TRUE	-0.219	0	780	772	169	142		-0.653	0	1388	1937	197	195
KIAA0174	chr16:71929492-71954641:+	KIAA0174_(103)	alt_cassette	MACRO UP	FALSE	TRUE	-0.217	0.038	146	160	1507	1448		0.655	0	249	161	2089	2436
DTNA	chr18:32259431-32335939:+	DTNA_1_s5e9	alt_start	MACRO UP	FALSE	TRUE	-0.215	0.018	2345	2181	191	157		0.783	0	2368	2752	287	491
XIRP2	chr2:167744996-168067244:+	XIRP2_1_s0e11	alt_start	MACRO DOWN	FALSE	TRUE	-0.211	0.352	212	213	218	214		-0.503	0	207	289	191	194
ANTXR1	chr2:69330072-69351775:+	ANTXR1_1_s19e24	alt_end	MACRO DOWN	FALSE	TRUE	-0.21	0.311	365	408	117	119		-0.559	0	2116	5845	115	209
TRIM6-TRIM34	chr11:5618144-5624837:+	TRIM6-TRIM34_(316)	alt_cassette	MACRO UP	FALSE	TRUE	-0.205	0	150	191	222	244		0.559	0	193	145	210	244
DDX60L	chr4:169312690-169392897:-	DDX60L_2_s9e39	alt_end	MACRO UP	FALSE	TRUE	-0.205	0.016	4105	2864	485	281		0.506	0	1852	1661	268	329
SLC28A3	chr9:86955593-86983413:-	SLC28A3_1_s0e4	alt_start	MACRO UP	FALSE	TRUE	-0.202	0.307	174	205	108	115		0.509	0	377	287	111	121
RBBP6	chr16:24578826-24580065:+	RBBP6_(102)	alt_cassette	MACRO UP	FALSE	TRUE	-0.201	0.315	134	134	556	531		0.613	0	113	92	331	432
SLC4A7	chr3:27493989-27525911:-	SLC4A7_1_s0e5	alt_start	MACRO DOWN	FALSE	TRUE	-0.2	0.096	94	91	522	442		-0.505	0	170	199	5265	4307
ARL13B	chr3:93772144-93772300:+	ARL13B_(154)	retained_int	MACRO DOWN	FALSE	TRUE	-0.2	0	123	144	332	293		-0.505	0	118	138	793	663
MAGEA11	chrX:148770644-148796140:-	MAGEA11_2_s4e12	complex	MACRO DOWN	FALSE	TRUE	-0.197	0.28	97	112	222	237		-0.565	0	67	87	310	292
ZWINT	chr10:58119614-58119778:-	ZWINT_(162)	retained_int	MACRO UP	FALSE	TRUE	-0.195	0.095	2197	2452	566	570		0.769	0	443	266	501	541
MAD2L1	chr4:120982132-120986826:-	MAD2L1_(121)	alt_cassette	MACRO DOWN	FALSE	TRUE	-0.188	0.099	117	122	1204	1067		-0.552	0	90	74	414	210
FLAD1	chr1:154962733-154962814:+	FLAD1_(79)	retained_int	MACRO UP	FALSE	TRUE	-0.188	0.234	230	255	212	211		0.606	0	436	371	262	299
MEI1	chr22:42177398-42177688:+	MEI1_(288)	retained_int	MACRO DOWN	FALSE	TRUE	-0.188	0	253	225	788	609		-1.114	0	472	570	1489	897
AKNA	chr9:117113301-117121873:-	AKNA_1_s32e42	alt_end	MACRO DOWN	FALSE	TRUE	-0.186	0.064	593	651	220	218		-0.637	0	608	1173	182	203
TPX2	chr20:30366787-30370051:+	TPX2_(108)	alt_cassette	MACRO UP	FALSE	TRUE	-0.185	0.386	451	478	112	113		0.748	0	129	90	99	117
MAF	chr16:79628450-79632681:-	MAF_(4229)	retained_int	MACRO UP	FALSE	TRUE	-0.185	0.105	128	118	202	172		0.702	0	165	144	766	989
FAM126A	chr7:22985782-22999874:-	FAM126A_(296)	alt_cassette	MACRO UP	FALSE	TRUE	-0.184	0.109	1519	1381	214	180		0.664	0	1212	1063	297	426
SCIN	chr7:12610611-12693228:+	SCIN_1_s3e37	alt_end	MACRO UP	FALSE	TRUE	-0.182	0.248	325	371	274	225		0.831	0	339	257	123	149
NOL8	chr9:95062298-95063832:-	NOL8_(793)	alt_3	MACRO UP	FALSE	TRUE	-0.179	0.009	158	179	200	190		0.783	0	162	109	232	269
MLF1IP	chr4:185618957-185623242:-	MLF1IP_(62)	alt_cassette	MACRO DOWN	FALSE	TRUE	-0.179	0.011	231	280	480	503		-0.88	0	119	122	241	140
ZNF610	chr19:52857061-52868950:+	ZNF610_(129)	alt_cassette	MACRO UP	FALSE	TRUE	-0.179	0.556	691	690	733	741		0.954	0	930	899	334	597
SMAP1	chr6:71567932-71569902:+	SMAP1_(88)	alt_cassette	MACRO UP	FALSE	TRUE	-0.178	0.464	1245	1177	152	139		0.666	0	1429	950	104	119
BIN1	chr2:127821594-127826499:-	BIN1_(93)	alt_cassette	MACRO DOWN	FALSE	TRUE	-0.177	0.01	1204	1531	495	570		-0.531	0	1459	2294	659	744
ITGAE	chr17:3627038-3704537:-	ITGAE_1_s0e54	alt_start	MACRO DOWN	FALSE	TRUE	-0.177	0.21	669	714	302	303		-0.611	0	1120	1254	423	321
MMS19	chr10:99228163-99229402:-	MMS19_(139)	alt_cassette	MACRO DOWN	FALSE	TRUE	-0.174	0.048	231	253	534	482		-0.581	0	273	339	729	611
SPAG9	chr17:49119012-49198095:-	SPAG9_1_s0e11	alt_start	MACRO DOWN	FALSE	TRUE	-0.172	0.052	193	162	2154	1571		-0.6	0	153	185	3391	2815
KIF13A	chr6:17788106-17794479:-	KIF13A_(39)	alt_cassette	MACRO UP	FALSE	TRUE	-0.17	0.064	81	85	89	76		0.55	0	121	108	104	142
ALCAM	chr3:105269103-105271311:+	ALCAM_(39)	alt_cassette	MACRO UP	FALSE	TRUE	-0.167	0.228	285	349	2252	2579		0.735	0	2018	1123	10869	10020
ZNF626	chr19:20802744-20828489:-	ZNF626_1_s5e10	alt_end	MACRO UP	FALSE	TRUE	-0.164	0.172	218	210	135	111		0.812	0	145	94	96	113
ODF2L	chr1:86850484-86852597:-	ODF2L_(133)	alt_cassette	MACRO UP	FALSE	TRUE	-0.157	0.121	223	240	268	264		0.603	0	198	215	121	187
CIT	chr12:120204986-120210573:-	CIT_(126)	alt_cassette	MACRO UP	FALSE	TRUE	-0.156	0.354	364	370	1683	1672		0.542	0	243	208	679	830
MOBKL3	chr2:198380319-198388347:+	MOBKL3_1_s0e3	alt_start	MACRO DOWN	FALSE	TRUE	-0.153	0.302	3732	3855	77	76		-0.833	0	2849	3602	108	87
PAQR3	chr4:79808285-79841687:-	PAQR3_3_s15e22	alt_end	MACRO DOWN	FALSE	TRUE	-0.152	0.394	166	142	502	421		-0.59	0	155	161	2031	1433
CTSW	chr11:65650895-65650978:+	CTSW_(81)	retained_int	MACRO UP	FALSE	TRUE	-0.15	0.143	249	276	550	522		1.766	0	788	249	424	420
ARHGAP11B	chr15:30917019-30977809:+	ARHGAP11B_1_s3e30	alt_end	MACRO DOWN	FALSE	TRUE	-0.149	0	462	473	2623	2399		-0.687	0	555	673	328	241
NUF2	chr1:163313660-163317552:+	NUF2_(141)	alt_cassette	MACRO DOWN	FALSE	TRUE	-0.145	0	153	161	3978	3652		-1.194	0	187	218	325	178
DCUN1D3	chr16:20814992-20817729:-	DCUN1D3_(231)	alt_cassette	MACRO DOWN	FALSE	TRUE	-0.143	0.366	392	430	665	716		-0.519	0	431	404	425	284
MSTO1	chr1:155581618-155581773:+	MSTO1_(153)	retained_int	MACRO DOWN	FALSE	TRUE	-0.139	0.046	827	924	191	170		-0.612	0	886	1127	270	220
DTL	chr1:212209284-212218001:+	DTL_(126)	alt_cassette	MACRO DOWN	FALSE	TRUE	-0.137	0.427	129	137	2584	2688		-0.537	0	114	86	1732	924
HMGCR	chr5:74650522-74651189:+	HMGCR_(159)	alt_cassette	MACRO DOWN	FALSE	TRUE	-0.137	0	517	379	2878	1879		-0.594	0	321	308	1746	1075
BMP1	chr8:22034652-22035364:+	BMP1_(166)	alt_cassette	MACRO UP	FALSE	TRUE	-0.134	0.181	155	175	189	189		0.786	0	267	172	285	289
ODF2L	chr1:86814561-86818541:-	ODF2L_(3329)	alt_3	MACRO UP	FALSE	TRUE	-0.133	0.377	156	149	426	401		0.955	0.01	70	68	249	375
PTTG1	chr5:159848864-159849308:+	PTTG1_1_s0e4	alt_start	MACRO DOWN	FALSE	TRUE	-0.126	0.246	129	135	523	500		-0.676	0	75	81	162	108
ZCCHC8	chr12:122967891-122968006:-	ZCCHC8_(113)	retained_int	MACRO UP	FALSE	TRUE	-0.125	0.579	975	820	218	188		0.561	0	524	527	99	140
NTM	chr11:132180126-132184445:+	NTM_(118)	alt_cassette	MACRO DOWN	FALSE	TRUE	-0.124	0.114	73	75	95	89		-0.826	0	102	195	107	121
GIT2	chr12:110377052-110389016:-	GIT2_1_s27e28	complex	MACRO UP	FALSE	TRUE	-0.124	0.232	3472	3745	207	196		0.703	0	5229	5496	155	234
SLC12A8	chr3:124801479-124951498:-	SLC12A8_1_s22e57	alt_end	MACRO DOWN	FALSE	TRUE	-0.122	0.105	1357	1161	511	387		-1.004	0	1142	1287	2558	1477
PRDX2	chr19:12910803-12910990:-	PRDX2_(185)	retained_int	MACRO DOWN	FALSE	TRUE	-0.121	0.471	950	946	188	186		-0.777	0	823	1404	209	207
AGGF1	chr5:76326432-76330242:+	AGGF1_(368)	alt_5	MACRO DOWN	FALSE	TRUE	-0.119	0.279	130	147	1787	1917		-0.542	0	140	150	1220	1003
ARHGAP25	chr2:68961967-69002352:+	ARHGAP25_1_s0e4	alt_start	MACRO UP	FALSE	TRUE	-0.119	0.528	175	172	758	763		0.57	0	140	150	393	637
GPD2	chr2:157291964-157332609:+	GPD2_1_s0e5	alt_start	MACRO UP	FALSE	TRUE	-0.118	0.099	801	843	156	154		0.507	0	687	593	257	308
BTK	chrX:100630302-100641049:-	BTK_(165)	alt_cassette	MACRO UP	FALSE	TRUE	-0.114	0.42	2816	2769	154	149		0.554	0	1435	1058	132	140
SETD7	chr4:140427191-140454318:-	SETD7_1_s5e17	alt_end	MACRO UP	FALSE	TRUE	-0.113	0.464	918	784	159	134		0.68	0	2577	1701	233	253
C12orf59	chr12:10332227-10337928:+	C12orf59_(44)	alt_cassette	MACRO UP	FALSE	TRUE	-0.111	0	178	186	113	108		0.603	0	163	163	213	322
DDX26B	chrX:134703356-134706739:+	DDX26B_(111)	alt_cassette	MACRO UP	FALSE	TRUE	-0.11	0.461	193	148	1069	806		0.838	0.01	177	119	924	937
MVK	chr12:110013950-110017606:+	MVK_(118)	alt_cassette	MACRO UP	FALSE	TRUE	-0.107	0.083	396	383	269	236		0.535	0	370	256	215	208
RNF115	chr1:145611341-145646114:+	RNF115_(121)	alt_cassette	MACRO UP	FALSE	TRUE	-0.107	0.39	266	270	791	772		0.637	0	371	343	1171	1488
RASSF2	chr20:4768347-4768862:-	RASSF2_(52)	alt_3	MACRO DOWN	FALSE	TRUE	-0.104	0.694	165	201	1810	2307		-0.514	0	186	209	900	748
RAP1GDS1	chr4:99313231-99365012:+	RAP1GDS1_2_s12e33	alt_end	MACRO DOWN	FALSE	TRUE	-0.104	0.297	176	153	1221	1015		-0.549	0	69	76	2598	1866
ZDHHC8P	chr22:23733911-23741946:-	ZDHHC8P_(107_132)	twin_cassett	MACRO UP	FALSE	TRUE	-0.104	0.369	332	375	411	440		0.512	0	2860	2117	497	513
DLAT	chr11:111899669-111909967:+	DLAT_(188_127)	twin_cassett	MACRO DOWN	FALSE	TRUE	-0.103	0.124	309	336	509	455		-0.553	0	594	620	522	370
PNKP	chr19:50369702-50370310:-	PNKP_1_s3e7	complex	MACRO UP	FALSE	TRUE	-0.1	0.642	125	130	168	183		0.608	0	220	185	181	223
ZNF643	chr1:40916760-40922616:+	ZNF643_(86)	alt_cassette	MACRO UP	FALSE	TRUE	-0.099	0	238	266	1117	1099		0.548	0	1154	944	1563	1883
NTM	chr11:131240370-131781457:+	NTM_1_s0e4	alt_start	MACRO UP	FALSE	TRUE	-0.096	0.559	466	474	332	331		0.568	0	582	600	621	940
AGXT2L2	chr5:177638971-177641796:-	AGXT2L2_(131)	alt_cassette	MACRO DOWN	FALSE	TRUE	-0.095	0.106	940	842	2267	1894		-0.569	0	445	636	975	944
CASP1	chr11:104897678-104900391:-	CASP1_(144)	alt_cassette	MACRO UP	FALSE	TRUE	-0.091	0.224	135	163	693	788		0.869	0	197	143	502	688
MBNL1	chr3:151986881-152132729:+	MBNL1_1_s1e13	complex	MACRO DOWN	FALSE	TRUE	-0.091	0	4573	4767	11266	10817		-0.94	0	455	808	7974	7550
KIRREL	chr1:158047930-158057544:+	KIRREL_(158_151)	twin_cassett	MACRO UP	FALSE	TRUE	-0.091	0.498	210	201	163	154		0.547	0	239	254	342	526
PIGA	chrX:15343274-15349711:-	PIGA_(133)	alt_cassette	MACRO DOWN	FALSE	TRUE	-0.09	0.558	218	204	532	498		-0.535	0	225	243	492	355
PRC1	chr15:91510432-91512753:-	PRC1_1_s25e30	complex	MACRO DOWN	FALSE	TRUE	-0.089	0	326	345	1088	1055		-0.949	0.013	205	217	247	143
RTN4	chr2:55214834-55255299:-	RTN4_(2400)	alt_cassette	MACRO UP	FALSE	TRUE	-0.088	0.292	203	144	429	275		0.514	0	368	266	235	229
GTF2IRD2B	chr7:74528329-74539120:+	GTF2IRD2B_1_s5e10	alt_end	MACRO DOWN	FALSE	TRUE	-0.088	0.324	1054	1043	583	554		-0.554	0	316	539	438	525
SMTN	chr22:31495882-31500301:+	SMTN_1_s41e43	complex	MACRO UP	FALSE	TRUE	-0.087	0.413	402	396	332	315		0.522	0	1339	1141	449	518
C17orf85	chr17:3727386-3728235:-	C17orf85_(847)	retained_int	MACRO UP	FALSE	TRUE	-0.087	0.572	174	147	626	539		0.609	0	204	196	919	1325
GLRX	chr5:95150093-95152210:-	GLRX_(567)	alt_3	MACRO UP	FALSE	TRUE	-0.084	0.162	1663	1950	212	239		0.56	0	2936	2030	404	422
RNF160	chr21:30339501-30341787:-	RNF160_(372)	alt_cassette	MACRO UP	FALSE	TRUE	-0.084	0.34	722	642	336	290		0.624	0	386	305	188	209
ARHGEF10	chr8:1824900-1830800:+	ARHGEF10_(117)	alt_cassette	MACRO UP	FALSE	TRUE	-0.083	0.626	197	162	139	140		0.509	0	153	110	83	88
MLLT10	chr10:22024164-22029082:+	MLLT10_2_s60e65	complex	MACRO DOWN	FALSE	TRUE	-0.083	0.401	907	847	1110	1027		-0.596	0	549	738	650	596
DBI	chr2:120124636-120125763:+	DBI_1_s1e8	complex	MACRO UP	FALSE	TRUE	-0.081	0	2906	2896	509	451		1.199	0	1666	1015	1608	2197
JAKMIP2	chr5:147012341-147016527:-	JAKMIP2_(63)	alt_cassette	MACRO DOWN	FALSE	TRUE	-0.079	0.306	90	97	89	92		-1.409	0	81	89	786	310
DCBLD1	chr6:117866760-117891020:+	DCBLD1_2_s28e33	alt_end	MACRO UP	FALSE	TRUE	-0.079	0.628	97	95	562	566		1.273	0	133	87	656	819
FNTB	chr14:65494499-65499327:+	FNTB_(163)	alt_cassette	MACRO UP	FALSE	TRUE	-0.077	0.182	343	354	169	165		0.966	0	576	310	131	140
KLF7	chr2:207953305-207988699:-	KLF7_(201)	alt_5	MACRO UP	FALSE	TRUE	-0.076	0.521	174	164	4371	4142		0.614	0	201	148	2426	2473
JUB	chr14:23445921-23451848:-	JUB_1_s0e6	alt_start	MACRO UP	FALSE	TRUE	-0.074	0.475	345	238	194	132		1.284	0.037	362	296	267	417
SATB1	chr3:18462483-18480204:-	SATB1_1_s0e5	alt_start	MACRO DOWN	FALSE	TRUE	-0.072	0.329	2392	2590	628	667		-0.671	0	481	680	86	83
C7orf40	chr7:45023645-45023955:-	C7orf40_(308)	retained_int	MACRO UP	FALSE	TRUE	-0.072	0.679	574	489	232	222		0.577	0	1556	901	1058	891
TAL1	chr1:47681963-47728734:-	TAL1_1_s37e57	alt_end	MACRO UP	FALSE	TRUE	-0.068	0.205	2606	2606	141	134		0.723	0	988	543	164	160
CDCA2	chr8:25327496-25337428:+	CDCA2_(72)	alt_cassette	MACRO UP	FALSE	TRUE	-0.066	0.212	619	625	448	421		0.911	0	82	51	226	248
DDX3Y	chrY:15016018-15016845:+	DDX3Y_1_s0e4	alt_start	MACRO UP	FALSE	TRUE	-0.062	0.092	210	206	130	123		0.681	0	305	209	114	116
CENPN	chr16:81053881-81061902:+	CENPN_1_s11e26	alt_end	MACRO DOWN	FALSE	TRUE	-0.061	0.34	587	610	1240	1242		-0.56	0	138	131	1396	811
BCAM	chr19:45322983-45324678:+	BCAM_1_s25e31	alt_end	MACRO DOWN	FALSE	TRUE	-0.06	0.127	520	525	126	117		-0.714	0	696	825	128	101
VWA5A	chr11:123986189-123988203:+	VWA5A_(115)	alt_cassette	MACRO DOWN	FALSE	TRUE	-0.059	0.323	92	88	334	314		-0.57	0	85	138	248	268
GPR125	chr4:22444486-22456560:-	GPR125_1_s9e17	alt_start	MACRO UP	FALSE	TRUE	-0.059	0.365	589	550	107	99		0.543	0	560	365	125	125
PTPN22	chr1:114381242-114397092:-	PTPN22_1_s17e23	complex	MACRO UP	FALSE	TRUE	-0.056	0.222	123	128	2598	2490		0.744	0	65	84	268	504
PKN1	chr19:14578453-14578529:+	PKN1_(74)	retained_int	MACRO UP	FALSE	TRUE	-0.05	0.32	431	416	279	262		0.874	0	1627	1069	318	350
DDX39	chr19:14520259-14520553:-	DDX39_(110)	alt_cassette	MACRO DOWN	FALSE	TRUE	-0.048	0.312	209	230	638	686		-0.531	0	140	158	380	312
CDC2L2	chr1:1647900-1653150:-	CDC2L2_1_s11e18	alt_start	MACRO UP	FALSE	TRUE	-0.047	0.5	1281	1444	609	691		0.504	0	242	238	210	273
CHODL	chr21:19273579-19628825:+	CHODL_1_s0e9	alt_start	MACRO DOWN	FALSE	TRUE	-0.045	0.269	255	282	254	251		-0.529	0	492	716	224	234
CAST	chr5:96031539-96058342:+	CAST_1_s8e12	alt_start	MACRO UP	FALSE	TRUE	-0.042	0.693	3578	3194	255	243		0.873	0	1911	1378	189	237
NXN	chr17:729318-767254:-	NXN_(127)	alt_5	MACRO UP	FALSE	TRUE	-0.04	0.564	113	121	137	145		0.826	0	137	85	140	161
SYCP2L	chr6:10910433-10912905:+	SYCP2L_(46)	alt_cassette	MACRO UP	FALSE	TRUE	-0.04	0.231	122	144	791	885		0.512	0	79	75	129	169
ALDH3B1	chr11:67782929-67785996:+	ALDH3B1_(3065)	retained_int	MACRO UP	FALSE	TRUE	-0.04	0.521	717	780	135	148		0.504	0	645	482	133	137
RAB3IP	chr12:70149163-70178499:+	RAB3IP_1_s0e11	alt_start	MACRO DOWN	FALSE	TRUE	-0.039	0.312	5338	4638	297	249		-0.563	0	1446	1803	314	286
PTPN22	chr1:114399063-114400359:-	PTPN22_(72)	alt_cassette	MACRO UP	FALSE	TRUE	-0.031	0.182	224	244	1997	1958		0.983	0	97	83	245	409
IPCEF1	chr6:154610890-154677900:-	IPCEF1_1_s0e7	alt_start	MACRO DOWN	FALSE	TRUE	-0.031	0.554	889	715	749	611		-0.773	0	382	783	592	743
IPCEF1	chr6:154533989-154610890:-	IPCEF1_1_s0e23	alt_start	MACRO UP	FALSE	TRUE	-0.028	0.795	209	148	4457	3463		0.697	0	78	113	1567	3469
MCM7	chr7:99696826-99696901:-	MCM7_(73)	retained_int	MACRO UP	FALSE	TRUE	-0.025	0.263	1709	1845	807	829		0.641	0	1258	883	1817	1970
DOCK7	chr1:63009416-63018402:-	DOCK7_(93)	alt_cassette	MACRO UP	FALSE	TRUE	-0.023	0.747	894	714	146	123		0.865	0	1447	1171	108	143
MYOCD	chr17:12656663-12661401:+	MYOCD_(144)	alt_cassette	MACRO UP	FALSE	TRUE	-0.022	0.412	165	174	258	271		0.78	0	278	208	329	384
CLTB	chr5:175819946-175824607:-	CLTB_(54)	alt_cassette	MACRO UP	FALSE	TRUE	-0.021	0.526	1668	1797	439	482		0.589	0	1758	1639	463	610
LILRA6	chr19:54722707-54722997:-	LILRA6_(27)	alt_3	MACRO UP	FALSE	TRUE	-0.019	0.443	81	84	148	144		0.794	0	147	97	173	190
MSTO1	chr1:155581082-155581530:+	MSTO1_3_s9e15	complex	MACRO DOWN	FALSE	TRUE	-0.019	0.473	415	417	625	614		-0.514	0	503	536	1298	977
SGIP1	chr1:67145435-67154830:+	SGIP1_(501)	alt_cassette	MACRO DOWN	FALSE	TRUE	-0.018	0.546	223	227	81	82		-0.782	0	254	517	100	117
CCDC53	chr12:102406970-102419751:-	CCDC53_(86)	alt_cassette	MACRO UP	FALSE	TRUE	-0.017	0.523	457	528	586	664		0.508	0	485	390	358	427
DCLRE1C	chr10:14987188-14995900:-	DCLRE1C_(52)	alt_cassette	MACRO UP	FALSE	TRUE	-0.016	0.143	120	162	1717	1905		0.523	0	168	124	745	781
CR625735	chr3:159727044-159924879:-	CR625735_1_s0e15	alt_start	MACRO DOWN	FALSE	TRUE	-0.011	0.59	267	245	176	161		-0.546	0	174	218	198	179
IRF8	chr16:85945264-85953714:+	IRF8_2_s9e17	complex	MACRO UP	FALSE	TRUE	-0.011	0.341	152	159	3970	4124		0.629	0	88	90	486	699
GPR97	chr16:57714529-57718301:+	GPR97_(281)	alt_cassette	MACRO DOWN	FALSE	TRUE	-0.008	0.683	582	593	1426	1562		-0.547	0	657	972	2762	2910
GLDN	chr15:51676089-51700209:+	GLDN_2_s9e23	alt_end	MACRO UP	FALSE	TRUE	-0.007	0.438	258	175	272	177		0.665	0	275	163	116	115
C20orf177	chr20:58508818-58517252:+	C20orf177_1_s0e7	alt_start	MACRO UP	FALSE	TRUE	-0.007	0.169	305	358	468	487		0.806	0	589	350	395	405
RAD51C	chr17:56787351-56801400:+	RAD51C_(67)	alt_cassette	MACRO DOWN	FALSE	TRUE	-0.005	0.763	152	135	1780	1816		-0.518	0	97	111	960	745
BCAS1	chr20:52570234-52591927:-	BCAS1_2_s17e23	complex	MACRO UP	FALSE	TRUE	-0.005	0.634	106	124	344	418		0.486	0	116	94	285	368
UBE2C	chr20:44443109-44444492:+	UBE2C_(151)	alt_cassette	MACRO UP	FALSE	TRUE	-0.004	0.369	1118	1170	332	340		1.044	0	246	125	282	303
RAD52	chr12:1034691-1036310:-	RAD52_(151)	alt_cassette	MACRO UP	FALSE	TRUE	-0.003	0.37	223	217	209	183		0.519	0	220	180	170	205
GSTM4	chr1:110199901-110200393:+	GSTM4_(82)	alt_cassette	MACRO DOWN	FALSE	TRUE	-0.001	0.439	458	519	2588	2875		-0.559	0	111	164	1054	1010
KIAA1524	chr3:108304059-108308491:-	KIAA1524_1_s0e5	alt_start	MACRO DOWN	FALSE	TRUE	-0.001	0.309	87	93	689	701		-0.749	0	83	84	275	153
FLNB	chr3:58124256-58128376:+	FLNB_(39)	alt_cassette	MACRO UP	FALSE	TRUE	0	0.635	316	343	810	866		0.936	0	207	134	450	599
C22orf39	chr22:19343811-19363153:-	C22orf39_1_s38e48	complex	MACRO UP	FALSE	TRUE	0.002	0.626	93	93	681	674		0.556	0	97	64	824	829
CAMK2B	chr7:44260500-44270604:-	CAMK2B_1_s34e42	complex	MACRO UP	FALSE	TRUE	0.003	0.585	273	282	312	318		0.659	0	467	296	363	353
HMBS	chr11:118962873-118963467:+	HMBS_(120)	alt_cassette	MACRO DOWN	FALSE	TRUE	0.007	0.41	1546	1620	440	483		-0.576	0	1641	1719	1955	1372
APOBEC3F	chr22:39439095-39445429:+	APOBEC3F_1_s17e25	alt_end	MACRO UP	FALSE	TRUE	0.008	0.607	663	673	344	340		0.638	0	1090	674	310	309
DBI	chr2:120124503-120125763:+	DBI_1_s0e8	alt_start	MACRO DOWN	FALSE	TRUE	0.009	0.348	206	206	1884	1986		-0.775	0	243	268	1262	828
CAMK2B	chr7:44260500-44280305:-	CAMK2B_1_s23e42	complex	MACRO DOWN	FALSE	TRUE	0.009	0.224	230	222	246	260		-0.861	0.009	276	227	377	198
SERPINI1	chr3:167453611-167506898:+	SERPINI1_(311)	alt_5	MACRO DOWN	FALSE	TRUE	0.01	0.327	885	600	297	231		-0.57	0	1020	2362	89	135
MIIP	chr1:12089338-12089821:+	MIIP_(481)	retained_int	MACRO UP	FALSE	TRUE	0.01	0.51	368	352	542	504		0.816	0	288	200	674	834
PNPLA6	chr19:7599788-7600394:+	PNPLA6_(76)	alt_cassette	MACRO UP	FALSE	TRUE	0.015	0.532	112	121	182	191		0.614	0	365	256	249	262
PSMC3IP	chr17:40725605-40726116:-	PSMC3IP_(35)	alt_3	MACRO DOWN	FALSE	TRUE	0.016	0.319	579	557	469	467		-0.554	0	383	409	277	201
CTSC	chr11:88059567-88061279:-	CTSC_(43)	alt_3	MACRO UP	FALSE	TRUE	0.017	0.011	135	139	1192	1299		0.778	0	130	192	790	1724
SCARA5	chr8:27779762-27845020:-	SCARA5_(129)	alt_cassette	MACRO DOWN	FALSE	TRUE	0.017	0.326	402	427	190	206		-0.567	0	669	844	218	209
CLASP2	chr3:33537737-33644443:-	CLASP2_3_s40e52	alt_end	MACRO UP	FALSE	TRUE	0.018	0.368	1503	1420	305	295		0.526	0	1077	880	113	123
TAPBP	chr6:33271994-33272073:-	TAPBP_(77)	retained_int	MACRO UP	FALSE	TRUE	0.018	0.359	1886	1821	370	368		0.593	0	8852	8196	385	515
SLC16A7	chr12:60098799-60164999:+	SLC16A7_(59_78)	twin_cassett	MACRO UP	FALSE	TRUE	0.018	0.31	879	818	160	160		0.574	0	1548	991	95	87
SLC22A16	chr6:110778220-110797844:-	SLC22A16_1_s0e7	alt_start	MACRO DOWN	FALSE	TRUE	0.019	0.288	380	360	963	1099		-0.842	0	165	225	1580	1316
TRAF3IP3	chr1:209951518-209952775:+	TRAF3IP3_(60)	alt_cassette	MACRO UP	FALSE	TRUE	0.02	0.528	1639	1863	1811	2067		0.796	0	1287	1489	940	1962
GOLGA2	chr9:131028604-131029736:-	GOLGA2_(81)	alt_cassette	MACRO DOWN	FALSE	TRUE	0.022	0.726	471	387	682	532		-0.799	0	962	1128	1156	793
HERPUD2	chr7:35734237-35734410:-	HERPUD2_(171)	retained_int	MACRO UP	FALSE	TRUE	0.023	0.662	349	328	459	413		0.595	0	386	331	860	1005
MAPKAP1	chr9:128432186-128469249:-	MAPKAP1_(328)	alt_cassette	MACRO UP	FALSE	TRUE	0.025	0.497	110	104	2914	2897		0.506	0	208	148	3107	3085
C1orf77	chr1:153609129-153610770:+	C1orf77_(1639)	retained_int	MACRO UP	FALSE	TRUE	0.026	0.689	351	388	1002	1023		0.556	0	354	240	1714	1930
LP9056	chr4:53612110-53617096:-	LP9056_(120)	alt_cassette	MACRO UP	FALSE	TRUE	0.028	0.239	365	326	183	174		0.539	0	311	153	127	94
SETDB2	chr13:50018993-50034242:+	SETDB2_(357)	alt_cassette	MACRO DOWN	FALSE	TRUE	0.028	0.353	856	964	1505	1711		-0.875	0	265	405	540	449
LILRB4	chr19:55155417-55176631:+	LILRB4_1_s1e33	alt_end	MACRO DOWN	FALSE	TRUE	0.032	0.612	163	162	1366	1331		-0.535	0	208	225	824	579
C13orf38	chr13:36801181-36822742:-	C13orf38_3_s18e25	alt_end	MACRO DOWN	FALSE	TRUE	0.035	0.132	277	249	224	224		-0.551	0	107	130	213	184
ANKRD13A	chr12:110449809-110466316:+	ANKRD13A_1_s0e26	alt_start	MACRO DOWN	FALSE	TRUE	0.036	0.433	244	232	1606	1702		-0.519	0	128	166	1672	1474
CAPN3	chr15:42644322-42676680:+	CAPN3_1_s52e59	alt_end	MACRO DOWN	FALSE	TRUE	0.037	0.27	667	725	588	673		-0.605	0	266	396	607	626
RESP18	chr2:220195597-220197899:-	RESP18_1_s0e6	alt_start	MACRO UP	FALSE	TRUE	0.037	0.362	98	98	282	288		0.501	0	123	98	353	387
GRIP1	chr12:66765707-66770953:-	GRIP1_(45)	alt_cassette	MACRO UP	FALSE	TRUE	0.039	0.284	575	532	225	223		0.733	0	215	154	173	214
ZNF827	chr4:146682750-146686139:-	ZNF827_(33)	alt_cassette	MACRO UP	FALSE	TRUE	0.041	0.449	138	120	98	82		0.643	0	171	175	187	333
C6orf70	chr6:170151720-170168198:+	C6orf70_1_s0e22	alt_start	MACRO DOWN	FALSE	TRUE	0.041	0.266	1435	1361	646	629		-0.516	0	558	730	519	505
LMO4	chr1:87794150-87797695:+	LMO4_1_s0e5	alt_start	MACRO DOWN	FALSE	TRUE	0.041	0.315	754	910	510	645		-0.802	0	1004	897	1201	597
C17orf79	chr17:30180049-30183817:-	C17orf79_(147)	alt_cassette	MACRO UP	FALSE	TRUE	0.046	0.196	445	370	86	87		0.639	0	993	777	131	155
UBE2C	chr20:44441435-44442075:+	UBE2C_1_s1e4	complex	MACRO UP	FALSE	TRUE	0.046	0.189	1522	1590	811	904		0.51	0	504	352	607	610
KALRN	chr3:124281689-124351266:+	KALRN_1_s90e94	alt_start	MACRO DOWN	FALSE	TRUE	0.049	0.502	295	270	289	263		-0.547	0	321	425	387	385
FRMD1	chr6:168464436-168465584:-	FRMD1_(33)	alt_5	MACRO DOWN	FALSE	TRUE	0.052	0.224	875	799	154	152		-0.822	0	254	392	217	213
HISPPD1	chr5:102515889-102520372:+	HISPPD1_(174)	alt_cassette	MACRO UP	FALSE	TRUE	0.052	0.22	1000	929	649	649		0.69	0	1381	1032	889	1075
RELA	chr11:65423406-65427136:-	RELA_(105_213)	twin_cassett	MACRO DOWN	FALSE	TRUE	0.052	0.293	173	163	5252	5290		-0.587	0	237	351	5723	5715
FLJ42709	chr5:92745064-92880500:-	FLJ42709_2_s15e26	alt_end	MACRO DOWN	FALSE	TRUE	0.055	0.206	93	85	97	97		-0.506	0	168	186	703	574
GHRHR	chr7:31015483-31019143:+	GHRHR_3_s21e29	alt_end	MACRO UP	FALSE	TRUE	0.055	0.133	219	209	101	102		0.501	0	240	223	75	99
EIF4G1	chr3:184037476-184038417:+	EIF4G1_1_s0e20	alt_start	MACRO DOWN	FALSE	TRUE	0.055	0.426	229	211	1581	1502		-0.51	0	220	302	3578	3346
ISM2	chr14:77945058-77950665:-	ISM2_(346)	alt_cassette	MACRO DOWN	FALSE	TRUE	0.058	0.353	79	79	87	89		-0.842	0.009	100	155	143	132
SYP	chrX:49044264-49047889:-	SYP_1_s11e15	alt_end	MACRO UP	FALSE	TRUE	0.058	0.562	138	133	331	306		0.67	0	148	133	476	606
ATP11B	chr3:182616560-182631648:+	ATP11B_(86)	alt_cassette	MACRO UP	FALSE	TRUE	0.06	0.586	1017	945	276	249		0.522	0	1864	1644	120	154
EED	chr11:85979603-85988021:+	EED_(75)	alt_cassette	MACRO UP	FALSE	TRUE	0.06	0.434	135	131	161	156		0.517	0	159	122	104	112
SLC38A6	chr14:61497241-61503776:+	SLC38A6_(95)	alt_cassette	MACRO UP	FALSE	TRUE	0.06	0.152	81	74	94	96		0.678	0	274	156	171	154
STAU2	chr8:74464246-74566131:-	STAU2_1_s19e40	alt_end	MACRO UP	FALSE	TRUE	0.063	0.247	300	265	3176	3141		0.511	0	115	104	1231	1431
C17orf62	chr17:80405497-80407045:-	C17orf62_1_s6e9	alt_start	MACRO UP	FALSE	TRUE	0.064	0.604	2686	3028	620	685		0.57	0	1964	1903	278	396
TMC6	chr17:76116913-76117093:-	TMC6_(178)	retained_int	MACRO UP	FALSE	TRUE	0.066	0.312	1127	1068	250	257		0.673	0	909	752	183	249
PLXND1	chr3:129277418-129325582:-	PLXND1_1_s0e67	alt_start	MACRO DOWN	FALSE	TRUE	0.067	0.245	185	183	1130	1182		-0.55	0	188	186	1671	1218
CDKL1	chr14:50825867-50862418:-	CDKL1_1_s9e27	complex	MACRO UP	FALSE	TRUE	0.067	0.561	297	310	364	368		0.617	0	542	378	355	385
PDE4DIP	chr1:144994701-145016011:-	PDE4DIP_1_s11e15	alt_start	MACRO UP	FALSE	TRUE	0.069	0.756	214	221	247	236		0.516	0	784	619	541	614
LOC339524	chr1:87599401-87634884:+	LOC339524_1_s24e29	alt_end	MACRO UP	FALSE	TRUE	0.07	0.184	398	414	288	315		0.837	0	487	153	280	147
KIF15	chr3:44803208-44841805:+	KIF15_1_s0e23	alt_start	MACRO DOWN	FALSE	TRUE	0.07	0.471	106	103	1397	1392		-0.768	0	107	110	512	281
ELP4	chr11:31671769-31804940:+	ELP4_(289_139)	twin_cassett	MACRO UP	FALSE	TRUE	0.07	0.455	874	899	305	317		0.891	0	463	356	364	493
HP1BP3	chr1:21107033-21113006:-	HP1BP3_(327)	alt_5	MACRO DOWN	FALSE	TRUE	0.071	0.642	1365	1403	368	362		-0.669	0	373	480	351	298
ARHGAP11B	chr15:30916696-30922905:+	ARHGAP11B_1_s0e9	alt_start	MACRO UP	FALSE	TRUE	0.071	0	5222	4959	207	217		1.155	0	540	339	122	145
UBXN4	chr2:136511137-136511728:+	UBXN4_(589)	retained_int	MACRO UP	FALSE	TRUE	0.071	0.495	2301	2209	709	679		0.572	0	2307	2120	460	593
C6orf182	chr6:109477080-109485115:+	C6orf182_3_s20e27	alt_end	MACRO UP	FALSE	TRUE	0.072	0	659	585	418	425		0.531	0	275	231	161	186
MCM5	chr22:35796115-35806736:+	MCM5_1_s0e15	alt_start	MACRO DOWN	FALSE	TRUE	0.073	0.127	167	175	2011	2374		-0.517	0	204	228	1633	1387
PDE9A	chr21:44153536-44171225:+	PDE9A_(85)	alt_cassette	MACRO UP	FALSE	TRUE	0.075	0.267	278	251	962	919		1.616	0	291	315	307	1021
AQP7P3	chr9:42875141-42893138:+	AQP7P3_1_s10e15	alt_end	MACRO UP	FALSE	TRUE	0.081	0.527	113	129	109	119		0.508	0	137	126	106	128
BNIP1	chr5:172573961-172581324:+	BNIP1_(129)	alt_cassette	MACRO UP	FALSE	TRUE	0.082	0.211	472	447	196	198		0.776	0	518	314	281	301
MS4A7	chr11:60145957-60165453:+	MS4A7_1_s0e19	alt_start	MACRO DOWN	FALSE	TRUE	0.082	0.58	1545	1167	605	449		-0.544	0	342	557	328	360
PDZD3	chr11:119058367-119058648:+	PDZD3_(41)	alt_5	MACRO UP	FALSE	TRUE	0.084	0.58	187	171	124	108		0.55	0	213	202	109	142
TCF25	chr16:89973730-89976998:+	TCF25_(118)	alt_cassette	MACRO UP	FALSE	TRUE	0.084	0.352	477	468	268	305		0.512	0	526	421	295	319
DCAKD	chr17:43100705-43111554:-	DCAKD_2_s8e15	alt_end	MACRO DOWN	FALSE	TRUE	0.085	0.128	1768	1614	334	318		-0.605	0	1071	1100	187	133
KIAA1026	chr1:15392249-15444544:+	KIAA1026_1_s22e39	alt_end	MACRO UP	FALSE	TRUE	0.085	0.454	166	188	324	365		0.549	0	707	513	394	396
AFMID	chr17:76187141-76198832:+	AFMID_1_s3e26	alt_end	MACRO DOWN	FALSE	TRUE	0.086	0	131	131	1792	2032		-0.594	0	89	87	1048	714
DCUN1D3	chr16:20809533-20810584:-	DCUN1D3_(855)	alt_3	MACRO UP	FALSE	TRUE	0.087	0.209	730	735	869	930		0.502	0	596	275	489	349
STT3B	chr3:31661322-31677556:+	STT3B_2_s18e35	alt_end	MACRO UP	FALSE	TRUE	0.088	0.039	4159	3746	515	501		0.671	0	4550	3138	287	297
VPS24	chr2:86756520-86790426:-	VPS24_(61)	alt_cassette	MACRO UP	FALSE	TRUE	0.089	0.063	144	147	1025	1136		0.578	0	117	91	824	911
GIYD2	chr16:29466770-29466864:+	GIYD2_(92)	retained_int	MACRO UP	FALSE	TRUE	0.089	0.285	726	665	3059	3204		0.786	0	1024	791	2959	3644
BMF	chr15:40398292-40401075:-	BMF_1_s0e7	alt_start	MACRO DOWN	FALSE	TRUE	0.09	0.552	149	150	2427	2318		-0.671	0	297	539	1569	1907
PAK6	chr15:40509868-40569688:+	PAK6_1_s42e73	alt_end	MACRO UP	FALSE	TRUE	0.092	0.401	613	623	261	269		1.068	0	337	168	225	228
GLUD1	chr10:88836413-88854623:-	GLUD1_1_s0e11	alt_start	MACRO DOWN	FALSE	TRUE	0.092	0.458	317	282	973	878		-0.585	0	258	330	1070	987
SMS	chrX:21985434-21995178:+	SMS_(94_65)	twin_cassett	MACRO DOWN	FALSE	TRUE	0.093	0.567	180	169	1986	1828		-0.64	0	150	154	931	671
ABCD4	chr14:74759572-74761850:-	ABCD4_(95)	alt_cassette	MACRO DOWN	FALSE	TRUE	0.095	0.314	640	602	399	394		-0.538	0	1392	1633	1530	1255
WNT7B	chr22:46346026-46372731:-	WNT7B_1_s0e5	alt_start	MACRO DOWN	FALSE	TRUE	0.097	0	281	297	131	163		-0.682	0	432	569	287	224
TLR4	chr9:120466843-120474666:+	TLR4_(167)	alt_cassette	MACRO UP	FALSE	TRUE	0.099	0.564	566	688	635	747		0.599	0	1227	986	1739	1957
TSC22D2	chr3:150140907-150174862:+	TSC22D2_(157)	alt_cassette	MACRO UP	FALSE	TRUE	0.102	0	444	413	322	332		0.538	0	727	647	258	348
HELLS	chr10:96322484-96331144:+	HELLS_(65)	alt_cassette	MACRO DOWN	FALSE	TRUE	0.105	0.567	91	96	314	322		-0.516	0	76	84	133	91
PKMYT1	chr16:3023216-3024000:-	PKMYT1_(37)	alt_3	MACRO UP	FALSE	TRUE	0.106	0.469	218	205	508	487		1.228	0	239	112	463	592
ALKBH3	chr11:43911378-43923065:+	ALKBH3_(160_89)	mutually_exc	MACRO DOWN	FALSE	TRUE	0.107	0	158	151	659	689		-0.516	0	125	152	565	505
BRCA1	chr17:41243049-41247862:-	BRCA1_1_s25e31	complex	MACRO DOWN	FALSE	TRUE	0.108	0.45	214	220	3170	3308		-0.791	0	110	118	1025	625
CD59	chr11:33744009-33744116:-	CD59_(105)	retained_int	MACRO UP	FALSE	TRUE	0.108	0.62	150	156	99	96		0.544	0	189	183	473	671
MCM4	chr8:48873574-48873690:+	MCM4_(114)	retained_int	MACRO UP	FALSE	TRUE	0.108	0.369	585	679	4785	5900		0.768	0	572	345	2512	2884
KCNIP1	chr5:170147394-170148836:+	KCNIP1_(74)	alt_3	MACRO DOWN	FALSE	TRUE	0.113	0.042	225	203	338	324		-1.27	0	328	1022	465	570
MAN1C1	chr1:25944828-26012930:+	MAN1C1_(125)	alt_cassette	MACRO UP	FALSE	TRUE	0.113	0.134	121	136	106	147		0.945	0.012	271	186	178	194
TNS4	chr17:38634900-38636951:-	TNS4_(169)	alt_cassette	MACRO DOWN	FALSE	TRUE	0.115	0.533	111	111	524	534		-0.608	0	101	159	631	717
TMEM87A	chr15:42560230-42565452:-	TMEM87A_(61)	alt_cassette	MACRO UP	FALSE	TRUE	0.117	0.599	173	185	913	956		0.536	0	345	267	2039	2385
FBXO7	chr22:32871111-32879883:+	FBXO7_(143)	alt_cassette	MACRO UP	FALSE	TRUE	0.118	0.033	202	175	2638	2532		0.665	0	631	409	5548	5291
PSTPIP1	chr15:77287745-77320894:+	PSTPIP1_1_s0e23	alt_start	MACRO DOWN	FALSE	TRUE	0.118	0.263	232	242	959	1055		-0.586	0	197	253	917	754
TTC31	chr2:74719356-74719430:+	TTC31_(72)	retained_int	MACRO UP	FALSE	TRUE	0.118	0.335	168	168	279	302		0.812	0.007	194	156	303	379
CCDC88A	chr2:55515491-55518811:-	CCDC88A_(2808)	alt_3	MACRO UP	FALSE	TRUE	0.119	0.01	104	82	945	864		0.964	0	724	350	4461	4043
ARHGAP9	chr12:57870434-57870653:-	ARHGAP9_(217)	retained_int	MACRO UP	FALSE	TRUE	0.119	0	408	325	158	157		0.761	0	317	291	139	210
SLC47A1	chr17:19480827-19481340:+	SLC47A1_(511)	retained_int	MACRO DOWN	FALSE	TRUE	0.124	0.26	1090	1058	97	108		-0.814	0	1435	1739	128	102
RXFP1	chr4:159529195-159533281:+	RXFP1_(53)	alt_cassette	MACRO DOWN	FALSE	TRUE	0.125	0.268	729	768	173	192		-0.859	0	142	204	109	103
CECR1	chr22:17672700-17690613:-	CECR1_1_s0e12	alt_start	MACRO UP	FALSE	TRUE	0.129	0.175	167	163	673	708		0.712	0	186	169	277	428
LRP8	chr1:53712728-53716361:-	LRP8_(177)	alt_cassette	MACRO UP	FALSE	TRUE	0.135	0.009	1174	943	849	731		1.183	0	1161	346	1065	739
SNHG11	chr20:37077373-37079564:+	SNHG11_3_s6e13	alt_end	MACRO DOWN	FALSE	TRUE	0.135	0.311	294	304	177	201		-0.743	0	433	728	152	136
KATNAL2	chr18:44589732-44595590:+	KATNAL2_(99)	alt_cassette	MACRO UP	FALSE	TRUE	0.136	0.232	965	932	266	286		0.489	0	2194	1822	205	250
ADORA3	chr1:112033384-112106597:-	ADORA3_1_s0e3	alt_start	MACRO DOWN	FALSE	TRUE	0.136	0.082	359	388	258	323		-0.659	0	295	514	287	301
RPS14	chr5:149827298-149829265:-	RPS14_1_s1e5	complex	MACRO DOWN	FALSE	TRUE	0.136	0.015	1455	1225	585	559		-0.695	0	4362	4156	2246	1473
C19orf42	chr19:16757611-16757906:-	C19orf42_(293)	retained_int	MACRO DOWN	FALSE	TRUE	0.138	0.044	290	290	1013	1109		-0.6	0	370	448	1665	1264
SIGLEC10	chr19:51920030-51920335:-	SIGLEC10_1_s3e6	complex	MACRO UP	FALSE	TRUE	0.141	0.315	108	91	284	255		0.876	0	91	69	507	712
CYP27B1	chr12:58158994-58159079:-	CYP27B1_(83)	retained_int	MACRO UP	FALSE	TRUE	0.143	0.111	941	802	2574	2580		0.663	0	908	641	1532	1528
TDRD10	chr1:154519955-154520153:+	TDRD10_1_s23e26	complex	MACRO UP	FALSE	TRUE	0.144	0.042	176	136	175	156		0.665	0	197	127	214	217
C19orf70	chr19:5679774-5680468:-	C19orf70_(692)	retained_int	MACRO UP	FALSE	TRUE	0.145	0.353	223	231	717	786		0.627	0	309	212	664	700
KIF2C	chr1:45205489-45213055:+	KIF2C_1_s0e7	alt_start	MACRO DOWN	FALSE	TRUE	0.148	0.323	190	188	1539	1594		-0.775	0	170	179	292	163
TCIRG1	chr11:67810498-67810837:+	TCIRG1_(337)	retained_int	MACRO UP	FALSE	TRUE	0.148	0.014	552	609	771	955		0.61	0	2959	2193	2948	3259
ATP8B2	chr1:154310020-154323780:+	ATP8B2_2_s27e61	alt_end	MACRO UP	FALSE	TRUE	0.15	0.049	613	478	155	150		0.777	0	1616	1172	112	135
FNTA	chr8:42932507-42938260:+	FNTA_(3076)	alt_5	MACRO UP	FALSE	TRUE	0.152	0	2877	2782	400	437		0.668	0	2704	2364	628	823
ARFGAP2	chr11:47185851-47196565:-	ARFGAP2_1_s9e33	alt_end	MACRO DOWN	FALSE	TRUE	0.152	0.009	273	245	770	786		-0.524	0	207	247	993	860
GALT	chr9:34647702-34647828:+	GALT_(124)	retained_int	MACRO UP	FALSE	TRUE	0.152	0.308	1304	1382	339	375		0.695	0	851	747	269	375
CTSC	chr11:88045617-88068104:-	CTSC_1_s3e10	alt_end	MACRO UP	FALSE	TRUE	0.157	0.006	2927	2735	1282	1296		0.673	0	4908	6320	994	2087
SLC46A1	chr17:26727783-26731633:-	SLC46A1_(84)	alt_cassette	MACRO DOWN	FALSE	TRUE	0.158	0.184	89	93	200	239		-0.695	0	96	103	271	186
EPB41	chr1:29379824-29391493:+	EPB41_(63)	alt_cassette	MACRO UP	FALSE	TRUE	0.161	0.307	602	530	228	216		0.54	0	206	203	142	195
PLEKHG3	chr14:65198261-65198431:+	PLEKHG3_(168)	retained_int	MACRO DOWN	FALSE	TRUE	0.162	0.385	616	582	271	279		-0.511	0	311	359	264	213
ATP6V1C2	chr2:10915197-10918697:+	ATP6V1C2_(138)	alt_cassette	MACRO UP	FALSE	TRUE	0.164	0.08	299	253	199	192		0.504	0	459	410	458	603
RHOT1	chr17:30535328-30538134:+	RHOT1_3_s38e43	complex	MACRO UP	FALSE	TRUE	0.168	0.095	153	136	293	301		0.716	0	221	194	281	380
GINS2	chr16:85711279-85715187:-	GINS2_1_s5e11	alt_end	MACRO UP	FALSE	TRUE	0.169	0.506	408	436	176	189		0.911	0.041	572	323	216	218
ZBTB44	chr11:130103277-130106904:-	ZBTB44_(118)	alt_cassette	MACRO UP	FALSE	TRUE	0.17	0.219	124	118	1036	1058		0.529	0	89	87	397	597
CLK2	chr1:155238150-155239278:-	CLK2_(85)	alt_cassette	MACRO DOWN	FALSE	TRUE	0.173	0	206	186	1778	1859		-0.864	0	140	171	1819	1463
LOC339524	chr1:87569272-87599296:+	LOC339524_1_s14e24	alt_end	MACRO UP	FALSE	TRUE	0.178	0.258	229	209	1393	1345		0.539	0	639	425	3772	3831
FOLH1	chr11:49227724-49229843:-	FOLH1_(97)	alt_cassette	MACRO DOWN	FALSE	TRUE	0.184	0.037	119	99	597	641		-1.134	0	121	269	664	575
IRF1	chr5:131822822-131826236:-	IRF1_1_s3e9	complex	MACRO UP	FALSE	TRUE	0.186	0.168	211	202	432	439		0.528	0	216	220	669	1000
ARPC4	chr3:9862229-9867483:+	ARPC4_1_s31e34	alt_start	MACRO DOWN	FALSE	TRUE	0.189	0.053	910	841	216	252		-0.516	0	682	1136	192	240
RNASE2	chr14:21359561-21423925:+	RNASE2_1_s0e9	alt_start	MACRO DOWN	FALSE	TRUE	0.191	0.085	5049	6321	571	802		-1.207	0	1023	2628	626	740
NF2	chr22:30077590-30090740:+	NF2_2_s33e35	complex	MACRO DOWN	FALSE	TRUE	0.192	0	281	250	119	132		-0.531	0	307	309	180	122
GCC2	chr2:109066145-109068854:+	GCC2_(85)	alt_cassette	MACRO UP	FALSE	TRUE	0.194	0	115	90	1991	1826		0.564	0	75	75	875	1176
DCUN1D3	chr16:20810584-20911525:-	DCUN1D3_1_s1e35	alt_end	MACRO DOWN	FALSE	TRUE	0.194	0	229	206	1344	1439		-1.093	0	1443	1692	909	530
AX747190	chr16:2713408-2721595:-	AX747190_(2183)	alt_5	MACRO UP	FALSE	TRUE	0.197	0.094	123	107	494	495		0.627	0	125	107	606	786
CDCA7L	chr7:21948125-21956371:-	CDCA7L_(135)	alt_cassette	MACRO DOWN	FALSE	TRUE	0.199	0	1531	1262	2461	2365		-0.724	0	633	515	709	344
DEPDC5	chr22:32270391-32275510:+	DEPDC5_(109)	alt_cassette	MACRO DOWN	FALSE	TRUE	0.199	0.544	354	503	337	449		-0.608	0	350	470	453	433
CAST	chr5:96109050-96115291:+	CAST_5_s77e83	alt_end	MACRO DOWN	FALSE	TRUE	0.199	0.145	587	492	2076	1877		-0.552	0	203	211	1627	1108
PDP1	chr8:94929161-94930138:+	PDP1_1_s0e4	alt_start	MACRO UP	FALSE	TRUE	0.206	0.117	342	336	1715	1909		0.66	0	1663	1105	4006	4298
TRPM7	chr15:50867986-50868065:-	TRPM7_(77)	retained_int	MACRO UP	FALSE	TRUE	0.208	0.078	343	284	117	115		0.7	0	346	259	91	111
C7orf40	chr7:45024025-45025619:-	C7orf40_2_s3e7	complex	MACRO UP	FALSE	TRUE	0.215	0.104	618	566	374	373		0.556	0	1857	1228	692	675
KCNQ1	chr11:2466714-2549157:+	KCNQ1_(92)	alt_cassette	MACRO DOWN	FALSE	TRUE	0.217	0	1201	1064	225	252		-0.685	0	649	1088	236	261
HNRNPUL2	chr11:62457746-62482971:-	HNRNPUL2_1_s25e60	alt_end	MACRO UP	FALSE	TRUE	0.217	0	1019	961	392	445		0.716	0	988	618	568	591
MSTO1	chr1:155580899-155581339:+	MSTO1_(76)	alt_cassette	MACRO DOWN	FALSE	TRUE	0.219	0.308	130	128	335	355		-0.703	0	132	161	545	382
LOC441242	chr7:65112465-65192027:-	LOC441242_2_s9e24	alt_end	MACRO DOWN	FALSE	TRUE	0.225	0	815	823	482	556		-0.687	0	231	393	324	334
FBN2	chr5:127593600-127664387:-	FBN2_1_s70e134	alt_end	MACRO UP	FALSE	TRUE	0.226	0.287	555	577	112	126		0.593	0	1110	781	145	161
MPDU1	chr17:7490095-7490216:+	MPDU1_(119)	retained_int	MACRO UP	FALSE	TRUE	0.227	0.417	465	418	197	185		0.548	0	1023	788	198	215
TTC14	chr3:180325553-180326488:+	TTC14_(933)	retained_int	MACRO UP	FALSE	TRUE	0.228	0.245	158	146	1556	1615		0.571	0	96	78	794	909
CAPN3	chr15:42703543-42704283:+	CAPN3_(338)	alt_3	MACRO UP	FALSE	TRUE	0.229	0.16	338	334	323	358		0.522	0	355	348	728	991
ADD2	chr2:70900138-70901809:-	ADD2_(86)	alt_cassette	MACRO UP	FALSE	TRUE	0.23	0.355	832	776	195	193		0.54	0	171	120	175	190
KIAA0907	chr1:155884111-155885663:-	KIAA0907_(1550)	retained_int	MACRO UP	FALSE	TRUE	0.233	0	1268	1144	1181	1191		0.519	0	1943	1602	1008	1094
C16orf58	chr16:31504369-31504787:-	C16orf58_(416)	retained_int	MACRO UP	FALSE	TRUE	0.236	0.394	778	781	274	284		0.646	0	846	570	233	228
SH3BP5	chr3:15345738-15372010:-	SH3BP5_(67)	alt_3	MACRO UP	FALSE	TRUE	0.238	0.046	231	170	136	124		0.574	0	324	225	161	157
B4GALT6	chr18:29211109-29225317:-	B4GALT6_(117)	alt_cassette	MACRO DOWN	FALSE	TRUE	0.238	0.106	264	208	420	404		-0.762	0	163	200	764	601
DLGAP5	chr14:55615191-55617516:-	DLGAP5_(91)	alt_cassette	MACRO UP	FALSE	TRUE	0.239	0.616	612	610	608	560		0.547	0	91	65	904	1008
SLC38A6	chr14:61451521-61482621:+	SLC38A6_(106)	alt_cassette	MACRO UP	FALSE	TRUE	0.24	0.159	215	170	183	156		0.609	0	781	500	139	134
HINT2	chr9:35813142-35813262:-	HINT2_(118)	retained_int	MACRO UP	FALSE	TRUE	0.24	0.007	818	667	121	116		0.587	0	1271	977	200	220
KHK	chr2:27310219-27319596:+	KHK_(117)	alt_cassette	MACRO DOWN	FALSE	TRUE	0.241	0.181	167	151	129	144		-0.834	0	132	191	184	168
ZNF738	chr19:21558766-21561430:+	ZNF738_(1239)	alt_3	MACRO UP	FALSE	TRUE	0.242	0.345	135	130	572	572		0.575	0	154	144	448	601
FADS2	chr11:61583727-61605249:+	FADS2_1_s0e5	alt_start	MACRO UP	FALSE	TRUE	0.245	0	5718	4358	1383	1356		2.009	0	1350	289	924	779
ECHDC2	chr1:53370762-53373539:-	ECHDC2_(93)	alt_cassette	MACRO UP	FALSE	TRUE	0.246	0	185	153	638	662		0.544	0	142	105	406	462
ABCD3	chr1:94883932-94948725:+	ABCD3_1_s0e22	alt_start	MACRO DOWN	FALSE	TRUE	0.254	0	304	237	1114	1086		-0.526	0	170	211	690	609
FARSB	chr2:223511715-223513458:-	FARSB_(328)	alt_3	MACRO UP	FALSE	TRUE	0.255	0.035	160	114	480	525		0.514	0	360	243	523	494
SOS1	chr2:39214732-39222263:-	SOS1_(45)	alt_cassette	MACRO UP	FALSE	TRUE	0.256	0	422	331	2062	1952		0.934	0	967	792	2258	3333
PHLDB3	chr19:43979254-44001269:-	PHLDB3_1_s11e35	alt_end	MACRO DOWN	FALSE	TRUE	0.257	0	169	154	269	304		-0.735	0	118	230	289	331
AB209609	chr17:17723835-17740040:-	AB209609_(90)	alt_cassette	MACRO UP	FALSE	TRUE	0.258	0.131	586	610	1025	1214		0.612	0	1083	668	669	675
EPB41L3	chr18:5406967-5410564:-	EPB41L3_(36)	alt_cassette	MACRO DOWN	FALSE	TRUE	0.259	0.048	241	229	555	602		-0.528	0	583	831	464	476
VPS41	chr7:38766588-38768141:-	VPS41_(94)	alt_cassette	MACRO UP	FALSE	TRUE	0.261	0	556	505	183	208		0.728	0	467	324	164	188
PRLR	chr5:35049513-35070225:-	PRLR_(70)	alt_cassette	MACRO UP	FALSE	TRUE	0.267	0	172	182	373	518		0.569	0	255	269	428	607
FCAMR	chr1:207139203-207143434:-	FCAMR_2_s3e11	complex	MACRO UP	FALSE	TRUE	0.269	0	139	125	110	117		0.522	0	172	165	120	156
SORBS2	chr4:186532933-186567821:-	SORBS2_3_s38e71	alt_end	MACRO UP	FALSE	TRUE	0.271	0.109	87	79	133	134		0.55	0	101	83	119	134
RAD54B	chr8:95448722-95487310:-	RAD54B_1_s0e7	alt_start	MACRO DOWN	FALSE	TRUE	0.274	0	282	221	1025	944		-0.702	0	104	109	662	412
NUMA1	chr11:71721900-71723940:-	NUMA1_(42)	alt_cassette	MACRO UP	FALSE	TRUE	0.276	0	1972	1920	1823	2103		0.641	0	1518	1211	524	652
DGCR14	chr22:19130407-19132018:-	DGCR14_(448)	alt_5	MACRO UP	FALSE	TRUE	0.277	0.048	911	916	242	306		0.541	0	891	789	182	244
UCHL5	chr1:192985525-192989436:-	UCHL5_1_s24e28	complex	MACRO UP	FALSE	TRUE	0.277	0.29	449	470	113	142		0.786	0	178	108	81	71
EML5	chr14:89171932-89172602:-	EML5_(154)	alt_cassette	MACRO DOWN	FALSE	TRUE	0.278	0.246	143	142	85	97		-0.54	0	124	153	96	86
KCNIP1	chr5:169780880-170145761:+	KCNIP1_1_s0e3	alt_start	MACRO DOWN	FALSE	TRUE	0.278	0.367	193	182	97	104		-1.403	0	205	723	101	117
WDR74	chr11:62600603-62601263:-	WDR74_(57)	alt_cassette	MACRO DOWN	FALSE	TRUE	0.279	0	306	258	702	721		-0.51	0	349	433	1877	1676
AHRR	chr5:413458-422843:+	AHRR_1_s26e30	alt_start	MACRO DOWN	FALSE	TRUE	0.28	0	2112	1790	285	292		-0.615	0	1665	2399	392	384
MFSD10	chr4:2933192-2933551:-	MFSD10_(109)	alt_cassette	MACRO DOWN	FALSE	TRUE	0.281	0	373	336	782	889		-0.53	0	675	1030	908	985
P2RX7	chr12:121592756-121593881:+	P2RX7_(139)	alt_cassette	MACRO UP	FALSE	TRUE	0.281	0.144	914	467	908	654		1.014	0	551	285	560	659
EFHB	chr3:19974957-19988501:-	EFHB_1_s0e6	alt_start	MACRO UP	FALSE	TRUE	0.288	0	132	112	315	367		0.741	0	217	181	251	372
ZBTB20	chr3:114462626-114619150:-	ZBTB20_1_s7e11	complex	MACRO DOWN	FALSE	TRUE	0.295	0.035	917	757	150	147		-0.55	0	552	843	183	192
FGF11	chr17:7345198-7348251:+	FGF11_2_s9e16	alt_end	MACRO UP	FALSE	TRUE	0.296	0.535	447	493	132	135		0.895	0	636	446	88	114
SS18	chr18:23615091-23618518:-	SS18_(93)	alt_cassette	MACRO UP	FALSE	TRUE	0.297	0	271	263	619	726		0.861	0	486	378	342	455
GABRG2	chr5:161528323-161530894:+	GABRG2_(120)	alt_cassette	MACRO UP	FALSE	TRUE	0.303	0.067	394	317	125	128		0.695	0	934	580	132	138
CASP1	chr11:104896236-104896952:-	CASP1_1_s28e32	alt_end	MACRO UP	FALSE	TRUE	0.305	0	297	295	378	471		0.915	0	272	276	337	590
C11orf85	chr11:64708118-64714845:-	C11orf85_(64)	alt_cassette	MACRO DOWN	FALSE	TRUE	0.309	0.085	124	112	250	264		-0.669	0	663	1007	302	289
SGK3	chr8:67592259-67774257:+	SGK3_1_s9e49	alt_end	MACRO DOWN	FALSE	TRUE	0.309	0.081	678	690	981	1143		-0.789	0	285	402	2323	1926
SHANK2	chr11:70507783-70666787:-	SHANK2_1_s0e16	alt_start	MACRO UP	FALSE	TRUE	0.315	0	295	228	445	425		0.684	0	746	538	307	337
NRG1	chr8:31497267-32453345:+	NRG1_1_s0e5	alt_start	MACRO UP	FALSE	TRUE	0.317	0	659	714	460	655		0.526	0	531	589	1868	2797
PBLD	chr10:70045104-70048239:-	PBLD_4_s17e20	alt_end	MACRO DOWN	FALSE	TRUE	0.322	0.405	1240	1227	111	112		-0.607	0	1166	1342	132	94
TTC39B	chr9:15267946-15307244:-	TTC39B_1_s0e5	alt_start	MACRO UP	FALSE	TRUE	0.328	0.272	219	194	502	502		0.632	0	619	510	603	753
C9orf72	chr9:27546543-27561582:-	C9orf72_2_s11e25	alt_end	MACRO UP	FALSE	TRUE	0.33	0.207	243	160	140	108		0.86	0	367	236	137	147
CAST	chr5:96063234-96064856:+	CAST_1_s16e20	alt_start	MACRO UP	FALSE	TRUE	0.333	0.184	1450	1205	339	330		0.627	0	962	632	303	323
APOC1	chr19:45417746-45418128:+	APOC1_(62)	alt_cassette	MACRO DOWN	FALSE	TRUE	0.336	0.099	331	252	184	167		-0.627	0	436	516	370	282
C7orf44	chr7:43648083-43679047:-	C7orf44_2_s16e26	alt_end	MACRO DOWN	FALSE	TRUE	0.342	0	517	413	1466	1470		-0.59	0	336	396	1204	932
COG6	chr13:40230016-40233500:+	COG6_(65)	alt_cassette	MACRO UP	FALSE	TRUE	0.347	0.017	655	628	92	106		0.748	0	427	257	63	64
RFC3	chr13:34409354-34540695:+	RFC3_1_s15e20	alt_end	MACRO DOWN	FALSE	TRUE	0.352	0	456	346	795	758		-0.599	0	198	160	554	292
RAD54B	chr8:95384187-95444838:-	RAD54B_1_s9e36	alt_end	MACRO DOWN	FALSE	TRUE	0.353	0.012	408	312	538	529		-0.724	0	91	87	347	187
MACF1	chr1:39945681-39950272:+	MACF1_(111)	alt_cassette	MACRO UP	FALSE	TRUE	0.355	0	2300	2022	368	439		0.865	0	6993	7247	540	1015
SGK1	chr6:134495724-134639196:-	SGK1_1_s0e10	alt_start	MACRO UP	FALSE	TRUE	0.358	0	77	62	675	707		0.964	0	7893	5170	684	861
CD320	chr19:8368857-8369914:-	CD320_1_s4e7	complex	MACRO DOWN	FALSE	TRUE	0.364	0.249	2192	2002	262	271		-0.632	0	2553	2890	320	261
KDELR2	chr7:6448759-6502806:-	KDELR2_1_s9e42	alt_end	MACRO UP	FALSE	TRUE	0.366	0.007	2209	1734	1829	1696		0.88	0	4177	2614	670	776
APBB2	chr4:40936716-40946881:-	APBB2_(63)	alt_cassette	MACRO UP	FALSE	TRUE	0.371	0.104	134	116	114	116		1.048	0	544	424	207	318
DCAF11	chr14:24586602-24587263:+	DCAF11_(65)	alt_cassette	MACRO DOWN	FALSE	TRUE	0.391	0	187	171	838	963		-0.525	0	187	223	1193	965
C15orf38	chr15:90454051-90456222:-	C15orf38_1_s0e5	alt_start	MACRO DOWN	FALSE	TRUE	0.396	0.016	912	804	192	225		-0.825	0	1034	1262	217	154
MREG	chr2:216808304-216808989:-	MREG_(683)	retained_int	MACRO DOWN	FALSE	TRUE	0.396	0.01	119	94	1255	1310		-0.726	0	188	254	1001	922
TRPM3	chr9:73150367-73152037:-	TRPM3_(1668)	retained_int	MACRO UP	FALSE	TRUE	0.399	0.137	135	127	210	238		0.554	0	404	326	141	155
ABCB9	chr12:123444869-123459752:-	ABCB9_1_s0e5	alt_start	MACRO DOWN	FALSE	TRUE	0.414	0	445	352	187	202		-0.602	0	289	340	243	204
TIPARP	chr3:156392378-156395445:+	TIPARP_1_s0e5	alt_start	MACRO UP	FALSE	TRUE	0.415	0.11	219	142	611	485		1.139	0	323	398	833	2348
CHRM3	chr1:239549864-239795523:+	CHRM3_1_s0e9	alt_start	MACRO UP	FALSE	TRUE	0.424	0.065	416	326	98	107		1.206	0	126	100	355	729
C12orf24	chr12:110924522-110925665:+	C12orf24_(1141)	retained_int	MACRO DOWN	FALSE	TRUE	0.424	0.447	314	322	250	307		-0.712	0	101	204	129	146
CECR2	chr22:18018808-18033845:+	CECR2_3_s27e34	alt_end	MACRO DOWN	FALSE	TRUE	0.432	0.149	407	317	138	127		-0.523	0	305	310	129	92
ITIH4	chr3:52867263-52867398:-	ITIH4_(133)	retained_int	MACRO UP	FALSE	TRUE	0.433	0.061	582	592	113	140		0.836	0.018	1353	956	211	245
NR1H3	chr11:47283277-47283469:+	NR1H3_(190)	retained_int	MACRO UP	FALSE	TRUE	0.443	0	677	622	324	405		0.968	0	1294	549	450	359
SERPINA1	chr14:94845948-94847207:-	SERPINA1_(219)	alt_5	MACRO DOWN	FALSE	TRUE	0.446	0	242	197	332	364		-0.993	0.006	455	752	404	431
FADS3	chr11:61643448-61643582:-	FADS3_(26)	alt_3	MACRO UP	FALSE	TRUE	0.447	0	1492	1085	509	511		0.641	0	1564	1088	664	722
CYP51A1	chr7:91761186-91808845:-	CYP51A1_1_s0e7	alt_start	MACRO UP	FALSE	TRUE	0.448	0	3887	2518	318	286		0.837	0	2060	1055	215	217
GFPT1	chr2:69577315-69581620:-	GFPT1_(54)	alt_cassette	MACRO UP	FALSE	TRUE	0.453	0	4100	2839	264	248		0.606	0	4286	2798	152	145
PDE6D	chr2:232602722-232645774:-	PDE6D_1_s1e7	alt_end	MACRO UP	FALSE	TRUE	0.455	0	1578	1339	122	134		0.505	0	2360	2152	105	130
MAST4	chr5:66282271-66410047:+	MAST4_1_s17e76	alt_end	MACRO UP	FALSE	TRUE	0.456	0	194	159	186	214		0.795	0	377	234	1626	1714
BAZ2B	chr2:160285771-160289267:-	BAZ2B_(294)	alt_cassette	MACRO UP	FALSE	TRUE	0.458	0	298	201	775	761		0.529	0	130	111	269	352
PTPN20A	chr10:46640598-46641003:-	PTPN20A_1_s0e3	alt_start	MACRO UP	FALSE	TRUE	0.482	0.041	206	199	1214	1496		0.527	0	330	257	1412	1581
CTBP2	chr10:126727724-126848887:-	CTBP2_1_s3e11	complex	MACRO DOWN	FALSE	TRUE	0.487	0.108	446	391	342	384		-2	0	426	393	738	168
CDON	chr11:125873971-125875653:-	CDON_1_s24e29	alt_end	MACRO DOWN	FALSE	TRUE	0.489	0.109	995	740	148	137		-0.569	0	579	797	80	80
RCBTB2	chr13:49064387-49089877:-	RCBTB2_1_s0e37	alt_start	MACRO DOWN	FALSE	TRUE	0.493	0.016	145	147	512	658		-0.52	0	188	343	1558	2070
ST3GAL4	chr11:126277529-126278201:+	ST3GAL4_(96)	alt_cassette	MACRO DOWN	FALSE	TRUE	0.499	0.083	109	110	932	1175		-0.729	0	136	132	1250	710
ZBTB8A	chr1:32930657-33019059:+	ZBTB8A_1_s0e16	alt_start	MACRO UP	FALSE	TRUE	0.509	0.113	86	68	1110	1089		0.667	0	118	86	924	1035
PCGF5	chr10:92982740-93044021:+	PCGF5_2_s5e24	alt_end	MACRO DOWN	FALSE	TRUE	0.547	0.046	249	207	123	132		-0.741	0	429	453	665	415
ST3GAL4	chr11:126276367-126276837:+	ST3GAL4_1_s0e12	alt_start	MACRO DOWN	FALSE	TRUE	0.577	0.103	240	248	1180	1550		-1.139	0	254	300	2114	1117
CLK4	chr5:178043949-178044344:-	CLK4_(393)	retained_int	MACRO DOWN	FALSE	TRUE	0.583	0.093	217	213	191	246		-0.511	0	260	389	166	172
NIPA1	chr15:23052755-23060814:-	NIPA1_(82)	alt_cassette	MACRO UP	FALSE	TRUE	0.585	0.107	175	134	134	152		0.623	0	173	122	126	144
PDE4DIP	chr1:145021167-145075629:-	PDE4DIP_1_s1e7	alt_end	MACRO UP	FALSE	TRUE	0.644	0.071	85	72	726	820		0.51	0	110	88	420	437
MLKL	chr16:74708998-74709252:-	MLKL_(30)	alt_5	MACRO UP	FALSE	TRUE	0.698	0.013	412	324	287	451		0.569	0	159	104	966	1001
APBA2	chr15:29385423-29390692:+	APBA2_(36)	alt_cassette	MACRO UP	FALSE	TRUE	0.749	0.013	374	242	151	152		0.741	0	398	283	166	183
MTHFD1L	chr6:151209117-151423023:+	MTHFD1L_3_s17e62	alt_end	MACRO UP	FALSE	TRUE	1.048	0.053	1395	898	110	111		0.494	0	1734	1379	105	133
RORB	chr9:77112251-77245197:+	RORB_1_s0e5	alt_start	MACRO DOWN	FALSE	TRUE	1.343	0.31	113	119	693	1026		-0.695	0	91	89	1513	914
GPD1	chr12:50498534-50499399:+	GPD1_(68)	alt_3	MACRO UP	FALSE	TRUE	NA	NA	NA	NA	NA	NA		0.924	0.008	104	85	326	408
POLD1	chr19:50910672-50912041:+	POLD1_(77)	alt_3	MACRO UP	FALSE	TRUE	NA	NA	NA	NA	NA	NA		1.14	0	154	85	900	1046
SLC22A6	chr11:62744727-62746959:-	SLC22A6_(131)	alt_3	MACRO DOWN	FALSE	TRUE	NA	NA	NA	NA	NA	NA		-0.573	0	154	244	206	227
SLC7A8	chr14:23597405-23598858:-	SLC7A8_(167)	alt_3	MACRO DOWN	FALSE	TRUE	NA	NA	NA	NA	NA	NA		-1.626	0	449	1138	194	161
STRA6	chr15:74490159-74494495:-	STRA6_(43)	alt_3	MACRO UP	FALSE	TRUE	NA	NA	NA	NA	NA	NA		0.686	0	343	245	555	610
PYROXD2	chr10:100150511-100150766:-	PYROXD2_(138)	alt_5	MACRO DOWN	FALSE	TRUE	NA	NA	NA	NA	NA	NA		-1.258	0	100	236	215	237
ARHGAP6	chrX:11272827-11682360:-	ARHGAP6_(96)	alt_cassette	MACRO UP	FALSE	TRUE	NA	NA	NA	NA	NA	NA		0.603	0	188	135	86	89
ARID4A	chr14:58832340-58833600:+	ARID4A_(45)	alt_cassette	MACRO UP	FALSE	TRUE	NA	NA	NA	NA	NA	NA		0.552	0	59	54	1100	1489
C19orf57	chr19:13996868-14003598:-	C19orf57_(1275)	alt_cassette	MACRO DOWN	FALSE	TRUE	NA	NA	NA	NA	NA	NA		-0.509	0	119	168	223	216
C20orf71	chr20:31811767-31812903:+	C20orf71_(108)	alt_cassette	MACRO UP	FALSE	TRUE	NA	NA	NA	NA	NA	NA		0.815	0.014	185	127	360	403
CADM2	chr3:86010797-86114754:+	CADM2_(120)	alt_cassette	MACRO UP	FALSE	TRUE	NA	NA	NA	NA	NA	NA		0.754	0	64	55	189	297
CAPRIN2	chr12:30869610-30873744:-	CAPRIN2_(147)	alt_cassette	MACRO UP	FALSE	TRUE	NA	NA	NA	NA	NA	NA		0.764	0	106	84	3577	4788
CCNJL	chr5:159680805-159682555:-	CCNJL_(207)	alt_cassette	MACRO DOWN	FALSE	TRUE	NA	NA	NA	NA	NA	NA		-0.556	0	66	97	284	270
CDC45L	chr22:19468568-19471384:+	CDC45L_(138)	alt_cassette	MACRO DOWN	FALSE	TRUE	NA	NA	NA	NA	NA	NA		-0.659	0	76	62	403	209
CIZ1	chr9:130948055-130952607:-	CIZ1_(72)	alt_cassette	MACRO UP	FALSE	TRUE	NA	NA	NA	NA	NA	NA		0.502	0	259	195	4216	4726
CLASP1	chr2:122135225-122144697:-	CLASP1_(117)	alt_cassette	MACRO UP	FALSE	TRUE	NA	NA	NA	NA	NA	NA		0.553	0	1103	905	148	183
CLEC4M	chr19:7831693-7833723:+	CLEC4M_(113)	alt_cassette	MACRO DOWN	FALSE	TRUE	NA	NA	NA	NA	NA	NA		-0.573	0	159	156	832	500
CXADR	chr21:18919511-18937745:+	CXADR_(205)	alt_cassette	MACRO DOWN	FALSE	TRUE	NA	NA	NA	NA	NA	NA		-0.503	0	231	252	285	234
DOCK10	chr2:225653887-225658116:-	DOCK10_(99)	alt_cassette	MACRO UP	FALSE	TRUE	NA	NA	NA	NA	NA	NA		0.898	0	110	62	3716	4120
DPP4	chr2:162902122-162903424:-	DPP4_(104)	alt_cassette	MACRO DOWN	FALSE	TRUE	NA	NA	NA	NA	NA	NA		-0.649	0	62	82	141	133
FAM70A	chrX:119419070-119421008:-	FAM70A_(72)	alt_cassette	MACRO DOWN	FALSE	TRUE	NA	NA	NA	NA	NA	NA		-0.58	0	568	902	115	127
FBXO16	chr8:28321335-28340864:-	FBXO16_(36)	alt_cassette	MACRO DOWN	FALSE	TRUE	NA	NA	NA	NA	NA	NA		-0.507	0	71	83	120	95
GTF2IRD2B	chr7:74541771-74548942:+	GTF2IRD2B_(44)	alt_cassette	MACRO UP	FALSE	TRUE	NA	NA	NA	NA	NA	NA		0.596	0	77	69	350	476
GUCY1A2	chr11:106579392-106647164:-	GUCY1A2_(93)	alt_cassette	MACRO DOWN	FALSE	TRUE	NA	NA	NA	NA	NA	NA		-0.514	0	216	337	149	147
HELLS	chr10:96342816-96347985:+	HELLS_(138)	alt_cassette	MACRO UP	FALSE	TRUE	NA	NA	NA	NA	NA	NA		0.884	0	326	205	68	70
IFT52	chr20:42265893-42275575:+	IFT52_(146)	alt_cassette	MACRO DOWN	FALSE	TRUE	NA	NA	NA	NA	NA	NA		-0.605	0	59	71	512	420
IL24	chr1:207073702-207075342:+	IL24_(159)	alt_cassette	MACRO UP	FALSE	TRUE	NA	NA	NA	NA	NA	NA		0.575	0	64	67	291	461
JAKMIP2	chr5:146971249-146991868:-	JAKMIP2_(71)	alt_cassette	MACRO UP	FALSE	TRUE	NA	NA	NA	NA	NA	NA		0.96	0	393	155	75	57
KCNIP2	chr10:103588015-103588383:-	KCNIP2_(59)	alt_cassette	MACRO UP	FALSE	TRUE	NA	NA	NA	NA	NA	NA		1.013	0	158	184	272	640
LEF1	chr4:109000770-109004511:-	LEF1_(84)	alt_cassette	MACRO UP	FALSE	TRUE	NA	NA	NA	NA	NA	NA		0.915	0	456	254	578	576
LILRA6	chr19:54723114-54724024:-	LILRA6_(51)	alt_cassette	MACRO UP	FALSE	TRUE	NA	NA	NA	NA	NA	NA		1.472	0	257	157	528	841
MTUS1	chr8:17581342-17601112:-	MTUS1_(61)	alt_cassette	MACRO DOWN	FALSE	TRUE	NA	NA	NA	NA	NA	NA		-0.579	0	393	543	71	69
MTX1	chr1:155180418-155182175:+	MTX1_(93)	alt_cassette	MACRO DOWN	FALSE	TRUE	NA	NA	NA	NA	NA	NA		-0.508	0	64	89	1457	1362
MYO3B	chr2:171400498-171508137:+	MYO3B_(31)	alt_cassette	MACRO UP	FALSE	TRUE	NA	NA	NA	NA	NA	NA		0.611	0	85	67	119	135
NFATC2	chr20:50007988-50048603:-	NFATC2_(88)	alt_cassette	MACRO UP	FALSE	TRUE	NA	NA	NA	NA	NA	NA		0.831	0	68	56	470	747
NRCAM	chr7:107864280-107866651:-	NRCAM_(57)	alt_cassette	MACRO DOWN	FALSE	TRUE	NA	NA	NA	NA	NA	NA		-1.065	0	69	133	772	679
OSBPL9	chr1:52195796-52212381:+	OSBPL9_(96)	alt_cassette	MACRO UP	FALSE	TRUE	NA	NA	NA	NA	NA	NA		0.559	0	204	158	874	948
PTGES	chr9:132511016-132515165:-	PTGES_(122)	alt_cassette	MACRO UP	FALSE	TRUE	NA	NA	NA	NA	NA	NA		0.572	0	334	205	378	388
PYROXD2	chr10:100147064-100150354:-	PYROXD2_(155)	alt_cassette	MACRO UP	FALSE	TRUE	NA	NA	NA	NA	NA	NA		0.657	0	89	90	120	192
RAB17	chr2:238486025-238494640:-	RAB17_(152)	alt_cassette	MACRO DOWN	FALSE	TRUE	NA	NA	NA	NA	NA	NA		-0.546	0	386	469	200	166
RAP1GAP	chr1:21929406-21932558:-	RAP1GAP_(78)	alt_cassette	MACRO UP	FALSE	TRUE	NA	NA	NA	NA	NA	NA		0.619	0	184	128	75	85
SLC37A4	chr11:118896039-118896676:-	SLC37A4_(66)	alt_cassette	MACRO UP	FALSE	TRUE	NA	NA	NA	NA	NA	NA		0.538	0	155	119	321	325
SLC4A7	chr3:27418336-27424643:-	SLC4A7_(108)	alt_cassette	MACRO UP	FALSE	TRUE	NA	NA	NA	NA	NA	NA		0.538	0	119	76	2491	2320
SLMAP	chr3:57882659-57894802:+	SLMAP_(123)	alt_cassette	MACRO UP	FALSE	TRUE	NA	NA	NA	NA	NA	NA		0.796	0	78	55	443	539
SNTG1	chr8:51621538-51705230:+	SNTG1_(111)	alt_cassette	MACRO DOWN	FALSE	TRUE	NA	NA	NA	NA	NA	NA		-1.179	0	87	61	287	86
SPARCL1	chr4:88420737-88450196:-	SPARCL1_(102)	alt_cassette	MACRO UP	FALSE	TRUE	NA	NA	NA	NA	NA	NA		0.695	0	65	67	127	196
SRPX	chrX:38033604-38079948:-	SRPX_(60)	alt_cassette	MACRO DOWN	FALSE	TRUE	NA	NA	NA	NA	NA	NA		-1.023	0	239	299	337	231
STK33	chr11:8496613-8615290:-	STK33_(149)	alt_cassette	MACRO DOWN	FALSE	TRUE	NA	NA	NA	NA	NA	NA		-0.677	0	161	239	140	138
STXBP6	chr14:25326363-25443870:-	STXBP6_(162)	alt_cassette	MACRO DOWN	FALSE	TRUE	NA	NA	NA	NA	NA	NA		-0.725	0	63	76	81	64
TBX3	chr12:115117456-115118683:-	TBX3_(60)	alt_cassette	MACRO DOWN	FALSE	TRUE	NA	NA	NA	NA	NA	NA		-0.745	0	84	74	696	387
TMEM217	chr6:37180772-37225343:-	TMEM217_(616)	alt_cassette	MACRO DOWN	FALSE	TRUE	NA	NA	NA	NA	NA	NA		-1.054	0	300	334	411	243
TPK1	chr7:144345972-144380001:-	TPK1_(121)	alt_cassette	MACRO UP	FALSE	TRUE	NA	NA	NA	NA	NA	NA		0.561	0	89	66	161	166
TPO	chr2:1460054-1488367:+	TPO_(519)	alt_cassette	MACRO DOWN	FALSE	TRUE	NA	NA	NA	NA	NA	NA		-0.542	0	73	88	166	140
TYMS	chr18:662320-670691:+	TYMS_(102)	alt_cassette	MACRO DOWN	FALSE	TRUE	NA	NA	NA	NA	NA	NA		-1.471	0	64	72	950	447
VTCN1	chr1:117695991-117712728:-	VTCN1_(348)	alt_cassette	MACRO UP	FALSE	TRUE	NA	NA	NA	NA	NA	NA		0.643	0	88	67	436	484
ZNF480	chr19:52803737-52819086:+	ZNF480_(127)	alt_cassette	MACRO UP	FALSE	TRUE	NA	NA	NA	NA	NA	NA		0.524	0	103	74	1017	1042
ACSM3	chr16:20797480-20808479:+	ACSM3_1_s17e29	alt_end	MACRO UP	FALSE	TRUE	NA	NA	NA	NA	NA	NA		0.604	0	111	93	116	142
AF400501	chr15:25456885-25479764:+	AF400501_1_s40e85	alt_end	MACRO DOWN	FALSE	TRUE	NA	NA	NA	NA	NA	NA		-0.792	0	53	97	212	218
AK091704	chr20:57098862-57194946:+	AK091704_2_s9e15	alt_end	MACRO UP	FALSE	TRUE	NA	NA	NA	NA	NA	NA		0.881	0	167	145	98	133
CDCP1	chr3:45123768-45151964:-	CDCP1_1_s7e19	alt_end	MACRO DOWN	FALSE	TRUE	NA	NA	NA	NA	NA	NA		-0.81	0	1444	2562	149	147
DFNB31	chr9:117164359-117240832:-	DFNB31_1_s5e29	alt_end	MACRO UP	FALSE	TRUE	NA	NA	NA	NA	NA	NA		0.519	0	106	121	360	615
GPD2	chr2:157439426-157470247:+	GPD2_2_s35e41	alt_end	MACRO DOWN	FALSE	TRUE	NA	NA	NA	NA	NA	NA		-1.128	0	58	62	1114	571
HIST1H2BD	chr6:26158787-26171576:+	HIST1H2BD_1_s1e5	alt_end	MACRO DOWN	FALSE	TRUE	NA	NA	NA	NA	NA	NA		-1.37	0	294	768	73	73
HLA-F	chr6:29693820-29695073:+	HLA-F_2_s11e16	alt_end	MACRO DOWN	FALSE	TRUE	NA	NA	NA	NA	NA	NA		-0.906	0.047	250	519	106	144
KDELR3	chr22:38877469-38879445:+	KDELR3_1_s7e11	alt_end	MACRO UP	FALSE	TRUE	NA	NA	NA	NA	NA	NA		1.06	0	535	186	95	73
KLRC2	chr12:10570942-10587084:-	KLRC2_1_s5e31	alt_end	MACRO UP	FALSE	TRUE	NA	NA	NA	NA	NA	NA		1.165	0	86	85	140	296
MARK1	chr1:220754460-220837799:+	MARK1_1_s5e8	alt_end	MACRO UP	FALSE	TRUE	NA	NA	NA	NA	NA	NA		0.708	0	198	157	108	132
MRPL30	chr2:99811652-99812219:+	MRPL30_1_s31e34	alt_end	MACRO UP	FALSE	TRUE	NA	NA	NA	NA	NA	NA		0.525	0	1633	1454	77	93
NTRK3	chr15:88472421-88576087:-	NTRK3_2_s25e35	alt_end	MACRO UP	FALSE	TRUE	NA	NA	NA	NA	NA	NA		0.786	0	567	521	458	721
PCDHAC2	chr5:140251079-140358533:+	PCDHAC2_1_s34e50	alt_end	MACRO DOWN	FALSE	TRUE	NA	NA	NA	NA	NA	NA		-0.565	0	965	1343	71	68
PLA2R1	chr2:160798011-160803311:-	PLA2R1_1_s53e61	alt_end	MACRO DOWN	FALSE	TRUE	NA	NA	NA	NA	NA	NA		-0.522	0	109	119	90	66
SERPINA9	chr14:94929057-94931043:-	SERPINA9_2_s13e17	alt_end	MACRO DOWN	FALSE	TRUE	NA	NA	NA	NA	NA	NA		-0.556	0	193	275	86	78
SOD2	chr6:160100330-160103505:-	SOD2_1_s10e14	alt_end	MACRO UP	FALSE	TRUE	NA	NA	NA	NA	NA	NA		0.54	0	805	597	3660	3988
STRA6	chr15:74471807-74487642:-	STRA6_2_s22e50	alt_end	MACRO DOWN	FALSE	TRUE	NA	NA	NA	NA	NA	NA		-0.969	0	133	114	797	366
TRPM8	chr2:234851392-234928166:+	TRPM8_3_s14e19	alt_end	MACRO DOWN	FALSE	TRUE	NA	NA	NA	NA	NA	NA		-0.566	0	771	1061	195	188
TUBA8	chr22:18613773-18629275:+	TUBA8_1_s23e27	alt_end	MACRO DOWN	FALSE	TRUE	NA	NA	NA	NA	NA	NA		-0.587	0	179	270	141	136
BHLHB9	chrX:101975653-102003626:+	BHLHB9_1_s0e7	alt_start	MACRO UP	FALSE	TRUE	NA	NA	NA	NA	NA	NA		0.542	0	79	63	344	406
C1QTNF9	chr13:24825855-24858272:+	C1QTNF9_1_s18e22	alt_start	MACRO DOWN	FALSE	TRUE	NA	NA	NA	NA	NA	NA		-0.864	0.006	358	391	525	362
C9orf46	chr9:5436694-5630071:-	C9orf46_1_s0e9	alt_start	MACRO UP	FALSE	TRUE	NA	NA	NA	NA	NA	NA		0.599	0	831	696	226	275
DIAPH3	chr13:60584803-60616954:-	DIAPH3_1_s9e17	alt_start	MACRO UP	FALSE	TRUE	NA	NA	NA	NA	NA	NA		0.921	0	282	169	60	68
DIXDC1	chr11:111851461-111853063:+	DIXDC1_1_s16e19	alt_start	MACRO UP	FALSE	TRUE	NA	NA	NA	NA	NA	NA		0.541	0	204	126	99	94
ISLR	chr15:74466086-74467191:+	ISLR_1_s0e5	alt_start	MACRO DOWN	FALSE	TRUE	NA	NA	NA	NA	NA	NA		-0.5	0	290	293	115	83
LRRC43	chr12:122652265-122669065:+	LRRC43_1_s0e5	alt_start	MACRO DOWN	FALSE	TRUE	NA	NA	NA	NA	NA	NA		-0.552	0	134	164	428	352
MAN1C1	chr1:25943958-26107430:+	MAN1C1_1_s0e22	alt_start	MACRO DOWN	FALSE	TRUE	NA	NA	NA	NA	NA	NA		-0.746	0	160	189	1052	752
MDK	chr11:46402333-46403308:+	MDK_1_s0e4	alt_start	MACRO DOWN	FALSE	TRUE	NA	NA	NA	NA	NA	NA		-0.554	0	2246	2426	309	240
MICAL1	chr6:109775442-109777190:-	MICAL1_1_s0e4	alt_start	MACRO DOWN	FALSE	TRUE	NA	NA	NA	NA	NA	NA		-0.721	0	261	332	251	201
NRG1	chr8:32453345-32505903:+	NRG1_1_s0e13	alt_start	MACRO DOWN	FALSE	TRUE	NA	NA	NA	NA	NA	NA		-0.549	0	577	1046	7182	10076
NTM	chr11:131781457-132081915:+	NTM_1_s0e10	alt_start	MACRO UP	FALSE	TRUE	NA	NA	NA	NA	NA	NA		0.896	0	63	70	284	583
PCDH11X	chrX:91034303-91090459:+	PCDH11X_1_s0e10	alt_start	MACRO DOWN	FALSE	TRUE	NA	NA	NA	NA	NA	NA		-0.655	0	82	63	965	461
SDCBP2	chr20:1301079-1373477:-	SDCBP2_1_s3e16	alt_start	MACRO UP	FALSE	TRUE	NA	NA	NA	NA	NA	NA		1.495	0	303	122	265	286
SGIP1	chr1:66999824-67161116:+	SGIP1_1_s0e40	alt_start	MACRO DOWN	FALSE	TRUE	NA	NA	NA	NA	NA	NA		-1.566	0	81	414	164	291
SGMS2	chr4:108745718-108816465:+	SGMS2_1_s0e5	alt_start	MACRO DOWN	FALSE	TRUE	NA	NA	NA	NA	NA	NA		-0.621	0	73	62	655	373
SNTG1	chr8:50822348-51085120:+	SNTG1_1_s0e5	alt_start	MACRO UP	FALSE	TRUE	NA	NA	NA	NA	NA	NA		0.607	0	1767	363	451	136
CCM2	chr7:45104245-45112324:+	CCM2_2_s11e17	complex	MACRO UP	FALSE	TRUE	NA	NA	NA	NA	NA	NA		0.501	0	90	77	1567	1741
CENPK	chr5:64850773-64857323:-	CENPK_1_s3e6	complex	MACRO DOWN	FALSE	TRUE	NA	NA	NA	NA	NA	NA		-0.629	0	58	55	405	221
FAM49B	chr8:130891717-130908994:-	FAM49B_2_s13e14	complex	MACRO DOWN	FALSE	TRUE	NA	NA	NA	NA	NA	NA		-0.624	0	210	227	110	77
FBXO7	chr22:32871385-32875119:+	FBXO7_1_s3e6	complex	MACRO DOWN	FALSE	TRUE	NA	NA	NA	NA	NA	NA		-0.56	0	209	186	271	175
GPR133	chr12:131569208-131616269:+	GPR133_2_s31e43	complex	MACRO UP	FALSE	TRUE	NA	NA	NA	NA	NA	NA		0.534	0	250	204	344	422
GYPE	chr4:144793405-144801563:-	GYPE_1_s3e11	complex	MACRO DOWN	FALSE	TRUE	NA	NA	NA	NA	NA	NA		-0.66	0	69	75	158	103
MLKL	chr16:74709302-74726239:-	MLKL_1_s5e17	complex	MACRO DOWN	FALSE	TRUE	NA	NA	NA	NA	NA	NA		-0.554	0	69	81	254	198
MSTO1	chr1:155580123-155580215:+	MSTO1_1_s1e4	complex	MACRO UP	FALSE	TRUE	NA	NA	NA	NA	NA	NA		0.513	0	447	316	568	601
NXF2B	chrX:101476654-101477417:+	NXF2B_1_s9e13	complex	MACRO UP	FALSE	TRUE	NA	NA	NA	NA	NA	NA		0.501	0	90	105	83	141
ZNF3	chr7:99673253-99679257:-	ZNF3_1_s3e10	complex	MACRO UP	FALSE	TRUE	NA	NA	NA	NA	NA	NA		0.702	0	184	149	507	632
ADM	chr11:10326776-10327226:+	ADM_(448)	retained_int	MACRO DOWN	FALSE	TRUE	NA	NA	NA	NA	NA	NA		-0.553	0	185	266	151	151
CAPN3	chr15:42694756-42694991:+	CAPN3_(233)	retained_int	MACRO UP	FALSE	TRUE	NA	NA	NA	NA	NA	NA		0.813	0	259	247	103	168
CDKN2D	chr19:10679344-10679622:-	CDKN2D_(276)	retained_int	MACRO UP	FALSE	TRUE	NA	NA	NA	NA	NA	NA		0.84	0	1789	1594	863	1262
DOCK8	chr9:369447-370229:+	DOCK8_(780)	retained_int	MACRO UP	FALSE	TRUE	NA	NA	NA	NA	NA	NA		1.003	0	67	72	418	779
ERRFI1	chr1:8074456-8075367:-	ERRFI1_(909)	retained_int	MACRO DOWN	FALSE	TRUE	NA	NA	NA	NA	NA	NA		-0.654	0	395	726	114	138
GRN	chr17:42426670-42426793:+	GRN_(121)	retained_int	MACRO DOWN	FALSE	TRUE	NA	NA	NA	NA	NA	NA		-0.526	0	3484	4831	130	130
H2AFX	chr11:118964971-118965169:-	H2AFX_(196)	retained_int	MACRO DOWN	FALSE	TRUE	NA	NA	NA	NA	NA	NA		-0.689	0	951	917	1261	791
RGS3	chr9:116343285-116344351:+	RGS3_(1064)	retained_int	MACRO DOWN	FALSE	TRUE	NA	NA	NA	NA	NA	NA		-0.986	0	492	587	123	70
RHBDF2	chr17:74475359-74475814:-	RHBDF2_(453)	retained_int	MACRO UP	FALSE	TRUE	NA	NA	NA	NA	NA	NA		0.589	0	486	368	185	206
THTPA	chr14:24025552-24025951:+	THTPA_(397)	retained_int	MACRO UP	FALSE	TRUE	NA	NA	NA	NA	NA	NA		0.702	0	141	115	657	857
TM4SF1	chr3:149093375-149093466:-	TM4SF1_(89)	retained_int	MACRO DOWN	FALSE	TRUE	NA	NA	NA	NA	NA	NA		-0.693	0	1438	2425	202	233
ZNF767	chr7:149244867-149246283:-	ZNF767_(1414)	retained_int	MACRO UP	FALSE	TRUE	NA	NA	NA	NA	NA	NA		0.552	0	76	66	346	422
FCGRT	chr19:50017743-50027763:+	FCGRT_(93_119)	twin_cassett	MACRO UP	FALSE	TRUE	NA	NA	NA	NA	NA	NA		0.783	0	418	385	1025	1517
INPP5A	chr10:134540409-134579276:+	INPP5A_(96_75)	twin_cassett	MACRO UP	FALSE	TRUE	NA	NA	NA	NA	NA	NA		0.542	0	150	134	746	1038
MCF2	chrX:138664662-138669874:-	MCF2_(110_113)	twin_cassett	MACRO UP	FALSE	TRUE	NA	NA	NA	NA	NA	NA		0.576	0	86	64	131	147
SLC4A4	chr4:72400105-72420856:+	SLC4A4_(179_73)	twin_cassett	MACRO DOWN	FALSE	TRUE	NA	NA	NA	NA	NA	NA		-0.895	0	80	81	1590	910
SLC7A8	chr14:23600766-23609679:-	SLC7A8_(124_104)	twin_cassett	MACRO UP	FALSE	TRUE	NA	NA	NA	NA	NA	NA		0.867	0	62	83	813	2067
SUPT3H	chr6:45073743-45332937:-	SUPT3H_(89_96)	twin_cassett	MACRO DOWN	FALSE	TRUE	NA	NA	NA	NA	NA	NA		-0.611	0	61	98	83	86
