# Supplementary material for: Quaking promotes monocyte differentiation into pro-atherogenic macrophages by controlling pre-mRNA splicing and gene expression
Source: Nat Commun. 2016 Mar 31;7:10846. doi: 10.1038/ncomms10846 (PMC4821877; doi:10.1038/ncomms10846)
Supplement: Supplementary Data 7 — Ingenuity(r) Pathway Analysis (IPA) of THP-1 and PB monocytes and macrophage datasets. [file ncomms10846-s10.xlsx]

## Sheet: THP1 monocytes pathways
THP-1 monocytes expression
Ingenuity Canonical Pathways	-log(p-value)	Ratio	z-score	Molecules
Atherosclerosis Signaling	9.2E00	1.21E-01	NaN	CXCL8,APOE,ICAM1,PDGFA,PLA2G4C,CCR2,F3,LYZ,CCL2,ORM1,APOC1,IL1B,ORM2,PDGFD,TNF
Superpathway of Cholesterol Biosynthesis	8.23E00	2.86E-01	NaN	MVD,FDPS,DHCR7,ACAT2,HSD17B7,MSMO1,HMGCS1,CYP51A1
LXR/RXR Activation	7.42E00	1.07E-01	1.508	SCD,APOE,LYZ,ORM1,CCL2,APOC1,IL1B,ORM2,CD14,PTGS2,IL1RAP,TNF,CYP51A1
Hepatic Fibrosis / Hepatic Stellate Cell Activation	6.1E00	7.65E-02	NaN	CXCL8,ICAM1,PDGFA,FGF2,KLF6,VEGFC,VEGFA,CCL2,TGFB2,CD14,IL1B,PDGFD,IL1RAP,TNF
PPAR Signaling	5.8E00	1.06E-01	1.897	PPARG,JUN,PPARD,PDGFA,MRAS,IL1B,PTGS2,PDGFD,TNF,IL1RAP
HMGB1 Signaling	5.67E00	9.17E-02	-2.714	MAP2K6,CXCL8,ICAM1,JUN,CCL2,RND3,RHOB,MRAS,TGFB2,IL1B,TNF
Granulocyte Adhesion and Diapedesis	5.51E00	7.34E-02	NaN	CXCL8,ICAM1,C5AR1,MMP14,CCL3,CCL4L1/CCL4L2,CXCL10,CCL2,CCL3L1,CXCR2,IL1B,IL1RAP,TNF
IL-6 Signaling	4.97E00	8.62E-02	-2.333	VEGFA,MAP2K6,CXCL8,JUN,CYP19A1,MRAS,CD14,IL1B,TNF,IL1RAP
FXR/RXR Activation	4.63E00	7.87E-02	NaN	PPARG,APOE,ABCB4,ORM1,PCK2,CYP19A1,APOC1,ORM2,IL1B,TNF
Role of Pattern Recognition Receptors in Recognition of Bacteria and Viruses	4.63E00	7.87E-02	-2.000	PTX3,CXCL8,OAS1,C5AR1,OAS2,TGFB2,IL1B,EIF2AK2,C3AR1,TNF
Agranulocyte Adhesion and Diapedesis	4.49E00	6.35E-02	NaN	CXCL10,CXCL8,ICAM1,C5AR1,CCL2,CCL3L1,CXCR2,MMP14,IL1B,CCL3,TNF,CCL4L1/CCL4L2
Cholesterol Biosynthesis I	4.48E00	3.08E-01	NaN	DHCR7,HSD17B7,MSMO1,CYP51A1
Cholesterol Biosynthesis II (via 24,25-dihydrolanosterol)	4.48E00	3.08E-01	NaN	DHCR7,HSD17B7,MSMO1,CYP51A1
Cholesterol Biosynthesis III (via Desmosterol)	4.48E00	3.08E-01	NaN	DHCR7,HSD17B7,MSMO1,CYP51A1
Role of Tissue Factor in Cancer	4.35E00	8.18E-02	NaN	VEGFA,CXCL8,EGR1,MRAS,PLAUR,VEGFC,IL1B,RPS6KA2,F3
Role of Macrophages, Fibroblasts and Endothelial Cells in Rheumatoid Arthritis	4.28E00	5.03E-02	NaN	MAP2K6,CXCL8,C5AR1,ICAM1,PDGFA,FGF2,VEGFC,VEGFA,JUN,CCL2,MRAS,IL1B,PDGFD,IL1RAP,TNF
Role of Hypercytokinemia/hyperchemokinemia in the Pathogenesis of Influenza	4.25E00	1.33E-01	NaN	CXCL10,CXCL8,CCL2,IL1B,CCL3,TNF
Zymosterol Biosynthesis	4.18E00	5E-01	NaN	HSD17B7,MSMO1,CYP51A1
p38 MAPK Signaling	4.14E00	7.69E-02	-1.414	MAP2K6,DDIT3,DUSP1,PLA2G4C,TGFB2,IL1B,RPS6KA2,TNF,IL1RAP
IL-10 Signaling	4.13E00	1.03E-01	NaN	MAP2K6,JUN,CD14,IL1B,FCGR2B,TNF,IL1RAP
Role of MAPK Signaling in the Pathogenesis of Influenza	4.09E00	1.01E-01	NaN	CXCL10,MAP2K6,CCL2,PLA2G4C,MRAS,PTGS2,TNF
Glucocorticoid Receptor Signaling	4.09E00	5.09E-02	NaN	CXCL8,JUN,ICAM1,PCK2,CCL2,DUSP1,MRAS,TGFB2,SLPI,IL1B,PTGS2,CCL3,TNF,TSC22D3
Superpathway of Geranylgeranyldiphosphate Biosynthesis I (via Mevalonate)	3.98E00	2.35E-01	NaN	MVD,FDPS,ACAT2,HMGCS1
IL-17 Signaling	3.97E00	9.72E-02	NaN	CXCL10,MAP2K6,CXCL8,JUN,CCL2,MRAS,PTGS2
Superpathway of Serine and Glycine Biosynthesis I	3.94E00	4.29E-01	NaN	PSAT1,PHGDH,SHMT2
Clathrin-mediated Endocytosis Signaling	3.91E00	5.95E-02	NaN	VEGFA,APOE,LYZ,ORM1,PDGFA,FGF2,APOC1,ORM2,VEGFC,HIP1,PDGFD
Differential Regulation of Cytokine Production in Macrophages and T Helper Cells by IL-17A and IL-17F	3.88E00	2.22E-01	NaN	CCL2,IL1B,CCL3,TNF
LPS/IL-1 Mediated Inhibition of RXR Function	3.88E00	5.48E-02	-1.633	APOE,JUN,ALDH1L2,UST,APOC1,CD14,IL1B,HMGCS1,TNF,IL1RAP,PAPSS2,ACSL1
TREM1 Signaling	3.86E00	9.33E-02	-2.646	CXCL8,ICAM1,CCL2,IL1B,FCGR2B,CCL3,TNF
Cholecystokinin/Gastrin-mediated Signaling	3.83E00	7.92E-02	-2.121	MAP2K6,JUN,RND3,RHOB,MRAS,IL1B,PTGS2,TNF
VDR/RXR Activation	3.75E00	8.97E-02	NaN	CXCL10,SPP1,PPARD,PDGFA,TGFB2,CD14,KLF4
IL-12 Signaling and Production in Macrophages	3.66E00	6.67E-02	NaN	PPARG,APOE,LYZ,JUN,ORM1,TGFB2,APOC1,ORM2,TNF
Estrogen Biosynthesis	3.59E00	1.32E-01	NaN	CYP19A1,HSD17B7,HSD17B12,AKR1B15,CYP51A1
Folate Transformations I	3.57E00	3.33E-01	NaN	MTHFD1L,MTHFD2,SHMT2
Differential Regulation of Cytokine Production in Intestinal Epithelial Cells by IL-17A and IL-17F	3.44E00	1.74E-01	NaN	CCL2,IL1B,CCL3,TNF
Estrogen-Dependent Breast Cancer Signaling	3.43E00	9.52E-02	NaN	JUN,CYP19A1,MRAS,HSD17B7,HSD17B12,AKR1B15
IL-17A Signaling in Gastric Cells	3.3E00	1.6E-01	NaN	CXCL10,CXCL8,JUN,TNF
IL-8 Signaling	3.29E00	5.43E-02	-2.530	VEGFA,CXCL8,ICAM1,JUN,RND3,RHOB,CXCR2,MRAS,VEGFC,PTGS2
Role of IL-17F in Allergic Inflammatory Airway Diseases	3.29E00	1.14E-01	NaN	CXCL10,CXCL8,CCL2,IL1B,RPS6KA2
ILK Signaling	3.26E00	5.38E-02	-2.333	VEGFA,MAP2K6,JUN,RND3,RHOB,SNAI1,MUC1,VEGFC,PTGS2,TNF
Hepatic Cholestasis	3.09E00	5.56E-02	NaN	CXCL8,JUN,ABCB4,TGFB2,CD14,IL1B,TNF,IL1RAP,ATP8B1
Mevalonate Pathway I	3.06E00	2.31E-01	NaN	MVD,ACAT2,HMGCS1
Toll-like Receptor Signaling	3.05E00	8.11E-02	-1.342	MAP2K6,JUN,CD14,IL1B,EIF2AK2,TNF
HIF1α Signaling	3.04E00	6.86E-02	NaN	VEGFA,JUN,MMP14,MRAS,VEGFC,EGLN3,SLC2A3
Glioma Invasiveness Signaling	2.77E00	8.77E-02	-1.342	TIMP3,RND3,RHOB,MRAS,PLAUR
Production of Nitric Oxide and Reactive Oxygen Species in Macrophages	2.77E00	5E-02	-2.333	APOE,LYZ,JUN,ORM1,RND3,RHOB,APOC1,ORM2,TNF
Bladder Cancer Signaling	2.69E00	6.9E-02	NaN	VEGFA,CXCL8,FGF2,MMP14,MRAS,VEGFC
Tetrahydrofolate Salvage from 5,10-methenyltetrahydrofolate	2.66E00	4E-01	NaN	MTHFD1L,MTHFD2
Serine Biosynthesis	2.66E00	4E-01	NaN	PSAT1,PHGDH
Folate Polyglutamylation	2.66E00	4E-01	NaN	MTHFD1L,SHMT2
Acetate Conversion to Acetyl-CoA	2.66E00	4E-01	NaN	ACSS2,ACSL1
Communication between Innate and Adaptive Immune Cells	2.59E00	6.59E-02	NaN	CXCL10,CXCL8,HLA-DRA,IL1B,CCL3,TNF
IL-15 Signaling	2.49E00	7.58E-02	NaN	CXCL8,IL2RG,MRAS,AXL,TNF
Colorectal Cancer Metastasis Signaling	2.49E00	4.24E-02	-2.530	VEGFA,JUN,RND3,RHOB,MMP14,MRAS,TGFB2,VEGFC,PTGS2,TNF
MIF Regulation of Innate Immunity	2.48E00	9.76E-02	-2.000	JUN,PLA2G4C,CD14,PTGS2
Acute Phase Response Signaling	2.37E00	4.73E-02	-1.633	MAP2K6,JUN,ORM1,MRAS,ORM2,IL1B,TNF,IL1RAP
MSP-RON Signaling Pathway	2.3E00	8.7E-02	NaN	CCL2,RPS6KA2,CCR2,TNF
Airway Pathology in Chronic Obstructive Pulmonary Disease	2.22E00	2.5E-01	NaN	CXCL8,TNF
Histidine Degradation III	2.22E00	2.5E-01	NaN	MTHFD1L,MTHFD2
PDGF Signaling	2.21E00	6.49E-02	-1.342	JUN,PDGFA,MRAS,EIF2AK2,PDGFD
Pathogenesis of Multiple Sclerosis	2.12E00	2.22E-01	NaN	CXCL10,CCL3
Prostanoid Biosynthesis	2.12E00	2.22E-01	NaN	PTGS2,PTGDS
Acetone Degradation I (to Methylglyoxal)	2.12E00	1.11E-01	NaN	CYP19A1,AKR1B15,CYP51A1
Role of IL-17A in Arthritis	2.05E00	7.41E-02	NaN	MAP2K6,CXCL8,CCL2,PTGS2
Ketogenesis	2.02E00	2E-01	NaN	ACAT2,HMGCS1
UVA-Induced MAPK Signaling	1.97E00	5.68E-02	-2.000	JUN,MRAS,RPS6KA2,PARP9,PARP14
MIF-mediated Glucocorticoid Regulation	1.87E00	9.09E-02	NaN	PLA2G4C,CD14,PTGS2
Interferon Signaling	1.84E00	8.82E-02	NaN	IFIT3,OAS1,MX1
Asparagine Biosynthesis I	1.82E00	1E00	NaN	ASNS
Coagulation System	1.81E00	8.57E-02	NaN	PLAUR,F13A1,F3
CD40 Signaling	1.77E00	6.15E-02	NaN	MAP2K6,ICAM1,JUN,PTGS2
Isoleucine Degradation I	1.74E00	1.43E-01	NaN	BCAT1,ACAT2
PXR/RXR Activation	1.73E00	5.97E-02	NaN	SCD,PCK2,TNF,PAPSS2
Neurotrophin/TRK Signaling	1.73E00	5.97E-02	0.000	MAP2K6,JUN,SPRY1,MRAS
Macropinocytosis Signaling	1.71E00	5.88E-02	NaN	PDGFA,MRAS,CD14,PDGFD
Aryl Hydrocarbon Receptor Signaling	1.7E00	4.29E-02	NaN	JUN,ALDH1L2,NQO1,TGFB2,IL1B,TNF
tRNA Charging	1.68E00	7.69E-02	NaN	WARS,GARS,AARS
Regulation of the Epithelial-Mesenchymal Transition Pathway	1.66E00	3.8E-02	NaN	MAP2K6,FGF2,EGR1,SNAI1,MRAS,TGFB2,PDGFD
Role of PKR in Interferon Induction and Antiviral Response	1.65E00	7.5E-02	NaN	MAP2K6,EIF2AK2,TNF
Thyroid Cancer Signaling	1.65E00	7.5E-02	NaN	PPARG,CXCL10,MRAS
Renal Cell Carcinoma Signaling	1.65E00	5.63E-02	NaN	VEGFA,JUN,MRAS,EGLN3
Extrinsic Prothrombin Activation Pathway	1.62E00	1.25E-01	NaN	F13A1,F3
Oxidative Ethanol Degradation III	1.62E00	1.25E-01	NaN	ACSS2,ACSL1
mTOR Signaling	1.61E00	3.72E-02	-2.236	VEGFA,DDIT4,RND3,RHOB,MRAS,VEGFC,RPS6KA2
LPS-stimulated MAPK Signaling	1.61E00	5.48E-02	-1.000	MAP2K6,JUN,MRAS,CD14
Type I Diabetes Mellitus Signaling	1.59E00	4.55E-02	NaN	MAP2K6,HLA-DRA,IL1B,TNF,IL1RAP
VEGF Family Ligand-Receptor Interactions	1.55E00	5.26E-02	-2.000	VEGFA,PLA2G4C,MRAS,VEGFC
L-cysteine Degradation III	1.52E00	5E-01	NaN	GOT1
Sulfate Activation for Sulfonation	1.52E00	5E-01	NaN	PAPSS2
Cysteine Biosynthesis/Homocysteine Degradation	1.52E00	5E-01	NaN	CBS/CBSL
Glycine Biosynthesis I	1.52E00	5E-01	NaN	SHMT2
Glutamine Degradation I	1.52E00	5E-01	NaN	GLS
Germ Cell-Sertoli Cell Junction Signaling	1.46E00	3.75E-02	NaN	MAP2K6,RND3,RHOB,MRAS,TGFB2,TNF
Graft-versus-Host Disease Signaling	1.45E00	6.25E-02	NaN	HLA-DRA,IL1B,TNF
Ethanol Degradation IV	1.44E00	1E-01	NaN	ACSS2,ACSL1
TGF-β Signaling	1.37E00	4.6E-02	-1.000	MAP2K6,JUN,MRAS,TGFB2
Polyamine Regulation in Colon Cancer	1.37E00	9.09E-02	NaN	PPARG,SAT1
CD27 Signaling in Lymphocytes	1.36E00	5.77E-02	NaN	MAP2K6,JUN,CD70
Altered T Cell and B Cell Signaling in Rheumatoid Arthritis	1.35E00	4.55E-02	NaN	SPP1,HLA-DRA,IL1B,TNF
1,25-dihydroxyvitamin D3 Biosynthesis	1.35E00	3.33E-01	NaN	CYP2R1
Glutamate Degradation II	1.35E00	3.33E-01	NaN	GOT1
Aspartate Biosynthesis	1.35E00	3.33E-01	NaN	GOT1
PI3K Signaling in B Lymphocytes	1.35E00	3.91E-02	NaN	JUN,ATF3,ATF5,MRAS,FCGR2B
PAK Signaling	1.34E00	4.49E-02	-1.000	PDGFA,MRAS,PDGFD,TNF
IL-2 Signaling	1.34E00	5.66E-02	NaN	IL2RG,JUN,MRAS
IL-1 Signaling	1.31E00	4.4E-02	NaN	MAP2K6,JUN,MRAS,IL1RAP
Role of Osteoblasts, Osteoclasts and Chondrocytes in Rheumatoid Arthritis	1.31E00	3.2E-02	NaN	MAP2K6,SPP1,JUN,MMP14,IL1B,TNF,IL1RAP
B Cell Receptor Signaling	1.29E00	3.41E-02	NaN	RAP2B,MAP2K6,JUN,EGR1,MRAS,FCGR2B
Role of Cytokines in Mediating Communication between Immune Cells	1.28E00	5.36E-02	NaN	CXCL8,IL1B,TNF
Actin Nucleation by ARP-WASP Complex	1.28E00	5.36E-02	NaN	RND3,RHOB,MRAS
Human Embryonic Stem Cell Pluripotency	1.28E00	3.73E-02	NaN	PDGFA,FGF2,MRAS,TGFB2,PDGFD
Bupropion Degradation	1.26E00	8E-02	NaN	CYP19A1,CYP51A1
PPARα/RXRα Activation	1.26E00	3.35E-02	2.449	MAP2K6,JUN,MRAS,TGFB2,IL1B,IL1RAP
Glutamate Receptor Signaling	1.26E00	5.26E-02	NaN	GLS,GRIK2,GRIA3
NAD Salvage Pathway II	1.23E00	7.69E-02	NaN	NT5E,NMNAT3
Airway Inflammation in Asthma	1.23E00	2.5E-01	NaN	TNF
Spermine and Spermidine Degradation I	1.23E00	2.5E-01	NaN	SAT1
Geranylgeranyldiphosphate Biosynthesis	1.23E00	2.5E-01	NaN	FDPS
L-cysteine Degradation I	1.23E00	2.5E-01	NaN	GOT1
Amyotrophic Lateral Sclerosis Signaling	1.21E00	4.08E-02	NaN	VEGFA,VEGFC,GRIK2,GRIA3
TNFR2 Signaling	1.15E00	6.9E-02	NaN	JUN,TNF
Glioblastoma Multiforme Signaling	1.15E00	3.42E-02	-1.342	RND3,RHOB,PDGFA,MRAS,PDGFD
Gαq Signaling	1.14E00	3.4E-02	-1.342	RGS2,RGS18,RND3,RHOB,MRAS
Activation of IRF by Cytosolic Pattern Recognition Receptors	1.14E00	4.69E-02	NaN	JUN,IFIT2,TNF
Eicosanoid Signaling	1.14E00	4.69E-02	NaN	PLA2G4C,PTGS2,PTGDS
Trans, trans-farnesyl Diphosphate Biosynthesis	1.13E00	2E-01	NaN	FDPS
dTMP De Novo Biosynthesis	1.13E00	2E-01	NaN	SHMT2
Hypoxia Signaling in the Cardiovascular System	1.12E00	4.62E-02	NaN	VEGFA,JUN,NQO1
Pancreatic Adenocarcinoma Signaling	1.11E00	3.77E-02	NaN	VEGFA,TGFB2,VEGFC,PTGS2
CXCR4 Signaling	1.09E00	3.29E-02	-2.236	JUN,RND3,RHOB,EGR1,MRAS
Fc Epsilon RI Signaling	1.08E00	3.67E-02	NaN	MAP2K6,PLA2G4C,MRAS,TNF
Renin-Angiotensin Signaling	1.08E00	3.67E-02	-2.000	JUN,CCL2,MRAS,TNF
Sphingosine-1-phosphate Signaling	1.08E00	3.67E-02	-1.000	RND3,RHOB,PDGFA,PDGFD
Superpathway of Methionine Degradation	1.08E00	6.25E-02	NaN	CBS/CBSL,GOT1
CCR5 Signaling in Macrophages	1.06E00	4.35E-02	NaN	JUN,MRAS,CCL3
UDP-N-acetyl-D-glucosamine Biosynthesis II	1.06E00	1.67E-01	NaN	GFPT1
Glycogen Biosynthesis II (from UDP-D-Glucose)	1.06E00	1.67E-01	NaN	GBE1
NAD Biosynthesis III	1.06E00	1.67E-01	NaN	NMNAT3
Corticotropin Releasing Hormone Signaling	1.06E00	3.6E-02	NaN	VEGFA,JUN,NR4A1,PTGS2
Ethanol Degradation II	1.05E00	6.06E-02	NaN	ACSS2,ACSL1
T Helper Cell Differentiation	1.03E00	4.23E-02	NaN	IL2RG,HLA-DRA,TNF
Chemokine Signaling	1.03E00	4.23E-02	NaN	JUN,CCL2,MRAS
IL-9 Signaling	1.03E00	5.88E-02	NaN	IL2RG,TNF
Oncostatin M Signaling	1.03E00	5.88E-02	NaN	TIMP3,MRAS
Inhibition of Angiogenesis by TSP1	1.03E00	5.88E-02	NaN	VEGFA,JUN
G-Protein Coupled Receptor Signaling	1.02E00	2.73E-02	NaN	GABBR2,RGS2,RGS18,DUSP1,CXCR2,MRAS,PDE4B
IL-17A Signaling in Fibroblasts	1.01E00	5.71E-02	NaN	JUN,CCL2
NAD Biosynthesis from 2-amino-3-carboxymuconate Semialdehyde	9.95E-01	1.43E-01	NaN	NMNAT3
NAD Salvage Pathway III	9.95E-01	1.43E-01	NaN	NMNAT3
Aspartate Degradation II	9.95E-01	1.43E-01	NaN	GOT1
Stearate Biosynthesis I (Animals)	9.89E-01	5.56E-02	NaN	AKR1B15,ACSL1
autophagy	9.89E-01	5.56E-02	NaN	WIPI1,SQSTM1
Complement System	9.69E-01	5.41E-02	NaN	C5AR1,C3AR1
IL-4 Signaling	9.67E-01	3.95E-02	NaN	IL2RG,HLA-DRA,MRAS
Gustation Pathway	9.53E-01	3.31E-02	NaN	TAS2R4,PDE4B,PANX1,P2RX7
Actin Cytoskeleton Signaling	9.51E-01	2.76E-02	NaN	PDGFA,FGF2,MRAS,CD14,PIP5K1B,PDGFD
Citrulline Biosynthesis	9.4E-01	1.25E-01	NaN	GLS
Superoxide Radicals Degradation	9.4E-01	1.25E-01	NaN	NQO1
cAMP-mediated signaling	9.37E-01	2.74E-02	1.633	GABBR2,RGS2,RGS18,DUSP1,CXCR2,PDE4B
Inhibition of Matrix Metalloproteases	9.31E-01	5.13E-02	NaN	TIMP3,MMP14
Regulation of IL-2 Expression in Activated and Anergic T Lymphocytes	9.3E-01	3.8E-02	NaN	JUN,MRAS,TGFB2
Xenobiotic Metabolism Signaling	9.29E-01	2.58E-02	NaN	MAP2K6,ALDH1L2,UST,NQO1,MRAS,IL1B,TNF
Role of NFAT in Regulation of the Immune Response	9.28E-01	2.92E-02	-1.000	RCAN1,JUN,HLA-DRA,MRAS,FCGR2B
Ceramide Signaling	9.18E-01	3.75E-02	NaN	JUN,MRAS,TNF
NF-κB Signaling	9.13E-01	2.89E-02	-1.342	MAP2K6,MRAS,IL1B,EIF2AK2,TNF
Cardiac Hypertrophy Signaling	9.1E-01	2.69E-02	-1.633	MAP2K6,JUN,RND3,RHOB,MRAS,TGFB2
Ephrin Receptor Signaling	9.05E-01	2.87E-02	NaN	VEGFA,PDGFA,MRAS,VEGFC,PDGFD
Adipogenesis pathway	8.98E-01	3.15E-02	NaN	PPARG,DDIT3,FGF2,TNF
FcγRIIB Signaling in B Lymphocytes	8.95E-01	4.88E-02	NaN	MRAS,FCGR2B
Calcium Transport I	8.92E-01	1.11E-01	NaN	ATP2B1
Leucine Degradation I	8.92E-01	1.11E-01	NaN	BCAT1
Ketolysis	8.92E-01	1.11E-01	NaN	ACAT2
GNRH Signaling	8.8E-01	3.1E-02	-1.000	MAP2K6,JUN,EGR1,MRAS
UVC-Induced MAPK Signaling	8.78E-01	4.76E-02	NaN	JUN,MRAS
Calcium Signaling	8.75E-01	2.81E-02	NaN	RAP2B,RCAN1,ATP2B1,PNCK,GRIA3
Dendritic Cell Maturation	8.68E-01	2.79E-02	NaN	ICAM1,HLA-DRA,IL1B,FCGR2B,TNF
Ovarian Cancer Signaling	8.62E-01	3.05E-02	NaN	VEGFA,MRAS,VEGFC,PTGS2
NRF2-mediated Oxidative Stress Response	8.61E-01	2.78E-02	NaN	MAP2K6,JUN,NQO1,MRAS,SQSTM1
ErbB Signaling	8.5E-01	3.49E-02	NaN	MAP2K6,JUN,MRAS
Glycine Betaine Degradation	8.5E-01	1E-01	NaN	SHMT2
iNOS Signaling	8.46E-01	4.55E-02	NaN	JUN,CD14
Relaxin Signaling	8.29E-01	2.96E-02	NaN	VEGFA,JUN,MRAS,PDE4B
Crosstalk between Dendritic Cells and Natural Killer Cells	8.19E-01	3.37E-02	NaN	IL2RG,HLA-DRA,TNF
Regulation of Actin-based Motility by Rho	7.98E-01	3.3E-02	NaN	RND3,RHOB,PIP5K1B
Death Receptor Signaling	7.89E-01	3.26E-02	NaN	TNF,PARP9,PARP14
VEGF Signaling	7.89E-01	3.26E-02	NaN	VEGFA,MRAS,VEGFC
Salvage Pathways of Pyrimidine Ribonucleotides	7.79E-01	3.23E-02	NaN	MAP2K6,AK4,EIF2AK2
Glutaryl-CoA Degradation	7.77E-01	8.33E-02	NaN	ACAT2
TNFR1 Signaling	7.72E-01	4.08E-02	NaN	JUN,TNF
SAPK/JNK Signaling	7.69E-01	3.19E-02	NaN	JUN,DUSP8,MRAS
Glioma Signaling	7.6E-01	3.16E-02	NaN	PDGFA,MRAS,PDGFD
Role of IL-17A in Psoriasis	7.46E-01	7.69E-02	NaN	CXCL8
Fatty Acid Activation	7.46E-01	7.69E-02	NaN	ACSL1
Oleate Biosynthesis II (Animals)	7.46E-01	7.69E-02	NaN	SCD
Guanosine Nucleotides Degradation III	7.46E-01	7.69E-02	NaN	NT5E
IGF-1 Signaling	7.42E-01	3.09E-02	NaN	JUN,MRAS,GRB10
p53 Signaling	7.33E-01	3.06E-02	NaN	PMAIP1,JUN,SERPINE2
CNTF Signaling	7.32E-01	3.85E-02	NaN	MRAS,RPS6KA2
Antioxidant Action of Vitamin C	7.24E-01	3.03E-02	NaN	PLA2G4C,TNF,SLC2A3
Molecular Mechanisms of Cancer	7.23E-01	2.19E-02	NaN	RAP2B,MAP2K6,PMAIP1,JUN,RND3,RHOB,MRAS,TGFB2
Semaphorin Signaling in Neurons	7.19E-01	3.77E-02	NaN	RND3,RHOB
Superpathway of Citrulline Metabolism	7.17E-01	7.14E-02	NaN	GLS
Urate Biosynthesis/Inosine 5'-phosphate Degradation	7.17E-01	7.14E-02	NaN	NT5E
Phenylalanine Degradation IV (Mammalian, via Side Chain)	7.17E-01	7.14E-02	NaN	GOT1
Nicotine Degradation III	7.07E-01	3.7E-02	NaN	CYP19A1,CYP51A1
Unfolded protein response	7.07E-01	3.7E-02	NaN	PPARG,DDIT3
Thrombopoietin Signaling	6.95E-01	3.64E-02	NaN	JUN,MRAS
NAD biosynthesis II (from tryptophan)	6.9E-01	6.67E-02	NaN	NMNAT3
Vitamin-C Transport	6.9E-01	6.67E-02	NaN	SLC2A3
Rac Signaling	6.81E-01	2.88E-02	NaN	JUN,MRAS,PIP5K1B
HGF Signaling	6.73E-01	2.86E-02	NaN	JUN,MRAS,PTGS2
Nur77 Signaling in T Lymphocytes	6.72E-01	3.51E-02	NaN	HLA-DRA,NR4A1
ErbB2-ErbB3 Signaling	6.72E-01	3.51E-02	NaN	JUN,MRAS
Melatonin Degradation I	6.72E-01	3.51E-02	NaN	CYP19A1,CYP51A1
CDP-diacylglycerol Biosynthesis I	6.65E-01	6.25E-02	NaN	AGPAT4
Methylglyoxal Degradation III	6.65E-01	6.25E-02	NaN	AKR1B15
Fatty Acid α-oxidation	6.65E-01	6.25E-02	NaN	PTGS2
3-phosphoinositide Biosynthesis	6.63E-01	2.53E-02	NaN	DUSP8,DUSP1,PIP5K1B,DUSP16
Tec Kinase Signaling	6.63E-01	2.53E-02	NaN	RND3,RHOB,MRAS,TNF
Phospholipases	6.61E-01	3.45E-02	NaN	PLA2G4C,LIPG
γ-linolenate Biosynthesis II (Animals)	6.42E-01	5.88E-02	NaN	ACSL1
Mitochondrial L-carnitine Shuttle Pathway	6.42E-01	5.88E-02	NaN	ACSL1
Adenosine Nucleotides Degradation II	6.42E-01	5.88E-02	NaN	NT5E
Putrescine Degradation III	6.42E-01	5.88E-02	NaN	SAT1
phagosome formation	6.27E-01	2.7E-02	NaN	RND3,RHOB,FCGR2B
Phosphatidylglycerol Biosynthesis II (Non-plastidic)	6.2E-01	5.56E-02	NaN	AGPAT4
Valine Degradation I	6.2E-01	5.56E-02	NaN	BCAT1
Systemic Lupus Erythematosus Signaling	6.19E-01	2.27E-02	NaN	JUN,MRAS,IL1B,FCGR2B,TNF
Superpathway of Melatonin Degradation	6.18E-01	3.23E-02	NaN	CYP19A1,CYP51A1
ERK5 Signaling	6.08E-01	3.17E-02	NaN	MRAS,RPS6KA2
Role of JAK1 and JAK3 in γc Cytokine Signaling	6.08E-01	3.17E-02	NaN	IL2RG,MRAS
Nicotine Degradation II	6.08E-01	3.17E-02	NaN	CYP19A1,CYP51A1
Cysteine Biosynthesis III (mammalia)	6E-01	5.26E-02	NaN	CBS/CBSL
Calcium-induced T Lymphocyte Apoptosis	5.99E-01	3.12E-02	NaN	HLA-DRA,NR4A1
Retinoic acid Mediated Apoptosis Signaling	5.99E-01	3.12E-02	NaN	PARP9,PARP14
Pyridoxal 5'-phosphate Salvage Pathway	5.99E-01	3.12E-02	NaN	MAP2K6,EIF2AK2
14-3-3-mediated Signaling	5.85E-01	2.56E-02	NaN	JUN,MRAS,TNF
Type II Diabetes Mellitus Signaling	5.85E-01	2.56E-02	NaN	PPARG,TNF,ACSL1
Purine Nucleotides Degradation II (Aerobic)	5.81E-01	5E-02	NaN	NT5E
Endothelin-1 Signaling	5.8E-01	2.33E-02	-2.000	JUN,PLA2G4C,MRAS,PTGS2
PKCθ Signaling in T Lymphocytes	5.78E-01	2.54E-02	NaN	JUN,HLA-DRA,MRAS
RhoGDI Signaling	5.75E-01	2.31E-02	NaN	RND3,RHOB,MRAS,PIP5K1B
Erythropoietin Signaling	5.7E-01	2.99E-02	NaN	JUN,MRAS
GABA Receptor Signaling	5.7E-01	2.99E-02	NaN	GABBR2,MRAS
Gαi Signaling	5.65E-01	2.5E-02	NaN	GABBR2,CXCR2,MRAS
Tryptophan Degradation III (Eukaryotic)	5.63E-01	4.76E-02	NaN	ACAT2
Endoplasmic Reticulum Stress Pathway	5.63E-01	4.76E-02	NaN	DDIT3
GDNF Family Ligand-Receptor Interactions	5.61E-01	2.94E-02	NaN	JUN,MRAS
Sperm Motility	5.58E-01	2.48E-02	NaN	PLA2G4C,MRAS,PDE4B
Agrin Interactions at Neuromuscular Junction	5.53E-01	2.9E-02	NaN	JUN,MRAS
Signaling by Rho Family GTPases	5.53E-01	2.14E-02	-2.236	JUN,RND3,RHOB,MRAS,PIP5K1B
Pyrimidine Deoxyribonucleotides De Novo Biosynthesis I	5.45E-01	4.55E-02	NaN	AK4
Role of NFAT in Cardiac Hypertrophy	5.43E-01	2.23E-02	0.000	MAP2K6,RCAN1,MRAS,TGFB2
IL-3 Signaling	5.36E-01	2.82E-02	NaN	JUN,MRAS
PEDF Signaling	5.36E-01	2.82E-02	NaN	PPARG,MRAS
Phospholipase C Signaling	5.3E-01	2.09E-02	-2.236	RND3,RHOB,PLA2G4C,MRAS,FCGR2B
JAK/Stat Signaling	5.27E-01	2.78E-02	NaN	JUN,MRAS
NF-κB Activation by Viruses	5.19E-01	2.74E-02	NaN	MRAS,EIF2AK2
Prolactin Signaling	5.19E-01	2.74E-02	NaN	JUN,MRAS
Tumoricidal Function of Hepatic Natural Killer Cells	5.14E-01	4.17E-02	NaN	ICAM1
Triacylglycerol Degradation	5.14E-01	4.17E-02	NaN	LIPG
FLT3 Signaling in Hematopoietic Progenitor Cells	5.11E-01	2.7E-02	NaN	MRAS,RPS6KA2
ERK/MAPK Signaling	5.04E-01	2.14E-02	0.000	PPARG,DUSP1,PLA2G4C,MRAS
D-myo-inositol (1,4,5,6)-Tetrakisphosphate Biosynthesis	5.04E-01	2.31E-02	NaN	DUSP8,DUSP1,DUSP16
D-myo-inositol (3,4,5,6)-tetrakisphosphate Biosynthesis	5.04E-01	2.31E-02	NaN	DUSP8,DUSP1,DUSP16
Role of Lipids/Lipid Rafts in the Pathogenesis of Influenza	4.99E-01	4E-02	NaN	FDPS
Gluconeogenesis I	4.99E-01	4E-02	NaN	ME1
BMP signaling pathway	4.96E-01	2.63E-02	NaN	JUN,MRAS
RAR Activation	4.9E-01	2.11E-02	NaN	VEGFA,JUN,DUSP1,TGFB2
Antiproliferative Role of TOB in T Cell Signaling	4.85E-01	3.85E-02	NaN	TGFB2
Axonal Guidance Signaling	4.78E-01	1.85E-02	NaN	VEGFA,SEMA3D,ADAMTS1,PDGFA,MRAS,VEGFC,PDGFD,ADAM9
Acute Myeloid Leukemia Signaling	4.74E-01	2.53E-02	NaN	MAP2K6,MRAS
D-myo-inositol (1,4,5)-Trisphosphate Biosynthesis	4.72E-01	3.7E-02	NaN	PIP5K1B
Superpathway of Inositol Phosphate Compounds	4.68E-01	2.05E-02	NaN	DUSP8,DUSP1,PIP5K1B,DUSP16
Intrinsic Prothrombin Activation Pathway	4.47E-01	3.45E-02	NaN	F13A1
Pyrimidine Ribonucleotides Interconversion	4.47E-01	3.45E-02	NaN	AK4
Integrin Signaling	4.42E-01	1.99E-02	-2.000	RAP2B,RND3,RHOB,MRAS
Synaptic Long Term Depression	4.4E-01	2.11E-02	NaN	PLA2G4C,MRAS,GRIA3
eNOS Signaling	4.4E-01	2.11E-02	NaN	VEGFA,VEGFC,AQP1
Melanocyte Development and Pigmentation Signaling	4.4E-01	2.38E-02	NaN	MRAS,RPS6KA2
TR/RXR Activation	4.33E-01	2.35E-02	NaN	KLF9,ME1
FGF Signaling	4.33E-01	2.35E-02	NaN	MAP2K6,FGF2
Allograft Rejection Signaling	4.27E-01	2.33E-02	NaN	HLA-DRA,TNF
4-1BB Signaling in T Lymphocytes	4.24E-01	3.23E-02	NaN	JUN
Pyrimidine Ribonucleotides De Novo Biosynthesis	4.24E-01	3.23E-02	NaN	AK4
Fatty Acid β-oxidation I	4.24E-01	3.23E-02	NaN	ACSL1
D-myo-inositol-5-phosphate Metabolism	4.21E-01	2.05E-02	NaN	DUSP8,DUSP1,DUSP16
Epithelial Adherens Junction Signaling	4.21E-01	2.05E-02	NaN	SNAI1,MRAS,TGFB2
3-phosphoinositide Degradation	4.16E-01	2.04E-02	NaN	DUSP8,DUSP1,DUSP16
Neuregulin Signaling	4.15E-01	2.27E-02	NaN	MRAS,ERRFI1
RANK Signaling in Osteoclasts	4.15E-01	2.27E-02	NaN	MAP2K6,JUN
OX40 Signaling Pathway	4.09E-01	2.25E-02	NaN	JUN,HLA-DRA
Apoptosis Signaling	4.09E-01	2.25E-02	NaN	MRAS,TNF
Circadian Rhythm Signaling	4.03E-01	3.03E-02	NaN	BHLHE40
G Protein Signaling Mediated by Tubby	4.03E-01	3.03E-02	NaN	MRAS
Retinol Biosynthesis	4.03E-01	3.03E-02	NaN	LIPG
B Cell Development	3.93E-01	2.94E-02	NaN	HLA-DRA
Chronic Myeloid Leukemia Signaling	3.86E-01	2.15E-02	NaN	MRAS,TGFB2
Cell Cycle Regulation by BTG Family Proteins	3.84E-01	2.86E-02	NaN	BTG2
tRNA Splicing	3.84E-01	2.86E-02	NaN	PDE4B
Triacylglycerol Biosynthesis	3.84E-01	2.86E-02	NaN	AGPAT4
Antigen Presentation Pathway	3.65E-01	2.7E-02	NaN	HLA-DRA
T Cell Receptor Signaling	3.64E-01	2.06E-02	NaN	JUN,MRAS
April Mediated Signaling	3.57E-01	2.63E-02	NaN	JUN
Notch Signaling	3.57E-01	2.63E-02	NaN	MAML2
CDK5 Signaling	3.54E-01	2.02E-02	NaN	EGR1,MRAS
Telomerase Signaling	3.54E-01	2.02E-02	NaN	IL2RG,MRAS
Nitric Oxide Signaling in the Cardiovascular System	3.49E-01	2E-02	NaN	VEGFA,VEGFC
Docosahexaenoic Acid (DHA) Signaling	3.49E-01	2.56E-02	NaN	IL1B
Huntington's Disease Signaling	3.41E-01	1.75E-02	NaN	JUN,GLS,PENK,HIP1
B Cell Activating Factor Signaling	3.41E-01	2.5E-02	NaN	JUN
Transcriptional Regulatory Network in Embryonic Stem Cells	3.41E-01	2.5E-02	NaN	SKIL
Tight Junction Signaling	3.34E-01	1.8E-02	NaN	JUN,TGFB2,TNF
Wnt/β-catenin Signaling	3.26E-01	1.78E-02	NaN	JUN,PPARD,TGFB2
Melanoma Signaling	3.25E-01	2.38E-02	NaN	MRAS
CREB Signaling in Neurons	3.19E-01	1.75E-02	NaN	MRAS,GRIK2,GRIA3
NGF Signaling	3.16E-01	1.87E-02	NaN	MRAS,RPS6KA2
iCOS-iCOSL Signaling in T Helper Cells	3.12E-01	1.85E-02	NaN	IL2RG,HLA-DRA
Dermatan Sulfate Biosynthesis (Late Stages)	3.11E-01	2.27E-02	NaN	UST
Gαs Signaling	3.08E-01	1.83E-02	NaN	RGS2,MRAS
Androgen Signaling	2.99E-01	1.8E-02	NaN	JUN,MRAS
Role of Oct4 in Mammalian Embryonic Stem Cell Pluripotency	2.98E-01	2.17E-02	NaN	SPP1
Chondroitin Sulfate Biosynthesis (Late Stages)	2.98E-01	2.17E-02	NaN	UST
Sertoli Cell-Sertoli Cell Junction Signaling	2.96E-01	1.69E-02	NaN	JUN,MRAS,TNF
AMPK Signaling	2.93E-01	1.68E-02	NaN	PCK2,MRAS,AK4
Autoimmune Thyroid Disease Signaling	2.79E-01	2.04E-02	NaN	HLA-DRA
Protein Kinase A Signaling	2.76E-01	1.55E-02	NaN	DUSP8,DUSP1,TGFB2,PDE4B,PTGS2,DUSP16
CCR3 Signaling in Eosinophils	2.76E-01	1.71E-02	NaN	PLA2G4C,MRAS
Gα12/13 Signaling	2.76E-01	1.71E-02	NaN	JUN,MRAS
Heparan Sulfate Biosynthesis (Late Stages)	2.73E-01	2E-02	NaN	UST
CD28 Signaling in T Helper Cells	2.72E-01	1.69E-02	NaN	JUN,HLA-DRA
Synaptic Long Term Potentiation	2.68E-01	1.68E-02	NaN	MRAS,GRIA3
p70S6K Signaling	2.68E-01	1.68E-02	NaN	IL2RG,MRAS
P2Y Purigenic Receptor Signaling Pathway	2.68E-01	1.68E-02	NaN	JUN,MRAS
Hematopoiesis from Pluripotent Stem Cells	2.67E-01	1.96E-02	NaN	CXCL8
Endometrial Cancer Signaling	2.62E-01	1.92E-02	NaN	MRAS
Primary Immunodeficiency Signaling	2.62E-01	1.92E-02	NaN	IL2RG
RhoA Signaling	2.58E-01	1.64E-02	NaN	RND3,PIP5K1B
Thrombin Signaling	2.57E-01	1.57E-02	NaN	RND3,RHOB,MRAS
UVB-Induced MAPK Signaling	2.56E-01	1.89E-02	NaN	JUN
PI3K/AKT Signaling	2.54E-01	1.63E-02	NaN	MRAS,PTGS2
Chondroitin Sulfate Biosynthesis	2.51E-01	1.85E-02	NaN	UST
EGF Signaling	2.41E-01	1.79E-02	NaN	JUN
Estrogen Receptor Signaling	2.41E-01	1.57E-02	NaN	PCK2,MRAS
Leukocyte Extravasation Signaling	2.38E-01	1.52E-02	NaN	TIMP3,ICAM1,MMP14
Heparan Sulfate Biosynthesis	2.36E-01	1.75E-02	NaN	UST
Dermatan Sulfate Biosynthesis	2.36E-01	1.75E-02	NaN	UST
Regulation of Cellular Mechanics by Calpain Protease	2.36E-01	1.75E-02	NaN	MRAS
Myc Mediated Apoptosis Signaling	2.31E-01	1.72E-02	NaN	MRAS
ATM Signaling	2.27E-01	1.69E-02	NaN	JUN
Induction of Apoptosis by HIV1	2.22E-01	1.67E-02	NaN	TNF
ErbB4 Signaling	2.22E-01	1.67E-02	NaN	MRAS
GM-CSF Signaling	2.14E-01	1.61E-02	NaN	MRAS
Antiproliferative Role of Somatostatin Receptor 2	2.09E-01	1.59E-02	NaN	MRAS
PCP pathway	2.09E-01	1.59E-02	NaN	JUN
Cell Cycle: G1/S Checkpoint Regulation	2.05E-01	1.56E-02	NaN	TGFB2
Non-Small Cell Lung Cancer Signaling	2.01E-01	1.54E-02	NaN	MRAS
Angiopoietin Signaling	1.98E-01	1.52E-02	NaN	MRAS

## Sheet: THP1 monocytes networks
THP1 monocytes. Ingenuity affected networks.
ID	Score	Focus Molecules	Top Diseases and Functions	Molecules in Network
1	38	23	Antimicrobial Response, Inflammatory Response, Dermatological Diseases and Conditions	2' 5' oas,AKR1B15,Cebp,CST7,DDX60,DSC3,EPSTI1,Gpd,HSD17B,HSD17B7,HSD17B12,IFI44,IFI44L,IFIT2,IFIT3,IFN Beta,IFN type 1,Ifnar,IL17a dimer,Interferon-α Induced,lymphotoxin-alpha1-beta2,MSC,MX1,Oas,OAS1,OAS2,PARP9,RAB37,SAMSN1,SERPINB8,Tenascin,TNF,USP18,VASH1,XAF1
2	33	21	Cardiovascular System Development and Function, Ophthalmic Disease, Organismal Development	Aconitase,Alp,APOE,BHLHE40,C3AR1,C5AR1,Collagen Alpha1,Collagen type I,CYP,CYTIP,F13A1,farnesyl transferase,GNRH,hemoglobin,Histone h4,HLA-DRA,IL12 (complex),IL1B,KLF2,MYO1B,NQO1,PDPN,PLOD2,PSTPIP2,PTGS2,RGCC,SERPINE2,Sfk,SKIL,SLC2A3,SPP1,STAT5a/b,TCR,Tgf beta,VAT1
3	30	20	Embryonic Development, Organismal Development, Carbohydrate Metabolism	Actin,ADAMTS1,ADCY,Ampa Receptor,Ap2 alpha,AQP1,ATP2B1,AXL,BCAT1,BNC1,CAP2,caspase,Cg,cytochrome C,DHCR7,EGLN3,FSH,GEM,GRIA3,HIP1,HK2,Hsp27,KLF4,Lh,LRRTM2,Mek,PARP,PARP14,PHGDH,POU4F2,PTPase,SERPINB2,Sod,Vegf,VEGFC
4	29	19	Neurological Disease, Cancer, Developmental Disorder	ACAT2,ADRB,Angiotensin II receptor type 1,Atf,ATF3,ATF5,BTG2,Creb,CYP19A1,ERK,Gm-csf,GOT,GOT1,HMGCS1,Il3r,LBH,MAFB,MSMO1,MVD,NDRG1,Pde,PDE4B,PENK,PIP5K1B,Pka catalytic subunit,PP1 protein complex group,Ppp2c,RPS6KA2,Rsk,SERCA,SLC40A1,SLC6A9,sphingomyelinase,TMSB4,ZFP36L1
5	29	19	Cellular Movement, Hematological System Development and Function, Immune Cell Trafficking	AARS,C8,CCL3L1,CCL4L1/CCL4L2,CCR2,CCRL2,CD3,CD14,CD52,chemokine,chemokine receptor,chymotrypsin,CXCL8,CXCL10,CXCR2,ETV5,F3,IL23,IL12 (family),Integrin,Mapk,MDK,MHC Class II (complex),MHC II,Notch,NT5E,P2RX7,Pro-inflammatory Cytokine,RGS13,Serine Protease,SLC31A1,SLPI,SORL1,Tnf (family),trypsin
6	28	21	Cell-To-Cell Signaling and Interaction, Connective Tissue Development and Function, Skeletal and Muscular System Development and Function	26s Proteasome,AMPK,ARHGAP20,ATP8B1,BNIP3,DUSP8,EGR1,FAM114A1,FGF2,GFPT1,GPNMB,HIVEP1,Insulin,MAP1B,MAP1LC3,ME1,Mlc,MMP14,MTORC1,NADPH oxidase,NUPR1,P38 MAPK,p70 S6k,PALLD,PCK2,Pld,PP2A,PPARG,PRKAA,QKI,Rap1,Rock,SLC6A8,SNAI1,SQSTM1
7	27	18	Amino Acid Metabolism, Molecular Transport, Small Molecule Biochemistry	ADAM9,Akt,DDIT4,Ecm,Fgf,Fgfr,Fibrinogen,GARS,GBP2,GPIIB-IIIA,HEG1,Hspg,Icam,Integrin alpha 3 beta 1,Integrin alpha 4 beta 1,Lfa-1,Mac1,NFkB (family),NfkB-RelA,NfkB1-RelA,PDK1,PLAUR,PMAIP1,Ptk,PTX3,RAP2B,RHOB,SEMA3D,SLC3A2,SLC7A5,SLC7A7,SLC7A11,TRIB3,ULBP1,Vegf Receptor
8	23	16	Lipid Metabolism, Molecular Transport, Small Molecule Biochemistry	APOC1,B3GNT5,CPT1,CYP51A1,DLEU7,FUCA1,GC-GCR dimer,HIVEP2,Ho,INHBE,LDL-cholesterol,LIPG,N-cor,NCOR-LXR-Oxysterol-RXR-9 cis RA,Nfatc,NFkB (complex),Nr1h,OBP2B,PEPCK,PLIN2,PPARD,Rar,Retinoic acid-RAR-RXR,RNF216,Rxr,SCD,sPla2,Stat3-Stat3,SWI-SNF,TGFB2,VitaminD3-VDR-RXR,VLDL,VLDL-cholesterol,VSNL1,ZDHHC3
9	23	16	Cell Death and Survival, Cardiovascular System Development and Function, Cell-To-Cell Signaling and Interaction	AJUBA,Alpha actin,ANXA2,C/ebp,Calcineurin A,Calcineurin protein(s),calpain,Caveolin,Cdk,Cyclin A,Cyclin E,DDIT3,E2f,Hdac,hexokinase,JUN,KLF6,KLF9,LONRF1,MAP2K1/2,MEF2,MHC CLASS I (family),NFAT (complex),NR4A1,PDGF BB,PLA2G4C,Rb,RCAN1,S100A10,SAT1,SLC37A2,SPRY1,TSH,WARS,ZSCAN31
10	21	15	Cell-To-Cell Signaling and Interaction, Nervous System Development and Function, Amino Acid Metabolism	ABHD5,ADM2,ALDH7A1,ANXA3,AOAH,ARC,BDNF,beta-estradiol,CECR6,CLSTN2,Cxcl3,DLG4,EMG1,GRM3,HSD17B12,IGSF6,KDM5B,LAMP5,mir-21,NFRKB,NMB,PAPSS2,PDE4A,PIR,Rps6ka5,RYR3,SDK1,SLC39A6,SLC6A9,SLC7A2,SPATA31E1,SSTR4,Tgtp1/Tgtp2,TMEM45A,UST
11	19	14	Gene Expression, RNA Post-Transcriptional Modification, Developmental Disorder	ARID5A,BTAF1,CECR2,CHAC1,DAB1,DNTTIP1,ESRP1,HNRNPLL,ITGB7,KLHL5,KRTAP19-5,MBNL3,METTL7A,METTL7B,NGEF,PHYHIP,POLE2,PPIG,RBFOX1,RHOBTB3,RHOXF2/RHOXF2B,RNF217,SERF2,SLC2A14,SLC44A2,SMIM14,SOGA3,STRBP,TFAP4,TMTC3,TTF2,UBC,VRK1,ZBTB7B,ZNF608
12	17	13	Gene Expression, Cell Cycle, Auditory Disease	AGPAT4,ALDH1L2,ANKRD28,ATP5J2-PTCD1,BIN3,C6orf203,C9orf40,C9orf72,DCHS1,DHRS3,DNHD1,EP300,ESR1,GIPC3,HINT2,ICT1,KIAA0754,MAML2,MCOLN2,MCOLN3,METTL2A,PDK3,PNCK,PTCRA,RHBDL3,RNASEH2A,SHMT2,SPIN4,TCF,TMEM97,UBC,WIPI1,ZBTB8OS,ZNF419,ZNF860
13	17	13	Tissue Development, Carbohydrate Metabolism, Small Molecule Biochemistry	5(S)-HETE,ADAM19,Alpha catenin,CALHM2,CAMK2N1,CCL27,CCRL2,CD109,CD300A,CXCL12,DYX1C1,EPGN,EXT1,FLRT1,FMNL2,gelatinase,HECW2,HS6ST2,Il12 receptor,KLRC1,MAPK3,Metalloprotease,MTHFD1L,NCR3,P2RY6,P4HA1,PHF3,RMST,SLCO4C1,SOX2,SPAG4,SULF2,TGFB1,VCX/VCX3A,VTCN1
14	17	13	Lipid Metabolism, Small Molecule Biochemistry, Organ Morphology	ACSL1,ACSS2,Aldose Reductase,ALT,Caspase 3/7,CBS/LOC102724560,Cpla2,cyclooxygenase,Erm,FDPS,Ferritin,GRB10,Growth hormone,HDL,HDL-cholesterol,ITPR,KCNE1,Ldh (complex),LDL,lipoxygenase,LRP,LYZ,Nos,ORM1,ORM2,PANX1,Pkc(s),Rab5,RGS2,Rho gdi,SAA,Secretase gamma,Srebp,STC2,TTC39B
15	14	11	Cellular Movement, Hematological System Development and Function, Hypersensitivity Response	AK4,Alpha tubulin,Calmodulin,CaMKII,CD9,Ck2,DUSP1,DUSP16,estrogen receptor,F Actin,Focal adhesion kinase,GLS,Gpcr,GRIK2,Histone h3,Hsp70,Hsp90,ICAM1,IKK (complex),Interferon alpha,MNDA,MUC1,NMDA Receptor,P110,p85 (pik3r),Pka,Proinsulin,Ras,Ras homolog,RNA polymerase II,Sos,SRC (family),TUBE1,Ubiquitin,VEGFA
16	13	11	Cell-To-Cell Signaling and Interaction, Energy Production, Cellular Function and Maintenance	ADGRG6,ADGRL3,Cbp/p300,CD28,CLCA3P,D-glucose,FHL1,Gpcr,GPR1,GPR18,GPR32,GPR34,GPR35,GPR84,GPR141,GPR176,GPR182,Gsk3,HCAR3,HISTONE,LPAR3,LRRC23,MBOAT4,MC3R,NTSR1,PROKR1,PTK2B,RGS1,Shc,SMARCA4,STAP1,STAT,SUCNR1,TLR4,ZC3H12C
17	13	12	Lymphoid Tissue Structure and Development, Hematological System Development and Function, Humoral Immune Response	AChR,ASNS,BCR (complex),C1q,CD70,CD84,Cytokeratin,Eotaxin,Fc gamma receptor,Fcer1,Fcgr3,FCGR2B,GAPT,Iga,Ige,IgG,IgG1,Igg3,IgG2a,IgG2b,Igm,IL2RG,Immunoglobulin,MRAS,MTHFD2,Nfat (family),Nuclear factor 1,PI3K (complex),PI3K (family),RND3,Sapk,SERPINI1,SH3PXD2B,SPIC,SYK/ZAP
18	13	11	Cancer, Gastrointestinal Disease, Organismal Injury and Abnormalities	ABCB4,Alpha Actinin,ANK2,collagen,Collagen type II,Collagen type III,Collagen type IV,Collagen(s),Cyclin D,elastase,ERK1/2,ERRFI1,ETS,Fibrin,JINK1/2,Laminin,MTSS1,Pdgf (complex),PDGF (family),Pdgf Ab,PDGF-AA,PDGFA,PDGFD,phosphatase,Pkg,PLA2,PLC gamma,Smad,SMAD1/5,SULF2,THBS4,TIMP3,TMEM176B,TRIB1,VAV
19	10	9	Cellular Movement, Hematological System Development and Function, Immune Cell Trafficking	Adaptor protein 1,Ap1,C-C chemokine receptor,CCL2,CCL3,DNA-methyltransferase,EGR3,EIF2AK2,HLA-DR,I kappa b kinase,Ifn,IFN alpha/beta,Ifn gamma,Ikb,Ikk (family),IL1,IL-17f dimer,IL-1R,IL17R,IL1RAP,Il8r,Integrin alpha V beta 3,IRAK,JAK,Jnk,MKK3/6,NAB2,PTGDS,RGS18,SCAVENGER receptor CLASS A,Smad2/3,TGFBR,Tlr,Tnf receptor,TSC22D3
20	9	9	Cell-To-Cell Signaling and Interaction, Cellular Movement, Hematological System Development and Function	ABR,C5AR1,Cd59a,Cxcr1/2,CYP2R1,DENND5A,dihydrosphingosine 1-phosphate,Endothelin,FGF4,FPR1,G protein,G protein alphai,G-protein beta,GABAR-B,GABBR2,Girk,GSPT2,GTPase,IL1R1-IL1RAP,KDM7A,LTB4R,MAP2K6,Mmp,MMP28,MTNR1B,Myosin2,NPY2R,PI3Kγ,PLC,Ptger,Rac,RGS1,RGS5,SCML1,tretinoin
21	6	6	Cell Cycle, Cellular Development, Gene Expression	ALDH2,ATF4,CD38,CDK2,E2F4,GBE1,glycogen,HHLA2,HIF1A,HNF1A,HNF4A,MYC,NEDD8,NFE2L2,PAQR5,PRDM1,PRKCZ,PSAT1,PSMD10,PURG,SLC25A13,SUMO2,SYNE4,TMEM140,UBC,UBD
22	2	1	Embryonic Development, Post-Translational Modification, Protein Synthesis	PPRC1,ST6GALNAC3
23	2	1	Reproductive System Development and Function, Cellular Movement, Post-Translational Modification	ROPN1,XKR3
24	2	1	Behavior, Cell Signaling, Molecular Transport	T2r,TAS2R4
25	2	1	Cell Death and Survival, Embryonic Development, Cardiovascular Disease	nicotinate-nucleotide adenylyltransferase,Nmnat,NMNAT3

## Sheet: THP-1 macrophages pathways
THP-1 macrophages expression
Ingenuity Canonical Pathways	-log(p-value)	Ratio	z-score	Molecules
Superpathway of Cholesterol Biosynthesis	1.06E01	3.93E-01	NaN	FDPS,FDFT1,EBP,DHCR7,ACAT2,DHCR24,IDI1,HSD17B7,MSMO1,HMGCS1,CYP51A1
Cholesterol Biosynthesis I	8.12E00	5.38E-01	NaN	FDFT1,EBP,DHCR7,DHCR24,HSD17B7,MSMO1,CYP51A1
Cholesterol Biosynthesis II (via 24,25-dihydrolanosterol)	8.12E00	5.38E-01	NaN	FDFT1,EBP,DHCR7,DHCR24,HSD17B7,MSMO1,CYP51A1
Cholesterol Biosynthesis III (via Desmosterol)	8.12E00	5.38E-01	NaN	FDFT1,EBP,DHCR7,DHCR24,HSD17B7,MSMO1,CYP51A1
Superpathway of Geranylgeranyldiphosphate Biosynthesis I (via Mevalonate)	4.38E00	2.94E-01	NaN	FDPS,ACAT2,IDI1,FNTB,HMGCS1
LXR/RXR Activation	4.38E00	9.92E-02	-1.000	SCD,FDFT1,LYZ,IL1A,LDLR,IL36RN,NR1H3,IL6,CLU,CYP51A1,IL36B,AGT
Altered T Cell and B Cell Signaling in Rheumatoid Arthritis	4.25E00	1.14E-01	NaN	IL1A,CSF1,IL36RN,TLR6,TLR8,TLR7,IL6,CSF2,IL36B,IL17A
Oleate Biosynthesis II (Animals)	3.68E00	3.08E-01	NaN	SCD,FADS2,CYB5A,FADS1
UDP-N-acetyl-D-glucosamine Biosynthesis II	3.56E00	5E-01	NaN	GFPT1,PGM3,UAP1
Zymosterol Biosynthesis	3.56E00	5E-01	NaN	HSD17B7,MSMO1,CYP51A1
Role of Osteoblasts, Osteoclasts and Chondrocytes in Rheumatoid Arthritis	3.47E00	6.85E-02	NaN	BMP15,IL1A,CTSK,BMP8A,IL6,IL36B,IL17A,CSF1,RUNX2,IL36RN,DKK2,CSF2,BMP1,WNT5A,FZD7
Communication between Innate and Adaptive Immune Cells	3.42E00	9.89E-02	NaN	IL1A,IL36RN,TLR6,TLR8,TLR7,IL6,CSF2,CCR7,IL36B
Role of Cytokines in Mediating Communication between Immune Cells	3.39E00	1.25E-01	NaN	IL1A,IL36RN,IL6,CSF2,IL24,IL36B,IL17A
γ-linolenate Biosynthesis II (Animals)	3.19E00	2.35E-01	NaN	ACSL3,FADS2,CYB5A,FADS1
Atherosclerosis Signaling	3.03E00	8.06E-02	NaN	PLA2G4A,LYZ,IL1A,CSF1,IL36RN,IL6,PDGFD,TNFSF14,CLU,IL36B
Ketogenesis	2.82E00	3E-01	NaN	BDH2,ACAT2,HMGCS1
L-carnitine Biosynthesis	2.76E00	6.67E-01	NaN	BBOX1,ALDH9A1
TREM1 Signaling	2.63E00	9.33E-02	1.890	TLR6,TLR8,TLR7,CASP1,IL6,FCGR2B,CSF2
Mevalonate Pathway I	2.46E00	2.31E-01	NaN	ACAT2,IDI1,HMGCS1
Geranylgeranyldiphosphate Biosynthesis	2.46E00	5E-01	NaN	FDPS,FNTB
Role of Pattern Recognition Receptors in Recognition of Bacteria and Viruses	2.4E00	7.09E-02	2.236	IL1A,TLR6,TLR8,TLR7,CASP1,PRKCH,IL6,CSF2,IL17A
Role of Hypercytokinemia/hyperchemokinemia in the Pathogenesis of Influenza	2.33E00	1.11E-01	NaN	IL1A,IL36RN,IL6,IL36B,IL17A
Trans, trans-farnesyl Diphosphate Biosynthesis	2.25E00	4E-01	NaN	FDPS,IDI1
Human Embryonic Stem Cell Pluripotency	2.24E00	6.72E-02	NaN	BMP15,BDNF,SMAD3,BMP8A,PDGFD,INHBA,FZD7,WNT5A,BMP1
CDP-diacylglycerol Biosynthesis I	2.19E00	1.88E-01	NaN	GPAM,LCLAT1,AGPAT9
Role of Macrophages, Fibroblasts and Endothelial Cells in Rheumatoid Arthritis	2.17E00	5.03E-02	NaN	IL1A,TLR8,IL6,IL36B,IL17A,CSF1,IL36RN,TLR6,TLR7,DKK2,PRKCH,CSF2,PDGFD,WNT5A,FZD7
Differential Regulation of Cytokine Production in Macrophages and T Helper Cells by IL-17A and IL-17F	2.05E00	1.67E-01	NaN	IL6,CSF2,IL17A
Phosphatidylglycerol Biosynthesis II (Non-plastidic)	2.05E00	1.67E-01	NaN	GPAM,LCLAT1,AGPAT9
Toll-like Receptor Signaling	2.03E00	8.11E-02	0.000	IL1A,IL36RN,TLR6,TLR8,TLR7,IL36B
Gustation Pathway	2.01E00	6.61E-02	NaN	LPAR4,PDE7B,PDE9A,ASIC1,P2RY12,P2RY8,TAS2R46,P2RX7
Coagulation System	2E00	1.14E-01	2.000	F11,F2R,TFPI,SERPINE1
Axonal Guidance Signaling	1.98E00	4.39E-02	NaN	ADAM22,BMP15,MMP7,NRP2,EPHB2,BDNF,BMP8A,MMP2,SLIT2,EFNB2,WIPF1,ADAM28,PRKCH,PDGFD,GNG12,ACE,BMP1,WNT5A,FZD7
Granzyme A Signaling	1.92E00	1.5E-01	NaN	HIST1H1B,HIST1H1E,HIST1H1T
Hepatic Fibrosis / Hepatic Stellate Cell Activation	1.83E00	5.46E-02	NaN	IL1A,FLT1,CSF1,SMAD3,MMP2,IL6,PDGFD,SERPINE1,CCR7,AGT
Salvage Pathways of Pyrimidine Deoxyribonucleotides	1.82E00	2.5E-01	NaN	APOBEC3B,APOBEC3A
Differential Regulation of Cytokine Production in Intestinal Epithelial Cells by IL-17A and IL-17F	1.75E00	1.3E-01	NaN	IL1A,CSF2,IL17A
Ketolysis	1.72E00	2.22E-01	NaN	BDH2,ACAT2
UDP-N-acetyl-D-galactosamine Biosynthesis II	1.72E00	2.22E-01	NaN	PGM3,UAP1
Crosstalk between Dendritic Cells and Natural Killer Cells	1.66E00	6.74E-02	NaN	CD209,IL3RA,TLR7,IL6,CSF2,CCR7
Glutamate Removal from Folates	1.61E00	1E00	NaN	GGH
L-cysteine Degradation II	1.61E00	1E00	NaN	CTH
IL-10 Signaling	1.6E00	7.35E-02	NaN	IL1A,IL36RN,IL6,FCGR2B,IL36B
Graft-versus-Host Disease Signaling	1.53E00	8.33E-02	NaN	IL1A,IL36RN,IL6,IL36B
Basal Cell Carcinoma Signaling	1.5E00	6.94E-02	NaN	BMP15,BMP8A,FZD7,WNT5A,BMP1
Production of Nitric Oxide and Reactive Oxygen Species in Macrophages	1.48E00	5E-02	2.333	LYZ,PPP2R3A,NCF2,CYBB,PRKCH,IRF8,NCF4,IRF1,CLU
Hematopoiesis from Multipotent Stem Cells	1.48E00	1.67E-01	NaN	CSF1,CSF2
BER pathway	1.48E00	1.67E-01	NaN	PCNA,POLB
Hematopoiesis from Pluripotent Stem Cells	1.45E00	7.84E-02	NaN	IL1A,CSF1,IL6,CSF2
FXR/RXR Activation	1.44E00	5.51E-02	NaN	IL1A,IL36RN,NR1H3,FBP1,CLU,IL36B,AGT
Isoleucine Degradation I	1.35E00	1.43E-01	NaN	BCAT1,ACAT2
Hepatic Cholestasis	1.34E00	4.94E-02	NaN	IL1A,IL36RN,NR1H3,PRKCH,IL6,CSF2,IL36B,IL17A
Epoxysqualene Biosynthesis	1.32E00	5E-01	NaN	FDFT1
Cysteine Biosynthesis/Homocysteine Degradation	1.32E00	5E-01	NaN	CTH
Triacylglycerol Biosynthesis	1.27E00	8.57E-02	NaN	GPAM,LCLAT1,AGPAT9
Oxidative Ethanol Degradation III	1.24E00	1.25E-01	NaN	ACSL3,ALDH9A1
Stearate Biosynthesis I (Animals)	1.24E00	8.33E-02	NaN	BDH2,ACSL3,DHCR24
Adenosine Nucleotides Degradation II	1.2E00	1.18E-01	NaN	CECR1,NT5C1A
Colorectal Cancer Metastasis Signaling	1.19E00	4.24E-02	1.667	MMP7,SMAD3,TLR6,TLR8,TLR7,MMP2,IL6,GNG12,FZD7,WNT5A
Notch Signaling	1.19E00	7.89E-02	NaN	MAML3,HEY2,DLL4
p38 MAPK Signaling	1.17E00	5.13E-02	-0.816	PLA2G4A,IL1A,HIST1H3C,IL36RN,IL36B,HIST2H3C
Retinoic acid Mediated Apoptosis Signaling	1.15E00	6.25E-02	NaN	TIPARP,CRABP2,TNFRSF10A,IRF1
Eicosanoid Signaling	1.15E00	6.25E-02	NaN	PLA2G4A,PTGES,CYSLTR1,ALOX5AP
Glycerol-3-phosphate Shuttle	1.15E00	3.33E-01	NaN	GPD2
Dendritic Cell Maturation	1.14E00	4.47E-02	NaN	IL1A,IL36RN,IRF8,IL6,FCGR2B,CSF2,CCR7,IL36B
Factors Promoting Cardiogenesis in Vertebrates	1.13E00	5.43E-02	NaN	BMP15,BMP8A,PRKCH,FZD7,BMP1
Fcγ Receptor-mediated Phagocytosis in Macrophages and Monocytes	1.11E00	5.38E-02	2.236	PLD4,MYO5A,PRKCH,CSF2,FYB
PPAR Signaling	1.1E00	5.32E-02	0.447	IL1A,IL36RN,NR1H3,PDGFD,IL36B
IL-8 Signaling	1.08E00	4.35E-02	1.134	PLD4,FLT1,NCF2,CYBB,MMP2,PRKCH,GNG12,AZU1
Clathrin-mediated Endocytosis Signaling	1.07E00	4.32E-02	NaN	DNM1,LYZ,LDLR,F2R,EPHB2,PDGFD,DNM1L,CLU
Purine Nucleotides Degradation II (Aerobic)	1.07E00	1E-01	NaN	CECR1,NT5C1A
Ethanol Degradation IV	1.07E00	1E-01	NaN	ACSL3,ALDH9A1
LPS/IL-1 Mediated Inhibition of RXR Function	1.05E00	4.11E-02	NaN	ACSL3,IL1A,ALDH1L2,IL36RN,NR1H3,FABP4,HMGCS1,ALDH9A1,IL36B
Adipogenesis pathway	1.04E00	4.72E-02	NaN	DGKD,TXNIP,SMAD3,FABP4,FZD7,WNT5A
p53 Signaling	1.04E00	5.1E-02	0.000	PCNA,TP53INP1,SNAI2,THBS1,TNFRSF10A
Tryptophan Degradation III (Eukaryotic)	1.04E00	9.52E-02	NaN	ACAT2,IDO2
Methylmalonyl Pathway	1.03E00	2.5E-01	NaN	MCEE
MSP-RON Signaling Pathway	9.92E-01	6.52E-02	NaN	F11,IL3RA,CSF1
Leukocyte Extravasation Signaling	9.46E-01	4.04E-02	0.378	MMP7,WIPF1,NCF2,ITGA6,CYBB,MMP2,PRKCH,NCF4
VEGF Family Ligand-Receptor Interactions	9.39E-01	5.26E-02	NaN	PLA2G4A,NRP2,FLT1,PRKCH
BMP signaling pathway	9.39E-01	5.26E-02	NaN	BMP15,RUNX2,BMP8A,BMP1
Serine Biosynthesis	9.34E-01	2E-01	NaN	PHGDH
CMP-N-acetylneuraminate Biosynthesis I (Eukaryotes)	9.34E-01	2E-01	NaN	GNE
Lysine Degradation II	9.34E-01	2E-01	NaN	AADAT
Lysine Degradation V	9.34E-01	2E-01	NaN	AADAT
2-oxobutanoate Degradation I	9.34E-01	2E-01	NaN	MCEE
Acetate Conversion to Acetyl-CoA	9.34E-01	2E-01	NaN	ACSL3
Acute Phase Response Signaling	9.17E-01	4.14E-02	0.000	IL1A,IL36RN,IL6,SERPINE1,CRABP2,IL36B,AGT
Gluconeogenesis I	9.08E-01	8E-02	NaN	LIPF,FBP1
Aryl Hydrocarbon Receptor Signaling	8.9E-01	4.29E-02	NaN	IL1A,ALDH1L2,NQO1,IL6,RBL1,ALDH9A1
NF-κB Signaling	8.79E-01	4.05E-02	0.378	IL1A,FLT1,IL36RN,TLR6,TLR8,TLR7,IL36B
Role of NANOG in Mammalian Embryonic Stem Cell Pluripotency	8.67E-01	4.5E-02	NaN	BMP15,BMP8A,FZD7,WNT5A,BMP1
phagosome formation	8.67E-01	4.5E-02	NaN	TLR6,TLR8,TLR7,PRKCH,FCGR2B
Glycerol Degradation I	8.6E-01	1.67E-01	NaN	GPD2
UVB-Induced MAPK Signaling	8.56E-01	5.66E-02	NaN	HIST1H3C,PRKCH,HIST2H3C
IL-15 Production	8.53E-01	7.41E-02	NaN	IL6,IRF1
D-myo-inositol (1,4,5)-Trisphosphate Biosynthesis	8.53E-01	7.41E-02	NaN	PLD4,PIP5K1B
Granulocyte Adhesion and Diapedesis	8.43E-01	3.95E-02	NaN	MMP7,IL1A,IL36RN,ITGA6,MMP2,IL36B,CCL1
Protein Kinase A Signaling	8.16E-01	3.37E-02	NaN	HIST1H1B,HIST1H1E,HHAT,PDE7B,PDE9A,HIST1H3C,SMAD3,KDELR3,HIST1H1T,PRKCH,PTPN22,GNG12,HIST2H3C
Superpathway of Serine and Glycine Biosynthesis I	7.99E-01	1.43E-01	NaN	PHGDH
Adenine and Adenosine Salvage III	7.99E-01	1.43E-01	NaN	CECR1
GDP-glucose Biosynthesis	7.99E-01	1.43E-01	NaN	PGM3
Aspartate Degradation II	7.99E-01	1.43E-01	NaN	LIPF
Glioma Invasiveness Signaling	7.89E-01	5.26E-02	NaN	F2R,HMMR,MMP2
TGF-β Signaling	7.86E-01	4.6E-02	-1.000	RUNX2,SMAD3,SERPINE1,INHBA
HMGB1 Signaling	7.68E-01	4.17E-02	2.000	IL1A,IL6,SERPINE1,CSF2,IL17A
phagosome maturation	7.68E-01	4.17E-02	NaN	ATP6AP1L,NCF2,CYBB,ATP6V1A,PRDX2
Airway Pathology in Chronic Obstructive Pulmonary Disease	7.46E-01	1.25E-01	NaN	MMP2
Glucose and Glucose-1-phosphate Degradation	7.46E-01	1.25E-01	NaN	PGM3
Superoxide Radicals Degradation	7.46E-01	1.25E-01	NaN	NQO1
Tryptophan Degradation to 2-amino-3-carboxymuconate Semialdehyde	7.46E-01	1.25E-01	NaN	IDO2
Purine Ribonucleosides Degradation to Ribose-1-phosphate	7.46E-01	1.25E-01	NaN	CECR1
Sphingomyelin Metabolism	7.46E-01	1.25E-01	NaN	SGMS2
Agranulocyte Adhesion and Diapedesis	7.42E-01	3.7E-02	NaN	MMP7,IL1A,IL36RN,ITGA6,MMP2,IL36B,CCL1
Superpathway of Methionine Degradation	7.36E-01	6.25E-02	NaN	MCEE,CTH
MIF-mediated Glucocorticoid Regulation	7.16E-01	6.06E-02	NaN	PLA2G4A,CD74
Retinol Biosynthesis	7.16E-01	6.06E-02	NaN	RDH10,LIPF
Ethanol Degradation II	7.16E-01	6.06E-02	NaN	ACSL3,ALDH9A1
Prostanoid Biosynthesis	7E-01	1.11E-01	NaN	PTGES
Leucine Degradation I	7E-01	1.11E-01	NaN	BCAT1
IL-17A Signaling in Fibroblasts	6.77E-01	5.71E-02	NaN	IL6,IL17A
tRNA Splicing	6.77E-01	5.71E-02	NaN	PDE7B,PDE9A
IL-15 Signaling	6.61E-01	4.55E-02	NaN	IL6,CSF2,IL17A
Mitotic Roles of Polo-Like Kinase	6.61E-01	4.55E-02	NaN	CDC20,PPP2R3A,PLK2
Glycogen Degradation II	6.59E-01	1E-01	NaN	PGM3
Xenobiotic Metabolism Signaling	6.59E-01	3.32E-02	NaN	IL1A,ALDH1L2,PPP2R3A,NQO1,UGT8,PRKCH,IL6,EIF2AK3,ALDH9A1
GABA Receptor Signaling	6.48E-01	4.48E-02	NaN	DNM1,GABRA1,ALDH9A1
Macropinocytosis Signaling	6.36E-01	4.41E-02	NaN	CSF1,PRKCH,PDGFD
Wnt/β-catenin Signaling	6.33E-01	3.55E-02	1.000	MMP7,PPP2R3A,TLE4,DKK2,FZD7,WNT5A
Cholecystokinin/Gastrin-mediated Signaling	6.31E-01	3.96E-02	0.000	IL1A,IL36RN,PRKCH,IL36B
IL-12 Signaling and Production in Macrophages	6.29E-01	3.7E-02	NaN	LYZ,PRKCH,IRF8,IRF1,CLU
Estrogen Biosynthesis	6.24E-01	5.26E-02	NaN	HSD17B7,CYP51A1
Inhibition of Matrix Metalloproteases	6.08E-01	5.13E-02	NaN	MMP7,MMP2
T Helper Cell Differentiation	6.01E-01	4.23E-02	NaN	IL6,TBX21,IL17A
Neuroprotective Role of THOP1 in Alzheimer's Disease	5.92E-01	5E-02	NaN	ACE,AGT
Glutaryl-CoA Degradation	5.9E-01	8.33E-02	NaN	ACAT2
Glycogen Degradation III	5.9E-01	8.33E-02	NaN	PGM3
Mineralocorticoid Biosynthesis	5.9E-01	8.33E-02	NaN	EBP
Ephrin B Signaling	5.78E-01	4.11E-02	NaN	EFNB2,EPHB2,GNG12
MIF Regulation of Innate Immunity	5.77E-01	4.88E-02	NaN	PLA2G4A,CD74
fMLP Signaling in Neutrophils	5.67E-01	3.7E-02	NaN	NCF2,CYBB,PRKCH,GNG12
Role of IL-17A in Psoriasis	5.61E-01	7.69E-02	NaN	IL17A
Fatty Acid Activation	5.61E-01	7.69E-02	NaN	ACSL3
Choline Biosynthesis III	5.61E-01	7.69E-02	NaN	PLD4
Histamine Degradation	5.61E-01	7.69E-02	NaN	ALDH9A1
Guanosine Nucleotides Degradation III	5.61E-01	7.69E-02	NaN	NT5C1A
Glucocorticoid Biosynthesis	5.61E-01	7.69E-02	NaN	EBP
cAMP-mediated signaling	5.4E-01	3.2E-02	1.890	RGS2,PDE7B,NPY1R,PDE9A,P2RY12,ADORA3,CHRM3
Gαq Signaling	5.37E-01	3.4E-02	2.000	PLD4,RGS2,PRKCH,CHRM3,GNG12
Role of IL-17F in Allergic Inflammatory Airway Diseases	5.35E-01	4.55E-02	NaN	IL6,CSF2
Systemic Lupus Erythematosus Signaling	5.34E-01	3.18E-02	NaN	IL1A,RNU12,IL36RN,TLR7,IL6,FCGR2B,IL36B
Urate Biosynthesis/Inosine 5'-phosphate Degradation	5.34E-01	7.14E-02	NaN	NT5C1A
Regulation of the Epithelial-Mesenchymal Transition Pathway	5.31E-01	3.26E-02	NaN	SNAI2,SMAD3,MMP2,PDGFD,FZD7,WNT5A
VDR/RXR Activation	5.27E-01	3.85E-02	NaN	RUNX2,PRKCH,CSF2
Telomere Extension by Telomerase	5.09E-01	6.67E-02	NaN	TERF2IP
NAD biosynthesis II (from tryptophan)	5.09E-01	6.67E-02	NaN	IDO2
Androgen Biosynthesis	5.09E-01	6.67E-02	NaN	EBP
The Visual Cycle	5.09E-01	6.67E-02	NaN	RDH10
IL-6 Signaling	5.02E-01	3.45E-02	0.000	IL1A,IL36RN,IL6,IL36B
Extrinsic Prothrombin Activation Pathway	4.86E-01	6.25E-02	NaN	TFPI
Mismatch Repair in Eukaryotes	4.86E-01	6.25E-02	NaN	PCNA
Fatty Acid α-oxidation	4.86E-01	6.25E-02	NaN	ALDH9A1
p70S6K Signaling	4.8E-01	3.36E-02	2.000	F2R,PPP2R3A,PRKCH,AGT
Gαi Signaling	4.72E-01	3.33E-02	NaN	NPY1R,P2RY12,ADORA3,GNG12
Mitochondrial L-carnitine Shuttle Pathway	4.64E-01	5.88E-02	NaN	ACSL3
Putrescine Degradation III	4.64E-01	5.88E-02	NaN	ALDH9A1
HIPPO signaling	4.55E-01	3.49E-02	NaN	AJUBA,PPP2R3A,SMAD3
Bladder Cancer Signaling	4.47E-01	3.45E-02	NaN	MMP7,THBS1,MMP2
Glucocorticoid Receptor Signaling	4.46E-01	2.91E-02	NaN	SMAD3,SLPI,IL6,SERPINE1,CSF2,TAF13,AGT,PGR
Valine Degradation I	4.44E-01	5.56E-02	NaN	BCAT1
Neuregulin Signaling	4.39E-01	3.41E-02	NaN	ERRFI1,PRKCH,EREG
Virus Entry via Endocytic Pathways	4.31E-01	3.37E-02	NaN	DNM1,ITGA6,PRKCH
GADD45 Signaling	4.26E-01	5.26E-02	NaN	PCNA
Tryptophan Degradation X (Mammalian, via Tryptamine)	4.26E-01	5.26E-02	NaN	ALDH9A1
Cysteine Biosynthesis III (mammalia)	4.26E-01	5.26E-02	NaN	CTH
Estrogen Receptor Signaling	4.25E-01	3.15E-02	NaN	HIST1H3C,TAF13,PGR,HIST2H3C
Unfolded protein response	4.19E-01	3.7E-02	NaN	INSIG1,EIF2AK3
Role of CHK Proteins in Cell Cycle Checkpoint Control	4.09E-01	3.64E-02	NaN	PCNA,PPP2R3A
Salvage Pathways of Pyrimidine Ribonucleotides	4.01E-01	3.23E-02	NaN	GRK5,PRKCH,APOBEC3A
Ovarian Cancer Signaling	4E-01	3.05E-02	NaN	MMP7,MMP2,FZD7,WNT5A
Wnt/Ca+ pathway	3.99E-01	3.57E-02	NaN	FZD7,WNT5A
Endoplasmic Reticulum Stress Pathway	3.92E-01	4.76E-02	NaN	EIF2AK3
Cardiac β-adrenergic Signaling	3.88E-01	3.01E-02	NaN	PDE7B,PDE9A,PPP2R3A,GNG12
Glioma Signaling	3.87E-01	3.16E-02	NaN	PRKCH,PDGFD,RBL1
Phospholipases	3.81E-01	3.45E-02	NaN	PLD4,PLA2G4A
Pyrimidine Deoxyribonucleotides De Novo Biosynthesis I	3.77E-01	4.55E-02	NaN	RRM1
Ephrin Receptor Signaling	3.76E-01	2.87E-02	NaN	EFNB2,WIPF1,EPHB2,PDGFD,GNG12
TCA Cycle II (Eukaryotic)	3.63E-01	4.35E-02	NaN	LIPF
G-Protein Coupled Receptor Signaling	3.62E-01	2.73E-02	NaN	RGS2,PDE7B,NPY1R,PDE9A,P2RY12,ADORA3,CHRM3
CDK5 Signaling	3.6E-01	3.03E-02	NaN	BDNF,PPP2R3A,ITGA6
Antioxidant Action of Vitamin C	3.6E-01	3.03E-02	NaN	PLD4,PLA2G4A,CSF2
Estrogen-mediated S-phase Entry	3.49E-01	4.17E-02	NaN	RBL1
Dopamine Degradation	3.49E-01	4.17E-02	NaN	ALDH9A1
Triacylglycerol Degradation	3.49E-01	4.17E-02	NaN	LIPF
HIF1α Signaling	3.41E-01	2.94E-02	NaN	MMP7,EGLN3,MMP2
Antiproliferative Role of Somatostatin Receptor 2	3.4E-01	3.17E-02	NaN	SSTR2,GNG12
PCP pathway	3.4E-01	3.17E-02	NaN	FZD7,WNT5A
Role of Lipids/Lipid Rafts in the Pathogenesis of Influenza	3.36E-01	4E-02	NaN	FDPS
IL-17A Signaling in Gastric Cells	3.36E-01	4E-02	NaN	IL17A
Role of JAK family kinases in IL-6-type Cytokine Signaling	3.36E-01	4E-02	NaN	IL6
Bupropion Degradation	3.36E-01	4E-02	NaN	CYP51A1
Glycolysis I	3.36E-01	4E-02	NaN	FBP1
IL-17A Signaling in Airway Cells	3.32E-01	3.12E-02	NaN	IL6,IL17A
Pyridoxal 5'-phosphate Salvage Pathway	3.32E-01	3.12E-02	NaN	GRK5,PRKCH
Cell Cycle: G1/S Checkpoint Regulation	3.32E-01	3.12E-02	NaN	SMAD3,RBL1
Rac Signaling	3.29E-01	2.88E-02	NaN	NCF2,CYBB,PIP5K1B
Antiproliferative Role of TOB in T Cell Signaling	3.24E-01	3.85E-02	NaN	SMAD3
NAD Salvage Pathway II	3.24E-01	3.85E-02	NaN	NT5C1A
Acetone Degradation I (to Methylglyoxal)	3.12E-01	3.7E-02	NaN	CYP51A1
Huntington's Disease Signaling	3.11E-01	2.62E-02	NaN	DNM1,BDNF,CASP1,PRKCH,DNM1L,GNG12
PXR/RXR Activation	3.1E-01	2.99E-02	NaN	SCD,IL6
RAR Activation	3.04E-01	2.63E-02	NaN	IL3RA,RDH10,SMAD3,PRKCH,CRABP2
Remodeling of Epithelial Adherens Junctions	3.03E-01	2.94E-02	NaN	DNM1,DNM1L
Fc Epsilon RI Signaling	3.01E-01	2.75E-02	NaN	PLA2G4A,PRKCH,CSF2
Renin-Angiotensin Signaling	3.01E-01	2.75E-02	NaN	PRKCH,ACE,AGT
Gαs Signaling	3.01E-01	2.75E-02	NaN	RGS2,CHRM3,GNG12
CCR5 Signaling in Macrophages	2.97E-01	2.9E-02	NaN	PRKCH,GNG12
Natural Killer Cell Signaling	2.96E-01	2.73E-02	NaN	CD244,PRKCH,CD300A
Role of Tissue Factor in Cancer	2.96E-01	2.73E-02	NaN	CSF1,ITGA6,CSF2
Aldosterone Signaling in Epithelial Cells	2.92E-01	2.63E-02	NaN	ASIC1,PRKCH,PIP5K1B,HSPA12A
Androgen Signaling	2.91E-01	2.7E-02	NaN	SMAD3,PRKCH,GNG12
Intrinsic Prothrombin Activation Pathway	2.91E-01	3.45E-02	NaN	F11
Glutathione-mediated Detoxification	2.91E-01	3.45E-02	NaN	GGH
Pyrimidine Ribonucleotides Interconversion	2.91E-01	3.45E-02	NaN	ENTPD1
Melatonin Signaling	2.9E-01	2.86E-02	NaN	PRKCH,RORB
IL-3 Signaling	2.84E-01	2.82E-02	NaN	IL3RA,PRKCH
IL-17 Signaling	2.77E-01	2.78E-02	NaN	IL6,IL17A
NF-κB Activation by Viruses	2.71E-01	2.74E-02	NaN	ITGA6,PRKCH
Prolactin Signaling	2.71E-01	2.74E-02	NaN	PRKCH,IRF1
Molecular Mechanisms of Cancer	2.71E-01	2.47E-02	NaN	BMP15,HHAT,SMAD3,BMP8A,PRKCH,RBL1,FZD7,WNT5A,BMP1
4-1BB Signaling in T Lymphocytes	2.71E-01	3.23E-02	NaN	TNFRSF9
Pyrimidine Ribonucleotides De Novo Biosynthesis	2.71E-01	3.23E-02	NaN	ENTPD1
Fatty Acid β-oxidation I	2.71E-01	3.23E-02	NaN	ACSL3
CCR3 Signaling in Eosinophils	2.62E-01	2.56E-02	NaN	PLA2G4A,PRKCH,GNG12
HER-2 Signaling in Breast Cancer	2.54E-01	2.63E-02	NaN	MMP2,PRKCH
G Protein Signaling Mediated by Tubby	2.53E-01	3.03E-02	NaN	GNG12
Retinoate Biosynthesis I	2.53E-01	3.03E-02	NaN	RDH10
P2Y Purigenic Receptor Signaling Pathway	2.53E-01	2.52E-02	NaN	P2RY12,PRKCH,GNG12
Inhibition of Angiogenesis by TSP1	2.45E-01	2.94E-02	NaN	THBS1
Interferon Signaling	2.45E-01	2.94E-02	NaN	IRF1
Role of BRCA1 in DNA Damage Response	2.43E-01	2.56E-02	NaN	FANCB,RBL1
RhoA Signaling	2.4E-01	2.46E-02	NaN	LPAR4,NRP2,PIP5K1B
Reelin Signaling in Neurons	2.38E-01	2.53E-02	NaN	ITGA6,LRP8
Role of Wnt/GSK-3β Signaling in the Pathogenesis of Influenza	2.38E-01	2.53E-02	NaN	FZD7,WNT5A
Cell Cycle Regulation by BTG Family Proteins	2.37E-01	2.86E-02	NaN	PPP2R3A
Noradrenaline and Adrenaline Degradation	2.37E-01	2.86E-02	NaN	ALDH9A1
Antigen Presentation Pathway	2.22E-01	2.7E-02	NaN	CD74
Netrin Signaling	2.08E-01	2.56E-02	NaN	ENAH
Role of PKR in Interferon Induction and Antiviral Response	2.02E-01	2.5E-02	NaN	IRF1
Thyroid Cancer Signaling	2.02E-01	2.5E-02	NaN	BDNF
Transcriptional Regulatory Network in Embryonic Stem Cells	2.02E-01	2.5E-02	NaN	EOMES

## Sheet: THP-1 macrophages networks
THP-1 macrophages. Top 25 affected networks.
ID	Score	Focus Molecules	Top Diseases and Functions	Molecules in Network
1	36	25	Cellular Assembly and Organization, Cellular Function and Maintenance, Cell Morphology	Ap2 alpha,ASIC1,BIN1,BUB1,DNM1,DNM1L,FABP4,FBP1,FOLH1,GTPase,HELLS,HMMR,KIF21A,LRRK2,MAP1B,Mucin,Muscarinic cholinergic receptor,NCK,NDRG2,NRP2,Pak,PARP,PHGDH,PMP22,RCBTB2,RFX3,RGS2,SHANK1,SMIM3,SYK/ZAP,TBC1D8,TIPARP,tubulin (family),Vegf,WIPF1
2	32	23	Infectious Diseases, Organismal Injury and Abnormalities, Renal and Urological Disease	ANKRD1,AP-3,ATP6AP1L,ATP6V1A,BARX1,BMP,BMP1,BMP15,BMP8A,CCL1,CD244,CTH,FAIM,FUCA1,IFN type 1,IL-1R,IL-1R/TLR,IL36RN,IRAK,IRF,JPH1,lymphotoxin-alpha1-beta2,NCOR-LXR-Oxysterol-RXR-9 cis RA,NFkB (complex),NfkB-RelA,NGFRAP1,NUAK2,SLC30A3,SNX10,TLR6,TLR7,TLR8,TMEM154,TNFSF18,Vacuolar H+ ATPase
3	31	22	Cardiovascular System Development and Function, Cell Morphology, Organ Morphology	ANK2,Arf,collagen,Collagen type II,cyclooxygenase,DLX3,DOK5,ENAH,EREG,ERK1/2,ERRFI1,FAIM3,HEY2,IL36B,INHBA,KCND2,KCNIP1,KCNIP2,MFGE8,P2RX7,P2RY8,P2y Receptor,Pdgf (complex),Pdgf Ab,PDGF-AA,PDGFD,Pkg,PLA2,PLA2G4A,PTP4A3,SHC4,Smad,SMOOTH MUSCLE ACTIN,TRPM2,XIRP1
4	31	23	Developmental Disorder, Connective Tissue Development and Function, Skeletal and Muscular System Development and Function	Alp,AMPK,BCAT1,BDNF,calpain,Cg,FLT1,FSH,GABRA1,GALNT3,GPC4,Gsk3,HHAT,IL1,KCNQ5,Lh,Nos,NT5C1A,PEPCK,PFKFB3,PGR,PRKAA,PROKR2,RUNX2,SDCBP2,SLC16A7,SLC4A4,SMYD3,SORCS2,TM4SF1,TMEM119,TMEM45A,VCAN,Wnt,WNT5A
5	31	22	Lipid Metabolism, Small Molecule Biochemistry, Vitamin and Mineral Metabolism	AGPAT9,ARL4C,CYB5A,CYP51A1,DHCR7,DHCR24,EBP,FADS1,FADS2,FDFT1,FDPS,GPAM,HDL,HDL-cholesterol,HMG CoA synthase,HMGCS1,IDI1,INSIG1,Jnk,LDL-cholesterol,LDLR,linoleoyl-CoA desaturase,NR1H3,PEX5L,PTGES,SCD,SERPINB4,Smad1/5/8,Smad2/3,Srebp,STEAP2,stearoyl-CoA 9-desaturase,TMSB4,VLDL,VLDL-cholesterol
6	31	22	Endocrine System Development and Function, Molecular Transport, Small Molecule Biochemistry	14-3-3,Alpha tubulin,ATAD2,ATF3,ATPase,Cbp/p300,CKAP4,CTSK,EHF,ENTPD1,estrogen receptor,FHL1,FNTB,GOT,Hdac,HIST1H4H,histone deacetylase,KIF14,MAP2K1/2,N-cor,NFAT (complex),NKX3-1,PCDH18,PCDH20,PLAG1,Ras,RASAL3,RCVRN,SERPINE1,SLC16A2,SLC7A8,SMAD3,Tgf beta,UGT8,WNK1
7	27	20	Cell Cycle, Connective Tissue Development and Function, Cancer	Aldose Reductase,APC (complex),Cdc2,CDC20,Cdk,CKAP2,CKS1B,Cyclin A,Cyclin B,Cyclin D,Cyclin E,E2f,FBXO4,Frizzled,GNE,HIST1H1B,HIST1H1E,HIST1H1T,HIST1H3B,HIST2H3C,Histone H1,MAML3,MELK,PCNA,Pkc(s),PP2A,PPP2R3A,PRR11,Rb,RBL1,RRM1,STC2,TIP60,TMEM246,TPX2
8	25	20	Nervous System Development and Function, Cell-To-Cell Signaling and Interaction, Cell Death and Survival	AADAT,AGT,Calmodulin,CD3,Ck2,Creb,CTSW,ENSA,EOMES,HIST1H3C,Histone h3,HMCN1,Hsp70,IL12 (family),IL17A,INA,Insulin,KCNF1,KCNJ15,NMD3,p85 (pik3r),PDK4,POLB,QPCT,Rac,Ras homolog,RNA polymerase II,SLC39A7,SNAI2,SRC (family),TCF,TCR,TERF2IP,TOMM34,UNC13A
9	25	19	Carbohydrate Metabolism, Nucleic Acid Metabolism, Small Molecule Biochemistry	BBOX1,CDCA7L,CPM,DSC2,DYRK3,ELAVL1,FAM217B,FGFR1OP2,FKBP14,FOXN3,FRMD8,GFPT1,GRAMD3,HSPB3,ITPKB,LOC102724428/SIK1,MBNL2,MS4A7,MT1X,OSM,PDE7B,PFKFB3,PTP4A1,RDH10,SEPHS1,SIK3,SLC35F6,SLC48A1,SMIM14,TM4SF1,TMEM123,TRAF3IP3,UAP1,ZBTB18,ZBTB43
10	25	20	Cardiovascular Disease, Hematological Disease, Cellular Movement	ACE,Alpha Actinin,Alpha catenin,ANTXR1,CAPG,Collagen type I,Collagen type III,Collagen type IV,Collagen type VII,Collagen(s),CTNNβ-TCF/LEF,DDAH1,DKK2,F11,F2R,Fibrinogen,GPIIB-IIIA,Laminin1,LIPF,MIR124,MMP2,MMP7,MYOZ2,NES,NID1,Notch,PGM3,PI3K (complex),SERPINB7,SLIT2,SPINK1,TFPI,THBS1,TNFRSF9,trypsin
11	24	19	Cellular Movement, Auditory Disease, Embryonic Development	ADAM28,Akt,BMF,CADM1,DGKD,DLL4,Ecm,EFNB2,EPHB2,FERMT2,Fgf,Fibrin,FYB,Integrin,Integrin alpha 3 beta 1,Integrin alpha 4 beta 1,ITGA6,JINK1/2,Laminin,Lfa-1,MYO5A,PLAC8,Ptk,PVRL3,Rab11,S100A16,Serine Protease,SLC17A9,SPARCL1,STMN2,TEX11,TGFBR,TPCN1,Vegf Receptor,Vla-4
12	23	18	Humoral Immune Response, Protein Synthesis, Cellular Development	7S NGF,B-cell receptor,BACH2,Beta Tubulin,CALB2,Calbindin,CD74,CD209,CH25H,CRABP2,FCGR2B,GAPT,Gm-csf,Gpd,GPD2,HLA-DQ,Ifnar,Iga,Igg3,IgG2a,IgG2b,IL6,IL24,IL-17f dimer,IL17a dimer,KIFC1,LY86,MHC Class I (complex),MHC Class II (complex),PIGR,Rbp,SLC39A14,STRA6,TNFSF4,TNFSF14
13	23	18	Hematological System Development and Function, Hematopoiesis, Immune Cell Trafficking	AJUBA,ALDH,ALDH1L2,ALDH9A1,APOBEC3A,CD300A,chemokine,CLEC2B,Cpla2,CSF1,CSF2,Dynamin,GAS7,Gi-coupled receptor,GJA5,HLA-DR,IDO2,Ifn,IFN alpha/beta,Ifn gamma,IL23,Mapk,NCAPH,PLS3,Rab5,RNASE2,RNase A,SAA,SLC29A1,Tlr,Tnf (family),Tnf receptor,TNFRSF10A,TP53INP1,VSIG4
14	22	18	Cellular Assembly and Organization, Digestive System Development and Function, Embryonic Development	26s Proteasome,ADAM22,APOO,BNIP1,C4orf46,CACNA1B,CDR2,CEBPA,CFTR,CIDEB,GGH,GRAMD1A,HISTONE,HSPA12A,JAKMIP2,KCNMB1,KLRC4,LEP,Mapre2,PCDHB8,PHF2,PKD1,PTPRS,RAB39A,RNF186,SEC22B,SETD7,SH3BGRL2,SLC7A8,SLITRK3,SLITRK5,TBCE,UBC,Ubiquitin,UNC13C
15	22	19	Auditory Disease, Cardiovascular Disease, Congenital Heart Anomaly	ACAT2,Actin,ADCY,ADRB,ANKH,Calcineurin protein(s),CaMKII,CBLB,CLCN5,Cofilin,Collagen Alpha1,DNASE1,EIF2AK3,F Actin,GAS2L3,GFPT1,HSD17B7,IRF1,KCNE1,KCNQ1,L-type Calcium Channel,LMO4,Mlc,MSMO1,PDGF BB,Pka,PLS1,Proinsulin,RBPMS,Rock,SAMSN1,Secretase gamma,Spectrin,SSH1,YPEL3
16	21	17	Embryonic Development, Tissue Development, Developmental Disorder	AKNA,ALPP,BDH2,BTNL2,CAMLG,CCNB1IP1,CD2BP2,CDC45,CTDSPL,DHCR24,DIRAS2,FAM213A,GIGYF2,GINS1,GINS2,GINS3,GINS4,GPAA1,HECTD2,JAZF1,KDELC2,NR2C2,PCDHB5,PIGK,PIGS,PIGT,PIK3CB,RNF122,SBDS,SGMS2,SLC43A2,TEX30,THYN1,UBC,UBE2L6
17	21	17	Cell-To-Cell Signaling and Interaction, Cellular Growth and Proliferation, Hematological System Development and Function	ABCA13,ALX1,AOAH,ARFGEF3,ARNTL2,CALN1,CCL4,CCL23,CD300A,CREB1,Cxcl3,ELMO1,EPO,GCNT4,GNA14,GPR83,IgG1,IL4,KDELR3,levothyroxine,MFI2,MIA2,mir-21,MMP28,MPHOSPH9,MRGPRX2,NMNAT2,PCDH11X,plasminogen activator,SERPINB7,SERPINI1,SIGLEC1,SLN,TGFB1,TNFSF18
18	21	17	Hereditary Disorder, Immunological Disease, Inflammatory Disease	ALOX5AP,Angiotensin II receptor type 1,AZU1,CAMK2N1,CBP-ICSBP-IRF-1-PU.1,CDCA5,CHIT1,CYBB,ELANE,elastase,ERK,ETS,Fc gamma receptor,Fcgr2,Fcgr3,IL3RA,IRF8,LRP,NADPH oxidase,NCF2,NCF4,Par,Phox,plasminogen activator,Pld,PLD4,PRDX2,Pro-inflammatory Cytokine,Rap1,Rap1-gp91-p22 phox-p40 phox-p47 phox-p67 phox,S100A12,SLPI,SORL1,TSH,TXNIP
19	21	19	Cellular Assembly and Organization, Cell Morphology, Organ Morphology	Ampa Receptor,BCR (complex),CD101,DBI,DSC2,Erm,Fcer1,Ige,IL31RA,INTERLEUKIN,KDELR3,LBH,LRP8,MYADM,Nfat (family),NPTX1,NQO1,P38 MAPK,PDPN,PI3K (family),PIP5K1B,PLC gamma,PLK2,PRKCH,PTGFRN,PTPase,PTPN22,RNF128,Sapk,Sod,Sos,TBX21,TH2 Cytokine,UBE2T,VAV
20	20	16	Cellular Assembly and Organization, Cellular Compromise, Cell Cycle	AURKC,BST2,CKS1B,DNAJ,HIST1H1B,HSF1,HSPB2,KIAA0922,KIF14,KNTC1,LSM2,METTL7B,MSH3,MUCL1,MUM1,PCDHB4,PIGW,RBM23,RPL34,RSC1A1,SGOL2,SLC28A3,SLC44A2,SLC44A5,SLC5A3,STAG2,STMN3,Ubb,UBC,ZBTB1,ZNF117,ZNF382,ZNF608,ZNF738,ZNF827
21	20	16	Lipid Metabolism, Molecular Transport, Small Molecule Biochemistry	ATP11C,C9orf72,CCDC91,CENPI,CENPL,CENPM,CENPN,CENPP,CENPQ,DTNB,EGFL7,ENOX1,FAM98A,FANCB,ITM2C,KCNA4,KDELR1,KIAA1467,LCLAT1,LOXL4,MAGEA2/MAGEA2B,MREG,PLEKHA1,SDCCAG3,SNTG1,TBC1D32,TESC,TMEM30A,TRIM43/TRIM43B,TSPAN4,TSPAN6,UBC,VPS45,WBP5,WDR41
22	18	16	Endocrine System Development and Function, Lipid Metabolism, Molecular Transport	APP,ARID3A,ARMCX3,CDK3,CRADD,DHX58,EBF2,EIF2AK2,FAM134B,FGFBP2,HIST2H2AB,IFI6,IFI35,ISG20,LACRT,LCAT,MCEE,NNMT,NTM,PAK3,PLBD1,RHOXF1,RNASEL,SHISA3,SLCO2B1,SP140,SPINK6,SYT17,TARBP2,TFPI,TM4SF20,TMEM255A,TTK,VLDL,VTN
23	18	15	Lipid Metabolism, Molecular Transport, Small Molecule Biochemistry	3,5-L-diiodothyronine,ABCG4,ABCG5,ABCG8,ASPM,CDH24,cholesterol,ESR1,FA2H,FADS1,GLI1,GNB2L1,HIC1,KCNK6,LOC151760,MIA2,NCL,Ncoa6,NDRG2,NRIP2,PCDH18,PCOLCE2,PEMT,PNRC1,PRR32,Rxr,SALL1,SC5D,SLC9A9,SPP1,TM7SF2,TMEM47,TMEM62,ZNF366,ZNF804A
24	18	15	Cancer, Organismal Injury and Abnormalities, Tissue Morphology	ARHGAP25,CD160,CECR1,CHODL,FLRT2,FOS,FOXD2,FOXF2,GAMT,GPR83,GPR85,HGF,HRH4,IFNG,IKBKG,KIR3DX1,LARGE,LENEP,LPAR4,MYC,MYO5C,NPY1R,OMG,PCDH17,PCDH11Y,RHBDD3,RT1-B,SLC52A2,SMO,SMTN,SRPX2,ST8SIA5,TMEM97,TSPYL4,YY2
25	17	17	Nucleic Acid Metabolism, Small Molecule Biochemistry, Cell Signaling	Adaptor protein 2,ADGRA3,ADORA3,Beta Arrestin,CACNB4,CCR7,CHRM3,Clathrin,CYSLTR1,FZD7,G protein,G protein alphai,G protein beta gamma,Gpcr,GPR85,GPR180,GPR183,GRK5,IKK (complex),LPAR4,Metalloprotease,Mmp,MTORC1,NMDA Receptor,NPBWR1,NPY1R,P2RY12,PLC,Sfk,Shc,SSTR2,STAT,SUCNR1,tubulin (complex),voltage-gated calcium channel

## Sheet: RNAseq mono's pathways
RNAseq monocytes patients vs sibling.
Ingenuity Canonical Pathways	-log(p-value)	Ratio	z-score	Molecules
T Cell Receptor Signaling	8.9E00	1.55E-01	NaN	CD247,PTPN7,CAMK4,PRKCQ,CD3E,PLCG1,CD8A,CD3D,CD8B,CD28,CD3G,LCK,TXK,ZAP70,ITK
CCR5 Signaling in Macrophages	7.83E00	1.74E-01	NaN	CD247,CD3G,CCR5,CAMK4,PRKCQ,CCL4,CD3E,PLCG2,PLCG1,CCL3,CD3D,GNG10
Role of NFAT in Regulation of the Immune Response	7.03E00	9.94E-02	4.000	CD247,CAMK4,PRKCQ,CD3E,FCER1A,PLCG1,CD3D,GNG10,CD28,CD3G,LCK,GNAT1,PLCG2,ZAP70,FCGR3A/FCGR3B,FCGR1B,ITK
EIF2 Signaling	5.83E00	8.65E-02	3.162	RPL24,RPL36A,RPS3A,RPS27,RPL17,RPS18,RPS10,RPL39,RPL12,RPL7A,RPL7,RPL9,RPS28,RPL23A,RPL39L,RPSA
iCOS-iCOSL Signaling in T Helper Cells	5.65E00	1.11E-01	2.121	CD247,CD3G,CD28,LCK,CAMK4,PRKCQ,CD3E,ZAP70,PLCG1,CD3D,ICOSLG/LOC102723996,ITK
Natural Killer Cell Signaling	5.56E00	1.09E-01	NaN	SYNJ2,CD247,LCK,PRKCQ,KLRD1,PLCG2,KLRB1,ZAP70,PLCG1,NCR3,SH2D1B,FCGR3A/FCGR3B
Hematopoiesis from Pluripotent Stem Cells	5.34E00	1.7E-01	NaN	CD247,CXCL8,CD3G,CD3E,IL10,CD8A,CD3D,CD8B
Calcium-induced T Lymphocyte Apoptosis	5.22E00	1.41E-01	3.000	CD247,CD3G,LCK,CAMK4,PRKCQ,CD3E,ZAP70,PLCG1,CD3D
CTLA4 Signaling in Cytotoxic T Lymphocytes	4.89E00	1.14E-01	NaN	CD247,CD3G,CD28,LCK,CD3E,ZAP70,PLCG1,CD8A,CD3D,CD8B
Pathogenesis of Multiple Sclerosis	4.69E00	4.44E-01	NaN	CCR5,CCL4,CCL3,CXCL9
Tec Kinase Signaling	4.65E00	8.28E-02	3.162	PRKCQ,FCER1A,PLCG1,TNFSF10,GNG10,STAT4,LCK,YES1,TXK,GNAT1,PLCG2,ACTA1,ITK
CD28 Signaling in T Helper Cells	4.49E00	9.32E-02	2.646	CD247,CD3G,CD28,LCK,CAMK4,PRKCQ,CD3E,ZAP70,PLCG1,CD3D,ITK
Regulation of IL-2 Expression in Activated and Anergic T Lymphocytes	4.46E00	1.14E-01	NaN	CD247,CD3G,CD28,CAMK4,CD3E,PLCG2,ZAP70,PLCG1,CD3D
PKCθ Signaling in T Lymphocytes	3.79E00	8.47E-02	0.632	CD247,CD3G,CD28,LCK,PRKCQ,CD3E,PLCG2,ZAP70,PLCG1,CD3D
Phospholipase C Signaling	3.38E00	5.91E-02	2.828	CD247,CAMK4,PRKCQ,CD3E,PLA2G4C,PLCG1,CD3D,GNG10,TGM2,CD3G,LCK,PLCG2,ZAP70,ITK
Primary Immunodeficiency Signaling	3.37E00	1.25E-01	NaN	IL7R,LCK,CD3E,ZAP70,CD8A,CD3D
Cytotoxic T Lymphocyte-mediated Apoptosis of Target Cells	3.34E00	1.56E-01	-1.342	CD247,CD3G,PRF1,CD3E,CD3D
Crosstalk between Dendritic Cells and Natural Killer Cells	3.31E00	8.99E-02	NaN	CD28,PRF1,KLRD1,LTA,CD69,TNFSF10,NCR3,ACTA1
Systemic Lupus Erythematosus Signaling	3.28E00	6.05E-02	NaN	CD247,RNU11,CAMK4,CD3E,IL10,PLCG1,CD3D,CD3G,CD28,LCK,PLCG2,FCGR1B,FCGR3A/FCGR3B
Melatonin Signaling	3.24E00	1E-01	1.633	CAMK4,PRKCQ,RORA,PLCG2,PRKAR1B,PLCG1,SLC2A4
TREM1 Signaling	3.06E00	9.33E-02	NaN	CXCL8,IL10,PLCG2,NLRC3,PLCG1,NLRP2,CCL3
Nur77 Signaling in T Lymphocytes	2.97E00	1.05E-01	NaN	CD247,CD3G,CD28,CAMK4,CD3E,CD3D
Communication between Innate and Adaptive Immune Cells	2.62E00	7.87E-02	NaN	CXCL8,CD28,CCL4,IL10,CD8A,CCL3,CD8B
Sperm Motility	2.45E00	6.61E-02	2.121	TXK,CAMK4,PRKCQ,PLCG2,PLA2G4C,PTK6,PRKAR1B,PLCG1
G Protein Signaling Mediated by Tubby	2.35E00	1.21E-01	NaN	LCK,PLCG2,PLCG1,GNG10
Differential Regulation of Cytokine Production in Macrophages and T Helper Cells by IL-17A and IL-17F	2.25E00	1.67E-01	NaN	CCL4,IL10,CCL3
Dopamine-DARPP32 Feedback in cAMP Signaling	2.21E00	5.59E-02	0.707	CAMK4,PRKCQ,KCNJ2,GRIN2C,PLCG2,KCNJ15,KCNJ1,PRKAR1B,PLCG1
phagosome formation	2.14E00	6.42E-02	NaN	PRKCQ,MSR1,PLCG2,FCER1A,PLCG1,FCGR3A/FCGR3B,FCGR1B
Granzyme A Signaling	2.12E00	1.5E-01	NaN	GZMA,PRF1,HMGB2
Type I Diabetes Mellitus Signaling	2.12E00	6.36E-02	NaN	CD247,CD3G,CD28,PRF1,CD3E,LTA,CD3D
α-Adrenergic Signaling	2.04E00	6.9E-02	2.236	CAMK4,PRKCQ,PLCG2,PRKAR1B,PLCG1,GNG10
G Beta Gamma Signaling	2.02E00	6.82E-02	1.633	PRKCQ,GNAT1,PLCG2,PRKAR1B,PLCG1,GNG10
Differential Regulation of Cytokine Production in Intestinal Epithelial Cells by IL-17A and IL-17F	1.95E00	1.3E-01	NaN	CCL4,IL10,CCL3
Role of Hypercytokinemia/hyperchemokinemia in the Pathogenesis of Influenza	1.9E00	9.09E-02	NaN	CXCL8,CCR5,CCL4,CCL3
LXR/RXR Activation	1.9E00	5.79E-02	-0.447	SCD,HPR,LYZ,MSR1,ABCG1,RXRB,IL18RAP
Chemokine Signaling	1.81E00	7.04E-02	1.342	CCR5,CAMK4,CCL4,PLCG2,PLCG1
Neuropathic Pain Signaling In Dorsal Horn Neurons	1.77E00	6E-02	0.816	CAMK4,PRKCQ,GRIN2C,PLCG2,PRKAR1B,PLCG1
Xanthine and Xanthosine Salvage	1.69E00	1E00	NaN	PNP
Fc Epsilon RI Signaling	1.62E00	5.56E-02	2.449	SYNJ2,PRKCQ,PLCG2,PLA2G4C,FCER1A,PLCG1
Sphingosine-1-phosphate Signaling	1.6E00	5.5E-02	2.449	S1PR3,S1PR2,S1PR5,PLCG2,CASQ1,PLCG1
CREB Signaling in Neurons	1.6E00	4.68E-02	0.816	CAMK4,PRKCQ,GNAT1,GRIN2C,PLCG2,PRKAR1B,PLCG1,GNG10
Corticotropin Releasing Hormone Signaling	1.57E00	5.41E-02	1.633	CAMK4,PRKCQ,PLCG2,PRKAR1B,PLCG1,POMC
Cholesterol Biosynthesis I	1.55E00	1.54E-01	NaN	DHCR24,TM7SF2
Cholesterol Biosynthesis II (via 24,25-dihydrolanosterol)	1.55E00	1.54E-01	NaN	DHCR24,TM7SF2
Cholesterol Biosynthesis III (via Desmosterol)	1.55E00	1.54E-01	NaN	DHCR24,TM7SF2
GPCR-Mediated Nutrient Sensing in Enteroendocrine Cells	1.53E00	5.95E-02	NaN	PRKCQ,PLCG2,PRKAR1B,PLCG1,GNG10
Dendritic Cell Maturation	1.52E00	4.52E-02	2.828	STAT4,IL10,PLCG2,LTA,IL32,PLCG1,FCGR3A/FCGR3B,FCGR1B
Coagulation System	1.46E00	8.57E-02	NaN	VWF,THBD,SERPIND1
Neuregulin Signaling	1.46E00	5.68E-02	0.447	PRKCQ,PLCG2,PLCG1,EREG,MATK
Synaptic Long Term Potentiation	1.44E00	5.04E-02	0.447	CAMK4,PRKCQ,GRIN2C,PLCG2,PRKAR1B,PLCG1
Guanine and Guanosine Salvage I	1.39E00	5E-01	NaN	PNP
Adenine and Adenosine Salvage I	1.39E00	5E-01	NaN	PNP
Fcγ Receptor-mediated Phagocytosis in Macrophages and Monocytes	1.37E00	5.38E-02	2.236	YES1,PRKCQ,PLCG1,FCGR3A/FCGR3B,ACTA1
Atherosclerosis Signaling	1.37E00	4.84E-02	NaN	CXCL8,LYZ,ALOX15B,MSR1,PLA2G4C,TNFRSF12A
Role of Macrophages, Fibroblasts and Endothelial Cells in Rheumatoid Arthritis	1.37E00	3.72E-02	NaN	CXCL8,CAMK4,PRKCQ,IL10,PLCG2,LTA,IL32,PLCG1,LEF1,FCGR3A/FCGR3B,IL18RAP
Role of Pattern Recognition Receptors in Recognition of Bacteria and Viruses	1.34E00	4.76E-02	1.000	CXCL8,PRKCQ,IL10,PLCG2,LTA,C1QB
Glioma Signaling	1.34E00	5.26E-02	2.000	CAMK4,PRKCQ,PLCG2,PLCG1,CDKN2B
Thyroid Cancer Signaling	1.31E00	7.5E-02	NaN	PPARG,LEF1,RXRB
Cellular Effects of Sildenafil (Viagra)	1.3E00	4.65E-02	NaN	CAMK4,PLCG2,PRKAR1B,PLCG1,ACTA1,SLC4A10
Macropinocytosis Signaling	1.29E00	5.88E-02	1.000	PRKCQ,PLCG2,PLCG1,CSF1R
Growth Hormone Signaling	1.27E00	5.8E-02	NaN	PRKCQ,PLCG2,PLCG1,SLC2A4
T Helper Cell Differentiation	1.24E00	5.63E-02	NaN	STAT4,CD28,IL10,ICOSLG/LOC102723996
Human Embryonic Stem Cell Pluripotency	1.23E00	4.48E-02	NaN	S1PR3,S1PR2,S1PR5,BMPR1A,LEF1,POU5F1
Tetrahydrobiopterin Biosynthesis I	1.22E00	3.33E-01	NaN	SPR
Tetrahydrobiopterin Biosynthesis II	1.22E00	3.33E-01	NaN	SPR
Leptin Signaling in Obesity	1.18E00	5.41E-02	NaN	PLCG2,PRKAR1B,PLCG1,POMC
NF-κB Signaling	1.18E00	4.05E-02	2.646	LCK,PRKCQ,BMPR1A,PLCG2,LTA,TGFBR3,ZAP70
VEGF Family Ligand-Receptor Interactions	1.15E00	5.26E-02	2.000	PRKCQ,PLCG2,PLA2G4C,PLCG1
Autoimmune Thyroid Disease Signaling	1.14E00	6.38E-02	NaN	CD28,PRF1,IL10
nNOS Signaling in Neurons	1.14E00	6.38E-02	NaN	CAMK4,PRKCQ,GRIN2C
eNOS Signaling	1.14E00	4.23E-02	0.816	CAMK4,PRKCQ,PLCG2,PRKAR1B,PLCG1,HSPA1L
VDR/RXR Activation	1.12E00	5.13E-02	NaN	PRKCQ,HES1,THBD,RXRB
Androgen Signaling	1.1E00	4.5E-02	NaN	CAMK4,PRKCQ,GNAT1,PRKAR1B,GNG10
Arsenate Detoxification I (Glutaredoxin)	1.1E00	2.5E-01	NaN	PNP
Regulation of eIF4 and p70S6K Signaling	1.09E00	4.11E-02	NaN	RPS28,RPS3A,RPS27,RPS18,RPS10,RPSA
Epithelial Adherens Junction Signaling	1.09E00	4.11E-02	NaN	YES1,TUBB6,TGFBR3,MLLT4,LEF1,ACTA1
mTOR Signaling	1.03E00	3.72E-02	NaN	RPS28,PRKCQ,RPS3A,RPS27,RPS18,RPS10,RPSA
Melanocyte Development and Pigmentation Signaling	1.02E00	4.76E-02	1.000	PLCG2,PRKAR1B,PLCG1,POMC
Protein Citrullination	1.01E00	2E-01	NaN	PADI4
Serine Biosynthesis	1.01E00	2E-01	NaN	PSPH
P2Y Purigenic Receptor Signaling Pathway	1.01E00	4.2E-02	1.000	PRKCQ,PLCG2,PRKAR1B,PLCG1,GNG10
Gap Junction Signaling	9.98E-01	3.87E-02	NaN	PRKCQ,TUBB6,PLCG2,PRKAR1B,PLCG1,ACTA1
ErbB Signaling	9.96E-01	4.65E-02	NaN	PRKCQ,PLCG2,PLCG1,EREG
Gαi Signaling	9.94E-01	4.17E-02	2.000	S1PR3,CCR4,PRKAR1B,ADORA3,GNG10
Thrombopoietin Signaling	9.85E-01	5.45E-02	NaN	PRKCQ,PLCG2,PLCG1
Role of Cytokines in Mediating Communication between Immune Cells	9.85E-01	5.45E-02	NaN	CXCL8,IL10,IL32
IL-15 Production	9.77E-01	7.41E-02	NaN	TXK,PTK6
D-myo-inositol (1,4,5)-Trisphosphate Biosynthesis	9.77E-01	7.41E-02	NaN	PLCG2,PLCG1
Altered T Cell and B Cell Signaling in Rheumatoid Arthritis	9.69E-01	4.55E-02	NaN	CD28,SLAMF1,IL10,LTA
Virus Entry via Endocytic Pathways	9.56E-01	4.49E-02	NaN	PRKCQ,PLCG2,PLCG1,ACTA1
OX40 Signaling Pathway	9.56E-01	4.49E-02	-2.000	CD247,CD3G,CD3E,CD3D
Apoptosis Signaling	9.56E-01	4.49E-02	-2.000	PRKCQ,PLCG2,PLCG1,LMNA
Superpathway of Cholesterol Biosynthesis	9.5E-01	7.14E-02	NaN	DHCR24,TM7SF2
Leukocyte Extravasation Signaling	9.42E-01	3.54E-02	1.890	TXK,PRKCQ,PLCG2,PLCG1,MLLT4,ACTA1,ITK
Glucocorticoid Receptor Signaling	9.4E-01	3.27E-02	NaN	CD247,CXCL8,CD3G,CD3E,IL10,POMC,CCL3,CD3D,HSPA1L
Phospholipases	9.34E-01	5.17E-02	NaN	PLCG2,PLA2G4C,PLCG1
Proline Biosynthesis II (from Arginine)	9.32E-01	1.67E-01	NaN	PADI4
Pentose Phosphate Pathway (Non-oxidative Branch)	9.32E-01	1.67E-01	NaN	TKTL2
Zymosterol Biosynthesis	9.32E-01	1.67E-01	NaN	TM7SF2
Hepatic Cholestasis	9.31E-01	3.7E-02	NaN	CXCL8,PRKCQ,LTA,PRKAR1B,ABCC3,IL18RAP
Factors Promoting Cardiogenesis in Vertebrates	9.17E-01	4.35E-02	NaN	PRKCQ,BMPR1A,TGFBR3,LEF1
Death Receptor Signaling	9.17E-01	4.35E-02	1.000	DAXX,LMNA,TNFSF10,ACTA1
ErbB4 Signaling	9.01E-01	5E-02	NaN	PRKCQ,PLCG2,PLCG1
Mouse Embryonic Stem Cell Pluripotency	8.8E-01	4.21E-02	0.000	ID1,BMPR1A,LEF1,POU5F1
Retinoic acid Mediated Apoptosis Signaling	8.71E-01	4.84E-02	NaN	RARB,TNFSF10,RXRB
Superpathway of Serine and Glycine Biosynthesis I	8.69E-01	1.43E-01	NaN	PSPH
Adenine and Adenosine Salvage III	8.69E-01	1.43E-01	NaN	PNP
IL-12 Signaling and Production in Macrophages	8.47E-01	3.73E-02	NaN	PPARG,STAT4,LYZ,PRKCQ,IL10
Endothelin-1 Signaling	8.43E-01	3.49E-02	2.236	PRKCQ,GNAT1,PLCG2,CASQ1,PLA2G4C,PLCG1
Eicosanoid Signaling	8.41E-01	4.69E-02	NaN	PTGES,ALOX15B,PLA2G4C
Antioxidant Action of Vitamin C	8.34E-01	4.04E-02	NaN	PLCG2,PLA2G4C,PLCG1,SLC2A4
Non-Small Cell Lung Cancer Signaling	8.27E-01	4.62E-02	NaN	RARB,PLCG1,RXRB
Airway Pathology in Chronic Obstructive Pulmonary Disease	8.15E-01	1.25E-01	NaN	CXCL8
Purine Ribonucleosides Degradation to Ribose-1-phosphate	8.15E-01	1.25E-01	NaN	PNP
IL-15 Signaling	8.13E-01	4.55E-02	NaN	CXCL8,LCK,PLCG1
Oncostatin M Signaling	8.13E-01	5.88E-02	NaN	MT2A,CHI3L1
Granulocyte Adhesion and Diapedesis	8.02E-01	3.39E-02	NaN	CXCL8,CCL4,SDC4,CCL3,CXCL9,IL18RAP
PXR/RXR Activation	7.99E-01	4.48E-02	NaN	SCD,PRKAR1B,ABCC3
Erythropoietin Signaling	7.99E-01	4.48E-02	NaN	PRKCQ,PLCG2,PLCG1
Calcium Signaling	7.94E-01	3.37E-02	0.000	TNNT1,CAMK4,GRIN2C,CASQ1,PRKAR1B,ACTA1
Role of NFAT in Cardiac Hypertrophy	7.86E-01	3.35E-02	1.342	CAMK4,PRKCQ,PLCG2,PRKAR1B,PLCG1,GNG10
IL-10 Signaling	7.86E-01	4.41E-02	NaN	CCR5,IL10,IL18RAP
Synaptic Long Term Depression	7.74E-01	3.52E-02	2.236	PRKCQ,GNAT1,PLCG2,PLA2G4C,PLCG1
HGF Signaling	7.7E-01	3.81E-02	NaN	ETS1,PRKCQ,PLCG2,PLCG1
Prostanoid Biosynthesis	7.69E-01	1.11E-01	NaN	PTGES
Hepatic Fibrosis / Hepatic Stellate Cell Activation	7.56E-01	3.28E-02	NaN	CXCL8,COL5A2,CCR5,IL10,CXCL9,IL18RAP
Caveolar-mediated Endocytosis Signaling	7.47E-01	4.23E-02	NaN	ITGAD,ITGA9,ACTA1
Small Cell Lung Cancer Signaling	7.47E-01	4.23E-02	NaN	RARB,RXRB,CDKN2B
PEDF Signaling	7.47E-01	4.23E-02	NaN	PPARG,ARHGAP22,ZEB1
GPCR-Mediated Integration of Enteroendocrine Signaling Exemplified by an L Cell	7.47E-01	4.23E-02	NaN	PLCG2,PRKAR1B,PLCG1
Gαq Signaling	7.32E-01	3.4E-02	2.000	CAMK4,PRKCQ,PLCG2,PLCG1,GNG10
Renin-Angiotensin Signaling	7.3E-01	3.67E-02	1.000	PRKCQ,PLCG2,PRKAR1B,PLCG1
Embryonic Stem Cell Differentiation into Cardiac Lineages	7.27E-01	1E-01	NaN	POU5F1
ERK/MAPK Signaling	7.27E-01	3.21E-02	1.633	PPARG,ETS1,PLCG2,PLA2G4C,PRKAR1B,PLCG1
NF-κB Activation by Viruses	7.23E-01	4.11E-02	NaN	LCK,CCR5,PRKCQ
Prolactin Signaling	7.23E-01	4.11E-02	NaN	PRKCQ,PLCG2,PLCG1
Netrin Signaling	7.2E-01	5.13E-02	NaN	UNC5B,PRKAR1B
Agranulocyte Adhesion and Diapedesis	7.12E-01	3.17E-02	NaN	CXCL8,CCL4,SDC4,CCL3,CXCL9,ACTA1
RAR Activation	7.05E-01	3.16E-02	NaN	PRKCQ,RARB,PRKAR1B,RXRB,RPL7A,RDH13
Neuroprotective Role of THOP1 in Alzheimer's Disease	7.03E-01	5E-02	NaN	MME,PRKAR1B
Thrombin Signaling	6.99E-01	3.14E-02	2.000	CAMK4,PRKCQ,GNAT1,PLCG2,PLCG1,GNG10
Pentose Phosphate Pathway	6.9E-01	9.09E-02	NaN	TKTL2
BMP signaling pathway	6.88E-01	3.95E-02	NaN	CAMK4,BMPR1A,PRKAR1B
Mechanisms of Viral Exit from Host Cells	6.87E-01	4.88E-02	NaN	PRKCQ,ACTA1
PDGF Signaling	6.77E-01	3.9E-02	NaN	SYNJ2,PLCG2,PLCG1
14-3-3-mediated Signaling	6.57E-01	3.42E-02	NaN	PRKCQ,TUBB6,PLCG2,PLCG1
CCR3 Signaling in Eosinophils	6.57E-01	3.42E-02	NaN	CAMK4,PRKCQ,PLA2G4C,GNG10
Acute Myeloid Leukemia Signaling	6.55E-01	3.8E-02	NaN	FLT3,LEF1,CSF1R
Ceramide Signaling	6.45E-01	3.75E-02	NaN	S1PR3,S1PR2,S1PR5
Role of IL-17F in Allergic Inflammatory Airway Diseases	6.41E-01	4.55E-02	NaN	CXCL8,CCL4
Role of IL-17A in Psoriasis	6.26E-01	7.69E-02	NaN	CXCL8
Oleate Biosynthesis II (Animals)	6.26E-01	7.69E-02	NaN	SCD
NAD Phosphorylation and Dephosphorylation	6.26E-01	7.69E-02	NaN	ACP6
Guanosine Nucleotides Degradation III	6.26E-01	7.69E-02	NaN	PNP
Role of Oct4 in Mammalian Embryonic Stem Cell Pluripotency	6.13E-01	4.35E-02	NaN	RXRB,POU5F1
Allograft Rejection Signaling	6.05E-01	3.57E-02	NaN	CD28,PRF1,IL10
Urate Biosynthesis/Inosine 5'-phosphate Degradation	5.98E-01	7.14E-02	NaN	PNP
TR/RXR Activation	5.95E-01	3.53E-02	NaN	HP,CAMK4,RXRB
Graft-versus-Host Disease Signaling	5.87E-01	4.17E-02	NaN	CD28,PRF1
Tight Junction Signaling	5.86E-01	2.99E-02	NaN	RAB13,PRKAR1B,MLLT4,INADL,ACTA1
Cdc42 Signaling	5.86E-01	2.99E-02	-1.342	CD247,CD3G,CD3E,CD3D,ITK
Adipogenesis pathway	5.78E-01	3.15E-02	NaN	PPARG,BMPR1A,KLF5,SLC2A4
FAK Signaling	5.77E-01	3.45E-02	NaN	PLCG2,PLCG1,ACTA1
nNOS Signaling in Skeletal Muscle Cells	5.73E-01	6.67E-02	NaN	CAMK4
Leukotriene Biosynthesis	5.73E-01	6.67E-02	NaN	GGTLC2
γ-glutamyl Cycle	5.73E-01	6.67E-02	NaN	GGTLC2
Vitamin-C Transport	5.73E-01	6.67E-02	NaN	SLC2A4
Granzyme B Signaling	5.49E-01	6.25E-02	NaN	PRF1
Extrinsic Prothrombin Activation Pathway	5.49E-01	6.25E-02	NaN	THBD
B Cell Receptor Signaling	5.42E-01	2.87E-02	1.342	SYNJ2,ETS1,CAMK4,PRKCQ,PLCG2
IL-1 Signaling	5.42E-01	3.3E-02	NaN	GNAT1,PRKAR1B,GNG10
VEGF Signaling	5.33E-01	3.26E-02	NaN	PLCG2,PLCG1,ACTA1
Role of Osteoblasts, Osteoclasts and Chondrocytes in Rheumatoid Arthritis	5.3E-01	2.74E-02	NaN	CAMK4,BMPR1A,IL10,LEF1,CSF1R,IL18RAP
Phototransduction Pathway	5.27E-01	3.77E-02	NaN	GNAT1,PRKAR1B
Adenosine Nucleotides Degradation II	5.27E-01	5.88E-02	NaN	PNP
Sertoli Cell-Sertoli Cell Junction Signaling	5.19E-01	2.81E-02	NaN	TUBB6,TGFBR3,PRKAR1B,MLLT4,ACTA1
Unfolded protein response	5.16E-01	3.7E-02	NaN	PPARG,HSPA1L
PPARα/RXRα Activation	5.13E-01	2.79E-02	NaN	PLCG2,TGFBR3,PRKAR1B,PLCG1,IL18RAP
Cardiac Hypertrophy Signaling	5.1E-01	2.69E-02	1.000	CAMK4,GNAT1,PLCG2,PRKAR1B,PLCG1,GNG10
NRF2-mediated Oxidative Stress Response	5.07E-01	2.78E-02	NaN	PRKCQ,NQO2,FOSL1,ENC1,ACTA1
D-myo-inositol (1,4,5)-trisphosphate Degradation	5.06E-01	5.56E-02	NaN	SYNJ2
Wnt/Ca+ pathway	4.95E-01	3.57E-02	NaN	PLCG2,PLCG1
Aryl Hydrocarbon Receptor Signaling	4.89E-01	2.86E-02	NaN	TGM2,NQO2,RARB,RXRB
GADD45 Signaling	4.87E-01	5.26E-02	NaN	GADD45G
1D-myo-inositol Hexakisphosphate Biosynthesis II (Mammalian)	4.87E-01	5.26E-02	NaN	SYNJ2
D-myo-inositol (1,3,4)-trisphosphate Biosynthesis	4.87E-01	5.26E-02	NaN	SYNJ2
Glutamate Receptor Signaling	4.85E-01	3.51E-02	NaN	CAMK4,GRIN2C
Huntington's Disease Signaling	4.8E-01	2.62E-02	NaN	TGM2,PRKCQ,CASQ1,STX1A,HSPA1L,GNG10
Nitric Oxide Signaling in the Cardiovascular System	4.71E-01	3E-02	NaN	CAMK4,PRKCQ,PRKAR1B
Cardiomyocyte Differentiation via BMP Receptors	4.69E-01	5E-02	NaN	BMPR1A
Purine Nucleotides Degradation II (Aerobic)	4.69E-01	5E-02	NaN	PNP
Paxillin Signaling	4.64E-01	2.97E-02	NaN	ITGAD,ITGA9,ACTA1
D-myo-inositol-5-phosphate Metabolism	4.53E-01	2.74E-02	NaN	PTPN7,PLCG2,PLCG1,PGAM4
Breast Cancer Regulation by Stathmin1	4.49E-01	2.62E-02	NaN	CAMK4,PRKCQ,TUBB6,PRKAR1B,GNG10
3-phosphoinositide Degradation	4.47E-01	2.72E-02	NaN	SYNJ2,PTPN7,INPP4B,PGAM4
Polyamine Regulation in Colon Cancer	4.36E-01	4.55E-02	NaN	PPARG
Superpathway of Inositol Phosphate Compounds	4.3E-01	2.56E-02	NaN	SYNJ2,PTPN7,PLCG2,PLCG1,PGAM4
Activation of IRF by Cytosolic Pattern Recognition Receptors	4.29E-01	3.17E-02	NaN	IL10,LTA
Aldosterone Signaling in Epithelial Cells	4.2E-01	2.63E-02	NaN	PRKCQ,PLCG2,PLCG1,HSPA1L
fMLP Signaling in Neutrophils	4.17E-01	2.78E-02	NaN	CAMK4,PRKCQ,GNG10
Tumoricidal Function of Hepatic Natural Killer Cells	4.06E-01	4.17E-02	NaN	PRF1
Triacylglycerol Degradation	4.06E-01	4.17E-02	NaN	CES1
Superpathway of D-myo-inositol (1,4,5)-trisphosphate Metabolism	4.06E-01	4.17E-02	NaN	SYNJ2
Role of Tissue Factor in Cancer	4.05E-01	2.73E-02	NaN	CXCL8,LCK,YES1
Integrin Signaling	4.02E-01	2.49E-02	2.236	ITGAD,ITGA9,PLCG2,PLCG1,ACTA1
IL-17A Signaling in Gastric Cells	3.93E-01	4E-02	NaN	CXCL8
Glycolysis I	3.93E-01	4E-02	NaN	PGAM4
Gluconeogenesis I	3.93E-01	4E-02	NaN	PGAM4
GDNF Family Ligand-Receptor Interactions	3.89E-01	2.94E-02	NaN	PLCG2,PLCG1
Remodeling of Epithelial Adherens Junctions	3.89E-01	2.94E-02	NaN	TUBB6,ACTA1
Agrin Interactions at Neuromuscular Junction	3.81E-01	2.9E-02	NaN	LAMC1,ACTA1
Lipid Antigen Presentation by CD1	3.8E-01	3.85E-02	NaN	CD3E
NAD Salvage Pathway II	3.8E-01	3.85E-02	NaN	ACP6
IL-6 Signaling	3.7E-01	2.59E-02	NaN	CXCL8,TNFAIP6,IL18RAP
Cell Cycle Control of Chromosomal Replication	3.67E-01	3.7E-02	NaN	CDT1
Dopamine Degradation	3.67E-01	3.7E-02	NaN	SULT1A2
Type II Diabetes Mellitus Signaling	3.64E-01	2.56E-02	NaN	PPARG,PRKCQ,SLC2A4
p38 MAPK Signaling	3.64E-01	2.56E-02	NaN	DAXX,PLA2G4C,IL18RAP
PTEN Signaling	3.59E-01	2.54E-02	NaN	SYNJ2,BMPR1A,TGFBR3
p70S6K Signaling	3.54E-01	2.52E-02	NaN	PRKCQ,PLCG2,PLCG1
Ephrin B Signaling	3.53E-01	2.74E-02	NaN	GNAT1,GNG10
STAT3 Pathway	3.53E-01	2.74E-02	NaN	BMPR1A,TGFBR3
FLT3 Signaling in Hematopoietic Progenitor Cells	3.46E-01	2.7E-02	NaN	STAT4,FLT3
TNFR2 Signaling	3.45E-01	3.45E-02	NaN	LTA
Intrinsic Prothrombin Activation Pathway	3.45E-01	3.45E-02	NaN	THBD
Wnt/β-catenin Signaling	3.39E-01	2.37E-02	NaN	TGFBR3,RARB,LEF1,POU5F1
Role of p14/p19ARF in Tumor Suppression	3.34E-01	3.33E-02	NaN	NPM1
Sonic Hedgehog Signaling	3.34E-01	3.33E-02	NaN	PRKAR1B
HER-2 Signaling in Breast Cancer	3.33E-01	2.63E-02	NaN	PRKCQ,PLCG1
cAMP-mediated signaling	3.29E-01	2.28E-02	2.236	S1PR3,CAMK4,CCR4,PRKAR1B,ADORA3
Molecular Mechanisms of Cancer	3.23E-01	2.19E-02	NaN	RASGRF2,DAXX,PRKCQ,GNAT1,BMPR1A,PRKAR1B,LEF1,CDKN2B
Dopamine Receptor Signaling	3.21E-01	2.56E-02	NaN	PRKAR1B,SPR
Xenobiotic Metabolism Signaling	3.15E-01	2.21E-02	NaN	CAMK4,PRKCQ,CES1,NQO2,ABCC3,SULT1A2
Reelin Signaling in Neurons	3.15E-01	2.53E-02	NaN	LCK,YES1
PI3K Signaling in B Lymphocytes	3.09E-01	2.34E-02	NaN	CAMK4,PLCG2,PLCG1
Circadian Rhythm Signaling	3.05E-01	3.03E-02	NaN	GRIN2C
B Cell Development	3.05E-01	3.03E-02	NaN	IL7R
MIF-mediated Glucocorticoid Regulation	3.05E-01	3.03E-02	NaN	PLA2G4C
Retinoate Biosynthesis I	3.05E-01	3.03E-02	NaN	RDH13
Retinol Biosynthesis	3.05E-01	3.03E-02	NaN	CES1
TWEAK Signaling	2.96E-01	2.94E-02	NaN	TNFRSF12A
Production of Nitric Oxide and Reactive Oxygen Species in Macrophages	2.95E-01	2.22E-02	2.000	LYZ,PRKCQ,PLCG2,PLCG1
Thyroid Hormone Metabolism II (via Conjugation and/or Degradation)	2.87E-01	2.86E-02	NaN	SULT1A2
Insulin Receptor Signaling	2.83E-01	2.24E-02	NaN	SYNJ2,PRKAR1B,SLC2A4
Relaxin Signaling	2.79E-01	2.22E-02	NaN	GNAT1,PRKAR1B,GNG10
Stearate Biosynthesis I (Animals)	2.79E-01	2.78E-02	NaN	DHCR24
Interferon Signaling	2.79E-01	2.78E-02	NaN	IFITM1
Complement System	2.71E-01	2.7E-02	NaN	C1QB
Protein Kinase A Signaling	2.68E-01	2.07E-02	1.134	PTPN7,CAMK4,PRKCQ,PLCG2,PRKAR1B,PLCG1,LEF1,GNG10
UVA-Induced MAPK Signaling	2.66E-01	2.27E-02	NaN	PLCG2,PLCG1
Notch Signaling	2.63E-01	2.63E-02	NaN	HES1
Transcriptional Regulatory Network in Embryonic Stem Cells	2.49E-01	2.5E-02	NaN	POU5F1
MIF Regulation of Innate Immunity	2.42E-01	2.44E-02	NaN	PLA2G4C
FcγRIIB Signaling in B Lymphocytes	2.42E-01	2.44E-02	NaN	PLCG2
SAPK/JNK Signaling	2.38E-01	2.13E-02	NaN	DAXX,LCK
PPAR Signaling	2.38E-01	2.13E-02	NaN	PPARG,IL18RAP
Glioblastoma Multiforme Signaling	2.37E-01	2.05E-02	NaN	PLCG2,PLCG1,LEF1
UVC-Induced MAPK Signaling	2.35E-01	2.38E-02	NaN	PRKCQ
iNOS Signaling	2.23E-01	2.27E-02	NaN	CAMK4
Dermatan Sulfate Biosynthesis (Late Stages)	2.23E-01	2.27E-02	NaN	SULT1A2
Serotonin Receptor Signaling	2.23E-01	2.27E-02	NaN	SPR
MSP-RON Signaling Pathway	2.11E-01	2.17E-02	NaN	ACTA1
Chondroitin Sulfate Biosynthesis (Late Stages)	2.11E-01	2.17E-02	NaN	SULT1A2

## Sheet: RNAseq mono's networks
RNAseq monocytes patient vs sibling. Top 25 affected networks.
ID	Score	Focus Molecules	Top Diseases and Functions	Molecules in Network
1	38	25	Cancer, Hematological Disease, Immunological Disease	Adaptor protein 1,CD8,CD9,CD69,CD247,CD3-TCR,CD3D,CD3E,CD3G,CD8A,CD8B,DGCR6/LOC102724770,DPP4,EGR3,ENC1,ERK1/2,GZMK,IL32,IL-2R,ITGA9,ITM2A,KLRD1,MHC Class I (complex),MHC CLASS I (family),MIP1,MSR1,MTUS1,NCR3,NQO2,RASGRF2,S6K1,SLA2,SLC12A7,Tenascin,ZAP70
2	35	24	Embryonic Development, Organ Development, Organ Morphology	60S ribosomal subunit,CDKN2B,CHI3L1,Coup-Tf,DOCK9,estrogen receptor,FHL1,HELLS,HES1,HMGB2,ID1,KLF5,LEF1,N-cor,Notch,Nuclear factor 1,Rar,RARB,RPL7,RPL9,RPL12,RPL17,RPL24,RPL39,RPL23A,RPL36A,RPL39L,RPL7A,Rxr,RXRB,Smad,thymidine kinase,Vegf,ZBTB8A,ZEB1
3	27	20	Lipid Metabolism, Molecular Transport, Small Molecule Biochemistry	ABCC6,ABCG1,AMPK,BACH2,BATF3,c-Src,CDCP1,CES1,CPT1,ERK,HDL,HDL-cholesterol,HPR,IL23,JUN/JUNB/JUND,KLRB1,LDL-cholesterol,LGALS9B,LY9,MAFB,MATK,MTORC2,Nr1h,PDK4,PLIN5,PRKAA,RORA,SAA,SCD,SDC4,Serine Protease,SERPIND1,SLC2A4,TTC39B,VLDL-cholesterol
4	27	20	Cell Morphology, Cellular Compromise, Cell Cycle	26s Proteasome,ABCC3,Actin,Alpha tubulin,ARRDC3,CASQ1,CDCA7L,Ck2,DAXX,FBXO32,FKBPL,Gsk3,HISTONE,Histone h3,HNRNPA1L2,Hsp70,Hsp90,IL12 (family),Interferon alpha,LMNA,LYZ,NBPF10 (includes others),NPM1,PRKCDBP,PYHIN1,RFX2,RNA polymerase II,Tnf (family),TNNT1,TUBB6,U1 snRNP,Ubiquitin,WASH1,ZNF83,ZNF793
5	25	19	Humoral Immune Response, Inflammatory Response, Cellular Function and Maintenance	ALT,AMY2A,C/ebp,Caspase 3/7,CD200R1,collagen,Collagen type III,Collagen(s),CR1L,DHCR24,EMP1,FCGBP,Fcgr3,GOT,Growth hormone,GZMA,Hsp27,IFITM1,IgG,IgG1,JCHAIN,Jnk,MS4A1,NAB2,PEA15,Pias,PIGR,PRF1,PTGES,RGCC,TGM4,TNFSF10,transglutaminase,trypsin,VWF
6	25	19	Cell-mediated Immune Response, Cellular Movement, Hematological System Development and Function	ADORA3,Ap1 gamma,BMPR1A,CCR4,CCR5,CCR6,CD3,CD28,CTSW,Focal adhesion kinase,Gpcr,IKK (complex),ITGAD,LCK,mir-21,NADPH oxidase,NPIPA8 (includes others),NTSR1,p85 (pik3r),Pdgfr,PI3K (family),PLCG2,RAB11FIP5,Ras,S1PR5,Sfk,Shc,SLC5A3,Sos,SRC (family),STAT5a/b,SYNJ2,TCR,TPST1,YES1
7	23	18	Lymphoid Tissue Structure and Development, Organ Morphology, Cell-To-Cell Signaling and Interaction	B3GNT5,BCL11B,BCR (complex),CD7,CD27,CST7,EDARADD,elastase,ETS,FCGR3A/FCGR3B,HLA-DR,ICOSLG/LOC102723996,Ifn gamma,Iga,IgG2b,Ikb,Ikk (family),Il12 receptor,IL18RAP,IL7R,LTA,lymphotoxin-alpha1-beta2,MAP3K,NCF1C,NFkB (complex),NfkB-RelA,NfkB1-RelA,NLRC3,NLRP2,PRKAC,SH2D1B,SLAMF1,TGFBR3,Tnf receptor,TNFAIP6
8	23	18	Cell Morphology, Cellular Function and Maintenance, Hereditary Disorder	Alp,C-C chemokine receptor,Creb,EREG,FOSL1,ICAM4,Integrin,JINK1/2,LAMC1,Laminin,Laminin1,Lfa-1,MAP2K1/2,Mek,MLLT4,MN1,MT1F,MT2A,Pdgf (complex),PDGF BB,PHLDA1,PI3K (complex),PSPH,Raf,Rap1,Ribosomal 40s subunit,Rnr,RPS10,RPS18,RPS27,RPS28,RPS3A,RPSA,THBD,UNC5B
9	23	18	Cardiovascular Disease, Cell Death and Survival, Gastrointestinal Disease	ACTA1,Alpha catenin,BNIP3,caspase,Cbp/p300,CDT1,COL5A2,Collagen type I,Cyclin A,Cyclin E,cytochrome C,E2f,ETS1,FAM86C1,Hdac,Histone h4,HP,HSPA1L,lipoxygenase,LOC645166,LOC100134868,Myosin2,P38 MAPK,PADI4,PGA5 (includes others),PHACTR1,PPARG,Rb,Rock,Smad2/3,SMG1P1,Tgf beta,TGM2,TNFRSF12A,TRAPPC2
10	23	18	Cell Cycle, Nervous System Development and Function, Lipid Metabolism	AHDC1,APP,ATAT1,C1orf115,C1QL1,CASZ1,CCDC144NL,COCH,DAPK2,Endothelin,EP400NL,FGFBP2,FOS,FRG1BP,GNL2,KIFC1,M6PR,NANOG,NSUN5P2,NUBP1,PLA2,PLA2G4C,Ppap2a,PPAP2C,PRUNE2,SLC4A10,ST8SIA1,TARP,TOM1,TP53TG5,ZCCHC8,ZFHX3,ZNF2,ZNF720,ZSCAN18
11	21	17	Cell-To-Cell Signaling and Interaction, Embryonic Development, Cell Morphology	ACAP1,ATP6V0A1,CD9,CTNNB1,DDX42,EWSR1,FUS,GNG10,GRB2,HILPDA,HIST1H2BE,HNRNPA2B1,ITGA4,ITGA9,KXD1,MAP4K2,MTSS1L,NCKIPSD,NUDT7,NUPR1,PHACTR2,RBMS1,RBMX,RNU11,RPL9,RPL12,RPS10,SNORA8,SULT1A2,TSPAN8,UBE2NL,ZKSCAN3,ZMYM2,ZNF165,ZNF737
12	20	16	Cell-To-Cell Signaling and Interaction, Nervous System Development and Function, Cell Morphology	Angiotensin II receptor type 1,Calcineurin A,Calcineurin protein(s),Calmodulin,calpain,CAMK4,CaMKII,DAPK2,Erm,F Actin,GRIN2C,INADL,Kcnj,KCNJ1,KCNJ2,KCNJ15,KLHL3,MEF2,MYO1A,NFAT (complex),Nfat (family),NMDA Receptor,P glycoprotein,p70 S6k,Pkc(s),PP2A,PRKCQ,PTPN7,Secretase gamma,SPA17,Spectrin,STX1A,SYNE2,TNIK,USP6
13	18	15	Antigen Presentation, Cell-To-Cell Signaling and Interaction, Cell-mediated Immune Response	Akt,ANK3,CSF1R,Fc gamma receptor,Fc receptor,Fcer1,FCER1A,FCGR1A/2A/3A,FCGR1B,FLT3,Gap,Gm-csf,Ige,INPP4B,ITK,JAK,KLRG1,NCK,PI3K p85,PLC gamma,PLCG1,Profilin,Ptk,PTK6,SAMD3,SCN9A,Sphk,SYK/ZAP,TEC/BTK/ITK/TXK/BMX,TESPA1,TH2 Cytokine,THEMIS,TXK,VAV,voltage-gated sodium channel
14	18	15	Cellular Function and Maintenance, Hematological System Development and Function, Cellular Movement	ACP6,ALOX15B,CCL3,chemokine receptor,Eotaxin,GADD45G,Gi-coupled receptor,Gαi/o,HILPDA,HTRA1,Ifn,IFN alpha receptor,IFN alpha/beta,IFN Beta,IFN type 1,Ifnar,IL-17f dimer,IL12 (complex),IL17a dimer,LILRA4,LRRN3,Mapk,MHC Class II (complex),MHC II,MME,MOG,POTEI,Pro-inflammatory Cytokine,RDH13,RGPD3 (includes others),STAT4,TCF,TENM1,TH1 Cytokine,Tlr
15	18	15	Cell Morphology, Cellular Assembly and Organization, Cellular Development	AKR1B1,BAG3,CACNB2,CCND1,CDK2,CDKN2D,COL5A2,CREB1,CSMD1,DST,F2,GPNMB,KAT5,KCTD4,LIMK1,LYNX1,MARCKSL1,MFSD6,MIA,NACA2,NCF1C,NFKBIA,NRSN1,PDLIM3,PTTG1,RAB3B,RASGEF1B,RGL2,RPL10L,TAGLN2,TKTL2,TMIGD2,WISP1,ZNF205,ZNF253
16	18	15	Cell Death and Survival, Cell-To-Cell Signaling and Interaction, Nervous System Development and Function	BCL2L15,C1orf52,CASP3,CTAGE1,DLG4,FSH,GNLY,HIP1,HNF1A,HOXB1,HTT,KCNAB1,LIMK1,LSAMP,MAD2L1,MANEAL,MN1,MT1X,NEGR1,NTM,PDLIM4,PGK1,PIGR,PIKFYVE,PPIAL4G (includes others),RAB33B,RNF2,RNF222,RPS10,SAC3D1,SGK1,SPRR2A,VNN3,WDR46,YTHDF2
17	18	15	Cell-To-Cell Signaling and Interaction, Cellular Growth and Proliferation, Hematological System Development and Function	15-LOX,ADGRG1,ALOX15B,Anti-inflammatory Cytokine,ARNTL2,AVPI1,CCDC121,CCR9,CD163L1,CD200R1,CHST2,CLECL1,COL6A2,EPAS1,FOXO3,GABRR2,GBE1,GPR34,H3F3C,Havcr1,ID3,IL4,IL13,KDM1A,MAP3K7CL,MHC II,MOG,POTEG (includes others),SOX13,Sprr2a1/Sprr2a2,Sprr2b,TM7SF2,TMTC1,TPPP3,ZNF626
18	16	14	Cellular Movement, Hematological System Development and Function, Immune Cell Trafficking	ADCY,Ap1,ARHGAP22,C1q,C1QB,CCL4,Cg,CXCL8,CXCL9,Fibrinogen,GNAT1,GNLY,Igg3,IgG2a,Igm,IL1,IL10,Immunoglobulin,Insulin,KCNMA1,LDL,Lh,Pde,Pka,PLC,Pld,PNP,POMC,PRKAR1B,Proinsulin,RAB13,Sapk,SCAVENGER receptor CLASS A,SPR,Wnt
19	16	14	Cell Cycle, Cell Death and Survival, Gene Expression	Adaptor protein 2,ARPC1B,BMP1,CACNB4,CBWD1,CBWD5,CDKN1A,CORO1C,EED,ERVW-1,FAT2,HSPG2,LIMA1,LRRC37A3 (includes others),MB21D2,mir-663,MIS18A,MIS18BP1,MPV17L,NUSAP1,PANDAR,PIGR,PRDM5,PTTG1,PYHIN1,RFWD3,RPS10,RPS4X,SSRP1,TMSB10/TMSB4X,TP53,TRIM7,TUBG2,UBE2E1,WIZ
20	16	14	Cellular Movement, Cellular Development, Embryonic Development	ACCS,ALCAM,CHAD,CHI3L1,CMKLR1,CYP4F3,EIF5,Endothelin,FIG4,HNF4A,Irs3,L2HGDH,MAP1S,MAPK1,MIA,NBPF3,NOX5,PAQR6,POTEE/POTEF,POTEJ,PTPN7,PTPN11,RELA,SIGLEC11,SOCS3,SPOCK2,ST8SIA1,STAT,STYXL1,THEMIS,THOC3,TRIM32,TWIST1,WISP1,ZNF300
21	16	14	Post-Translational Modification, Cellular Development, Embryonic Development	ATOH8,CLEC18A/CLEC18C,EID2B,EVC,FIG4,FOXO1,FSD2,KRTAP10-5,LOC100996763/NOTCH2NL,MRPS30,NDN,NDUFAF1,NUSAP1,PGAM4,phosphatase,Pp2c,PPFIA4,PPM1H,PPP1CC,Ppp2r3d,PTPN7,PTPRM,SET,SETSIP,SHIP,SHMT2,SPATC1L,SSH3,STYXL1,TCF3,VSTM4,ZNF273,ZNF419,ZNF433,ZSCAN26
22	15	13	Developmental Disorder, Hereditary Disorder, Nephrosis	AGPAT9,AMMECR1L,ANP32C,BZW2,CCDC92,CUL2,ELAVL1,EXPH5,FKBP7,GBE1,HNRNPA3P1,HSPA5,INO80C,KCNAB1,LIMK1,LOC401052,METTL7A,MXRA7,PEX19,PLAC8,PRDM1,PXMP4,SAFB,SFTPC,SLC25A37,SLC41A1,SREK1,SRPK1,SRSF7,TC2N,TMCC3,TMEM67,TOR1A,VWA7,ZCCHC11
23	15	13	Lipid Metabolism, Molecular Transport, Small Molecule Biochemistry	ANO2,CDKN2B,DKC1,ESR1,FADS1,FCN2,Foxo,GLMP,HIC1,ING1,KPNA3,LOC391322,MAP2K5,MBD2,MMS19,NBR2,NELL2,NMNAT1,PDK4,PHF19,PTPN4,RAF1,RBMX,SFXN3,SHOC2,SHROOM1,SIRT1,SLC7A11,SNORA62,SNORA64,SNORA72,TNS3,TRIM16,XRN1,ZNF680
24	15	13	Amino Acid Metabolism, DNA Replication, Recombination, and Repair, Gene Expression	ALKBH2,ATP5EP2,CBWD2,CCDC50,CUL3,DFNA5,DMWD,DNAJC4,EGFR,FAR1,HNRNPCL1/HNRNPCL2,HSP90AA1,KLHL11,LARP4B,LIMA1,LRRC8B,MRPS26,MTRNR2L1,NCL,NSF,NUP155,PGRMC1,PRKAR1B,RAB6C/WTH3DI,RBMX,RPS10,SDF2,SDF2L1,SLC36A1,SREK1,STK32B,TRIM2,TRIM32,UBC,YBEY
25	13	12	Cell Signaling, Molecular Transport, Vitamin and Mineral Metabolism	ACKR4,ADORA3,chemokine,CMKLR1,Cxcl11,Cxcr1/2,Endothelin,FFAR1,FFAR3,FKBP4,FKBP7,G protein,G protein alphai,GPR34,Gα12/13,HCAR3,KIF16B,LOXHD1,LPAR4,LTB4R,Mmp,MOG,MTORC1,POU5F1,PPIA,PTGFR,Rac,Ras homolog,S1PR,S1PR2,S1PR3,S1PR5,TAS1R3,TNF,TPTEP1

## Sheet: RNAseq macro's pathways
RNAseq macrophages patient vs sibling.
Ingenuity Canonical Pathways	-log(p-value)	Ratio	z-score	Molecules
Granulocyte Adhesion and Diapedesis	4.86E00	1.07E-01	NaN	CXCL8,IL1A,HRH2,MMP7,SDC1,PPBP,ITGA6,RDX,CCL24,CCL17,MMP2,CCL22,C5,FPR1,CCL13,ICAM2,IL1RN,MMP19,ITGA4
Agranulocyte Adhesion and Diapedesis	3.95E00	9.52E-02	NaN	CXCL8,MMP7,IL1A,PPBP,ITGA6,RDX,CCL24,CCL17,MMP2,CCL22,C5,MYL9,CCL13,ICAM2,IL1RN,PODXL,MMP19,ITGA4
Toll-like Receptor Signaling	2.98E00	1.22E-01	0.707	MAP2K6,IL1A,TICAM2,IL1RN,TLR7,MAPK13,TLR3,IRAK2,TRAF1
Cysteine Biosynthesis/Homocysteine Degradation	2.92E00	1E00	NaN	CBS/CBSL,CTH
Axonal Guidance Signaling	2.87E00	6.45E-02	NaN	SLIT3,ERAP2,MMP7,SLIT1,PDGFA,SEMA6A,BCAR1,TUBB2B,EPHB1,TUBA8,MYSM1,PRKAR1B,GNB1L,WNT5B,ITGA4,SEMA3G,PAK4,ADAM15,TUBA4A,MMP2,KEL,MYL9,FZD4,MAG,ADAM12,SEMA4G,SEMA7A,FZD7
Inhibition of Matrix Metalloproteases	2.67E00	1.54E-01	NaN	HSPG2,MMP7,SDC1,ADAM12,MMP2,MMP19
cAMP-mediated signaling	2.37E00	7.31E-02	0.000	AKAP5,HRH2,PDE6G,CAMK1D,DUSP6,AKAP9,GABBR1,AKAP6,AKAP3,CREB5,FPR1,S1PR3,GPER1,PRKAR1B,RGS14,MC1R
Melatonin Degradation II	2.16E00	5E-01	NaN	IL4I1,MAOA
Role of Macrophages, Fibroblasts and Endothelial Cells in Rheumatoid Arthritis	2.1E00	6.42E-02	NaN	MAP2K6,CXCL8,IL1A,PDGFA,IL15,CREB5,IL7,CCND1,C5,CEBPE,FZD4,IL1RN,TLR7,OSM,TLR3,WNT5B,IRAK2,FZD7,TRAF1
Dendritic Cell Maturation	2.04E00	7.34E-02	0.000	FCGR2C,IL1A,LEPR,IL15,MAPK13,FCGR2B,CREB5,DDR1,CD80,IL1RN,ZBTB12,FSCN1,TLR3
Aryl Hydrocarbon Receptor Signaling	2.01E00	7.86E-02	NaN	AHRR,GSTM1,IL1A,ALDH1L2,TP73,NQO2,ALDH1A2,CDK6,HSPB7,CCND1,ESR1
Atherosclerosis Signaling	1.94E00	8.06E-02	NaN	PLA2G16,CXCL8,APOE,IL1A,PDGFA,IL1RN,LPL,PLA2G4C,CLU,ITGA4
Phenylalanine Degradation IV (Mammalian, via Side Chain)	1.94E00	2.14E-01	NaN	SLC27A2,IL4I1,MAOA
Altered T Cell and B Cell Signaling in Rheumatoid Arthritis	1.94E00	9.09E-02	NaN	IL1A,SLAMF1,SPP1,CD80,IL1RN,IL15,TLR7,TLR3
Crosstalk between Dendritic Cells and Natural Killer Cells	1.91E00	8.99E-02	NaN	CD209,IL3RA,CD80,ICAM3,FSCN1,IL15,TLR7,TLR3
TREM1 Signaling	1.81E00	9.33E-02	NaN	CXCL8,MPO,NLRP12,TLR7,TLR3,NLRP2,FCGR2B
Superpathway of Melatonin Degradation	1.69E00	9.68E-02	NaN	LARGE,MPO,CYP19A1,CYP2U1,IL4I1,MAOA
p38 MAPK Signaling	1.68E00	7.69E-02	0.707	MAP2K6,IL1A,IL1RN,PLA2G4C,HSPB7,MAPK13,RPS6KA2,CREB5,IRAK2
LPS/IL-1 Mediated Inhibition of RXR Function	1.67E00	6.39E-02	NaN	GSTM1,APOE,IL1A,SLC27A2,ACOX2,MGMT,CHST12,ABCB9,IL4I1,ALDH1L2,IL1RN,ALDH1A2,HS3ST2,MAOA
Leukocyte Extravasation Signaling	1.67E00	6.57E-02	0.000	MMP7,ITGA6,RDX,MLLT4,MMP2,MAPK13,BCAR1,NCF1,TXK,ICAM3,CTTN,MMP19,ITGA4
Retinoate Biosynthesis I	1.57E00	1.21E-01	NaN	AKR1C3,DHRS9,ALDH1A2,RDH12
Retinol Biosynthesis	1.57E00	1.21E-01	NaN	CES1,DHRS9,LPL,RDH12
Cysteine Biosynthesis III (mammalia)	1.57E00	1.58E-01	NaN	CBS/CBSL,MGMT,CTH
Airway Pathology in Chronic Obstructive Pulmonary Disease	1.53E00	2.5E-01	NaN	CXCL8,MMP2
IL-10 Signaling	1.51E00	8.82E-02	NaN	MAP2K6,FCGR2C,IL1A,IL1RN,MAPK13,FCGR2B
Putrescine Degradation III	1.51E00	1.5E-01	NaN	ALDH1A2,IL4I1,MAOA
Melatonin Degradation III	1.46E00	1E00	NaN	MPO
L-cysteine Degradation II	1.46E00	1E00	NaN	CTH
Asparagine Biosynthesis I	1.46E00	1E00	NaN	ASNS
Communication between Innate and Adaptive Immune Cells	1.45E00	7.87E-02	NaN	CXCL8,IL1A,CD80,IL1RN,IL15,TLR7,TLR3
Complement System	1.41E00	1.08E-01	1.000	CFD,SERPING1,C1S,C5
Tryptophan Degradation X (Mammalian, via Tryptamine)	1.4E00	1.36E-01	NaN	ALDH1A2,IL4I1,MAOA
Role of Cytokines in Mediating Communication between Immune Cells	1.38E00	9.09E-02	NaN	CXCL8,IL1A,IL1RN,IL15,IL24
Noradrenaline and Adrenaline Degradation	1.38E00	1.05E-01	NaN	DHRS9,ALDH1A2,IL4I1,MAOA
Glycine Betaine Degradation	1.35E00	2E-01	NaN	SARDH,PIPOX
Sertoli Cell-Sertoli Cell Junction Signaling	1.33E00	6.18E-02	NaN	MPP6,TUBA8,SORBS1,TUBA4A,PRKAR1B,MLLT4,MAPK13,BCAR1,PLS1,TUBB2B,ITGA4
Xenobiotic Metabolism Signaling	1.28E00	5.54E-02	NaN	MAP2K6,GSTM1,IL1A,CAMK1D,NQO2,MGMT,CHST12,MAPK13,IL4I1,AHRR,CES1,ALDH1L2,ALDH1A2,HS3ST2,MAOA
Germ Cell-Sertoli Cell Junction Signaling	1.27E00	6.25E-02	NaN	MAP2K6,PAK4,TUBA8,SORBS1,TUBA4A,ITGA6,MLLT4,BCAR1,PLS1,TUBB2B
Hepatic Fibrosis / Hepatic Stellate Cell Activation	1.26E00	6.01E-02	NaN	MYL9,CXCL8,COL5A2,IL1A,COL6A1,EDN1,COL6A2,PDGFA,LEPR,PDGFRA,MMP2
Hematopoiesis from Multipotent Stem Cells	1.2E00	1.67E-01	NaN	IL15,IL7
Role of Hypercytokinemia/hyperchemokinemia in the Pathogenesis of Influenza	1.18E00	9.09E-02	NaN	CXCL8,IL1A,IL1RN,IL15
IL-15 Production	1.18E00	1.11E-01	NaN	TXK,IL15,JAK3
Dopamine Degradation	1.18E00	1.11E-01	NaN	ALDH1A2,IL4I1,MAOA
Role of JAK1 and JAK3 in γc Cytokine Signaling	1.17E00	7.94E-02	NaN	IL9R,IL15,IRS2,JAK3,IL7
PCP pathway	1.17E00	7.94E-02	-1.000	SDC1,FZD4,LGR4,WNT5B,FZD7
GDP-L-fucose Biosynthesis II (from L-fucose)	1.17E00	5E-01	NaN	FUK
Threonine Degradation II	1.17E00	5E-01	NaN	GCAT
GDP-L-fucose Biosynthesis I (from GDP-D-mannose)	1.17E00	5E-01	NaN	GMDS
Acute Phase Response Signaling	1.15E00	5.92E-02	0.816	MAP2K6,SERPING1,IL1A,HP,IL1RN,C1S,OSM,MAPK13,CRABP2,C5
Role of Pattern Recognition Receptors in Recognition of Bacteria and Viruses	1.14E00	6.35E-02	1.342	CXCL8,IL1A,TLR7,OSM,CLEC6A,TLR3,IFNK,C5
Bile Acid Biosynthesis, Neutral Pathway	1.14E00	1.54E-01	NaN	AKR1C1/AKR1C2,AKR1C3
FXR/RXR Activation	1.12E00	6.3E-02	NaN	APOE,IL1A,SDC1,CYP19A1,IL1RN,LPL,SLC51B,CLU
IL-15 Signaling	1.1E00	7.58E-02	NaN	CXCL8,IL15,MAPK13,AXL,JAK3
Serotonin Degradation	1.08E00	7.46E-02	NaN	LARGE,DHRS9,ALDH1A2,IL4I1,MAOA
phagosome formation	1.07E00	6.42E-02	NaN	FCAR,FCGR2C,TLR7,TLR3,FCGR2B,ITGA4,MARCO
Ovarian Cancer Signaling	1.06E00	6.11E-02	NaN	MMP7,FZD4,EDN1,PRKAR1B,MMP2,CCND1,WNT5B,FZD7
Agrin Interactions at Neuromuscular Junction	1.04E00	7.25E-02	0.000	LAMC1,PAK4,ITGA6,CTTN,ITGA4
The Visual Cycle	1.03E00	1.33E-01	NaN	DHRS9,RDH12
IL-1 Signaling	1.01E00	6.59E-02	0.447	MAP2K6,IL1A,PRKAR1B,MAPK13,GNB1L,IRAK2
Superpathway of Methionine Degradation	1.01E00	9.38E-02	NaN	CBS/CBSL,MGMT,CTH
1,25-dihydroxyvitamin D3 Biosynthesis	9.97E-01	3.33E-01	NaN	CYP27B1
Methylglyoxal Degradation III	9.78E-01	1.25E-01	NaN	AKR1C1/AKR1C2,AKR1C3
Histamine Degradation	9.78E-01	1.25E-01	NaN	ALDH1A2,AOC1
Parkinson's Signaling	9.78E-01	1.25E-01	NaN	MAPK13,SNCA
IL-6 Signaling	9.59E-01	6.03E-02	0.378	MAP2K6,CXCL8,IL1A,CYP19A1,IL1RN,HSPB7,MAPK13
IL-9 Signaling	9.45E-01	8.82E-02	NaN	IL9R,IRS2,JAK3
Oncostatin M Signaling	9.45E-01	8.82E-02	NaN	OSM,PLAU,JAK3
Inhibition of Angiogenesis by TSP1	9.45E-01	8.82E-02	NaN	HSPG2,SDC1,MAPK13
Colorectal Cancer Metastasis Signaling	9.13E-01	5.08E-02	-1.508	MMP7,FZD4,TLR7,PRKAR1B,MMP2,TLR3,GNB1L,JAK3,CCND1,WNT5B,FZD7,MMP19
phagosome maturation	9.03E-01	5.83E-02	NaN	MPO,TUBA8,ZBTB12,TUBA4A,DYNC2H1,TUBB2B,EEA1
LXR/RXR Activation	8.89E-01	5.79E-02	-1.342	APOE,SCD,IL1A,IL1RN,LPL,TLR3,CLU
Wnt/Ca+ pathway	8.86E-01	7.14E-02	-1.000	FZD4,CREB5,WNT5B,FZD7
Systemic Lupus Erythematosus Signaling	8.84E-01	5.12E-02	NaN	FCGR2C,RNU11,IL1A,RNU12,CD80,IL1RN,CD72,LAT,TLR7,FCGR2B,C5
Myo-inositol Biosynthesis	8.79E-01	2.5E-01	NaN	ISYNA1
VDR/RXR Activation	8.69E-01	6.41E-02	NaN	IGFBP6,SPP1,PDGFA,TRPV5,CYP27B1
Glioblastoma Multiforme Signaling	8.63E-01	5.48E-02	-1.890	FZD4,PDGFA,PDGFRA,CDK6,ITPR1,CCND1,WNT5B,FZD7
Phospholipases	8.46E-01	6.9E-02	NaN	PLA2G16,GPLD1,PLA2G4C,PLA1A
HIF1α Signaling	8.4E-01	5.88E-02	NaN	MMP7,EDN1,MMP2,MAPK13,SLC2A4,MMP19
Estrogen Biosynthesis	8.39E-01	7.89E-02	NaN	AKR1C3,CYP19A1,CYP2U1
Tetrahydrofolate Salvage from 5,10-methenyltetrahydrofolate	7.9E-01	2E-01	NaN	MTHFD1
Tetrapyrrole Biosynthesis II	7.9E-01	2E-01	NaN	HMBS
Lysine Degradation V	7.9E-01	2E-01	NaN	PIPOX
Folate Polyglutamylation	7.9E-01	2E-01	NaN	MTHFD1
Melanocyte Development and Pigmentation Signaling	7.74E-01	5.95E-02	0.447	PRKAR1B,POMC,RPS6KA2,MC1R,CREB5
Estrogen-Dependent Breast Cancer Signaling	7.55E-01	6.35E-02	1.000	CYP19A1,CREB5,CCND1,ESR1
Ethanol Degradation IV	7.52E-01	9.09E-02	NaN	ALDH1A2,CYGB
Gαs Signaling	7.46E-01	5.5E-02	-1.342	HRH2,GPER1,PRKAR1B,MC1R,GNB1L,CREB5
Cardiac β-adrenergic Signaling	7.41E-01	5.26E-02	NaN	AKAP5,PDE6G,AKAP9,PRKAR1B,AKAP6,AKAP3,GNB1L
Eicosanoid Signaling	7.38E-01	6.25E-02	NaN	PLA2G16,AKR1C3,PLA2G4C,PTGDS
G-Protein Coupled Receptor Signaling	7.38E-01	4.69E-02	NaN	S1PR3,HRH2,PDE6G,GPER1,DUSP6,PRKAR1B,RGS16,GABBR1,RGS14,MC1R,CREB5,FPR1
Bladder Cancer Signaling	7.31E-01	5.75E-02	NaN	CXCL8,MMP7,MMP2,CCND1,MMP19
Human Embryonic Stem Cell Pluripotency	7.3E-01	5.22E-02	NaN	S1PR3,FZD4,PDGFA,PDGFRA,WNT5B,FZD7,POU5F1
CD40 Signaling	7.22E-01	6.15E-02	-1.000	MAP2K6,MAPK13,JAK3,TRAF1
Corticotropin Releasing Hormone Signaling	7.22E-01	5.41E-02	-0.447	NPR1,PRKAR1B,POMC,MAPK13,ITPR1,CREB5
Role of IL-17F in Allergic Inflammatory Airway Diseases	7.07E-01	6.82E-02	NaN	CXCL8,RPS6KA2,CREB5
iNOS Signaling	7.07E-01	6.82E-02	NaN	MAPK13,JAK3,IRAK2
Serotonin Receptor Signaling	7.07E-01	6.82E-02	NaN	SLC18A2,IL4I1,MAOA
PAK Signaling	7.04E-01	5.62E-02	-1.342	MYL9,PAK4,PDGFA,PDGFRA,ITGA4
IL-22 Signaling	6.94E-01	8.33E-02	NaN	IL22RA2,MAPK13
Estrogen-mediated S-phase Entry	6.94E-01	8.33E-02	NaN	CCND1,ESR1
Triacylglycerol Degradation	6.94E-01	8.33E-02	NaN	CES1,LPL
PXR/RXR Activation	6.9E-01	5.97E-02	NaN	GSTM1,SCD,PRKAR1B,ABCB9
ERK/MAPK Signaling	6.89E-01	4.81E-02	0.333	PAK4,DUSP6,PLA2G4C,PRKAR1B,HSPB7,CREB5,BCAR1,ESR1,ITGA4
IL-17A Signaling in Gastric Cells	6.67E-01	8E-02	NaN	CXCL8,MAPK13
Role of JAK family kinases in IL-6-type Cytokine Signaling	6.67E-01	8E-02	NaN	OSM,MAPK13
Bupropion Degradation	6.67E-01	8E-02	NaN	CYP19A1,CYP2U1
Role of MAPK Signaling in the Pathogenesis of Influenza	6.6E-01	5.8E-02	NaN	MAP2K6,PLA2G16,PLA2G4C,MAPK13
NAD Salvage Pathway III	6.59E-01	1.43E-01	NaN	NMRK2
Adenine and Adenosine Salvage III	6.59E-01	1.43E-01	NaN	ADA
Glycoaminoglycan-protein Linkage Region Biosynthesis	6.59E-01	1.43E-01	NaN	B3GAT2
Pregnenolone Biosynthesis	6.59E-01	1.43E-01	NaN	MICAL3
CCR3 Signaling in Eosinophils	6.53E-01	5.13E-02	NaN	PAK4,PLA2G4C,CCL24,MAPK13,ITPR1,GNB1L
Salvage Pathways of Pyrimidine Ribonucleotides	6.52E-01	5.38E-02	NaN	MAP2K6,APOBEC3F,CDK6,PLK1,APOBEC3A
Hematopoiesis from Pluripotent Stem Cells	6.5E-01	6.38E-02	NaN	CXCL8,IL1A,IL7
Melatonin Signaling	6.46E-01	5.71E-02	NaN	MAP2K6,RORA,PRKAR1B,SLC2A4
PTEN Signaling	6.42E-01	5.08E-02	1.633	PDGFRA,CNKSR3,CCND1,BCAR1,DDR1,ITGA4
Graft-versus-Host Disease Signaling	6.33E-01	6.25E-02	NaN	IL1A,CD80,IL1RN
Caveolar-mediated Endocytosis Signaling	6.32E-01	5.63E-02	NaN	ZBTB12,ITGA6,PTRF,ITGA4
T Helper Cell Differentiation	6.32E-01	5.63E-02	NaN	CD80,IL12RB1,TBX21,ICOSLG/LOC102723996
Chemokine Signaling	6.32E-01	5.63E-02	0.000	CCL13,CAMK1D,CCL24,MAPK13
Glioma Signaling	6.28E-01	5.26E-02	-0.447	CAMK1D,PDGFA,PDGFRA,CDK6,CCND1
Mouse Embryonic Stem Cell Pluripotency	6.28E-01	5.26E-02	-2.236	FZD4,MAPK13,JAK3,FZD7,POU5F1
Gαi Signaling	6.21E-01	5E-02	-0.447	S1PR3,PRKAR1B,GABBR1,RGS14,GNB1L,FPR1
Acetone Degradation I (to Methylglyoxal)	6.17E-01	7.41E-02	NaN	CYP19A1,CYP2U1
Sperm Motility	6.1E-01	4.96E-02	0.816	PLA2G16,TXK,NPR1,PLA2G4C,PRKAR1B,ITPR1
Histidine Degradation III	6.08E-01	1.25E-01	NaN	MTHFD1
Superoxide Radicals Degradation	6.08E-01	1.25E-01	NaN	CYGB
Purine Ribonucleosides Degradation to Ribose-1-phosphate	6.08E-01	1.25E-01	NaN	ADA
Salvage Pathways of Pyrimidine Deoxyribonucleotides	6.08E-01	1.25E-01	NaN	APOBEC3A
IGF-1 Signaling	6.05E-01	5.15E-02	NaN	IGFBP6,NEDD4,PRKAR1B,IRS2,GRB10
NF-κB Signaling	5.93E-01	4.62E-02	0.707	MAP2K6,IL1A,IL1RN,CARD11,TLR7,PDGFRA,TLR3,DDR1
Leptin Signaling in Obesity	5.91E-01	5.41E-02	NaN	LEPR,PRKAR1B,AGRP,POMC
Ephrin Receptor Signaling	5.85E-01	4.6E-02	NaN	EPHB1,PAK4,PDGFA,SORBS1,GNB1L,CREB5,BCAR1,ITGA4
Antioxidant Action of Vitamin C	5.82E-01	5.05E-02	0.000	PLA2G16,GPLD1,PLA2G4C,MAPK13,SLC2A4
BMP signaling pathway	5.66E-01	5.26E-02	NaN	PRKAR1B,GREM1,MAPK13,CHRD
Prostanoid Biosynthesis	5.64E-01	1.11E-01	NaN	PTGDS
Leucine Degradation I	5.64E-01	1.11E-01	NaN	ACADM
Heme Biosynthesis II	5.64E-01	1.11E-01	NaN	HMBS
Folate Transformations I	5.64E-01	1.11E-01	NaN	MTHFD1
Cholecystokinin/Gastrin-mediated Signaling	5.61E-01	4.95E-02	0.447	MAP2K6,IL1A,IL1RN,ITPR1,BCAR1
Paxillin Signaling	5.61E-01	4.95E-02	-1.000	PAK4,ITGA6,MAPK13,BCAR1,ITGA4
Protein Ubiquitination Pathway	5.61E-01	4.31E-02	NaN	USP18,NEDD4,ZBTB12,USP53,DNAJC5B,HSPB7,USP50,USP2,NEDD4L,DNAJB14,HSPA1L
Aldosterone Signaling in Epithelial Cells	5.56E-01	4.61E-02	NaN	NEDD4,DNAJC5B,HSPB7,NR3C2,ITPR1,DNAJB14,HSPA1L
Role of Wnt/GSK-3β Signaling in the Pathogenesis of Influenza	5.54E-01	5.19E-02	NaN	FZD4,IFNK,WNT5B,FZD7
Calcium Signaling	5.53E-01	4.49E-02	1.633	MYL9,AKAP5,CHRNG,CAMK1D,TNNI2,PRKAR1B,ITPR1,CREB5
Dopamine Receptor Signaling	5.42E-01	5.13E-02	NaN	PRKAR1B,SLC18A2,IL4I1,MAOA
Role of IL-17A in Arthritis	5.38E-01	5.56E-02	NaN	MAP2K6,CXCL8,MAPK13
Nicotine Degradation III	5.38E-01	5.56E-02	NaN	LARGE,CYP19A1,CYP2U1
Chondroitin Sulfate Biosynthesis	5.38E-01	5.56E-02	NaN	HS3ST2,CHST12,B3GAT2
Unfolded protein response	5.38E-01	5.56E-02	NaN	CD82,HSPA1L,CEBPE
GNRH Signaling	5.34E-01	4.65E-02	0.000	MAP2K6,PAK4,PRKAR1B,MAPK13,ITPR1,CREB5
4-1BB Signaling in T Lymphocytes	5.33E-01	6.45E-02	NaN	MAPK13,TRAF1
Gap Junction Signaling	5.31E-01	4.52E-02	NaN	DBN1,TUBA8,NPR1,TUBA4A,PRKAR1B,ITPR1,TUBB2B
Reelin Signaling in Neurons	5.3E-01	5.06E-02	NaN	APBB1,APOE,ITGA6,ITGA4
Embryonic Stem Cell Differentiation into Cardiac Lineages	5.26E-01	1E-01	NaN	POU5F1
Glycogen Degradation II	5.26E-01	1E-01	NaN	AGL
Histidine Degradation VI	5.26E-01	1E-01	NaN	MICAL3
Fatty Acid β-oxidation I	5.14E-01	6.25E-02	NaN	SLC27A2,ACADM
IL-8 Signaling	5.08E-01	4.35E-02	-0.378	MYL9,CXCL8,MPO,GPLD1,MMP2,GNB1L,CCND1,IRAK2
Phospholipase C Signaling	5.07E-01	4.22E-02	-0.378	MYL9,FCGR2C,GPLD1,LAT,PLA2G4C,ITPR1,GNB1L,FCGR2B,CREB5,ITGA4
Heparan Sulfate Biosynthesis	4.97E-01	5.26E-02	NaN	HS3ST2,CHST12,B3GAT2
Melatonin Degradation I	4.97E-01	5.26E-02	NaN	LARGE,CYP19A1,CYP2U1
Dermatan Sulfate Biosynthesis	4.97E-01	5.26E-02	NaN	HS3ST2,CHST12,B3GAT2
Regulation of Cellular Mechanics by Calpain Protease	4.97E-01	5.26E-02	NaN	CDK6,CCND1,ITGA4
B Cell Development	4.96E-01	6.06E-02	NaN	CD80,IL7
mTOR Signaling	4.8E-01	4.26E-02	NaN	EIF3C,RPS16,RPS26,GPLD1,PRR5,RPS6KA2,PRR5L,GNB1L
Hepatic Cholestasis	4.77E-01	4.32E-02	NaN	CXCL8,IL1A,IL1RN,PRKAR1B,OSM,ESR1,IRAK2
ATM Signaling	4.72E-01	5.08E-02	NaN	TP73,MAPK13,CREB5
RAR Activation	4.67E-01	4.21E-02	NaN	AKR1C3,IL3RA,DHRS9,ALDH1A2,PRKAR1B,RDH12,MAPK13,CRABP2
TR/RXR Activation	4.65E-01	4.71E-02	NaN	HP,AKR1C1/AKR1C2,AKR1C3,THRB
FGF Signaling	4.65E-01	4.71E-02	1.000	MAP2K6,MAPK13,ITPR1,CREB5
Role of NANOG in Mammalian Embryonic Stem Cell Pluripotency	4.64E-01	4.5E-02	NaN	FZD4,JAK3,WNT5B,FZD7,POU5F1
Coagulation System	4.62E-01	5.71E-02	NaN	PLAU,TFPI
Ethanol Degradation II	4.62E-01	5.71E-02	NaN	DHRS9,ALDH1A2
Acyl-CoA Hydrolysis	4.61E-01	8.33E-02	NaN	THEM4
Glycogen Degradation III	4.61E-01	8.33E-02	NaN	AGL
Role of Osteoblasts, Osteoclasts and Chondrocytes in Rheumatoid Arthritis	4.53E-01	4.11E-02	NaN	MAP2K6,IL1A,CTSK,SPP1,FZD4,IL1RN,IL7,WNT5B,FZD7
Stearate Biosynthesis I (Animals)	4.47E-01	5.56E-02	NaN	SLC27A2,THEM4
Glucocorticoid Receptor Signaling	4.43E-01	4E-02	NaN	CXCL8,POLR2A,CCL13,IL1RN,POMC,NR3C2,MAPK13,PLAU,JAK3,ESR1,HSPA1L
Retinoic acid Mediated Apoptosis Signaling	4.36E-01	4.84E-02	NaN	PARP15,IFNK,CRABP2
Role of IL-17A in Psoriasis	4.33E-01	7.69E-02	NaN	CXCL8
Fatty Acid Activation	4.33E-01	7.69E-02	NaN	SLC27A2
Ubiquinol-10 Biosynthesis (Eukaryotic)	4.33E-01	7.69E-02	NaN	MICAL3
Choline Biosynthesis III	4.33E-01	7.69E-02	NaN	GPLD1
Oleate Biosynthesis II (Animals)	4.33E-01	7.69E-02	NaN	SCD
Nicotine Degradation II	4.25E-01	4.76E-02	NaN	LARGE,CYP19A1,CYP2U1
April Mediated Signaling	4.17E-01	5.26E-02	NaN	MAPK13,TRAF1
14-3-3-mediated Signaling	4.15E-01	4.27E-02	NaN	TUBA8,TP73,TUBA4A,SNCA,TUBB2B
Role of NFAT in Regulation of the Immune Response	4.15E-01	4.09E-02	-0.447	AKAP5,FCGR2C,CD80,LAT,ITPR1,GNB1L,FCGR2B
Pyridoxal 5'-phosphate Salvage Pathway	4.14E-01	4.69E-02	NaN	MAP2K6,CDK6,PLK1
DNA Double-Strand Break Repair by Homologous Recombination	4.08E-01	7.14E-02	NaN	ATRX
Androgen Biosynthesis	4.08E-01	7.14E-02	NaN	AKR1C3
Colanic Acid Building Blocks Biosynthesis	4.08E-01	7.14E-02	NaN	GMDS
Non-Small Cell Lung Cancer Signaling	4.04E-01	4.62E-02	NaN	CDK6,ITPR1,CCND1
Hypoxia Signaling in the Cardiovascular System	4.04E-01	4.62E-02	NaN	EDN1,CREB5,SLC2A4
Epithelial Adherens Junction Signaling	4E-01	4.11E-02	NaN	MYL9,TUBA8,SORBS1,TUBA4A,MLLT4,TUBB2B
HMGB1 Signaling	3.92E-01	4.17E-02	1.342	MAP2K6,CXCL8,IL1A,OSM,MAPK13
Role of PKR in Interferon Induction and Antiviral Response	3.9E-01	5E-02	NaN	MAP2K6,TLR3
B Cell Activating Factor Signaling	3.9E-01	5E-02	NaN	MAPK13,TRAF1
Transcriptional Regulatory Network in Embryonic Stem Cells	3.9E-01	5E-02	NaN	SKIL,POU5F1
nNOS Signaling in Skeletal Muscle Cells	3.85E-01	6.67E-02	NaN	DMD
Chondroitin Sulfate Degradation (Metazoa)	3.85E-01	6.67E-02	NaN	HYAL1
Leukotriene Biosynthesis	3.85E-01	6.67E-02	NaN	GGTLC2
γ-glutamyl Cycle	3.85E-01	6.67E-02	NaN	GGTLC2
Vitamin-C Transport	3.85E-01	6.67E-02	NaN	SLC2A4
Neurotrophin/TRK Signaling	3.84E-01	4.48E-02	NaN	MAP2K6,SPRY1,CREB5
PPAR Signaling	3.83E-01	4.26E-02	1.000	IL1A,PDGFA,IL1RN,PDGFRA
GDNF Family Ligand-Receptor Interactions	3.74E-01	4.41E-02	NaN	IRS2,GFRA2,ITPR1
Remodeling of Epithelial Adherens Junctions	3.74E-01	4.41E-02	NaN	TUBA8,TUBA4A,TUBB2B
AMPK Signaling	3.66E-01	3.91E-02	-0.816	PRKAR1B,IRS2,MAPK13,GNB1L,CREB5,CCND1,SLC2A4
Role of NFAT in Cardiac Hypertrophy	3.66E-01	3.91E-02	0.816	MAP2K6,AKAP5,CAMK1D,PRKAR1B,MAPK13,ITPR1,GNB1L
Extrinsic Prothrombin Activation Pathway	3.64E-01	6.25E-02	NaN	TFPI
Dermatan Sulfate Degradation (Metazoa)	3.64E-01	6.25E-02	NaN	HYAL1
Small Cell Lung Cancer Signaling	3.46E-01	4.23E-02	NaN	CDK6,CCND1,TRAF1
GPCR-Mediated Integration of Enteroendocrine Signaling Exemplified by an L Cell	3.46E-01	4.23E-02	NaN	GAL,PRKAR1B,ITPR1
γ-linolenate Biosynthesis II (Animals)	3.45E-01	5.88E-02	NaN	SLC27A2
Mitochondrial L-carnitine Shuttle Pathway	3.45E-01	5.88E-02	NaN	SLC27A2
Adenosine Nucleotides Degradation II	3.45E-01	5.88E-02	NaN	ADA
Methionine Degradation I (to Homocysteine)	3.45E-01	5.88E-02	NaN	MGMT
CDK5 Signaling	3.44E-01	4.04E-02	NaN	LAMC1,ITGA6,PRKAR1B,MAPK13
Dermatan Sulfate Biosynthesis (Late Stages)	3.42E-01	4.55E-02	NaN	HS3ST2,CHST12
IL-17 Signaling	3.38E-01	4.17E-02	NaN	MAP2K6,CXCL8,MAPK13
Basal Cell Carcinoma Signaling	3.38E-01	4.17E-02	NaN	FZD4,WNT5B,FZD7
Tec Kinase Signaling	3.32E-01	3.82E-02	-0.447	TNFRSF21,PAK4,TXK,GNB1L,JAK3,ITGA4
STAT3 Pathway	3.29E-01	4.11E-02	NaN	PDGFRA,MAPK13,DDR1
Oxidative Ethanol Degradation III	3.27E-01	5.56E-02	NaN	ALDH1A2
Protein Kinase A Signaling	3.24E-01	3.63E-02	1.890	AKAP5,PDE6G,TNNI2,DUSP6,AKAP9,AKAP6,AKAP3,ITPR1,CREB5,MYL9,DUSP5,PRKAR1B,GNB1L,PTPRA
FLT3 Signaling in Hematopoietic Progenitor Cells	3.21E-01	4.05E-02	NaN	MAPK13,RPS6KA2,CREB5
Role of Oct4 in Mammalian Embryonic Stem Cell Pluripotency	3.2E-01	4.35E-02	NaN	SPP1,POU5F1
MSP-RON Signaling Pathway	3.2E-01	4.35E-02	NaN	IL3RA,RPS6KA2
Chondroitin Sulfate Biosynthesis (Late Stages)	3.2E-01	4.35E-02	NaN	HS3ST2,CHST12
Actin Cytoskeleton Signaling	3.15E-01	3.69E-02	-0.447	MYL9,PAK4,PDGFA,RDX,ARHGAP24,BCAR1,ITGA4,NCKAP1
GADD45 Signaling	3.1E-01	5.26E-02	NaN	CCND1
Fatty Acid α-oxidation	3.1E-01	5.26E-02	NaN	ALDH1A2
Dopamine-DARPP32 Feedback in cAMP Signaling	3.1E-01	3.73E-02	0.000	KCNJ2,KCNJ5,KCNJ1,PRKAR1B,ITPR1,CREB5
Rac Signaling	3.09E-01	3.85E-02	NaN	PAK4,ITGA4,NCKAP1,ANK1
HER-2 Signaling in Breast Cancer	3.05E-01	3.95E-02	NaN	CDK6,MMP2,CCND1
Breast Cancer Regulation by Stathmin1	3.03E-01	3.66E-02	NaN	CAMK1D,TUBA8,TUBA4A,PRKAR1B,ITPR1,GNB1L,TUBB2B
Primary Immunodeficiency Signaling	3E-01	4.17E-02	NaN	ADA,JAK3
PDGF Signaling	2.97E-01	3.9E-02	NaN	PDGFA,PDGFRA,JAK3
Purine Nucleotides Degradation II (Aerobic)	2.95E-01	5E-02	NaN	ADA
Fc Epsilon RI Signaling	2.84E-01	3.7E-02	0.000	MAP2K6,LAT,PLA2G4C,MAPK13
fMLP Signaling in Neutrophils	2.84E-01	3.7E-02	NaN	NCF1,ITPR1,GNB1L,FPR1
iCOS-iCOSL Signaling in T Helper Cells	2.84E-01	3.7E-02	NaN	CD80,LAT,ITPR1,ICOSLG/LOC102723996
Regulation of IL-2 Expression in Activated and Anergic T Lymphocytes	2.83E-01	3.8E-02	NaN	CD80,CARD11,LAT
Heparan Sulfate Biosynthesis (Late Stages)	2.82E-01	4E-02	NaN	HS3ST2,CHST12
Renin-Angiotensin Signaling	2.78E-01	3.67E-02	-1.000	PAK4,PRKAR1B,MAPK13,ITPR1
Amyloid Processing	2.73E-01	3.92E-02	NaN	PRKAR1B,MAPK13
Type I Diabetes Mellitus Signaling	2.72E-01	3.64E-02	NaN	MAP2K6,CD80,MAPK13,CPE
Role of Tissue Factor in Cancer	2.72E-01	3.64E-02	NaN	CXCL8,ITGA6,MAPK13,RPS6KA2
Wnt/β-catenin Signaling	2.7E-01	3.55E-02	-2.236	MMP7,FZD4,CCND1,WNT5B,FZD7,POU5F1
Androgen Signaling	2.66E-01	3.6E-02	NaN	POLR2A,PRKAR1B,GNB1L,CCND1
Synaptic Long Term Depression	2.58E-01	3.52E-02	0.447	PLA2G16,NPR1,PLA2G4C,PPP1R17,ITPR1
Semaphorin Signaling in Neurons	2.56E-01	3.77E-02	NaN	PAK4,SEMA7A
Phototransduction Pathway	2.56E-01	3.77E-02	NaN	PDE6G,PRKAR1B
Endothelin-1 Signaling	2.56E-01	3.49E-02	0.816	PLA2G16,EDN1,GPLD1,PLA2G4C,MAPK13,ITPR1
Role of Lipids/Lipid Rafts in the Pathogenesis of Influenza	2.54E-01	4.35E-02	NaN	IFNK
Differential Regulation of Cytokine Production in Intestinal Epithelial Cells by IL-17A and IL-17F	2.54E-01	4.35E-02	NaN	IL1A
ErbB Signaling	2.37E-01	3.49E-02	NaN	MAP2K6,PAK4,MAPK13
EGF Signaling	2.33E-01	3.57E-02	NaN	MAPK13,ITPR1
Glioma Invasiveness Signaling	2.26E-01	3.51E-02	NaN	MMP2,PLAU
ErbB2-ErbB3 Signaling	2.26E-01	3.51E-02	NaN	JAK3,CCND1
Lipid Antigen Presentation by CD1	2.21E-01	3.85E-02	NaN	PSAP
NAD Salvage Pathway II	2.21E-01	3.85E-02	NaN	NMRK2
Cell Cycle Control of Chromosomal Replication	2.11E-01	3.7E-02	NaN	CDK6

## Sheet: RNAseq macro's networks
RNAseq macrophages patient vs sibling. Top 25 affected networks.
ID	Score	Focus Molecules	Top Diseases and Functions	Molecules in Network
1	42	30	Developmental Disorder, Hereditary Disorder, Skeletal and Muscular Disorders	ABCB9,AHRR,ATP11B,ATP8B2,ATP8B4,ATP9A,BRWD1,CENPE,CEP290,COBL,DTNA,ESR1,FMN1,HYAL1,IFI44L,Integrin alpha 4 beta 1,Integrin alpha 5 beta 1,Integrinα,ITGA6,JMY,LILRB5,LINC00342,MACROD1,Mg2+-ATPase,NCAPH,PIBF1,PLA2G4C,PLS1,Rab11,SAMD11,SLC7A8,TTC9,ZNF107,ZNF141,ZNF366
2	40	29	Cell-To-Cell Signaling and Interaction, Cardiovascular Disease, Organismal Injury and Abnormalities	20s proteasome,26s Proteasome,ACADM,ALK,APBB1,ATF7IP2,Calmodulin,CAMK1D,CLEC3B,DBN1,DECR2,DUB,DYNC2H1,HISTONE,KCNAB1,KRT4,MYO6,MYO5B,N6AMT2,NDN,NEDD4,NEDD4L,PHOSPHO1,POLK,RAB40B,RASL11B,SMC5,SMC6,SNCA,TRIM54,TSPAN17,Ubiquitin,USP2,USP50,USP53
3	38	28	Behavior, Nervous System Development and Function, Carbohydrate Metabolism	AMIGO1,AMIGO2,amylase,AOC1,CCDC88A,CEACAM8,CLK1,ERK1/2,FUT8,GFRA2,GJB6,GOLM1,MGAT3,MLLT4,MMD,MTUS1,NQO2,NRSN2,PITX1,potassium channel,PRUNE2,Rab5,Rap,RASAL1,SEMA6A,SLC12A7,SMG1,SORBS1,Sos,TELO2,TPD52,TRPM2,UBIQUITIN LIGASE,ZHX2,ZNF300
4	34	26	Cellular Assembly and Organization, Connective Tissue Development and Function, Skeletal and Muscular System Development and Function	ADA,Alp,APLN,BMP,C1RL,CCL24,CHI3L2,CHRD,CMTM3,Collagen type I,CTSK,CTSV,DNAH17,DSP,EEA1,Eotaxin,Focal adhesion kinase,GMPR,GOLGB1,GREM1,IL7,KDM6B,MPZL2,MT1X,OSM,RNASE1,RUNX3,SKIL,SLIT1,Smad,Smad2/3,SPP1,Tgf beta,TH17 Cytokine,ZFYVE16
5	26	22	Renal and Urological System Development and Function, Organ Morphology, Organismal Development	Akt,COL5A2,COL6A1,COL6A2,collagen,Collagen type V,Collagen type VI,CR1L,CYGB,DDR1,FKHR,GAS6,GNB1L,IRS,JINK1/2,LAMC1,LRRC8A,MAG,N-Cadherin,PDGF (family),Pdgf Ab,PDGFA,PDGFRA,PHIP,PRR5,PSAP,Raf,S100,S100A16,SEMA7A,Sphk,THEM4,TIE1,TM4SF1,TNNI2
6	26	22	Cellular Function and Maintenance, Nervous System Development and Function, Organ Morphology	ASNS,ATRX,BCR (complex),BIRC7,caspase,CPE,CPEB1,CRTAC1,cytochrome C,EMP1,FAIM2,Fgfr,GEM,GJB2,Hsp27,HSPB7,Hspg,Ifn gamma,IFT57,Integrin alpha 3 beta 1,MFSD4,Mucin,NALP,NLRP1,NLRP2,NLRP12,PAM,PARP,PARP15,PDK2,Rsk,Vegf,VSIG4,WDR27,YBEY
7	26	22	Cellular Movement, Immune Cell Trafficking, Infectious Diseases	AMPK,Ap1,APOE,AXL,C1QL3,CLEC6A,CLU,glutathione peroxidase,GOT,HMBS,HP,IL23,IL12 (complex),IL12RB1,IL1A,IL1RN,Immunoglobulin,IRF6,LDL,LEPR,MAPK13,MPO,NADPH oxidase,NCF1,NKTR,PRKAA,Pro-inflammatory Cytokine,PTPRA,Sod,SRC (family),STAB1,SYTL1,TFPI,TMCC2,TNS2
8	24	21	Lipid Metabolism, Small Molecule Biochemistry, Molecular Transport	ACAD11,ALDH1A2,AMOTL1,Angiotensin II receptor type 1,APBA1,B3GNT5,BPI,CES1,CLEC4E,CPT1,DGAT2,Fascin,HDL,HDL-cholesterol,ICOSLG/LOC102723996,IL17RB,INTERLEUKIN,LDL-cholesterol,LIN7A,LIPA,LPL,lymphotoxin-alpha1-beta2,MPP6,N-cor,NCOR-LXR-Oxysterol-RXR-9 cis RA,NFkB (complex),NGFRAP1,Nr1h,OLR1,SCD,SEC16B,ST18,TTC39B,VLDL,VLDL-cholesterol
9	24	21	Cell-To-Cell Signaling and Interaction, Hematological System Development and Function, Immune Cell Trafficking	ABTB1,APOBEC3A,CD209,CNKSR3,CPNE1,CRTC1,CTH,ERK,Erm,Fgf,FRS3,Gm-csf,hemoglobin,Icam,ICAM2,ICAM3,ICAM5,Il12 receptor,Il3r,IL3RA,IL9R,JAK,LGMN,NAV1,Oas,OSBPL10,p38 Sapk,RDX,RPS6KA2,SOCS,sphingomyelinase,STAT5a/b,TRIB3,TXK,ZFP36L1
10	24	21	Organ Morphology, Renal and Urological System Development and Function, Reproductive System Development and Function	14-3-3,Alpha tubulin,BCAR1,Beta Tubulin,c-Src,CBS/CBSL,CD72,CD200R1,Dynein,Eph Receptor,EPHB1,GPC3,GPSM1,GRB10,Hedgehog,Jnk,Lfa-1,MAP2K6,MKK3/6,NCK,NEFH,OSBP2,Pak,PAK4,PTGDS,S100B,SAMD4A,SCIN,TNFRSF21,TUBA8,TUBA4A,TUBB2B,tubulin (family),Vla-4,WNT5B
11	24	21	Cancer, Energy Production, Lipid Metabolism	ATPase,CARD16,Cbp/p300,CBX7,CFAP44,Cg,CHD1L,CXCL8,CYP19A1,DNAJB14,DNAJC5B,ECHDC2,estrogen receptor,Hdac,HIST3H2A,HSP,Hsp70,Hsp90,HSPA1L,IL1,KIF20B,LIMCH1,MFI2,Mmp,NR3C2,P glycoprotein,PLAU,PLIN4,PP2A,RORA,SENP7,SLC27A2,Tlr,TPR,trypsin
12	22	20	Vitamin and Mineral Metabolism, Lipid Metabolism, Small Molecule Biochemistry	AKAP,AKAP3,AKAP5,AKAP6,AKAP9,AKR1C3,AKR1C1/AKR1C2,Ampa Receptor,CEBPE,CRABP2,cyclooxygenase,CYP27B1,DHRS9,GRIP2,Growth hormone,Igfbp,IGFBP6,Integrin alpha V beta 3,Kcnj,KCNJ1,KCNJ2,KCNJ5,PEPCK,Pkc(s),PODXL,Pp2b,PPP1R17,Rar,RDH,RDH12,Rxr,SLC30A3,T3-TR-RXR,TRPV5,VitaminD3-VDR-RXR
13	22	20	Cell Cycle, Cell Morphology, Cell-To-Cell Signaling and Interaction	ADRB,APOBEC3F,ARFIP1,chemokine,Ck2,CUBN,CYB5R2,DMD,FARP1,GPLD1,GRHL1,GTPase,IKK (complex),IL12 (family),Interferon alpha,ITGA4,KIAA1551,MTORC1,MURC,NINL,Pld,PLK1,POMC,POU5F1,Proinsulin,PRR5L,Rho gdi,RNU11,RNU12,snRNP,SRPX,TCR,Tnf (family),TRAF1,ZFP36
14	21	19	Skeletal and Muscular System Development and Function, Hematological Disease, Hereditary Disorder	Actin,ARHGAP24,Atrial Natriuretic Peptide,CaMKII,Cofilin,DNASE1,DST,F Actin,FBXW11,FSCN1,FXYD2,G-Actin,Gsk3,Mlc,MLPH,MOB1B,MYL9,MYO10,MYOM2,Myosin,Na+,K+ -ATPase,NEB,NEXN,Nos,NPR1,Pkg,PP1 protein complex group,PSD,Rock,SASS6,SYNE2,TH1 Cytokine,Tropomyosin,ZNF395,ZNF704
15	21	19	Developmental Disorder, Hereditary Disorder, Skeletal and Muscular Disorders	Alpha Actinin,Alpha catenin,Arp2/3,Caveolin,CDCA7,CSRP2,CTTN,Cyclin B,Cyclin D,DUSP5,DUSP6,Dynamin,EDN1,EHD3,FHL1,LRP,Mek,NCKAP1,Pdgf (complex),PDGF BB,PLA2,PLA2G16,PLK2,PTRF,Rac,Rap1,Ras homolog,RHPN1,RPL17,RPS16,Secretase gamma,SH3BP4,SLIT3,SYNE1,SYP
16	21	19	Gene Expression, Cancer, Cell Cycle	Calcineurin A,calpain,CCND1,CD3,CDK20,Creb,Cyclin A,FAR1,HDX,HECTD2,Histone h3,Histone h4,Insulin,ITPR1,KPTN,LAYN,MAP2K1/2,MFSD6,Notch,p70 S6k,p85 (pik3r),POLR2A,RAB38,Rb,RMI2,RNA polymerase II,SCG5,SLC2A4,TCF,TFIIH,THRB,TP73,TSIX,XIST,ZNF610
17	21	19	Cellular Assembly and Organization, Developmental Disorder, Hereditary Disorder	ARF3,ARHGEF35,BANP,DMXL1,EED,ELAVL1,FAM110B,FAM117B,FGFR1OP2,GAPVD1,GAS2L3,GFPT1,GLYR1,IGIP,IMPA1,KIF20B,LIMCH1,MBD6,MGST3,NXN,PHF1,PPIC,RNF122,SCAF4,SEPN1,SLC16A4,SPIN4,STRN3,TMCO1,VPS13C,ZBED8,ZBTB41,ZNF77,ZNF471,ZNF532
18	19	18	Cell-To-Cell Signaling and Interaction, Nervous System Development and Function, Neurological Disease	ALS2CL,ANKS6,APP,CALHM1,CHRM4,CRACR2B,DPCD,FBXL7,FSD1L,FZD7,GGA2,GLB1L,GRB10,IGSF10,KCNN3,KIF3B,MPV17L,NAPA,NGFR,NMRK2,NOB1,NSF,PLS3,PRNP,RAB5A,RIT2,RNF24,Syntaxin,SYP,TCEANC,VAMP3,VAT1L,VPS45,ZC2HC1A,ZSCAN18
19	19	18	Connective Tissue Disorders, Inflammatory Disease, Skeletal and Muscular Disorders	BRI3BP,C5AR2,CD80/CD86,COQ10A,CTLA4,DNMT3B,EGR3,FAM111B,FAM26F,FOLR3,GINS1,GPCPD1,GPR83,GPR85,GPR146,GPR158,HCAR2,HIST1H3F,HS3ST2,IFNG,IL22RA2,KIAA1958,LACC1,MTORC1,NPY5R,NUPR1,PCTP,PEA15,PTGDR,RAB36,RNFT2,SLC37A2,SLC6A6,SNORA8,SOCS3
20	19	18	Cell Death and Survival, Cellular Development, Cellular Growth and Proliferation	CCDC53,CCDC150,CCDC151,CYP1A1,CYP2U1,CYP4F8,DANCR,F2RL1,GOLGA2,HCG4,KANK3,KDM1A,LMNA,LYSMD3,MRPL30,NKX2-3,Nuclear factor 1,OBSL1,PHF1,SEMA3G,SNORA70,TCTEX1D2,TGFB3,TP53,TSPAN15,tubulin (complex),TXLNB,unspecific monooxygenase,XAF1,ZNF43,ZNF85,ZNF254,ZNF429,ZNF480,ZNF704
21	18	17	Cell-To-Cell Signaling and Interaction, Hematological System Development and Function, Immune Cell Trafficking	ALT,C5,C1q,C1S,CARD11,CCL13,CCL17,CCL22,CD80,CD93,Complement component 1,Fc gamma receptor,Fc receptor,FCAR,Fcgr2,Fcgr3,FCGR2B,FCGR2C,GAPT,IFNK,IgG1,Igg3,IgG2a,IgG2b,IL-2R,Il8r,immune complex,MHC Class I (complex),PI3K (complex),PPBP,SERPING1,TLR2/3/4/9,Tnf receptor,ZBTB12,ZNF91
22	18	17	Post-Translational Modification, Protein Degradation, Protein Synthesis	ADAM12,ADAM15,AGRP,Casein,chymotrypsin,Collagen type II,Collagen type III,Collagen type IV,Collagen(s),CTSG,Ecm,elastase,ERAP2,Fibrin,HSPG2,Integrin,KEL,Laminin,Laminin1,LARGE,MAOA,Mapk,Metalloprotease,MMP2,MMP7,MMP19,MT1F,MYSM1,PROCR,RGS14,SDC1,secreted MMP,Syndecan,Tenascin,Timp
23	18	17	Cancer, Cell Morphology, Cellular Function and Maintenance	ANK1,BNIP3,Calcineurin protein(s),CD82,CLGN,COLEC12,creatine kinase,CREB5,Fcer1,GSTM1,Hat,HEXIM2,histone deacetylase,Ige,IL24,IL-1R,IRAK,IRAK2,LAT,LOC102724428/SIK1,MARCO,MEF2,NFAT (complex),Nfat (family),P-TEFb,P38 MAPK,PI3K (family),PLC gamma,SCAVENGER receptor CLASS A,SCN9A,SPRY1,SYK/ZAP,TBX21,TH2 Cytokine,TICAM2
24	18	17	Inflammatory Response, Infectious Diseases, DNA Replication, Recombination, and Repair	alcohol group acceptor phosphotransferase,ANKRD12,CDK6,E2f,ENaC,FCRLA,HLA-DR,Ifn,IFN Beta,IFN type 1,Ifnar,Iga,IgG,Igm,IL15,IL4I1,IRF,MHC CLASS I (family),MHC Class II (complex),MTHFD1,MX1,NFkB (family),NfkB1-RelA,PEA15,PIGR,Ras,RGS16,Sapk,SLAMF1,TLR3,TLR7,TREML2,TRIM36,TRIM66,USP18
25	18	17	Cellular Movement, Hair and Skin Development and Function, Cell Cycle	ABTB2,ADGRG6,AGL,AHSG,B3GALNT1,C5AR2,CCDC186,CDC6,CHRNG,CMKLR1,COL2A1,GPR84,GPR176,KRT31,LGR4,LTB4R2,MTORC1,MYO1G,NPY5R,PCOLCE2,PEA15,PNPLA1,PTGDR,ROBO4,RSPO3,SCARB1,SLC51B,SMAD3,SPON2,TMC4,TMCO4,TMEM245,TNF,ZDHHC8,ZNF69
